# Supplementary material for: Multi-omics data integration and modeling unravels new mechanisms for pancreatic cancer and improves prognostic prediction
Source: NPJ Precis Oncol. 2022 Aug 17;6:57. doi: 10.1038/s41698-022-00299-z (PMC9385633; doi:10.1038/s41698-022-00299-z)
Supplement: Supplementary file 3 — Supplementary Table 1 [file 41698_2022_299_MOESM3_ESM.xlsx]

## Sheet: Components_S
Gene	PAMG	Stroma	Immunological	Neuro_Secretory	Cell_Cycle
REG4	9.29089	-2.272	1.43709	-0.679369	-0.465979
MUC17	8.72688	-1.00363	0.611615	2.19428	-0.283512
CLDN18	8.59308	-0.874125	0.926215	-0.48524	0.741868
TFF1	7.60325	-1.26892	-0.754027	0.317127	0.242717
BTNL8	7.06415	-1.27028	1.13295	-0.52466	1.19031
MUCL3	6.85916	0.192381	-0.118661	1.18206	0.00526335
ANXA10	6.84669	-1.01448	0.0588934	0.654981	1.53888
CTSE	6.78902	-0.771432	0.601658	0.342888	1.08985
MYO1A	6.69502	-1.58998	1.4795	-0.034412	-0.660156
CAPN9	6.58998	-1.17172	-0.569834	-0.387754	-0.253842
MUC3A	6.5503	-1.08031	0.118267	-0.703548	-1.85752
SULT1B1	6.52639	-0.590654	-0.0583674	-0.917301	0.810791
FER1L6	6.50774	-1.6727	-0.391438	0.439386	1.42768
SULT1C2	6.43609	-1.12313	-0.411909	0.0960637	-1.86525
DMBT1	6.41943	1.73033	1.37734	0.0147805	0.308039
MUC5AC	6.37833	-1.72648	-0.67502	-0.735779	0.0264916
ATP10B	6.35616	-0.369406	0.225656	0.168511	-0.498243
VSIG2	6.34436	-1.00129	0.188859	0.800606	0.454401
NR1I2	6.32563	-1.52417	-0.257929	1.91813	-0.0723429
IHH	6.31263	-1.019	-0.34069	0.814687	0.34687
VSIG1	6.29249	-1.35093	-0.398732	-1.08342	0.218824
MYO7B	6.28721	-1.11305	1.51994	0.460915	-2.31509
LYZ	6.05014	-0.391211	1.74522	-2.4891	0.53629
LRRC66	6.01067	-1.19612	-0.509604	-0.0714332	0.125335
IYD	5.96851	-0.936278	-0.312485	-0.234655	-0.939255
AKR1B10	5.94316	-1.46371	1.15299	1.07212	1.60977
EPS8L3	5.88234	-1.42151	0.0381318	-0.768912	-0.818202
FAM3D	5.85336	-0.793478	0.263138	-0.199867	-0.732091
KCNE3	5.78441	-1.3045	0.552438	-1.85445	0.369201
CAPN8	5.75627	-1.5541	-0.50937	0.229286	-2.55419
HMGCS2	5.73988	-1.24743	-1.36886	-0.049329	-1.38629
CEACAM5	5.73726	-1.54071	-1.15344	3.12999	-1.61792
C9orf152	5.72113	-0.848684	-0.571546	-1.68796	0.548926
TSPAN8	5.71199	-0.993893	0.488283	-0.406728	0.743714
TMEM238L	5.67828	-1.1069	0.223065	-0.584973	0.925046
CYP2S1	5.66082	-0.956242	0.208752	0.588307	0.912797
TFF3	5.63649	-1.07362	-0.528418	0.481933	-0.0771993
CYP2C18	5.6362	-1.38967	0.0211151	0.486702	0.39425
OLFM4	5.5417	2.51703	0.619537	1.01188	-0.817468
BCAS1	5.53971	-1.13896	-0.271449	-0.102625	0.159695
ST6GALNAC1	5.52999	-0.971186	0.568343	-1.73233	1.21468
LINC01133	5.51033	-0.772901	-0.725553	0.188705	0.360442
SLC6A20	5.49597	-0.379147	0.243867	1.14806	0.019769
TRIM31	5.49021	-1.38926	0.825087	0.215094	-0.73768
LGALS4	5.47982	-0.97271	0.621227	-0.267183	0.625934
FMO5	5.46892	-0.723245	0.510387	-1.74117	-0.362576
CLRN3	5.41922	-1.14522	0.498667	0.134616	0.223571
AKR7A3	5.37874	-0.418634	-0.316105	-1.14787	1.34135
SMIM31	5.34184	-1.1173	0.086919	-1.49204	0.653588
PLA2G10	5.34109	-0.391635	-0.313608	-0.203649	1.51286
CDHR5	5.3121	-0.822244	-1.4583	-0.185864	-0.394756
GPX2	5.25466	-0.456754	0.84185	-0.335316	0.713251
GCNT3	5.23551	-0.314397	0.702183	1.56256	0.101985
SLC26A9	5.17979	-0.439928	0.537929	-0.320752	-1.9036
AOC1	5.17426	-0.391744	-0.635526	0.811536	0.153339
DUOX2	5.12861	0.797712	0.240031	1.02183	-1.79921
NPC1L1	5.12346	-0.485201	-1.59748	1.29438	-0.987784
DUOXA2	5.11962	0.499716	-0.336975	0.864444	-1.04854
AGR3	5.07552	-1.44961	-0.169374	-0.954882	1.22343
HSD17B2	5.07297	-0.550469	0.922861	0.585216	0.0714892
PDZD3	5.06829	-2.12234	0.835881	1.78963	-2.40885
PIGR	5.04778	1.06824	0.946474	-0.914304	0.557226
MUC13	5.01533	-1.02477	-0.179964	0.413804	0.330443
PPP1R1B	5.01326	-0.219971	-0.340471	-0.854031	-0.103318
PHGR1	4.98965	-1.05271	-1.02226	1.99141	0.285899
FAM83E	4.97096	-1.37505	-1.10514	-0.0718733	-1.49394
PIP5K1B	4.96695	-0.703837	-0.181676	-1.53916	0.819282
CAPN5	4.95418	-0.755115	-0.892703	0.399093	-0.605645
DQX1	4.93369	-1.49966	-0.271584	-1.60317	-0.355374
CYP2C9	4.91703	-1.31854	0.892226	-0.00661147	-3.15501
TFF2	4.91386	-1.52174	0.328629	-0.511239	-0.134206
FAM177B	4.8963	-1.11802	1.18627	-2.54638	0.152903
APOBEC1	4.877	-0.989746	-0.344607	-0.284738	0.95451
HHLA2	4.86944	-0.98684	-0.277707	1.13887	0.488015
TRIM15	4.86303	-0.832564	0.628524	-0.593122	0.0643847
TM4SF5	4.85643	-1.04187	-1.36674	-0.56108	1.00195
CDH17	4.85378	-1.62414	1.56211	3.02907	-0.847225
SLC39A5	4.81986	-0.756871	0.809177	-1.96421	0.656083
CYP3A5	4.80444	-1.27069	-1.51968	0.154451	-3.39552
CEACAM6	4.79418	-0.798507	0.827557	2.98	-0.417447
ONECUT3	4.78877	-1.89414	-0.124297	0.948058	-1.40163
UGT2A3	4.75544	0.462502	1.17143	0.842307	0.128492
SHH	4.69196	-0.711895	-0.232135	-0.312269	0.126013
AGR2	4.66501	-1.44647	-0.526389	-1.63768	1.37957
LRRC31	4.66336	-1.43566	-0.369244	-0.287107	0.0976105
CLDN2	4.6458	0.648541	1.60588	-1.38415	-0.8948
PRR15L	4.62415	-0.746338	-0.683735	0.246589	0.143369
GPA33	4.60441	-1.24372	1.16417	0.508454	0.182817
VILL	4.60045	-0.886613	-0.998678	2.59651	-1.01796
ANKRD40CL	4.5847	-1.34251	-0.103945	-0.107135	-0.228929
TMC5	4.5803	-0.361882	-0.773792	-1.05522	0.373597
SLC9A3	4.57231	-1.45989	0.342524	0.250138	-0.924476
ALDOB	4.56888	0.85302	0.731834	-1.49996	0.288045
UNC5CL	4.549	-0.348151	0.0402288	-0.428434	-0.653642
ADH1C	4.54301	0.704549	1.1288	-1.30923	-0.0798234
AMN	4.51724	-1.92146	-0.512744	-0.628222	-0.86878
HSD11B2	4.51622	0.249365	0.152627	0.236739	-1.01916
SLC44A4	4.51005	-0.711422	-0.97361	-0.438472	0.181641
CDHR2	4.50684	-1.27217	-2.12165	1.09185	-0.816298
CREB3L1	4.50002	0.193992	-0.514132	-2.08996	-0.268383
IQGAP2	4.49538	-0.0514986	1.2345	-1.65605	1.03197
PGC	4.48994	1.2594	0.722742	-1.59828	1.49204
MGAM2	4.45937	-0.409126	0.175908	-0.350971	-0.137628
DEGS2	4.42673	-0.218346	-1.06436	0.667645	-0.859866
MUC1	4.41116	-0.417503	-0.631816	-0.738183	-0.464203
SPINK1	4.39082	0.789436	0.833671	-2.39859	0.659567
C4BPB	4.38813	-1.47513	0.942412	-0.631615	-0.744473
SLC9A2	4.38118	-1.47993	-0.336118	-0.192312	1.47187
BCL2L14	4.36241	-1.16178	0.907739	-2.29493	0.925828
SMIM24	4.36117	-0.194492	-0.545152	2.33379	0.155975
BCL2L15	4.35895	-0.750267	0.31898	-0.308568	-0.0406982
TJP3	4.35022	-0.603457	-0.782111	0.642091	-0.795972
FEZF1.AS1	4.34156	-1.63806	-0.216515	-0.0866004	-0.323702
BLNK	4.33688	-0.124415	2.60391	-1.91289	-0.153126
ANKS4B	4.33066	-1.02336	-1.81727	0.0597818	0.109263
SLC4A4	4.30943	0.936424	-0.169585	-1.03875	0.192138
GJB1	4.30608	-0.419961	-0.216852	-1.15594	1.00008
TMEM150B	4.29732	-0.88805	1.04958	-0.227461	-0.010619
SMPD3	4.29714	-0.77872	-0.969552	1.76032	-1.16169
FOXA3	4.28829	-0.499473	-1.56923	-0.237668	1.41371
MS4A8	4.27284	-0.66556	-0.94418	0.724209	0.0502771
HNF4G	4.21714	-1.06116	-0.437165	-1.02641	1.22836
FUT2	4.21425	-0.871148	-0.125503	0.289687	0.539978
FUT3	4.21367	-0.855062	-1.04106	1.08577	0.0601522
SLC5A1	4.20992	-0.354853	0.0654751	-0.221405	0.427859
PAQR8	4.19052	-0.536621	0.44447	-0.47961	0.821682
IGSF9	4.14707	-1.55394	-0.761243	0.678909	0.0898672
C2orf72	4.14481	-0.988315	-0.756711	-0.840857	-0.00719919
PDZK1IP1	4.13891	0.194604	0.580923	0.337345	0.266049
FUT6	4.11322	-0.465971	-0.718515	-0.262621	0.112633
LGR5	4.10476	0.0640149	-0.137709	-1.25979	0.271624
RNF183	4.10009	-1.10959	-0.999401	-0.428891	-0.895791
KBTBD12	4.0971	-1.33	-0.00550919	-1.0606	0.108664
CA9	4.08	-1.01852	-2.99473	-1.03373	0.438804
TNFRSF11A	4.07919	-0.490686	-0.825948	-0.812581	0.225283
B3GNT6	4.06628	-0.570827	-0.0337562	-0.387578	0.734471
ANXA13	4.03034	-1.43362	0.560066	0.117575	-0.459368
ADRA2A	4.02391	0.953332	1.5999	0.978522	-1.3249
SEMA4G	4.02285	-1.45988	-0.949427	0.463304	-1.27422
TMPRSS2	4.0208	-0.254205	-0.0460568	-0.638	0.434033
SLC1A1	3.98028	-0.312002	0.0758525	-0.579038	-0.0655732
ATP7B	3.97946	-0.953397	-0.858005	0.593135	-0.407893
TCN1	3.95447	0.427222	-0.354342	1.15658	-0.627667
CA2	3.95065	-0.758559	0.108376	-1.45083	1.17077
SELENBP1	3.93029	-0.567925	0.102726	0.130521	-0.361888
S100P	3.91796	-0.874776	-0.492538	0.210916	1.35662
FAM3B	3.90658	0.456951	0.518363	-1.80731	0.125543
SLC45A3	3.89539	-0.904918	-0.138459	0.812383	-0.108097
GSDMB	3.87906	-1.57446	0.992751	-0.218151	-1.67381
TMEM45B	3.87799	-1.17381	-0.846071	2.09666	0.403178
HABP2	3.85257	1.39561	-0.72203	-0.759686	0.133425
PRAP1	3.85232	-1.48022	0.274465	0.177728	0.19155
ANG	3.85203	-0.998734	-1.64549	-1.69672	0.996886
KLK1	3.84786	-0.284527	0.991402	-1.28609	1.05938
PLEKHS1	3.84663	-0.0835181	1.48907	-1.80938	-1.23524
VNN1	3.83869	-0.73626	1.08124	-1.12785	-0.766665
TMPRSS3	3.8335	-0.610538	0.0749458	-0.707916	-0.529506
AKR7L	3.82653	-1.56887	-0.215765	-1.11118	-1.03756
SYTL2	3.82623	-0.414384	0.020839	0.304365	-0.467789
RAPGEFL1	3.82389	-1.31891	-1.24238	2.33595	-1.58894
PDX1	3.81293	-0.377325	-0.365757	0.621241	-0.177723
CASR	3.81128	0.431194	0.217015	3.65939	-0.604433
HEPH	3.8002	-0.100987	0.546557	-0.609604	-0.172725
CLDN23	3.79909	-0.580891	0.169887	1.03475	0.576862
POF1B	3.79829	-0.997679	-0.263574	-0.721878	1.44479
GALNT6	3.79715	-0.760439	0.641224	-1.34699	1.89021
PDE4C	3.77587	-1.20708	-1.84067	1.40165	-0.85668
ADAM28	3.77134	-0.189038	1.39504	-0.921137	-0.897486
GP2	3.75467	2.14819	1.37094	-1.04975	0.677955
CYP4F12	3.75143	-1.72299	0.0579361	2.04036	-2.71026
ONECUT2	3.7511	-0.375522	-0.859223	0.814412	-1.00368
SYTL5	3.74575	-0.511666	-0.279397	0.828561	0.985878
EFNA2	3.7452	-1.21167	-0.718472	0.717851	0.0535535
GMDS	3.73538	-0.492174	0.578014	-2.58355	1.68077
CYSTM1	3.733	-0.796495	-0.807162	1.07924	0.627193
MUC5B	3.72145	0.397807	0.337676	-1.31858	-1.37045
PLA2G4F	3.72037	-1.4951	-0.238021	0.0719214	0.616457
PRR15	3.71302	-0.79921	-0.909358	0.873917	0.761063
TM4SF20	3.70122	-0.640183	-0.217556	0.619617	0.501213
BPIFB1	3.69629	0.385716	1.40976	-1.95066	0.601234
IL22RA1	3.67381	-0.676855	-0.703932	0.00057797	0.984401
B3GALT5	3.66499	-1.13724	-0.962477	3.25772	-1.82743
ERICH5	3.66369	0.459864	0.628777	1.23845	0.588608
CFTR	3.65443	1.579	0.6522	1.22896	-0.751329
ENTPD8	3.64594	-1.02206	-0.829475	-0.903622	0.597422
SDCBP2	3.63653	-1.05424	-0.766122	1.52636	0.594194
FBP1	3.63257	-0.271314	1.01385	0.974691	-0.051229
HNF4A	3.63197	-1.07348	-1.13567	0.76154	0.404712
VIL1	3.62891	-1.40706	-0.219974	-0.746429	0.430239
AHCYL2	3.62293	-0.292235	-0.567166	0.798309	-0.584677
LINC01559	3.62213	-1.42877	-0.388932	1.12426	0.909945
LINC02381	3.61717	-0.150631	1.03079	1.4327	0.135288
POU2F3	3.61583	-0.648806	0.581704	1.51441	0.0199582
SDR16C5	3.61446	-1.11372	-0.241555	0.287918	1.35617
FA2H	3.61077	-0.783512	-1.77845	1.03336	0.391718
PLAC8	3.60842	-1.14634	-0.17983	1.44682	0.875087
ABCC3	3.60558	-1.08242	0.115179	-0.194681	-1.6047
B3GNT7	3.60358	-0.0385594	-0.364802	-0.308471	1.629
GSTA1	3.60251	1.09968	0.376475	-0.712202	0.982491
RASEF	3.59875	-0.631555	-0.430816	-0.702901	0.189827
ZBTB7C	3.58823	-0.341707	-0.183011	0.338512	0.00440804
C2orf88	3.58564	-0.204278	0.824198	-1.79339	0.542787
GCKR	3.57826	-1.60914	-0.0939959	-0.947933	-0.726723
EXOC3L4	3.56771	-0.634562	0.762839	-0.385071	-2.76505
CCL24	3.56691	-0.683888	0.346167	-1.15524	1.28515
SLC40A1	3.56281	-0.110025	0.101781	-1.02032	0.0880932
NRG3	3.56128	0.531347	-0.0718055	1.73594	-0.0895816
GATA6	3.53861	-0.124871	-0.339711	-0.827475	0.148869
RFLNA	3.514	-0.452951	0.0856352	-0.39106	1.24556
CDX2	3.51357	-0.374936	0.649497	-0.577879	0.684171
KALRN	3.50796	-0.404216	0.303089	-0.13078	0.588708
MTMR11	3.50307	-1.51426	-0.806193	1.88865	-1.65757
ZFPM1	3.49807	-0.185678	-0.71592	-1.7498	-0.619469
PLS1	3.47637	-0.921465	-1.80118	0.465997	1.53693
ARHGEF38	3.45937	-1.12161	-1.61006	-1.11758	-1.3549
NR0B2	3.44806	0.11232	0.928546	-1.5822	1.23223
F5	3.43583	-0.516013	-1.28359	-0.11848	-1.31594
COLCA1	3.43223	-0.477407	0.426704	-1.49643	-2.64998
PPP1R14D	3.43077	-0.538253	-0.10276	1.672	-0.214268
GIPC2	3.43048	-0.554451	0.359995	-0.855189	1.65189
AZGP1	3.42544	0.00993898	0.159704	-0.605649	-0.099716
TMPRSS4	3.41448	-0.682689	-0.752563	1.82959	0.066697
GPR35	3.41182	-1.36211	-1.19326	0.291893	-0.347989
ARL14	3.40012	-1.22704	-0.0265421	-0.314588	0.0399895
PIK3C2G	3.39566	-0.611619	0.548722	-1.02384	0.838053
ABO	3.39431	-1.83953	-0.197608	0.672113	-1.76288
KCNH8	3.3936	-0.666596	-0.118272	-1.29206	-2.6493
PLLP	3.38087	-0.159668	-0.348309	-0.106415	1.26758
HKDC1	3.37357	-1.04942	-0.19433	1.57282	0.987083
SLC9A4	3.37328	-0.365309	-0.719045	-0.214009	-0.0748938
TOX3	3.36713	-0.68582	-1.88736	0.0126432	-0.0611805
ELF3	3.36244	-0.512771	-0.589649	0.598274	-0.754447
BAIAP2L2	3.35932	-1.31266	-1.13854	-1.02959	-1.28098
ITPKA	3.35717	-0.42095	-0.905733	0.304627	-0.208942
CALML4	3.35291	-2.06899	0.0861574	0.0231837	-0.0427448
TRIM54	3.34876	-0.625783	-0.151545	0.58372	0.663145
HOXA13	3.33994	-1.42026	-0.449106	1.93023	0.210696
TRIM10	3.33488	-1.18787	-0.0807648	-1.265	0.445478
AADAC	3.32459	-0.740819	0.747996	-2.15643	0.314443
ZG16B	3.32396	-0.418361	-0.254162	-1.4215	1.51686
SLC28A3	3.32335	0.241437	0.22749	-1.34953	-0.399732
CRACR2B	3.31987	-1.45519	-1.39609	-1.57915	-3.18286
ACE2	3.31473	0.255162	1.19193	1.35291	1.18505
SPDEF	3.31302	-0.55596	-0.330414	-0.800674	0.635147
MST1R	3.29578	-1.31326	-0.763969	0.898663	-0.906466
PTPRH	3.2953	-0.733094	-1.47686	2.09586	-0.122848
HYAL1	3.2943	-0.482912	-0.349927	0.160752	0.0756623
INAVA	3.29313	-1.03273	-0.471015	-0.20647	0.276179
TMEM92	3.29307	-0.559316	-0.48009	0.400834	0.830917
C11orf53	3.29287	-0.24201	-0.402722	-1.05325	0.785661
ANXA4	3.28575	-0.0535063	0.521988	-0.0367673	-0.103942
MOGAT2	3.28091	-0.468274	0.0214946	-0.0404398	-0.515627
CAPN6	3.28008	0.985352	1.55886	-2.64041	0.44009
SPINK5	3.27549	-1.22444	0.224903	-0.00280868	0.759588
PDE11A	3.26664	-0.401361	-1.41523	-0.622597	0.187185
KCNQ1	3.25504	0.808124	0.377201	-1.02846	-0.429021
CYP2J2	3.24786	-0.682871	-0.361337	-0.8848	0.850439
SLC19A3	3.24761	0.733063	1.60106	-2.07598	-0.571022
LINC01978	3.24224	-1.25777	-0.348489	-0.88255	-0.727808
PRSS1	3.23974	2.00725	0.536144	0.619224	1.1493
RASAL1	3.22568	-0.771251	-0.710321	0.263348	-1.46649
GPR160	3.22176	-0.473468	0.312004	-1.74166	0.991637
CYP2B7P	3.21259	-0.638575	0.381387	-0.766317	-0.245261
ACHE	3.20807	-0.413334	0.547089	1.07074	-1.59236
USH1C	3.20339	-0.850047	-1.976	1.4311	-0.736338
ANKRD22	3.20295	-0.686693	0.399642	-0.346494	1.08163
UGT2B15	3.20044	0.574138	0.241183	0.111363	-0.188448
ACSS1	3.1984	-0.287268	1.92305	-3.02756	-0.299559
NR5A2	3.18415	1.11505	1.10372	-0.687646	0.380333
PROM1	3.18238	-0.538231	-0.387026	-1.90355	0.647843
RHBDL2	3.17859	-1.30111	0.176186	0.740436	0.23165
CEACAM7	3.16729	0.804037	0.96281	2.06179	-0.319454
C11orf86	3.16648	-0.73518	-0.56851	2.64418	0.42621
GATA6.AS1	3.16641	-1.14439	-0.793533	-0.552852	-0.928724
PRDM16	3.16588	0.121504	-0.409397	-1.19641	-0.716604
COLGALT2	3.16491	0.441695	0.248044	-0.201333	0.567339
COLCA2	3.16226	-0.963291	-0.608777	-0.763656	-1.0839
CXCL17	3.15799	0.93368	0.570084	-0.0854885	0.313534
ACER2	3.15672	-0.623062	-0.727227	-0.132987	1.783
TSPAN1	3.15287	-1.05991	-0.849873	2.25297	0.376236
CDC42EP5	3.15159	-0.462715	0.340332	0.195003	-0.214611
SPINK4	3.14054	-1.07871	-0.0430086	-0.818401	1.79662
ATP13A4	3.13822	0.0106422	0.825108	-1.99196	-0.12164
MSLN	3.138	-0.308264	-1.28521	2.56114	-1.60424
CAPN13	3.13688	-0.655772	-0.432556	2.0428	-0.0765425
LDHD	3.13649	-0.438288	-0.842231	-0.760258	0.0820753
TESC	3.13495	0.114822	-1.34796	-1.46236	0.414571
CIDEC	3.12752	-0.392882	1.18788	1.7088	0.256854
FGFR4	3.12687	-0.618975	-0.603831	-1.41795	0.0367914
LTK	3.12411	-1.18348	0.996096	0.29847	-0.403407
CCDC198	3.12265	-0.390178	-0.570409	-0.268767	-2.34464
ACY3	3.12257	-0.527325	0.15556	-0.840633	0.783181
AXDND1	3.11792	-1.16004	-0.180116	-0.146747	0.327604
FER1L4	3.1177	-2.59984	-0.0125626	0.324086	-3.76521
ALDH3A1	3.11769	-0.452093	0.261926	-0.68065	1.55126
LPCAT4	3.1175	-0.758538	-1.12056	2.42625	-1.29848
GGT6	3.10876	-0.343463	0.750157	-0.808442	-0.323401
TCEA3	3.09855	0.0768498	-0.184948	-2.75093	0.265136
ACSL5	3.09854	-0.685269	0.611705	1.53816	0.399346
SAMD5	3.08835	-0.445865	0.11087	-0.330415	0.0515936
TRNP1	3.08268	-0.785849	-1.7295	0.10064	0.914339
ABHD17C	3.07999	-0.712685	-1.49273	0.375132	0.894455
WDR72	3.07946	-0.270593	0.94114	-0.236952	-0.781722
GATA4	3.07657	-0.414339	-0.194684	-1.86714	1.42252
ITLN1	3.0752	-0.660124	0.274619	-1.45104	1.65929
KCNK5	3.07122	-0.381287	-0.461664	0.314427	0.612435
GATM	3.07003	0.233133	0.236136	-1.30231	0.569704
ARHGAP6	3.06651	0.414742	0.257337	-0.53183	0.292883
EPS8L1	3.05839	-1.14431	-0.464399	2.14466	-1.84442
SH3RF2	3.05783	-1.19781	-0.0132524	0.0251874	-0.813491
KPNA7	3.05749	-1.05651	0.0163588	0.799408	0.831839
GRTP1	3.04987	-0.950435	-0.537045	-0.197402	-0.669583
CKMT1A	3.04727	-0.838913	-1.41502	1.45282	0.237191
HDHD3	3.03536	-0.879522	-0.0768416	0.309996	0.0529113
MECOM	3.0333	-0.528534	-0.542155	-1.24491	1.0267
CXCL3	3.02649	-1.28273	1.43684	-2.18344	0.0206294
ASPHD2	3.02559	-0.219147	-0.818381	0.500139	1.13458
PTPRR	3.02184	-1.01701	-1.13627	-0.049212	1.02933
CTSS	3.01984	0.443733	2.73575	-1.15682	1.18351
DNAH2	3.01714	-1.02367	-1.75791	2.24846	-0.962536
SSTR1	3.01598	-0.585806	-2.54629	0.866337	1.09698
PSAPL1	3.01163	-0.307619	-0.0873648	-0.402305	1.37753
NQO1	3.01078	-0.912044	-0.301383	-0.834633	1.85786
TSPAN15	3.00825	-0.343302	-0.923316	0.0930906	0.805868
MISP3	3.00507	-0.426775	-1.33317	-1.51903	-0.979435
HPGD	3.00469	-1.15614	-0.134038	1.87804	0.280201
PLCH1	3.00354	-0.25899	-1.24751	-0.338451	0.0117886
RNF39	3.00282	-0.943914	-1.54109	0.309684	-0.00865702
EPHA10	3.00078	-1.58744	-1.45363	0.279484	-1.44265
ERBB3	2.99832	-0.79229	-0.882491	-0.914634	-0.200747
NR3C2	2.99744	0.506092	-0.743636	-0.0734796	-0.371021
MYRF	2.99592	-0.963803	-1.79881	1.08006	-1.6876
MYOM1	2.99513	-0.220348	-0.318872	-0.33531	-0.981065
CDCA7	2.9897	-1.0632	1.19259	-2.89739	0.80375
SCIN	2.98682	-0.633504	-1.68525	0.0322852	0.59194
UGT2B7	2.97973	-0.305367	-0.813233	-1.46721	0.405357
CYP2B6	2.97839	-0.971063	-0.0242834	0.259348	0.310466
RIPK3	2.97221	-0.966805	0.924355	0.874306	-0.923753
CORO2A	2.97172	-0.594281	-0.321347	1.50061	0.399601
MUC6	2.9656	1.58791	0.163362	-1.01679	-0.983678
PKDCC	2.9629	-0.398426	0.661842	-1.25654	-0.737006
AQP5	2.96147	-0.347573	0.0499253	0.660313	-0.682138
CATSPERB	2.96087	-0.7516	-0.668312	-1.45117	-1.1645
LINC02532	2.95908	0.715729	0.912216	-0.795965	-1.2596
ADTRP	2.95476	-0.165847	1.92802	0.0811915	0.597893
CGN	2.95401	-1.07783	-1.38372	0.334953	-0.319747
NXF3	2.95198	-0.325156	-0.247592	-0.636198	-1.13473
TLDC2	2.94931	-0.876831	0.400824	1.12561	-0.547293
ATP2C2	2.94272	-1.53819	-0.784586	-0.261623	-0.262414
ANO7	2.93919	-0.968568	-1.08929	-1.17903	0.0485522
PPFIBP2	2.93593	-0.607315	1.11639	-1.2176	-0.0907426
TMEM63A	2.9311	-0.943553	0.637969	-1.68483	-1.87326
PIWIL4	2.92685	-0.784355	0.560396	-0.60672	-1.03041
CKMT1B	2.92514	-1.11482	-0.998333	0.994567	-0.494977
C4orf19	2.92229	-0.653533	-0.777575	-0.311658	1.3738
BACE2	2.92053	0.0643462	-0.863364	-1.8327	0.973691
SERPINA4	2.91894	0.698325	1.32869	0.0661019	-0.395519
CCRL2	2.91581	-0.158436	1.6753	0.0023762	1.80806
TST	2.9075	-0.225645	-0.232876	-1.40172	0.537544
SPIRE2	2.90577	-1.28536	-2.28996	1.17014	-2.30788
C6orf223	2.89962	-1.44426	-1.18114	1.24116	0.512929
NPSR1	2.89905	-0.215193	-0.334946	1.20795	0.159528
VSTM5	2.89538	-1.31264	-0.192006	0.632662	0.0490638
SLC22A18	2.89415	-1.00676	-0.853781	0.0476285	-1.40701
TMEM163	2.89333	-0.108031	0.532511	-0.516111	0.0900157
ALDH2	2.89175	-0.122774	1.22867	-0.264233	0.358168
RBP4	2.89047	1.13383	0.514449	3.91038	0.837712
CHST4	2.88681	0.656082	0.482375	1.26892	-0.0994042
C4BPA	2.88537	1.08381	-0.128853	1.02891	0.496414
MLPH	2.87979	-0.994672	-1.97005	0.678138	-0.906142
KCTD14	2.87467	-1.10541	-0.685652	-1.40003	2.00561
OSBPL7	2.8721	-0.96026	-0.557509	0.945503	-2.54287
NECTIN4	2.87076	-0.511944	-1.05513	1.54125	-0.900589
CES3	2.86807	-0.620339	-0.626935	-1.04451	-0.174305
MROH3P	2.85546	-2.17659	0.7982	0.696012	-2.08773
GALNT4	2.84536	-2.85607	-0.0781228	-0.77667	0.562348
PBLD	2.8449	-0.110008	-0.580012	-0.218773	-0.575303
LINC00261	2.84352	-0.137415	-0.367055	-1.1238	0.787832
RNF128	2.84314	-0.720722	-1.53205	0.28168	0.905036
FUT4	2.84302	-0.693005	0.0921547	-1.5692	1.01592
RASSF6	2.84109	-0.878377	-1.72251	-0.702417	-0.215911
ASRGL1	2.83806	0.189639	1.56575	-1.12248	0.637294
SULT1E1	2.83654	-0.226532	-0.157958	-1.1492	-0.414833
DDC	2.83463	-0.996434	0.345008	2.1954	1.4105
SCTR	2.83146	1.35594	0.321721	0.0172134	-1.89208
LMO4	2.83087	-0.564167	0.516003	-0.290696	-0.151515
MARCKSL1	2.82857	-0.231243	-0.225085	-0.777167	-0.398496
RAB27B	2.82212	-0.865792	-1.2514	-0.810738	1.24988
TBXAS1	2.81839	0.901154	2.15842	-0.963197	0.471794
KCNK1	2.813	-0.513331	-1.58469	0.286411	1.22402
LGALS2	2.81294	0.295937	3.3178	-1.37394	0.985898
KLF5	2.80706	-0.832318	-0.910352	0.152484	-0.103422
MCU	2.80643	-0.71741	-0.989338	0.220418	1.07822
LRG1	2.80256	0.10634	0.256633	-0.806727	0.909002
TINAG	2.79292	-0.911448	-0.396348	-1.31163	0.689732
LIPH	2.78912	-1.04949	-0.887513	0.455345	0.752866
LRRC19	2.78771	-0.133828	-0.106036	-0.692228	0.654701
CEMIP	2.78726	-0.372615	-0.170291	-0.130617	0.0383119
STXBP6	2.78376	0.918869	-0.739366	-0.972942	1.70629
DNAJC22	2.77864	-0.937573	-0.586506	-0.291791	0.728199
SLC12A2	2.76455	-0.383563	-0.85239	-1.00612	0.544824
INSC	2.76404	-0.22955	-0.328045	2.0215	0.464115
VWA2	2.75976	-0.0436074	-0.936537	0.610507	-0.576752
REPS2	2.75608	0.0363271	-1.00976	-0.2148	0.606829
TRPM4	2.75393	-0.651042	-0.384288	0.0453214	-1.36093
SLC9B2	2.74969	-0.424387	-0.419428	-0.27297	0.585872
STX19	2.74865	-1.21034	-0.461074	-0.145943	0.666807
METTL7B	2.7418	-0.645587	-0.430481	0.192153	1.01372
MYH14	2.73552	-0.53446	-0.869307	2.40842	-0.89546
GDPD2	2.73358	-0.995831	-0.412602	0.401896	0.32135
TMEM51.AS1	2.71887	-0.400808	-0.535025	-0.32642	-1.58466
HR	2.7163	-0.951327	-1.01369	0.233152	-0.429687
GALNT5	2.71087	-0.852108	-1.01228	0.803779	1.49013
CXCL14	2.70665	3.60322	0.0306581	2.77763	-0.800241
SLC9A1	2.70263	-0.0611039	-0.238979	0.413963	-0.279508
RETREG1	2.6994	0.169678	0.0615167	-1.97693	0.430319
CEBPA	2.6973	-0.525917	2.83813	0.713124	0.787186
KLF2	2.69568	0.783775	0.801333	0.83826	-0.0890854
TNIK	2.69519	-0.428028	-0.819914	1.22596	-0.210863
SHROOM3	2.69462	-0.0597993	-1.35875	-0.0716319	0.436565
DHRS9	2.69401	-0.635108	-0.0985785	3.4731	0.476135
IL2RG	2.69251	0.0602248	3.6492	-0.0842573	-0.520986
MRAP2	2.691	-0.269003	-0.878083	2.02227	1.3382
BTNL3	2.67795	-0.649262	0.259662	-0.497395	0.606523
HNF1A.AS1	2.67327	-0.374289	-1.55696	-0.582927	-2.75678
RND1	2.66994	-0.362522	0.221602	0.222327	-0.00630794
SLC3A1	2.66809	-0.0674181	0.753921	0.700221	-1.57829
PLEKHA6	2.66619	-0.802597	-1.5633	0.871574	-0.509904
PIK3C2B	2.66584	-0.681859	0.362146	0.323382	-0.910024
UGT1A10	2.63639	-2.07083	-1.198	3.03579	0.427859
PLEKHH1	2.63398	-1.74438	-1.45462	-0.219469	-2.73657
NDNF	2.63137	1.46429	-2.85478	-0.128988	-0.50409
CMBL	2.6256	-0.726187	-1.83933	-0.974298	1.10433
RHPN2	2.62277	-0.90529	-0.702342	0.632413	1.29121
HTR2B	2.62258	0.382647	0.922329	-0.559473	0.883982
LGR4	2.62136	-0.895552	-1.33241	-0.965624	1.23674
ATP1B1	2.62123	-0.418689	-1.61803	-0.185218	-0.207169
PLCB4	2.6193	-0.324314	-0.586014	0.371128	-0.339676
GALNT12	2.61764	-0.883926	-1.5531	-0.183089	0.28838
EPN3	2.61573	-0.613889	-0.508334	-1.56857	0.76314
SELPLG	2.61238	1.32598	3.08731	1.28063	-0.452712
SH3BGRL2	2.61034	-0.541334	-0.49086	-0.240941	0.726179
PRSS3	2.60921	-0.718035	-0.272172	0.481746	2.5972
MISP	2.60222	-0.678783	-1.10799	1.66994	0.636566
LFNG	2.60209	-0.301171	-0.59554	-0.116876	0.451735
NEB	2.59999	-0.893055	1.55104	-1.07349	-0.505799
LINC00443	2.59871	-0.341993	-0.0753076	-0.606221	-0.0394602
KLK11	2.59472	-0.724885	-0.685114	1.3375	0.196953
ATP8B1	2.59312	-0.17105	-1.20639	-1.40343	1.00099
ADAP1	2.5925	-1.20765	-1.53805	0.500578	-0.506521
FREM2	2.59222	0.340133	-0.794101	-0.65281	-0.124141
EFNA1	2.58881	-0.150488	-1.71532	-0.183339	-0.504912
GALM	2.5846	-0.179389	1.56684	-1.00015	1.19598
SYT13	2.584	-0.269148	-1.74025	2.81383	0.631666
LDLR	2.58053	-0.394933	-0.388669	1.17791	0.762686
KLF4	2.57488	-0.659663	0.535351	0.473694	0.895429
MUC20	2.57473	-0.481048	0.0156074	1.42251	-0.615973
BAAT	2.56818	0.0496824	1.18681	0.280325	0.0901632
PPARG	2.56714	-0.96848	-0.114931	1.71067	0.525259
BCL11B	2.56426	-0.394508	3.27358	-0.630152	0.382296
RNF186	2.56311	-0.615402	-0.532606	-0.715951	1.12597
SGK2	2.56263	-1.49725	-1.44388	0.627735	-0.777739
A1CF	2.56155	-0.3922	-0.89652	2.00817	0.348239
HID1	2.55686	-0.841467	-1.4977	-1.28547	-0.621509
TMEM37	2.55319	0.649705	-0.278019	0.99664	-0.582244
BICDL2	2.5527	-1.31779	-0.847426	0.67574	-2.89638
KIF12	2.5515	-0.133936	-1.00402	0.555262	-2.59249
TMEM38A	2.54952	-0.804782	-1.39198	0.285621	1.01852
NOSTRIN	2.54686	-0.602785	0.190107	-0.791152	-0.191668
CCDC68	2.54272	-1.19731	-0.396101	-0.416784	0.429206
MKRN2OS	2.54171	-1.04918	-0.301299	0.279111	0.783595
PRSS8	2.54053	-0.197185	-0.908648	0.539098	-0.070855
GPT	2.53433	-1.01151	0.13252	-0.191696	-1.22413
MMP1	2.53385	0.692132	0.284172	0.558895	1.37351
ARHGAP26	2.53106	-0.490015	0.135427	-0.704926	-0.709119
WTAPP1	2.53019	-1.28146	-0.448258	0.141151	-0.631966
FZD5	2.52774	-0.798958	-1.19576	-0.126419	1.11856
ADGRG7	2.52737	-0.481106	0.779499	-0.626441	1.08511
GALNT3	2.5226	-0.87242	-1.33238	-1.7836	1.72969
FEZF1	2.52001	-0.720748	-0.226711	0.0212542	0.591409
LHFPL3.AS2	2.5152	0.168992	-0.305923	-1.66958	0.658071
TRPV6	2.50778	1.26978	-0.128017	1.15565	-0.895427
MIA	2.50516	-1.24116	0.408452	1.03365	-0.464688
TM4SF4	2.49964	-0.340615	-0.318893	3.04905	-1.04548
SIDT1	2.49752	-0.0892391	1.68568	0.789014	-0.675263
MGLL	2.49702	-0.513304	-1.07904	0.699355	0.0261369
VIPR1	2.49667	-1.09004	-0.406349	0.629505	-1.28575
UBD	2.49503	-0.506327	3.02903	-1.61616	1.06701
LIMA1	2.49476	-0.48325	0.319137	0.537875	-0.165242
GGT1	2.49323	-0.0260469	1.08906	-0.475969	-0.431419
SLC7A4	2.49238	-0.527002	-2.17677	1.27207	0.42279
TNFSF13	2.48432	-0.785025	0.995192	0.109775	0.619311
LYPD6B	2.48259	-0.703281	0.76106	0.608499	-0.194881
SOX21	2.48252	-0.619185	-1.05711	2.64551	-0.13868
MYORG	2.47729	-0.677848	-0.103544	-0.716696	0.58462
KCNK10	2.47634	-0.441683	-0.21404	-0.234847	0.906142
NOXA1	2.4751	-1.11781	-1.39633	-0.470948	-3.3767
CREB3L3	2.47466	-0.0956899	-0.395114	-0.816322	0.674626
PI3	2.47249	-0.761634	1.86567	0.480697	-0.138313
PLEK2	2.47113	-0.645338	-0.668809	0.898682	2.2415
RNASE4	2.46824	-2.80877	0.0783009	-0.907403	0.0630656
LGALS9	2.46758	-0.265307	2.60454	0.401376	-0.101699
CYP4F3	2.46387	-1.28959	-0.991094	3.09472	-1.2249
RAB25	2.46095	-0.761828	-1.34548	0.815672	0.898416
FFAR4	2.46054	-0.0995119	0.478886	0.823622	0.795593
GOLM1	2.45618	-0.297341	-0.605931	-0.828907	0.978155
GBP3	2.45414	-0.563943	0.68295	-0.0958147	1.1516
HOXB6	2.45329	-1.61759	-1.0703	0.00325191	-1.6918
SLC43A1	2.45206	0.347374	0.40421	-2.82459	1.17578
HGD	2.44686	-0.77862	-0.724197	-0.93378	0.208641
CLDN10	2.43773	0.360649	0.379026	0.166531	-0.554355
REEP6	2.42925	0.205077	-1.707	-0.433197	0.0292433
SLC17A9	2.42293	-1.58125	0.275187	-3.06795	-1.04373
MAP3K20.AS1	2.41742	-0.797405	0.21876	-0.575015	-0.144419
EDN3	2.41638	1.17912	-0.683501	4.68751	0.585224
ACKR4	2.41083	-1.05154	0.724937	0.346121	0.680329
CRYL1	2.40853	-0.14209	-0.405471	0.700886	0.250672
REG1A	2.4073	4.99571	0.397326	-1.01632	1.02236
OASL	2.39889	-0.699918	1.37931	1.13493	1.03601
CHN2	2.39483	-0.166224	0.14355	-1.12922	0.654448
IL17RE	2.39445	-1.33023	-0.5766	1.61646	-0.369846
FERMT3	2.39382	1.4445	3.41108	-0.894964	-0.856937
AMBP	2.38811	1.60199	-0.490097	0.584993	0.197996
LEFTY1	2.38708	0.877167	0.307486	-0.336491	-0.0823638
F2RL1	2.38641	-0.552945	-0.827758	0.856274	1.68268
DOK4	2.3859	-0.685331	-1.30071	2.04675	-0.299885
CBLC	2.38306	-0.768711	-1.3085	1.4352	0.258109
STARD10	2.3828	-0.418062	-1.04423	-0.0244249	0.260311
PIWIL2	2.3825	-0.00415899	0.0144896	-1.8413	0.859527
CRYZL2P	2.37772	-1.08326	0.174333	0.561116	-1.49653
OVOL1	2.37724	-1.40351	-0.559458	2.35908	1.16006
MOGAT3	2.37606	-1.25148	-0.343034	-0.298223	-0.170419
PTK6	2.37081	-1.23182	-1.95289	1.17855	-0.74326
ADH6	2.36821	-0.415418	-0.794171	-0.914299	-0.684088
AGMO	2.36694	-0.910041	0.21627	-0.561135	0.403101
SMAGP	2.3646	-0.967441	-0.210066	0.536188	1.72505
C1orf210	2.36432	-0.802358	-1.66212	0.130318	0.849571
XK	2.35786	-1.0867	-1.65259	-0.162359	1.97665
KBTBD11	2.35524	-0.248192	-0.725376	0.856424	0.371467
FOXA2	2.35473	-0.25227	-2.5124	0.048125	0.645867
SMCO4	2.35414	0.00842689	-0.03096	-0.587083	0.97829
PIWIL1	2.35261	-1.11577	0.144762	1.04455	0.435672
STYK1	2.35023	-1.31611	-1.13889	1.42172	0.336777
EGLN3	2.34705	-0.772722	-2.76641	0.272293	0.0788582
ODAM	2.34527	0.502824	0.0976905	-1.28427	0.700285
AKR1C3	2.34524	-0.622017	0.741793	0.213721	0.762356
POU5F1	2.34511	-1.42309	-0.270661	-0.0585772	-3.77046
LINC00543	2.33987	-0.582147	-0.113123	-0.447132	0.636609
A4GNT	2.33409	0.26707	0.580206	-1.17747	0.167366
LPAR5	2.33235	-0.511142	0.954008	-0.0186159	0.119601
SEL1L3	2.33215	0.00432505	0.141185	-1.98984	1.21093
LGALS3	2.33106	-0.563064	0.449243	0.475164	0.66742
IL1RN	2.33054	-0.866198	0.758704	1.98035	0.396565
TTC39A	2.3304	-0.356219	-1.11871	0.594918	0.658835
TCF7L2	2.32948	-0.578054	-0.95352	-0.048304	-0.893952
PSORS1C1	2.32827	-1.50747	-0.0285226	-0.611979	-1.14442
SH2D6	2.32449	-0.651589	-0.00349655	-1.10092	-0.526437
PLA2G4A	2.31977	-0.328008	0.00514312	-1.29233	1.13849
SLC41A2	2.31883	-0.328562	-0.932321	0.0973119	0.385896
CCK	2.31837	-0.331529	-0.86214	1.43761	0.858446
SLC37A1	2.31731	-0.859802	-0.428047	0.987141	-0.377092
TLCD2	2.31573	1.24909	-1.01896	-0.534699	0.864491
ADM2	2.31059	-0.43486	0.298716	-0.462611	-0.602476
ERBB2	2.30944	-0.400146	-0.44157	0.403371	-0.300717
SPACA4	2.3085	-1.62869	-0.192665	-0.8964	-1.17469
OCLN	2.30743	-0.91463	-1.25055	0.255977	1.01576
C1orf116	2.30368	-0.92637	-1.03753	0.806078	0.313059
C1orf115	2.30328	-0.0081503	0.17572	-1.06562	0.201406
BCO1	2.30276	-1.23503	-0.835751	1.63302	0.197183
C6orf132	2.30251	-0.72412	-0.621733	-0.289708	0.344803
AGMAT	2.29951	-1.1858	1.41327	-1.93322	2.24899
SH2D4A	2.2935	-0.511693	-0.962262	-0.554145	1.39004
ENTPD2	2.28682	-0.621184	-2.05392	0.872506	-1.80729
MST1L	2.28645	-1.42451	0.186213	-0.74104	-2.68306
PLBD1	2.28519	-0.782301	0.799037	0.739271	1.27425
SRD5A3	2.2851	-0.254188	-0.980257	0.442725	0.512049
FAM189A2	2.28455	-0.0138096	0.258524	-2.22527	0.245855
TSPAN3	2.28373	-0.253855	-1.01331	1.35768	0.187987
LCN2	2.28203	0.792988	0.857083	1.10014	-0.862431
GRAMD1B	2.27689	-0.93157	0.166941	0.557965	-0.32125
CES2	2.27648	-0.811356	0.353364	0.617709	0.646475
PRSS12	2.27526	-0.983813	-1.43016	0.3512	0.00413115
XKR9	2.27511	-0.778809	-0.649117	-0.364104	0.0214177
EVPL	2.27446	-0.929932	-0.652565	0.728221	-1.66471
FABP1	2.26723	-0.966669	0.153697	-0.517414	0.644192
CASZ1	2.26417	-1.00029	-0.857637	0.240475	-1.24265
CA8	2.26261	0.484915	-0.0908294	-0.0306296	1.03769
MYO15B	2.26007	-0.977168	0.371999	0.318553	-4.29505
FHDC1	2.25941	-0.599627	-1.63783	0.00979515	-0.551591
LPAR2	2.25538	-0.484714	0.654672	-0.604989	-0.39415
AATK	2.25053	-0.372177	-1.61981	0.790232	-1.57754
MSX2	2.24961	-0.426398	-0.499643	0.84864	0.949742
SLC29A2	2.24872	-1.48068	-0.845776	-0.661959	-0.707338
FOXQ1	2.23881	-0.955424	-0.139535	-0.230963	0.382409
PTGER2	2.23774	0.647844	1.12412	-1.65309	0.635046
FGFR2	2.23513	0.0272403	0.0884713	-1.13475	0.0687699
SOX21.AS1	2.23422	-1.02764	-0.787374	2.44939	-0.292811
CFAP46	2.23311	-0.707497	-1.44044	0.447978	-1.3678
TBX15	2.23011	-0.580321	-0.752324	0.781543	0.207447
CRYBG2	2.23001	-0.967355	-0.632374	2.44297	-0.780757
GUCY2C	2.22906	-1.28417	0.0556733	-1.26941	1.06234
SAMD13	2.22846	-1.18063	-0.631531	0.550353	0.820881
IRX5	2.22644	-0.564395	-1.24534	0.129716	0.202003
TC2N	2.22588	-0.366239	-0.568038	-1.62811	0.536863
SGPP2	2.22075	-0.574099	-1.93117	1.42638	0.419567
SFTPA2	2.21615	-0.143783	-0.00830861	0.536339	0.668711
CXCL5	2.21581	-0.673217	1.4103	-0.987672	1.27818
KRTAP5.AS1	2.21525	-1.34222	-0.458811	0.0262504	-0.647949
HOXA10	2.21257	-1.65322	0.0727227	0.674965	-0.755909
GSTM4	2.21236	-0.184611	1.05611	-0.97109	0.295864
NHS	2.20989	-0.94453	-0.43945	1.24742	-0.569289
CST1	2.20889	2.89162	0.154547	1.18587	-0.936877
ABHD2	2.20823	-0.388548	-1.0502	1.43633	0.712066
CARD11	2.20789	-0.410306	0.609716	1.65682	-0.198139
RAP1GAP	2.20162	0.150286	-1.64132	-0.158549	0.189241
IGSF9B	2.1997	0.229681	-1.61469	0.81076	-1.40437
TMEM54	2.19876	-0.207898	-0.835568	0.804981	0.673484
LMO7	2.19595	-0.725859	-1.82597	2.57145	-0.88975
TMEM171	2.19554	-0.503496	-0.00153406	-0.94259	1.32737
BEND7	2.19501	-0.428172	-0.754668	0.567203	-0.927374
CCNI2	2.19153	-1.37693	0.201887	-0.604642	1.09151
CA13	2.1896	-0.8036	0.0140345	0.262761	0.1132
ESRP2	2.18831	-1.19648	-1.11938	-0.405243	-0.705876
MMEL1	2.18471	-1.7957	0.108335	0.592913	0.0218907
SMIM22	2.18326	-1.10882	-1.79636	0.729707	0.755453
MFSD4A	2.18183	-0.198624	-1.27688	-0.340006	-0.568534
GAL3ST1	2.18109	-0.419995	-1.9784	2.25187	-1.01226
TMEM98	2.18106	0.512739	0.0678206	-1.98984	0.713646
MGAM	2.18045	-0.272298	0.758128	-0.413682	0.727037
PPARGC1A	2.1778	0.691505	-0.559424	-2.88478	0.0313668
DDAH1	2.16996	-0.386854	-0.640757	-0.455548	0.559974
EFNA4	2.16698	-0.0952041	-0.506083	-0.410314	0.685308
ETV7	2.16382	0.0255833	0.835137	0.492883	0.626342
RNASE1	2.1588	1.1907	0.980462	-0.679621	1.41669
CDS1	2.15694	-0.635146	-2.01451	1.05998	0.640905
FXYD3	2.15687	-0.99156	-0.690241	0.641285	1.17828
RALGPS1	2.15294	-0.752622	-1.45644	0.999809	-1.87111
PHETA1	2.15203	-0.483597	-0.309094	-0.461534	-0.117576
SFTA2	2.15087	-0.805289	-0.509682	2.63708	-0.224392
SH3D21	2.14786	-1.79344	-0.700807	1.04699	-2.84811
NDRG2	2.14782	-0.0798436	0.610757	0.400346	-0.994976
SLC27A2	2.14752	-0.96622	-1.15186	0.0588608	1.57374
LINC01819	2.14641	-0.978437	0.262522	2.40193	-2.00807
MMP15	2.14623	-0.0737435	-1.17597	0.576001	0.199895
SH3RF1	2.14281	-0.401021	-1.83792	-0.121169	0.700946
HPDL	2.13961	-1.38953	0.260817	-0.534915	1.35893
SLCO4A1.AS1	2.13728	-1.18547	-0.758418	-1.47619	-0.132921
ARHGEF16	2.13664	-0.821626	-1.5832	0.64576	-1.09536
COL17A1	2.13398	-0.955681	-0.492762	4.1184	-0.904391
SLC7A7	2.13335	-0.282735	1.8634	0.814897	1.42493
TMEM144	2.13194	-0.44098	-0.542786	-0.379356	0.907527
BATF	2.13109	0.227381	1.64685	1.32194	0.439128
DEPTOR	2.12565	0.31642	-0.322759	0.908306	0.773838
TTC22	2.12565	-0.701487	-1.5734	1.20435	-0.323699
CHRM3	2.12499	0.588031	-0.0163072	-2.83446	0.54662
NCMAP	2.12425	0.335211	-0.69429	0.585869	-0.290633
HOXC11	2.12273	-1.43363	-0.0063086	0.543465	-0.0964215
NPNT	2.12101	-0.704858	-0.767365	1.14379	-0.404674
ACSS2	2.11778	-0.689858	0.174794	-0.207058	0.356488
TRIM2	2.11705	-0.234659	-1.51427	0.682633	0.241913
FSIP2	2.1149	-0.350368	-1.53575	0.46168	-1.39311
PHLDA2	2.11297	-0.63034	-0.433295	1.42632	-0.13083
FAM149A	2.11154	0.386872	-0.540516	-0.608652	-0.0635305
GDPD3	2.1108	-1.24923	0.559525	1.59699	-1.0158
FAM221A	2.11046	-0.885943	-0.348181	-1.51558	-1.76387
C3orf52	2.10957	-0.9311	-0.173083	-0.838211	0.76034
TEP1	2.10686	-0.570745	0.205566	0.122434	-1.4881
OR7E14P	2.10572	-0.841196	-0.26705	0.337459	0.706582
MFSD6L	2.10556	0.234123	0.186623	-0.954202	0.478887
TMEM125	2.10549	-0.860601	-1.45859	0.11194	0.79219
TM6SF2	2.10277	-0.125726	-0.511935	0.208714	0.0642012
CRB3	2.10239	-0.495185	-2.17336	0.353216	0.618375
NMUR2	2.10216	-1.01554	-0.0780916	1.76558	-0.218461
SLC44A3	2.10111	-0.441435	-0.862114	-0.362107	0.458673
FAM83B	2.10002	-0.370745	-1.4988	-0.301826	1.12335
PRR26	2.09874	-0.415209	-1.08255	-1.46247	-0.0916997
SLAIN1	2.09498	-0.0720207	-0.322153	-0.872861	0.322427
CFI	2.0933	1.84227	0.538605	-0.796363	-0.363027
TMEM176A	2.09257	0.756856	-0.188682	0.84875	-0.851282
GPD1	2.08989	0.0069605	1.66587	2.14513	0.45552
CHRNA7	2.08982	-0.219341	0.101801	-0.733102	0.449081
ENTPD5	2.08861	-1.09315	-0.63774	-0.532482	0.029993
LAD1	2.08647	-0.57374	-0.331958	0.346028	0.625867
C1orf21	2.0844	0.152753	0.439089	-0.150079	-0.206735
IL7	2.08432	-0.603676	0.391689	-0.415271	0.493839
MYZAP	2.0828	-1.24603	1.17832	0.0984671	0.209766
DOP1B	2.08125	-0.0935833	-0.563759	0.0122834	-0.384435
RBM47	2.07867	-0.440302	-1.24926	-0.432908	0.921099
CA14	2.07663	-0.777464	-0.896824	-0.349193	0.503839
BMP2	2.07548	-0.242219	-1.40036	0.888991	0.193485
ITIH2	2.07504	0.523094	-1.15608	1.02299	-0.602785
KLC4	2.07393	-0.661554	-0.796568	-0.144156	-1.09196
CEMIP2	2.07385	-0.144281	0.862457	-1.85809	0.280628
SERINC2	2.07275	-0.299235	-0.787993	0.480834	-0.546197
ZMYND15	2.07206	-0.478341	1.24718	-0.866522	-0.735639
NBEAL2	2.0705	-0.862521	0.121366	0.64162	-2.88645
SLAMF6	2.06874	0.928301	5.78803	-0.846066	0.249147
B4GALNT3	2.06784	-0.909546	-0.844986	0.758224	-0.657394
RNF103	2.0674	-0.766874	-0.654111	-0.264005	-0.424906
ATP2A3	2.06542	0.283729	1.31728	1.74518	-0.902254
C1orf226	2.06326	-1.08739	-0.71283	-2.02901	0.509043
CHDH	2.06142	-0.867201	-0.760063	-1.66983	0.512143
GABRP	2.05995	0.314562	1.18451	0.752868	-0.528415
KRTCAP3	2.05984	-0.333572	-1.82495	-0.669912	1.16319
KLHDC7A	2.0583	-0.373376	-1.69575	0.270094	0.0666987
CAMSAP3	2.05613	-0.570067	-2.46128	0.397611	-0.941683
DCDC2	2.05542	-0.192422	0.404086	-0.501878	-0.0174947
ABCA13	2.0527	-0.339633	-0.903893	0.374912	-0.837752
LONRF3	2.05266	-0.0486258	-0.487544	-0.654213	1.60896
GLB1L2	2.05039	-1.29412	-0.791072	0.481171	0.207192
BAIAP2L1	2.04539	-0.969049	-1.41263	0.824718	-0.545407
RORC	2.04012	0.265309	-1.45047	-0.600929	-0.288526
SLC22A23	2.03916	-0.845532	-0.0555406	-2.4229	-0.394146
TRAK1	2.03808	-0.650507	-0.697851	1.05179	-1.503
ANO5	2.03389	-0.0798186	-0.913132	-0.360811	1.06193
ADGRG6	2.03122	-0.435314	-0.382145	0.754723	0.709357
LINC01426	2.02967	-0.0560502	-0.179267	-0.541627	-0.129146
PCSK9	2.02651	-1.38952	0.054542	-0.000139578	1.16877
CXADR	2.02622	-0.513497	-1.65888	-0.151571	0.416247
FOXA1	2.02337	-0.883725	-0.294728	0.347531	0.0353664
FGF20	2.02122	-0.41154	0.133457	-0.417096	-0.294084
FAM135A	2.02045	-0.443937	-0.752808	-0.555397	0.330582
EDEM3	2.01832	-0.290206	-0.990039	-1.4701	0.930821
ETHE1	2.01614	-0.454802	0.186681	0.915856	0.510728
SLC17A4	2.00916	0.608779	0.519901	-0.391412	-0.490264
FRY	2.00747	1.03578	-1.17581	1.00437	-1.17358
PIK3AP1	2.00526	0.77711	1.88853	-0.491406	0.882887
GDF15	2.00283	-0.311593	-1.62552	-1.30589	0.786159
PTPRN2	2.00183	0.477172	-1.72974	2.57818	-0.587836
S100A14	2.00154	-1.45098	-0.4604	-0.207428	0.936098
MACC1	2.00058	-0.949227	-0.718938	0.999479	-0.0180037
PCSK5	2.00029	0.0134163	0.519309	0.103889	0.151292
CCSER1	1.99882	-0.399759	-0.942625	-0.302599	0.376282
SLC35C1	1.9987	-0.477444	-0.223861	0.258447	0.545783
SIM2	1.99739	-1.0426	-1.096	0.2998	-0.481269
SULT1C2P1	1.99312	-0.501641	-0.261549	-0.484948	-0.472441
TSTA3	1.9929	-0.525447	-0.140533	0.55238	0.80708
IL1R2	1.99118	-1.21464	-0.0882685	0.491783	1.49227
MNX1	1.98703	-0.511251	-1.23858	0.505756	-0.812907
KCNN4	1.98588	-0.34265	-0.0967521	2.26567	-0.926788
CLCA1	1.98107	-0.156427	-0.155911	-1.64386	1.0138
SLC22A18AS	1.97581	-1.28619	-0.0670544	0.626879	0.331043
CLCN1	1.97403	-0.425081	-0.275825	0.452891	0.246525
TLR3	1.97011	0.112026	0.0608115	-0.263564	1.34482
ARHGAP27	1.96962	-0.978105	0.308525	1.47619	-2.04689
SLC35A3	1.96809	-0.947863	-0.773815	-0.490885	0.101192
MOB3B	1.96733	-0.00600866	0.779254	-0.743059	0.544374
CA12	1.96613	-0.193919	-1.38323	-0.761088	1.13711
C5orf30	1.96589	-0.628956	-0.723087	0.187021	1.53809
COL10A1	1.9651	5.31117	-1.37178	-0.0838184	0.0472408
TSPAN12	1.96428	-0.0190245	-0.679859	-0.786039	0.516253
USP54	1.9641	-0.777221	-0.976954	1.50989	-1.06684
HTR1B	1.96399	-0.180641	-0.870095	-0.388855	0.620744
LY75	1.96372	-1.0608	1.32897	1.01152	-0.0976991
IMPA2	1.96363	-0.206718	-0.734473	-2.42386	1.5155
GDA	1.96107	-0.512406	-1.25328	2.33001	0.237161
SLC6A19	1.95619	0.154553	-0.131086	0.28138	1.02166
GCNT1	1.95547	-0.300909	-0.409549	0.520868	1.17303
CXCL16	1.95519	0.162903	0.39117	-0.325157	0.605594
COL9A2	1.95463	-0.27095	-0.054869	0.0954328	-2.64474
ANKFN1	1.95419	-0.130531	-1.41652	-0.333747	-0.282862
ILDR1	1.95381	-0.478367	-1.2842	0.257866	0.030665
B3GNT3	1.94625	-0.577071	-2.14091	1.13491	0.80033
SOWAHA	1.94589	-0.0609213	-1.32509	1.77121	0.799236
ELOVL7	1.94549	-0.606487	-0.165225	-1.08648	1.1476
RETSAT	1.94435	-0.456762	-0.562591	-0.0782816	0.912858
ACSM3	1.94404	-0.233925	0.153743	-0.125897	-0.0596943
MATN2	1.94215	0.241927	1.25539	0.0422209	-0.44694
SYK	1.94033	0.155844	2.79615	-0.625017	0.558942
ALOX5	1.93869	0.558104	1.251	1.26696	-1.85318
MUC4	1.93817	-0.213938	0.781936	1.76604	-1.37217
TLX1	1.93615	-1.17474	0.393683	0.819947	0.349818
MXD1	1.9356	-0.798625	0.329567	1.52149	-0.153698
CAPN12	1.93451	-2.46979	0.625392	-0.937404	-2.49624
PLPP2	1.93241	-0.244265	-0.541479	-1.26134	0.893217
CENPV	1.93045	-0.815957	-0.31546	-0.524043	0.73618
PRDM16.DT	1.92624	0.184688	-0.200415	-0.777541	-1.75963
P3H2	1.92536	-0.0500273	-0.885983	0.960749	-0.149409
HTR1D	1.92383	-0.884141	-0.269634	1.21377	0.61839
KRT20	1.92369	-1.34845	0.376636	-0.214252	1.02295
APOD	1.9229	3.93354	2.22589	3.46462	-0.5662
AMOT	1.91952	-0.204445	-1.1322	0.253394	0.0505783
GPRC5A	1.91899	-0.689824	-0.41313	2.26738	0.0388344
PAK1	1.91794	-0.483741	-0.415346	0.407562	0.4635
SOX9	1.91703	-0.365544	-1.27673	-1.79201	-0.432713
ANTXR2	1.9163	0.0763118	0.261316	0.503069	0.53159
BMP4	1.91535	-0.711991	-1.63261	2.19052	-0.718665
LYPD6	1.91348	-0.832004	0.297579	-1.25639	1.06667
PLCB3	1.91115	-0.67387	-0.416672	1.15023	-0.148961
NIPAL1	1.90823	-1.24574	-0.473492	0.26372	1.74376
SUCNR1	1.90772	0.130224	0.673514	-0.393904	0.597369
SLCO2A1	1.90694	1.85555	2.41864	1.61041	-0.320036
DKK4	1.90687	-0.221094	-0.616885	0.0355441	1.00526
QSOX1	1.90585	-0.540146	-0.976455	-0.00514504	0.445172
SLC13A2	1.90485	0.323225	0.34502	-0.646248	0.820553
LINC00365	1.90441	-0.337935	-0.903933	-0.331518	1.13589
ZNF69	1.90249	-0.345659	-0.222185	-0.953558	-0.871844
GPRIN2	1.90038	-1.39132	0.438712	0.128732	-0.067907
CCL28	1.90014	-0.414428	0.356049	-0.830655	0.514856
TMC7	1.89255	-1.05955	-1.38772	1.37607	-0.107626
HNF1A	1.8899	-1.36245	-2.29638	1.01226	-0.604267
RIMKLA	1.88902	-0.957996	-1.28095	0.529978	0.562743
ADGRF1	1.88649	-1.05879	-0.27095	1.6308	-0.411317
MMP7	1.88535	1.1581	1.33937	2.32944	-0.731796
GSKIP	1.88252	-0.548051	-0.422449	0.50337	1.68535
SEMA3B	1.88175	-0.397982	-1.3424	0.578289	-2.18016
C2CD4B	1.88107	0.885951	-0.378987	-0.86715	0.21263
GPRC5B	1.88019	0.200606	0.253349	0.0239681	0.843382
KIAA1324	1.87664	1.50784	-0.127105	0.995596	0.829709
RTP4	1.87485	-0.471419	1.05881	0.274334	0.652532
TMEM97	1.87384	-0.779251	0.560044	-2.11755	2.30651
PARD3B	1.87257	0.607188	0.184648	-0.117089	0.0629532
CDR2L	1.87218	-0.119301	-0.00774971	-0.554444	0.269098
ATF7IP2	1.87038	-0.685366	1.86003	-0.634804	-1.02337
IRF8	1.8691	0.788457	4.14531	-1.05706	0.842604
GBP2	1.86894	0.253474	1.17441	-0.467891	0.204413
TMEM30B	1.86823	-0.17474	-1.87115	0.438162	0.552283
PLEKHH2	1.86787	-0.694935	-0.40527	-0.427321	-2.51818
CARD6	1.86663	-0.253774	0.725321	-0.279776	0.536761
TOR4A	1.86589	-0.335613	-0.413145	0.615488	0.43519
SRMS	1.86421	-1.06744	-1.06339	0.526741	-0.655703
SLC16A4	1.86388	-0.540116	-0.229657	1.45378	-0.416154
HSD17B11	1.86388	-0.336762	-0.331215	-0.165105	0.938972
SRC	1.86177	-0.572778	-0.722122	-0.230427	-0.428847
CASP10	1.85388	-0.347966	0.963535	0.0523033	0.0700949
DNMBP	1.85347	-0.366187	-0.288707	0.280084	-0.0684259
PLEKHA7	1.84939	-0.892013	-0.281048	1.54553	-0.718724
HS3ST1	1.8464	-0.0128077	-1.11986	1.39536	0.185816
CABLES1	1.84638	-0.697346	-0.347887	-0.733294	0.583609
ST14	1.84301	-0.211155	-0.904091	1.05209	0.167981
RBBP8NL	1.84101	-0.734295	-1.20316	-0.684681	-0.102607
ACPP	1.83863	-0.325095	0.634094	1.62868	0.851325
MBOAT1	1.83793	-1.30761	0.131798	-0.241225	-0.177971
PRELP	1.83624	4.79234	-0.0575517	0.614954	-0.750965
PLAAT2	1.83584	-0.512185	-0.480934	1.49614	1.22354
CD55	1.83575	-0.130606	-1.3862	-0.224514	0.131171
NOX1	1.83574	-0.145705	0.05166	0.283619	0.171413
MYEOV	1.83518	-1.18191	-0.803849	0.92964	0.0928452
CNNM4	1.82843	-0.677085	-1.26886	1.19119	-0.0387402
DHRS3	1.82788	0.763152	0.0115778	1.23892	-0.187211
KIF13B	1.82637	-0.0378158	-1.36251	0.898875	-0.119134
STAP2	1.8255	-0.667438	-0.780845	0.0813099	0.347115
TRIM29	1.82456	-0.372962	0.565781	3.59324	-0.955352
IFI27	1.82338	-0.749916	1.1582	1.52379	1.08148
GALNT7	1.82289	-0.682772	-1.2017	-1.40555	1.02436
OVOL2	1.82201	-0.759581	-1.32125	-0.486632	0.478316
GALE	1.82126	-0.981193	-1.06769	-1.10565	0.709961
PRSS16	1.82104	-0.826146	-1.42968	-2.27671	0.600238
PRSS22	1.81844	-1.00596	-0.680871	1.36541	-1.30272
C12orf75	1.81298	-0.744749	-0.619169	0.645019	0.673749
RDH10	1.81048	-0.314207	0.910727	-0.686972	0.611226
FGD5	1.80958	0.683576	0.564568	1.64533	-1.27117
STK39	1.80598	-0.573563	-1.11105	-0.0870201	0.62596
SLC2A10	1.80464	-0.416664	-0.801192	-0.759461	0.535055
CCDC162P	1.8038	-0.713547	0.309279	0.955971	-1.02736
TMTC4	1.80276	-0.0990962	-0.676084	-0.435176	0.334246
LINC01979	1.80092	-1.26284	-0.0720001	-1.28694	-0.205092
SFN	1.80053	-0.596092	-0.104747	1.76214	0.936565
FHL2	1.79762	-0.299225	-0.0938431	0.571392	0.392595
CDC42EP1	1.7975	0.307068	-0.183138	-0.80362	0.139366
VWA5A	1.79687	0.309202	-0.967579	1.32917	-0.354998
MAOA	1.79629	-0.104993	-0.741081	0.762454	1.52276
TACC2	1.79579	-0.438475	-1.04372	0.30138	-0.638366
GPD1L	1.79177	-0.554669	-0.148737	1.06372	0.800055
MPST	1.78988	-0.226584	-0.371799	-2.07642	-0.50734
INPP1	1.78972	-0.686346	-0.214336	0.670959	0.643138
KLK7	1.78928	-0.625103	0.349763	3.32538	-0.408074
ABHD3	1.7892	-0.741017	-0.461296	-1.3948	0.931779
TRIM31.AS1	1.78875	-1.87227	0.0599169	-0.38273	-0.0186822
NCR3LG1	1.78678	-0.356563	-0.708071	-1.17709	0.799348
PLA2G2F	1.78611	-1.0513	-0.190538	1.14578	-0.209229
FRMD3	1.78558	0.103382	0.601685	-0.0253907	1.12797
SLC6A8	1.78504	-0.784741	-1.92311	0.396227	-0.2676
EFNB1	1.78082	0.021729	-1.19798	1.94275	0.237548
CEBPA.DT	1.77885	-0.473969	0.726863	-1.07373	0.198788
PRR5L	1.77821	0.312398	0.429182	1.19694	-0.825288
CNNM1	1.77772	-0.868059	-2.13786	2.16848	-0.113737
TUFT1	1.77756	-1.01212	-1.81657	1.6318	0.76093
FRK	1.77711	-0.733419	-0.831138	-0.0508676	0.844923
B4GALT4	1.77706	-0.635523	-1.21104	0.5938	0.0319014
LRRC75B	1.77662	-0.0251159	-0.642183	-0.875659	-1.86178
HES6	1.77513	-0.15799	-0.694167	-1.508	0.674546
ATP11A	1.77442	-0.115817	-0.695965	0.717405	-1.13041
TMEM176B	1.77199	0.743656	0.287377	1.13881	-0.50407
GIMAP2	1.76686	0.191317	2.90477	-0.908691	0.784514
MBNL3	1.76605	-0.254031	0.671981	-0.425756	1.08267
FAM160A2	1.76603	-0.805166	-0.545157	0.248673	-1.81027
CYP3A7	1.76501	-0.391161	-0.444237	-0.688125	0.170676
MUC12	1.76332	-1.00983	0.0685732	0.0240542	-0.88792
HK2	1.76237	-0.625674	-1.77797	0.717246	0.393506
NPIPB15	1.76233	-1.39564	0.233488	-1.25663	-2.87078
RNF43	1.76091	-0.426124	-1.58279	-0.934747	-1.06852
FOXD2	1.7591	-0.671546	-0.3063	0.604238	0.127167
ZNF774	1.75828	-0.451735	-1.29616	-0.290796	-1.31108
UGT1A1	1.75719	-3.71182	0.716445	1.21987	-0.0517853
C1QTNF12	1.75483	-0.592489	-0.287447	0.497667	-0.685929
PCK1	1.75363	0.238185	0.421863	-0.60184	-0.209192
PNKD	1.7525	-0.461089	-0.411795	-0.759528	-0.133739
CMPK1	1.75218	-0.447114	0.0463984	-0.62052	0.534729
TNFSF11	1.74977	0.665633	0.451185	0.73046	0.277521
TPD52	1.74872	-1.0134	-0.586055	1.2111	0.742573
RAB11FIP1	1.74816	-0.855525	-0.666054	0.75492	0.587023
IL17RB	1.74723	-0.983993	0.0559451	-2.45453	0.386764
BTNL9	1.74688	-0.969436	1.93546	-0.283827	-2.27752
MYCL	1.74535	0.0302362	1.1723	-0.157516	0.551116
EPHB3	1.74308	0.359153	-0.241169	-1.74424	0.598644
PARD6B	1.74058	-0.837368	-1.63737	1.05047	0.455225
BTBD16	1.74008	-0.902174	-0.581103	0.714163	0.322116
EPB41L1	1.73939	-0.400468	-1.27951	3.02736	-0.730926
MARVELD3	1.73656	-0.670988	-1.32511	0.00498957	0.767485
ATP8A1	1.73655	0.0131712	1.40779	0.872226	-0.516444
RASSF7	1.73651	-0.768347	-1.81432	0.67	-2.24059
PRELID2	1.73227	-0.764471	-1.56187	0.389378	0.560645
DUOXA1	1.73131	-1.00784	-0.346619	0.189215	-1.71783
TSPO	1.73079	0.127942	-0.164876	0.180414	0.398262
LBX2.AS1	1.72948	-0.521175	-0.531242	-1.67055	-0.0650805
MYB	1.72896	-0.968909	1.87236	-1.47821	-0.0194108
TTC38	1.72683	-0.345557	-0.647458	-1.31413	0.219083
PARM1	1.72556	0.288063	-0.0968782	2.20693	-0.0652617
GLYCTK	1.72368	-1.22459	0.66716	-0.626944	-1.2327
SFRP5	1.7228	2.6666	0.153157	1.03628	-0.291366
DNM2	1.71965	-0.533235	-0.566359	0.799021	-1.32801
PRKCD	1.71484	-0.247562	0.325953	1.01661	-0.541303
S100A6	1.71427	-0.300208	-0.670666	0.868852	0.598977
MYBPC1	1.71174	-0.240281	0.282924	-1.36449	-0.144786
ADAMTSL5	1.71089	-0.936026	-1.00158	0.748796	-1.18711
HSH2D	1.71082	-1.06329	2.15337	0.128718	-0.896056
PLCD3	1.71055	-0.878098	-0.611898	1.58033	-0.804137
MYO5C	1.71034	-0.580215	-1.21017	-0.219437	-0.842902
KLK10	1.7103	-0.386994	0.48125	3.39494	-0.248459
ENTPD3	1.70501	0.352528	-0.854398	0.767482	0.929303
MICALL2	1.70233	-1.01927	-0.606642	0.364318	-3.84158
CLMN	1.70154	-0.629651	-0.219025	-0.752043	-0.224398
CLINT1	1.69858	-0.547346	-0.910533	-0.216471	-0.0461749
BTG2	1.69818	0.655218	2.17133	-1.78576	-0.2126
CRISP3	1.69714	2.51017	0.727428	0.734493	-0.383264
HOXB5	1.69631	-0.81581	-0.516677	0.290709	-2.05401
ADD3	1.69547	-0.397438	0.978567	0.244151	0.186153
SIPA1L2	1.69333	0.147265	0.0954086	0.174609	-0.779591
FRAT2	1.69287	-0.242732	0.569441	-2.13889	1.17448
TPRN	1.69122	-0.31731	-0.436995	-0.975075	0.499937
SLC35D1	1.6904	-0.316314	-0.326092	-0.913007	0.607067
RTN4R	1.68985	0.119594	-1.33475	0.748015	0.150319
CLIC3	1.68814	-0.0992932	-1.30021	2.62058	-0.48336
FRAT1	1.68404	0.193996	1.71415	-1.20159	0.205286
SAMD12	1.68365	-0.431377	-1.34213	0.968413	-0.0346834
KITLG	1.68329	-0.263014	-0.178808	-0.230665	0.124262
LGR6	1.68282	0.114658	0.327822	2.37049	-0.917983
CDK18	1.68224	-0.511998	-0.943881	0.0650944	-1.70084
TP53I11	1.68191	-0.134672	-0.144653	-1.00517	-0.350818
SLC52A3	1.68083	-0.551584	-0.699628	0.339296	0.494698
HES1	1.67998	-0.107855	-0.681083	0.846296	0.0489509
MYCN	1.67939	-0.916241	-0.163185	-0.129655	0.157212
DHCR24	1.67769	-0.557526	0.8654	0.138285	1.49602
SMPDL3B	1.67754	-0.516743	-0.703382	-1.22934	1.42803
LGALS9B	1.67733	-0.549435	-0.235164	-0.095838	0.822465
ABCC6	1.67732	-0.468827	0.602138	-1.23843	-0.431818
ASL	1.67647	-1.04942	-0.601358	0.552379	0.283356
ALKAL1	1.67642	0.172601	-1.10889	0.900261	-0.00733311
ZC3H12A	1.67614	-0.679924	0.358384	0.626016	-1.73142
SPIB	1.67595	1.27535	4.73291	-0.876875	-0.728162
ELMO3	1.67472	-0.612049	-1.86074	0.373692	-0.395153
FAIM2	1.67427	0.812855	0.504624	0.536688	0.350439
PROM2	1.67349	-0.852163	-0.776811	2.00417	-1.92177
RALGAPA2	1.67265	-0.0459638	-0.804309	-0.572723	-0.855342
LARGE1	1.66885	0.0886883	0.165504	-1.09617	0.265046
PLD1	1.66789	0.14192	-0.300072	-1.5627	0.264963
CLIC6	1.6677	0.616965	1.10726	-1.19582	-0.364815
ELL3	1.66695	-2.24336	0.880969	-0.261485	0.134976
C6orf141	1.66495	-1.41248	-0.167326	0.100896	-1.89478
CCL20	1.66433	-0.185035	0.609114	-1.78977	1.82126
C19orf33	1.66433	-1.24889	-0.108692	1.81122	1.13909
RHOU	1.66376	0.0352204	1.09356	-0.40352	0.655917
AKR1C4	1.66154	-0.488314	-0.0266135	-1.6976	0.875724
LINC02188	1.66075	0.24169	-1.44058	0.177189	-0.648434
EPHA1	1.65947	-0.976752	-0.159252	0.959913	-0.0936608
TNK1	1.65882	-0.660329	-0.323879	0.203105	0.334699
PCSK6	1.65871	-1.05142	-0.653213	1.21839	-0.168821
MAP3K21	1.65865	-0.577704	-1.27501	-0.91831	0.808319
TBX6	1.65829	-0.877651	-1.27469	1.39432	-1.7562
SPATA6L	1.65737	-1.25731	-0.99763	0.115706	-2.43485
ECM1	1.65702	-0.0267612	-1.23248	1.66996	-0.841206
EDAR	1.65684	-0.378443	0.560841	0.852761	-0.0353349
LRATD1	1.65606	0.0240926	-1.17269	-1.1426	-0.318736
TMEM253	1.65586	-1.46537	0.43161	0.442348	-0.037557
SI	1.65512	-0.153186	0.10939	-0.693127	1.26877
INF2	1.65342	-0.541208	-0.936777	0.753961	-1.90816
EPCAM	1.6521	-0.673687	-2.25677	0.763856	0.729181
POC1B	1.65117	-0.619219	-0.397266	-0.863564	-0.208592
TRPM5	1.65113	0.0412203	0.212729	0.815125	-0.453589
PNP	1.64815	-0.737588	0.750097	0.582109	1.53702
PALM3	1.64217	-0.950242	0.397688	-1.36511	-0.839418
PARP4	1.64189	-0.284768	-0.213448	0.732398	0.219511
TFCP2L1	1.64076	-0.68752	-0.652051	-0.0836163	0.306962
AKAP1	1.64069	-0.671938	-0.844816	-1.04695	0.28946
DUSP8	1.63963	-0.532304	-1.33402	1.27341	-1.57592
PSCA	1.63864	-0.384681	-0.200099	3.03147	-0.345989
SLC44A3.AS1	1.63739	-1.00166	0.192561	-0.140554	-1.26841
CFAP221	1.6357	0.831448	-1.33756	0.233314	-1.57217
SMIM6	1.63382	-0.975996	-1.88699	1.28497	0.242035
CYP2C19	1.63134	-2.75915	0.824203	-0.00310423	-0.253119
TMC4	1.63035	-0.784345	-1.72293	0.520761	-0.966259
ACOT11	1.62806	-1.10275	-1.34753	0.57466	-1.54607
ICK	1.62754	-0.0254257	-0.25386	-1.9109	1.07849
MAGI3	1.62556	-0.084711	-0.871856	0.035119	0.171098
LACTB2	1.62143	-0.91062	0.0139491	-0.407358	1.6891
ZFP36L2	1.62123	0.344764	1.39628	-0.746071	-1.1804
ANKRD36C	1.62058	0.238691	-1.26438	-0.143813	-1.91208
KCP	1.61866	-1.79643	-0.0172562	1.83486	-3.62924
SH2D3A	1.61675	-0.875401	-0.921549	0.461131	-1.26864
GPR37L1	1.61483	-0.907594	0.0112681	0.644971	-0.177217
BPNT1	1.61459	-0.647908	-0.208375	0.555311	0.962432
KCNC4	1.61431	0.757407	-1.46094	0.769842	-1.99028
CADPS	1.61337	1.46168	-0.752905	3.85971	-0.85085
PITX1	1.61195	-0.263165	-2.0304	2.89107	-0.192463
TRABD2A	1.61188	-0.728492	2.28552	-0.222549	0.0802004
SPATA13	1.61166	2.15927	-0.976719	-0.876664	-0.574756
TDRD5	1.61087	-0.941462	-0.207714	-0.967431	-0.188844
PDIA2	1.61036	0.687177	0.337751	-0.486214	1.16845
ETV4	1.60711	-0.680773	-0.713748	-2.58051	1.01168
MYO5B	1.60681	-0.449363	-1.88661	0.248531	1.26643
CPA6	1.6059	0.0888191	-0.297606	0.90574	0.318536
BARX2	1.60555	-0.675361	-1.35076	-1.17615	0.797738
TM9SF3	1.60262	-0.393829	-0.777563	-0.433272	0.721235
SLC30A10	1.60241	-0.789284	0.246965	0.233998	0.0192163
BANK1	1.60125	-0.22029	2.31018	1.01455	-0.64024
BMP7	1.60115	0.718426	-0.168802	0.991127	-1.16775
ACY1	1.60008	-2.59182	0.301283	0.329393	-0.473025
NPDC1	1.59995	0.217911	-1.41212	1.25085	-3.02178
ARHGEF5	1.59859	-0.353529	-1.33876	0.753381	0.331925
NAALADL2	1.5959	0.54099	-1.24648	0.225964	0.217712
IGSF3	1.59587	-0.527548	-0.0794001	1.06655	0.278564
ADGRE5	1.595	-0.0982378	1.13139	-0.222239	0.549055
CYP2W1	1.59451	-1.11591	-0.564466	0.803916	-1.5766
NMU	1.59391	-0.885421	-0.986771	2.25601	1.79365
MFSD2A	1.59298	-0.681337	-0.231378	1.07021	0.200435
GPC3	1.59287	1.65219	2.7095	-0.385551	0.64038
REEP1	1.59245	0.312511	0.586061	2.2608	-0.439711
CARMIL1	1.5916	-0.412327	-0.100433	-0.54769	1.00602
KAZALD1	1.59158	-0.585786	-0.194176	-0.363352	0.529579
CASP7	1.59145	-0.413279	0.380914	-0.568645	1.14284
ZBTB7B	1.58991	-0.395118	-0.471468	0.26209	-0.0548632
LRP5	1.58976	-0.184114	-1.86427	-0.48008	-0.357666
STS	1.58975	0.0494686	-0.16356	1.60985	0.806977
AP1M2	1.58928	-0.547546	-1.73985	1.03053	1.21559
PKP3	1.58905	-0.614686	-2.0833	1.97571	0.15452
MTMR8	1.58872	-0.292158	0.0938617	-0.471281	0.8222
NUDT8	1.58847	-0.111493	-0.750338	-0.589345	0.975552
SNHG18	1.58673	1.22781	-0.585138	-1.81409	0.226637
UGT8	1.58622	-0.770783	-1.8693	-0.844339	0.618712
SOX8	1.58551	0.778692	1.50708	-0.440988	-0.772717
RAPGEF5	1.58486	0.447821	0.00542643	-0.779323	-0.208507
ABCC6P1	1.58463	-0.758797	0.173038	-1.55888	1.01281
FAR2	1.58398	-1.01858	0.599186	-1.3027	1.72621
ICA1	1.5819	-0.791678	-1.34186	-0.280816	-0.411526
GCNT4	1.58122	0.551297	1.00162	-0.115464	0.611102
COBL	1.57962	-0.53193	-1.86691	1.07707	0.499153
RDH13	1.57909	-1.31357	-0.585623	1.13646	-2.20306
ALDH1A1	1.57868	-0.017746	0.219857	0.259934	1.293
BSPRY	1.57835	-0.332015	-1.7506	0.385265	1.01809
COL9A1	1.57808	0.417796	-0.194863	-0.503918	-0.0061924
CYP3A4	1.57748	-0.158804	-0.123707	-0.963828	0.824139
CRP	1.57725	3.21632	-0.78336	0.879924	-0.748021
HAVCR1	1.57699	-0.679673	-0.156467	0.162514	0.393732
MGAT3	1.57465	-1.07923	-0.013329	2.31439	-0.00793353
HS3ST5	1.5738	-0.597286	-0.327665	-0.910302	0.964409
AGPAT2	1.57331	0.0707541	-1.27615	1.18486	-0.195157
ANO9	1.57214	-1.80211	1.0837	-0.858904	-3.66275
SORD	1.57191	-0.709825	-1.00583	0.178893	1.2317
ARHGEF35	1.56997	-0.881835	-0.747593	0.581529	0.697886
OAS1	1.56863	-0.92949	0.966584	1.645	0.172272
PLXNA2	1.56735	-0.216728	-1.39254	1.18537	-0.0658546
FHIT	1.56497	0.0504451	0.612091	-1.26159	-1.34338
BCL3	1.56398	0.683378	0.476363	-0.807533	-1.34398
MYO6	1.56345	-0.54749	-0.688509	-0.0378101	-0.718414
CARNS1	1.56265	-0.790867	0.244708	1.34309	-0.9544
MGST2	1.56246	-0.464235	-0.82329	-0.0439802	1.07292
SLC39A4	1.56198	-0.543203	-1.80576	2.08944	-0.492821
SLAMF7	1.56173	1.321	4.03917	0.484143	0.543038
CHP1	1.56153	-0.0681842	-0.534868	0.431635	0.553389
TRIM7	1.56126	-1.47396	-1.73305	1.14091	-0.531969
ACTL10	1.56049	-0.301195	-0.453466	-0.492978	0.670885
MAGI1	1.55995	-0.245287	-0.923255	-0.322654	-0.439159
CCNO	1.55937	-0.925306	-0.99063	-0.651419	-0.760516
SLC45A4	1.55873	-0.577336	-1.27475	0.454233	-0.56847
KCNQ4	1.55835	-0.153285	0.425853	0.155137	-1.2536
SLCO4A1	1.55787	-0.819146	-1.74872	-0.212604	-0.753587
CHMP4C	1.55673	-1.08061	-1.31992	0.425795	1.39488
CACNA1D	1.55516	-0.261737	-0.922816	2.46127	-2.23046
IQGAP3	1.55235	-1.58257	-0.721762	-1.39296	0.413723
TNFSF15	1.5522	-1.36232	0.844145	-1.34565	0.321692
CYP4F2	1.55201	-0.548398	-0.10203	0.564149	0.484652
HEPACAM2	1.55168	0.75902	0.893437	3.92004	0.859089
REP15	1.55034	-0.961308	0.099332	-1.54707	0.576561
SLC4A11	1.54861	-1.20237	-1.21069	2.103	-2.17128
SLC44A1	1.54785	0.108259	-0.919795	-0.172414	0.618865
ZBTB18	1.5475	-0.328989	0.239932	-1.74122	-0.360074
STK31	1.54742	-1.26787	-0.49054	0.407937	0.109388
SCNN1A	1.54556	-0.480861	-1.08103	0.413814	-0.554
APOBR	1.54428	1.91634	2.57056	-0.769583	-0.68564
KIF21B	1.54093	-0.116697	2.22466	-0.928087	-0.616104
FMN1	1.53936	-0.184721	-1.54424	0.872758	0.0320515
FIBCD1	1.53913	0.159397	-1.26189	0.22367	0.177973
ARHGAP32	1.53869	-0.548365	-1.99716	0.49736	-0.373439
DGAT2	1.53706	-0.50644	1.16795	0.466062	1.53932
PPP1R13B	1.53628	-0.508489	-0.720265	-0.264232	-1.46582
CEACAM18	1.53546	-0.960705	-0.100463	0.738144	0.250052
XDH	1.53429	-0.554727	-0.944079	1.91284	-0.164315
NAT1	1.53405	-0.81716	0.810301	-1.28857	1.51718
FAM171A1	1.53357	0.355145	1.23822	-2.03376	0.887536
BMX	1.53268	0.80335	2.07615	-0.558769	1.05582
BTC	1.53102	-0.453342	-1.00995	-1.03132	1.13004
SLC46A3	1.5307	0.705505	0.362484	-0.156344	-0.314995
FOS	1.52869	1.49875	-0.277645	0.958611	-0.676035
PGM2L1	1.52758	-0.377389	-0.274003	0.823679	0.236327
ABLIM1	1.52656	-0.412359	-0.256593	1.1018	0.128946
SLC35D2	1.52622	-0.299653	-0.189253	-0.0416508	1.33557
SLC1A7	1.52283	-0.0210096	0.603794	0.145653	0.191167
CRNDE	1.52214	-1.20736	-2.02138	-0.844126	-0.484168
FARP2	1.52105	-0.939924	-0.59865	-0.225766	-0.557693
TMEM139	1.52014	-1.03191	0.0341443	1.05958	-0.182386
NOS1AP	1.51631	-1.04872	-1.13016	-1.48874	0.0528963
ZDHHC3	1.51615	-0.574454	-0.107089	0.946122	0.427389
RAB11FIP4	1.51614	-0.839712	0.406089	0.0364843	-0.0512328
FCHO1	1.51456	-0.328176	1.43391	-0.114584	-0.511715
SLC5A9	1.51089	-0.247754	0.887097	-1.10213	-0.709677
ACSM1	1.51027	0.0595067	-0.0737389	-0.18299	0.474329
TLN2	1.5095	-0.15567	-0.456353	0.24135	-0.541243
KCNK15	1.50941	0.588811	-1.00938	0.996749	-0.0234537
NGEF	1.50907	-0.902651	-1.32437	1.09653	0.207288
CHPT1	1.50873	-0.015602	0.283316	-1.13906	-0.0503365
KLHL25	1.50607	-0.278457	-0.409123	0.247685	-0.122006
MAPK3	1.50589	-0.263639	-0.377784	1.3977	0.0778912
TNNI1	1.50518	-0.649507	-0.573206	-1.26421	-0.712583
HOXB9	1.50372	-1.11373	-0.337909	-0.307318	-0.611816
CNGA1	1.5036	-0.2373	-0.12913	0.365399	0.809046
MEP1A	1.50318	-0.267044	0.527407	-0.922541	1.23343
SLC34A2	1.50203	1.78241	-0.276838	-1.0012	-0.818961
SORD2P	1.50091	-0.379119	-0.836853	0.174379	0.855619
LGALS9C	1.50051	-0.577375	-0.0222125	-0.266645	0.916778
BATF2	1.49777	-0.239508	0.50609	0.429007	0.438897
RAB20	1.49732	0.216809	0.232752	0.897956	0.471083
LSR	1.49722	-0.579942	-1.23318	1.17807	0.285948
GSTP1	1.49721	-0.310659	0.551895	0.472222	1.08233
ZNF792	1.49709	0.0181907	0.0158818	-0.297891	0.599527
ARRB1	1.4969	-0.479004	0.989202	0.148685	0.480503
DIO3OS	1.49665	-0.249759	0.303414	0.759874	-3.79195
SERPINB1	1.49643	-0.345987	0.201355	-0.322541	0.762598
PTPN18	1.49607	-0.434454	0.568538	-0.39461	-1.04415
NPAS1	1.4928	-0.530428	-0.913226	0.419114	-0.347115
SSBP3	1.49257	0.151853	-0.33892	-0.108357	-0.462706
PNPLA2	1.4922	-0.446651	-0.172495	0.30868	-1.70255
LINC00939	1.49204	-0.654009	-0.658988	-0.282166	-2.08102
PRKACB	1.49038	-0.048021	0.641361	0.583254	-0.00278773
FNIP2	1.48655	0.185096	-0.872065	-0.385434	0.148166
ARSD	1.485	-0.0279673	-1.22902	-1.31495	-0.00940719
INSIG1	1.48334	-0.0138501	0.365562	0.479163	0.702375
LPIN1	1.4825	-0.201937	0.834774	-0.0666941	-0.895827
RNASET2	1.4819	-0.200525	-0.203629	0.152544	-0.969969
KDM7A	1.48162	-0.131509	0.180508	-0.184732	-0.911673
RAVER2	1.47323	-0.476191	-0.151613	-0.739838	0.525088
KIAA1522	1.4723	-0.854615	-0.780385	0.22448	-0.607501
BIK	1.47116	-0.394012	-0.951644	0.233714	0.686713
PFKFB2	1.47095	-0.794551	-0.249362	1.66797	0.599446
ETNK1	1.47005	-0.828023	-0.435041	-0.630067	-0.391436
CLDN7	1.46974	-1.00685	-1.08004	0.76258	1.20136
PPM1H	1.46909	-0.176575	-1.36675	-0.375799	0.256859
APOB	1.46881	0.404404	-0.411986	-1.24494	1.03199
CD164	1.4673	-0.370604	-0.307486	-0.0819302	0.0918758
TPRG1	1.46612	0.145162	1.02569	0.91168	-1.02574
ZNF600	1.46494	-1.15997	0.468559	-0.157387	-1.61215
KLF3	1.46356	-0.434045	-0.338643	-0.84251	0.408403
GFPT1	1.46316	-0.446197	-1.63369	-0.595358	0.919916
HHIP	1.46119	1.98565	-1.72558	-1.00467	-0.011698
TTYH3	1.45758	-0.0772283	-0.376763	-0.876649	-1.42994
LRIG3	1.45549	0.193957	-0.403288	-0.728495	-0.456619
PELI1	1.45508	-0.117409	-0.333058	-0.114734	-0.0389984
LZTS3	1.45498	-0.701106	-1.24327	0.842241	-1.09667
TMEM168	1.45482	-0.625582	-0.453974	-0.940001	-0.397704
EPB41L4B	1.45413	-0.468118	-1.67134	0.355209	1.46305
DISP1	1.45367	0.159993	-0.152198	-0.38667	0.140311
BDH1	1.45317	-1.24207	-0.861558	-0.244098	-0.223025
FRZB	1.45293	2.95036	1.29858	0.891479	0.609807
SUCLG2	1.45284	-0.433173	0.00984045	-0.822926	1.40369
TCIM	1.45263	0.373003	0.427906	-0.679624	-1.57935
ELOVL6	1.45093	-0.908668	-0.974575	0.0516053	1.09571
HTRA3	1.44741	5.26605	-0.420225	-0.073886	-0.338297
C11orf54	1.44676	-0.641222	-0.630842	-0.667043	-0.146633
BDH2	1.44602	0.0376274	0.674504	-0.560419	-0.809628
SLC25A24	1.44561	-0.501184	-0.248532	0.51625	1.32352
GNA14	1.44451	0.259902	1.528	0.0665912	0.00918983
FAAH	1.44362	-0.714929	-0.811943	0.55916	-1.35596
BIRC7	1.44163	0.0296768	0.253746	1.04627	-1.43575
SYTL4	1.44074	-0.356601	-0.110454	0.231937	-0.147415
TMEM82	1.44058	-0.386149	-0.241121	-0.610036	0.651757
SOWAHB	1.43914	-0.816745	-1.90719	0.53218	0.731912
COMP	1.43862	4.91765	-0.483829	1.09295	-0.54701
MYRFL	1.43806	-0.53617	-0.106623	-0.483131	0.0364903
TACSTD2	1.43709	-0.303542	0.0566099	0.966045	-0.399985
GPR20	1.43703	-0.481648	-0.497771	0.198802	-0.394739
PRXL2B	1.43532	-0.697568	-0.665756	1.04133	-0.446321
ESYT3	1.43485	-0.453579	-0.781127	-1.22293	-0.046006
CYP4F11	1.43359	-0.752072	-1.08765	0.501381	0.515198
MARC2	1.43273	-0.133246	0.860574	-1.6595	0.122655
IDH1	1.43231	-0.668342	-0.15347	-0.0276996	1.65396
EXPH5	1.43196	-0.358649	-1.3307	0.193835	0.0722461
FOXL1	1.43177	-0.584102	-1.96793	2.91809	-0.237579
FABP2	1.42937	-0.387476	0.229308	-1.06761	0.825812
ACADS	1.42877	-0.194185	-0.115	0.162241	0.00157755
CLYBL	1.42813	-0.129885	-0.108421	-0.597018	-0.149369
PPP1R12B	1.42715	0.403915	1.02055	0.528509	-1.91663
FERMT1	1.42665	-0.975986	-0.912311	1.47155	1.12807
GMIP	1.42664	0.0387742	2.06201	0.204714	-0.784281
DGKQ	1.42604	-0.600129	-0.189906	-0.0880566	-1.32682
XYLT1	1.42425	0.469573	-0.114561	0.000447127	-0.173934
PREP	1.42416	-0.269118	0.377146	-0.1507	0.953944
TSPAN13	1.42385	-0.393415	-0.904554	-1.37361	1.08853
GPBAR1	1.42377	1.45606	0.167844	2.03033	0.293881
MSMO1	1.42289	-0.59496	-0.859562	0.842255	1.27943
APCS	1.42268	2.02688	-0.760129	0.45353	-0.0573281
MUC2	1.42168	-1.24268	0.299002	-0.294437	-0.179782
GRK5	1.42103	0.259754	1.47185	-0.589126	0.768596
PRKG1	1.42017	2.05328	-0.682392	-0.996786	-0.0194333
DAPK2	1.41856	0.0741159	0.426844	0.687439	-1.07255
SLC39A14	1.41776	-0.0274721	0.0115271	-1.49373	1.57628
CLTB	1.41739	0.300706	-1.25035	2.3277	0.117207
VWA3B	1.4151	-0.602614	-0.994181	-0.787718	0.0469817
DRD1	1.41366	-0.808071	-0.596052	1.62303	-0.644167
ANO8	1.41345	-0.983773	-1.11728	0.597336	-3.39453
INSR	1.41248	0.815474	-1.69838	-0.104664	-0.765936
SPTBN1	1.41217	0.0654377	-0.316638	0.679003	0.365987
LRCH1	1.41168	-0.224949	0.404631	0.952758	-0.788642
KCNK6	1.41097	-0.102648	-0.0333334	0.214445	0.309431
FBLIM1	1.41073	0.141606	0.20209	-0.0443194	0.0268935
MFHAS1	1.40879	-0.0490474	1.30679	-1.66197	1.0512
CPNE5	1.40788	0.701388	3.20223	-0.386956	0.178735
LEMD1	1.40455	-0.882101	-1.39149	2.38791	-0.700587
ALDH1L1	1.40112	-0.388218	-0.477568	1.2678	-0.384653
LNX2	1.39893	-0.266562	-1.18145	-0.0390479	0.538759
VASP	1.39824	-0.178694	0.237229	1.25001	0.0580546
EFHD2	1.3976	-0.062662	0.286872	0.544689	0.148774
PPM1N	1.39742	-0.906891	-0.39847	1.11353	-0.403104
KCNJ3	1.39722	-0.164278	-1.07593	1.8764	0.211887
TBC1D30	1.39581	-0.373261	-1.24663	-1.235	1.23564
SELENOP	1.3924	0.187581	1.88412	-0.847558	0.799994
HOXC10	1.3921	-1.4219	0.121149	0.529529	0.140667
CFB	1.39204	-1.31266	1.38862	-0.429653	0.08535
PLA2G2A	1.39157	1.19773	5.23696	-1.72122	1.34805
PRSS33	1.39079	-0.19099	-0.713544	0.0932782	0.0572927
PLEKHB1	1.39071	0.0146886	-0.333955	-1.43758	0.0434599
BDKRB1	1.38988	0.00204422	0.74215	-0.0236941	0.083469
FDFT1	1.38971	-0.512971	0.163456	0.303994	0.880978
SLC15A1	1.38955	-0.783497	-0.304936	2.77158	-1.9937
F11R	1.38735	-0.931389	-0.707219	0.223729	0.641216
EXOC6	1.38733	-0.308726	0.398287	0.338919	0.798315
CALHM3	1.38564	-0.235769	-0.721264	2.26245	-0.285914
BCL10	1.38537	-0.329096	-0.0782647	0.47031	0.968235
TMTC2	1.38501	-0.255567	-0.881056	-0.183176	0.12886
AK4	1.38407	-0.799746	-1.10734	-0.118021	1.01917
GOLPH3L	1.38136	-0.524395	-0.804054	-0.777771	1.22207
RNF223	1.38018	-0.685994	-0.692054	2.00025	0.533257
LRRC8B	1.37788	-0.308092	-0.203926	-0.0536421	0.508065
ATOH1	1.37575	-0.443637	-0.137445	-0.998155	0.881225
SMAD6	1.37537	-0.331611	-1.02999	0.378044	-0.483225
KLHL23	1.37456	-0.639452	-1.39949	-1.46048	0.646434
CAPN15	1.37186	-0.541214	-0.38941	-0.770188	-1.81993
FBXO34	1.37078	-0.0571563	-0.674997	0.390205	0.403005
PLEKHN1	1.36992	-1.25873	-0.44918	1.11613	-1.85143
RILP	1.36728	-0.0433259	0.506943	-0.832969	0.480801
SGSM3	1.367	-0.475593	-0.630449	-1.21924	-1.21893
ZNF823	1.3664	-0.950968	-0.175353	-0.0235856	0.0820642
SLC26A6	1.36551	-1.09091	0.199915	-0.825192	-1.43572
TLE4	1.36421	0.433412	1.30853	-0.831465	0.0211133
ASS1	1.36406	-0.0285278	-0.506643	1.59053	1.19887
SMPDL3A	1.36369	-0.248854	-0.32132	-0.252023	0.384621
CDH6	1.36276	2.16868	-0.752697	0.666101	0.592705
NPTX1	1.36264	2.39998	-0.750655	2.22749	-0.0446446
TMEM62	1.36188	-0.550649	-0.364225	0.26549	0.128306
NPFFR1	1.35981	-0.542514	0.715298	-0.247275	0.456058
EFNA3	1.3586	-0.78244	-1.92234	1.67295	-0.125635
ADAM15	1.35617	-0.139564	-0.114768	0.504331	0.247154
TRADD	1.35602	-0.0456468	0.237317	-0.085242	-0.95227
ACVR1B	1.35596	-0.169918	-0.590589	-0.579465	0.158884
FGD4	1.35499	-0.308755	-0.906978	0.1644	0.45456
ZDHHC20	1.35487	1.25334	-1.51044	0.0940042	0.762195
MYOM3	1.35366	-1.30332	-0.0637632	1.80386	-1.12489
MACROD2	1.35149	-0.0398618	-0.675725	0.327843	-0.295602
C1GALT1	1.35131	-0.787111	-1.0547	0.392844	-0.253009
LTF	1.35108	3.0616	2.34844	-0.265372	-0.259562
TRIM16	1.3507	-1.00513	0.0768377	1.24338	1.16759
HCP5	1.34966	0.259097	2.68464	-0.998818	0.695601
OTC	1.34919	0.00340229	0.28899	-1.21508	0.900675
OCEL1	1.34832	0.328644	-1.09685	0.102997	-0.485061
PKDREJ	1.3468	-0.433944	-0.252395	-0.238356	0.372855
VSIG10	1.34651	-0.953166	-0.81723	0.605216	-0.257644
PPP1R36	1.34558	-0.725428	-1.49981	0.6627	1.05409
ZFYVE28	1.34504	-0.235195	-0.686845	1.42943	-2.27527
BBC3	1.3449	-0.243128	-1.15099	0.0296678	-0.619569
FAM110C	1.34466	-0.417762	-1.38102	0.0271759	-0.589824
GLOD5	1.34409	-0.477626	-0.570569	-0.228184	0.795143
PCSK7	1.34408	-1.08779	1.36233	0.0335407	-1.38074
AHR	1.34382	0.158202	-0.265741	0.320287	-0.445048
MDK	1.34369	0.411189	-0.433383	2.70951	-0.504842
C6	1.34317	2.75385	0.10969	0.867856	-0.507796
RNASEL	1.34266	-0.11181	-0.101848	-0.339591	-0.0232378
RAB19	1.34162	-0.417298	-0.842097	0.166858	0.779553
LRRC1	1.33947	-0.657533	-0.620108	0.767439	0.626756
MGST3	1.33914	-0.683131	-0.127898	-0.693225	0.870724
ELN	1.33786	3.96165	0.795119	-0.356398	-0.852756
SCGB2A1	1.33765	0.444923	-0.899568	2.62845	1.00383
HLA.F	1.33726	0.0779872	2.82374	-0.964179	-0.597679
FKBP1B	1.33664	-0.661857	-0.773412	1.96886	0.404286
IL17REL	1.33637	-0.3709	1.36835	-0.708426	-0.0495663
DAG1	1.33495	-0.197281	-0.981411	0.0310377	0.444739
RPS6KA1	1.33353	-0.0375408	0.911451	0.517137	0.486166
CCDC88C	1.3328	-0.280379	1.79402	-0.553127	-0.567632
DLG3	1.33094	-0.430338	-0.879882	-0.162044	0.336881
ANXA3	1.32997	-0.889861	-0.0456061	0.677906	1.15677
KRT19	1.32971	-0.148262	-0.531009	2.80136	0.0909955
SLC35A1	1.32954	-1.16811	-0.18777	-0.184873	0.174925
ARRDC1	1.32925	-0.590503	-0.941175	0.766521	-2.02473
ACE	1.3287	-0.0165083	-0.942015	0.394665	-0.494571
NAPEPLD	1.32672	-0.704845	-0.861013	-0.107201	-0.381302
LINC00501	1.32636	-0.483821	-0.372007	-0.078561	-0.0482234
MT1G	1.32525	1.3375	1.01957	-1.08436	1.84188
DYNC2H1	1.3236	0.409485	-0.808156	0.458859	-1.19024
FCGRT	1.3229	0.479588	1.08697	-0.0490329	-0.284117
PLA2R1	1.32278	-0.127986	-0.457195	1.23264	-1.33381
C4orf33	1.32221	-0.75647	-0.166665	0.406187	0.73809
SULT2B1	1.32133	-0.70669	0.270647	2.40421	-0.441212
LIPM	1.31928	-0.674974	0.0512706	-0.708156	0.328155
GBA3	1.31903	0.0995989	0.463107	-0.46677	0.452967
TNNC1	1.31856	-0.228646	1.2667	2.82493	0.777357
GPRC5C	1.31802	-0.137375	-1.72406	-0.717456	-0.30652
PRKAB1	1.31663	-0.263195	-0.344594	-0.608352	-0.592176
ONECUT1	1.31645	0.736605	-0.662766	-0.560709	-0.25347
KDELR3	1.31593	-0.37565	-0.865701	-2.2911	1.78276
C3orf86	1.31458	0.0160468	0.175087	-1.13943	0.590526
SHC2	1.31335	0.976817	-1.71487	0.100583	-2.80085
PELI2	1.31302	0.373387	-0.559047	-1.62098	0.492985
EVX1	1.31292	-0.64918	-0.207308	0.375783	0.246431
TMEM229B	1.31144	-0.32518	0.766359	0.697273	0.675619
ARHGEF2	1.31141	-0.395787	0.749897	0.0818164	-0.919299
UBA7	1.31138	-0.163977	1.67732	-0.492979	-1.4874
CARD10	1.31129	-0.340955	-1.13552	0.347769	-0.47969
TMEM238	1.30974	0.238779	-1.80837	-0.0744265	-0.329262
NR1H4	1.30903	0.739443	-0.105796	0.881511	-0.265634
TRIM40	1.30685	-0.38358	-0.309986	-0.915925	0.931848
IL32	1.30652	0.145694	1.83775	-0.687155	1.00741
MFSD9	1.30481	-0.859066	-0.393592	-0.695869	0.914029
TLL2	1.30428	0.169002	-0.860932	-2.27759	0.92157
SLPI	1.30358	-0.534899	-0.624701	2.06433	-0.343308
SYNPR.AS1	1.30327	-0.713849	-0.488727	-0.215976	0.790573
TAC3	1.30264	-1.11689	0.86767	0.0537548	-0.100583
LINC00857	1.30236	-1.0903	-0.585214	1.27004	1.05014
TICAM1	1.30153	0.0951272	-0.782648	1.0032	-0.332623
CLDN4	1.30078	-0.442214	-1.02519	1.87455	0.0213221
LINC01342	1.30054	-0.67873	-0.169071	-0.810673	-0.494104
SERINC5	1.30002	1.73203	-1.37234	-1.05854	0.523832
HOXC6	1.29997	-0.691761	0.129138	0.395813	-1.12916
NEK3	1.29966	-0.661638	0.344293	-0.146721	-0.983273
F12	1.29934	-0.490863	-2.03814	1.43864	0.459395
ARL6IP1	1.29931	-0.433227	-0.722299	0.248674	1.30192
DERL3	1.29922	1.04601	1.94689	-2.30564	-0.120192
NRARP	1.29565	-0.813026	0.156295	-1.41858	0.344312
FAXDC2	1.29559	0.243941	-0.349828	1.53263	-0.717462
CPM	1.29405	0.922959	0.931881	-0.111394	0.505818
GRID2IP	1.29315	-0.498054	-1.32384	0.160429	-1.06409
NR1H3	1.2918	-0.244317	1.02499	0.296926	-0.303399
CA3	1.29169	-0.556723	1.0775	0.396013	-1.57583
C8orf31	1.29151	-1.30896	-0.128682	2.04411	-1.11963
DAPP1	1.2887	-0.662079	3.06713	1.58908	-0.104164
MVP	1.28815	0.0267948	-0.0385972	0.671035	-0.0409176
ABCD3	1.28769	-0.575972	-0.856748	0.0511323	0.508397
EPHA4	1.28598	0.0402263	-0.824706	2.20418	-0.302151
CEP170B	1.28566	-0.811656	-1.71943	0.307065	-1.87057
ALPK1	1.28521	-0.165033	0.909663	-1.38929	-0.964856
FZD8	1.28416	1.3821	-0.0184747	-0.593484	-0.00475536
HNMT	1.28349	-0.121989	0.449787	-0.708583	0.860208
ARHGAP8	1.28349	-2.38223	0.111265	-0.116181	-1.12468
GRAMD2A	1.28298	-0.730934	-1.74304	0.97105	-1.11372
BDKRB2	1.28289	0.0245663	0.661537	-0.140217	0.173838
VNN2	1.27953	1.21822	2.32729	-0.626895	0.417175
GSDMA	1.27857	-0.100263	0.689011	-0.271262	0.146656
ZNF57	1.27838	-0.650413	-0.349671	0.0499849	0.822904
OAF	1.2781	0.87208	1.8878	0.61583	0.432831
BRI3BP	1.27657	-1.20532	-0.267655	-0.726355	0.956325
CASP1	1.27643	0.734263	2.91589	-0.802159	0.706801
SCP2	1.27614	-0.509074	-0.379621	0.0523366	0.573554
PCDH1	1.27537	-0.474101	-1.78538	2.42394	0.526573
SLC25A20	1.27496	-0.418173	0.705278	0.372383	0.952572
NTSR1	1.2747	-0.777031	-2.20374	1.4181	-0.739937
ALDH3B1	1.27423	-0.25143	-0.448033	1.21632	-0.00372703
PUDP	1.27239	-0.294962	0.332369	-0.47238	1.52931
FRRS1	1.27123	-0.415818	-0.550283	-0.149568	0.922536
NSUN7	1.27007	-0.667826	-1.30568	-0.389342	-0.693423
RARB	1.27	0.730449	0.17039	0.336362	-0.0262218
APAF1	1.26924	-0.639076	0.171778	0.119675	-0.45145
SCAMP2	1.26921	-0.247916	0.0683189	0.729686	0.120957
DGAT1	1.2686	-0.477187	-0.863672	0.203797	-0.652341
OPLAH	1.26848	-0.727411	-0.82241	-0.628063	-0.060441
TNFRSF11B	1.26818	-0.759987	1.57957	0.652237	0.66374
APOL1	1.26802	0.134083	-0.238636	1.52883	-0.93103
DPEP1	1.26757	2.8543	-0.218231	1.46841	1.09243
SPATA6	1.26735	-0.185158	-1.02213	-0.768708	-0.759482
SERPINB6	1.26665	-0.172791	0.195093	-0.457025	0.545458
CNKSR1	1.26398	-1.02874	-1.3871	0.470542	-1.77973
ICOSLG	1.26296	-1.21663	1.12375	-0.277781	-0.326639
CASP6	1.2629	-0.62019	-0.245113	-0.720765	1.28656
PSMB10	1.26204	-0.362243	1.60006	-0.0472643	0.582569
CHST5	1.26184	-0.632107	-0.104433	-0.792455	0.0310857
MZB1	1.26037	0.965149	4.49212	-1.39905	-0.0328042
FAM174B	1.26009	0.101721	-1.63809	-0.0547543	0.925412
ADAT3	1.25975	-0.562742	-0.488739	-1.15047	-0.819372
CCDC153	1.25825	-1.43458	0.297795	1.23797	-0.651239
FAM102B	1.25709	0.237742	0.927671	-0.885282	0.511166
ABTB2	1.25574	-0.475772	-0.151517	1.80375	0.329643
HUNK	1.25511	1.05195	0.0985768	-0.877939	0.428697
CEACAM1	1.25339	-0.760118	-2.3924	2.4678	-0.670479
SHISA2	1.25248	1.40295	-1.5147	1.08683	0.23801
IRF6	1.25016	-0.523565	-1.71798	0.75247	0.949981
FMOD	1.25008	2.85604	0.468597	-2.9578	1.1105
TPMT	1.24747	-0.633794	-0.119406	-0.084929	0.553968
FGFR3	1.24745	-0.566726	-0.402148	0.108656	-1.53519
CACFD1	1.24707	-0.0369279	-1.65483	0.594715	-0.0565472
TJP2	1.24681	-0.612205	-0.894022	0.533962	0.826848
DTX4	1.24671	-1.04094	-0.413632	0.565019	-0.278888
LRP4	1.24561	-0.105598	-0.0935026	-0.629062	0.591404
DECR2	1.2417	-0.705975	-0.774414	-0.402263	-1.04692
IER3	1.24124	0.11066	-0.613908	-1.01456	0.035658
CDC42BPA	1.24122	-0.198387	-1.7723	0.843995	-0.580099
MYD88	1.23942	-0.369112	1.07764	1.27722	-0.033042
FOXD2.AS1	1.23912	-0.389806	-0.83866	-0.426381	-0.555456
LLGL2	1.23838	-0.827525	-1.79227	0.120999	-2.0241
NYNRIN	1.23671	-0.580544	-0.848103	2.27463	-0.860849
PTCH1	1.23609	1.05492	-0.355772	0.573605	-0.346408
TPK1	1.23549	0.133273	0.934986	-0.0508587	0.760343
RHOBTB1	1.23516	-0.222939	-0.116212	-0.172453	0.301339
LINC01504	1.23516	-0.290532	-0.473821	0.641026	0.431162
SEPHS2	1.23233	-0.283262	0.187586	-0.795182	0.882342
ITPR3	1.23091	-0.911516	-0.116514	-0.0199083	-0.5146
MTUS1	1.23043	0.205453	-0.274536	-1.19734	-0.247368
MPC2	1.22962	-0.456228	-0.0741535	-1.06568	1.28408
POLD4	1.2278	-1.47162	0.960302	0.798335	-0.704455
COL27A1	1.22723	-0.553681	-0.65531	-2.02004	-3.42699
GRHL2	1.22658	-0.683907	-1.04007	-0.748327	1.37993
ITGB6	1.22612	-0.187091	-0.250167	2.11691	0.0629199
RAB27A	1.22609	-0.207838	0.508582	-1.58219	0.71678
RGS5	1.22345	3.08196	-0.0768171	-1.21194	-0.0627076
LPIN2	1.22234	-0.0360134	-0.303966	-0.366652	-0.0107966
SEMG1	1.22144	-0.391317	-0.0178229	-0.291216	0.710292
GCSAM	1.21973	-1.12647	2.91731	-0.720064	-0.898652
PRSS21	1.21932	-0.332116	0.302813	0.865558	1.17811
SORL1	1.21897	0.174458	0.179303	2.52078	-0.416657
ANKRD9	1.21825	0.449186	-0.701047	-0.561168	-0.406031
CLDN12	1.21795	-0.771814	-2.21319	0.270614	0.258621
ADAM8	1.21654	-0.235377	0.0497932	1.86751	-1.68681
ARHGAP44	1.21598	0.898343	-1.20206	0.645688	-0.364832
TINAGL1	1.21567	-0.326674	-0.526252	0.865612	-1.1176
PLEKHJ1	1.21539	-0.377924	0.138401	-0.854481	-0.472142
POU2AF1	1.21529	1.45259	5.26096	-2.45933	-0.48656
IPCEF1	1.21391	1.04279	3.18802	-0.179241	-0.289343
ANKDD1B	1.21382	-0.671536	-0.0929101	0.751382	-0.570907
ALAD	1.21333	-0.22401	-0.239815	-0.277987	-0.14716
XXYLT1.AS2	1.2132	-0.492098	-0.09912	0.0376237	0.722037
SPRY2	1.21299	-0.254132	-0.0388512	0.802795	0.139637
SYN2	1.21219	-0.0215753	0.971101	0.37626	0.875911
PPP2R5A	1.21216	-0.257385	-0.000327839	-0.828269	0.719836
SORT1	1.21052	0.300881	-0.650763	0.284221	0.187963
PARP3	1.20888	-0.411318	-0.0935087	0.226011	-0.660036
RAB40B	1.20885	-0.39355	-1.31521	-0.462762	-0.757015
TCIRG1	1.20827	-0.218325	1.52215	-0.279533	-2.46661
DEFB1	1.20818	0.663741	0.213203	0.703454	0.219414
CARD14	1.20802	-0.919455	-0.143832	-1.41541	-1.13463
ZNF440	1.20689	-0.983316	-0.191728	-0.0112398	-0.693615
REG3A	1.20571	3.00773	2.43649	0.0033371	1.43076
RHBDF1	1.20549	-0.69985	-0.465572	1.4545	-1.87652
SERPINB5	1.20541	-1.29097	-0.491547	2.44014	1.22415
DDX60	1.20486	-0.231487	0.189944	1.65337	1.09589
ACP6	1.20439	-0.903293	-1.14191	-0.314626	-0.813757
ALS2CL	1.20391	-1.5881	-0.763701	2.35582	-3.89651
HOXB.AS3	1.20389	-2.15205	0.261709	-0.216249	-1.18635
TNNT2	1.20373	-1.21282	0.18818	-0.0259821	-2.21088
AP4B1	1.2021	-0.631811	0.6723	-0.300139	-1.44228
CLCN3	1.20068	-0.0825361	-1.75807	-0.135772	0.521939
PTPRJ	1.20035	0.757362	-0.72631	0.186533	0.422199
PGBD2	1.20012	-0.526795	0.956662	-1.76527	-0.111278
SH3YL1	1.19994	-0.412726	-0.919604	-0.591221	-0.316808
SLC26A5	1.19921	-0.445837	-0.396433	-0.655448	-0.111622
MKLN1.AS	1.19851	-0.861974	-0.367184	-0.743405	0.579613
JAK2	1.19723	0.195069	1.48221	-0.35147	0.126707
NPR3	1.19546	3.19386	-2.23105	1.18929	-0.0515105
F2RL2	1.19465	2.95226	0.68526	0.781874	0.86118
CYP4F35P	1.19272	-0.929923	0.408205	-0.32526	-1.81986
COL28A1	1.19243	-0.897937	0.177984	1.14813	-1.89188
FAM118B	1.19143	-0.665656	0.710628	-0.0471675	1.17875
HOXB3	1.1914	-1.44561	-0.949613	0.627359	-2.79913
KRT8	1.19019	-0.822098	-0.476727	1.53112	0.106503
DMTN	1.19007	-0.115912	-1.39044	1.86341	-0.312562
C1orf131	1.19	-0.691003	0.424302	-2.13173	0.11794
RSPH1	1.1894	-1.17859	-1.58191	1.14009	-0.442702
SPATA12	1.18889	-0.459065	-0.376192	-1.15497	0.75187
CCR6	1.18872	-1.03286	2.43104	-0.0796256	0.0643145
SPATA18	1.18854	0.250764	-1.72029	-1.022	-0.626108
BICDL1	1.18736	-0.813475	-0.316337	1.85846	-2.42892
EPB41	1.1872	-0.328979	1.63817	-0.828619	0.154126
CYBA	1.18583	-0.269622	2.15589	0.424745	-0.0471283
SMIM5	1.18547	-1.5008	-1.08749	2.8849	-2.23247
CABP4	1.18508	-0.828608	-0.809658	0.295184	-1.08005
PLCE1	1.18508	-0.258891	-0.681431	1.8691	0.228707
UST	1.18458	0.134281	1.01953	-1.03373	0.759805
ANK3	1.18422	-0.155158	-0.352504	-0.0925299	-0.163693
CHRNA5	1.18342	-1.10877	-0.821254	0.005834	1.44676
ZDHHC7	1.18257	-0.289059	-0.323723	0.37483	0.176694
FOLR1	1.18121	0.708584	0.268174	0.788718	-0.919737
ZNF443	1.18039	-0.535111	-0.415162	-0.191059	-0.591144
WNT5A	1.17867	3.73858	-1.48999	-0.84435	0.032656
DOCK6	1.17838	-0.3891	-0.543505	0.660468	-2.37679
ADAMTS17	1.17816	0.129163	0.779048	-2.01711	-0.655678
MMAA	1.17811	-0.0644127	-0.258507	-0.138001	0.513095
MYO1D	1.17791	0.125124	-1.23445	0.64945	0.270211
TNFRSF14	1.17719	-0.938087	1.15451	-0.347026	-3.23271
SLC16A5	1.17455	-0.929454	-0.34434	0.431257	-0.828321
RHOV	1.17447	0.111166	-0.155154	0.814013	-0.115295
HIP1R	1.17354	-0.344099	0.124987	-0.0212219	-1.87799
ENC1	1.17328	-0.181636	0.454338	1.04964	-0.296848
EIF4EBP3	1.17319	-1.0178	0.548097	-0.65276	0.480959
RASGEF1B	1.17302	0.84666	1.09414	-0.458095	-0.446211
PTPN22	1.172	0.483111	3.41459	-0.959403	-0.891866
ESRRA	1.17174	-0.646344	-0.230924	0.376045	0.291692
MIR429	1.17128	-1.75299	-0.0861721	0.00420684	-0.992964
HAND2	1.17029	2.95425	-0.751236	0.245077	-0.443706
LINC00323	1.16999	-0.120523	-0.0903642	-1.04623	0.209489
COQ8A	1.16829	-0.00625875	1.05821	-2.28696	-0.117672
STXBP2	1.16807	-0.974014	0.147209	0.246722	-0.681949
TTC6	1.16725	-0.653841	-0.0901103	-0.058829	-0.74535
UNC93A	1.16721	-0.704434	-0.408767	-0.4683	1.00624
CCDC88B	1.16553	-0.252561	2.78523	0.218546	-2.49575
PRRG4	1.16461	-0.379201	-1.63855	0.248313	0.0171376
ARHGEF40	1.16448	0.59506	-0.529665	0.0590772	-2.03616
TMBIM1	1.1634	-0.48445	-0.844828	2.10838	1.05039
LRRC36	1.16332	0.306335	-0.80601	-0.30949	-0.315901
CTNND1	1.1632	-0.464044	-1.01706	0.664576	-0.177451
STK26	1.16268	-0.863718	0.438897	-0.446288	1.1765
EEPD1	1.16181	0.223264	-0.801176	0.369419	0.455888
GIPC1	1.16173	-0.273035	-1.37674	1.82674	-0.0354156
IFT172	1.15863	-0.504918	-1.67113	0.0237975	-0.896875
CACNB3	1.15796	-0.597967	-1.13664	1.23473	-1.92485
LYSMD4	1.15709	-1.36471	-0.122503	-0.379643	-0.741901
DOCK5	1.15618	-0.401237	-0.206521	0.171006	-1.30888
NEIL1	1.15608	-1.11944	0.446315	-0.622724	-5.17383
FMO4	1.15541	-0.175504	1.04313	-0.751707	-0.0633187
ACBD5	1.15518	-0.59034	-0.784107	-0.218435	0.762967
MFSD13A	1.15447	-0.577612	-0.234561	0.63817	-0.402823
LINC01836	1.15356	-0.767506	-0.335267	-0.322002	-0.329449
MEIS2	1.15279	0.29599	-0.0628151	1.28652	-0.868777
OSBPL3	1.15146	-0.935775	0.381622	0.049816	-0.662333
DIPK1C	1.15124	0.630187	-0.0451455	-0.193952	0.63959
MITF	1.15117	0.487581	-0.0186963	-0.657886	0.500508
MANSC1	1.14993	-0.637203	-1.2978	0.490068	0.700251
PDXDC1	1.14983	-0.506542	-0.93567	-0.901103	0.424711
AFAP1L2	1.14839	-0.381193	0.062462	2.3363	-0.82888
SFRP4	1.14834	5.3634	2.07242	0.536143	0.0619815
VPS13A	1.14812	-0.290984	-0.783281	-0.678756	-1.92789
LYN	1.14602	-0.0106208	2.00646	-0.863544	1.03231
GJB4	1.14581	-1.06862	-0.33584	3.01746	0.420745
NR2F6	1.14542	0.173176	-2.00411	0.96581	-0.112744
SHROOM1	1.14411	-0.601907	-1.90651	1.08023	-2.20212
NRG4	1.14348	-1.77517	0.112785	-0.66229	0.626911
SP5	1.1432	-0.0878535	-0.663524	-1.57452	0.847972
SH2D7	1.14287	-0.389167	0.643411	-0.257031	0.484966
VANGL2	1.14259	0.0526451	0.544705	-0.636096	-1.10445
TMEM154	1.14194	-0.247632	1.36869	1.66506	0.454529
PERM1	1.14142	-0.959652	-0.384627	0.60542	-1.05168
TREH	1.14133	-1.74388	0.657819	-0.548021	0.0642085
MID1IP1	1.1402	-0.0343934	-0.546091	-0.601904	0.484826
NRAP	1.13993	-0.20971	-0.369774	-1.47896	0.909695
C1orf198	1.13921	0.517994	-0.651527	-0.873875	0.314575
GLI1	1.13849	2.31275	0.722583	1.59939	-0.589958
EPHA3	1.13828	3.48385	0.234513	2.32342	0.670618
FUT9	1.13811	-0.0569859	0.188717	-1.00842	0.387311
CAT	1.13731	-0.0722546	0.548784	-0.488869	1.09929
MAP2K6	1.13585	0.249145	0.277353	-1.50791	0.998093
PF4	1.13524	-0.405623	-0.292112	-1.14817	0.635151
JAML	1.13424	2.45885	4.33491	-0.0748062	-0.531492
SLC28A2	1.13342	-0.296411	-0.339159	-0.507689	-0.131157
IL15RA	1.13047	0.426091	1.06598	-0.160711	0.8262
SLC25A23	1.13041	-0.0838403	-1.39617	0.137583	-0.25337
SPTLC2	1.12939	-0.144386	-0.321771	0.755527	0.826682
RASL11B	1.12895	0.995864	1.71333	0.40017	1.05187
FRAS1	1.12869	-0.12255	-0.787366	-0.171972	0.502835
SPRR1A	1.12846	-0.714751	-0.857948	1.2448	0.328414
PAFAH2	1.12823	-0.32578	-0.806088	-0.215872	0.914261
LNX1	1.12816	-0.587148	-1.67678	0.469343	0.340369
AKAP5	1.1275	-0.168286	0.792151	-1.27397	0.13644
ISLR	1.12667	5.63243	-0.961675	-0.128724	-0.954774
TEX45	1.12631	-0.639745	-0.778625	0.164038	-0.187981
SMIM2.AS1	1.1237	-0.390815	-1.61667	0.607341	0.158283
S1PR4	1.12365	0.594565	4.41223	-0.769515	-1.15265
SLC26A8	1.12291	-0.640554	-0.101748	-0.853314	-1.10728
GAD1	1.12134	-0.815805	-1.24879	1.04068	-0.45618
GSTA2	1.12078	0.559247	0.442891	-1.42893	1.46534
HAND2.AS1	1.11976	2.30139	-0.280727	0.969123	-0.874252
JPT1	1.11919	-0.587382	0.541283	-0.185411	1.62147
MAOB	1.11853	0.254963	-0.544541	0.632901	0.236506
HIBCH	1.11851	-0.491846	-0.310722	-0.993566	0.545342
CYMP.AS1	1.11841	-0.548747	-0.0230181	0.320575	0.321726
HOXC4	1.1184	-0.821163	0.652176	0.238489	-0.664932
TOM1L1	1.11806	-0.998508	-1.48053	-0.724014	0.696122
CREB3L4	1.1173	-0.289003	-0.771405	-1.7905	0.820841
CYB5A	1.11712	0.0582498	0.415213	-1.48272	0.797453
ITGAM	1.11661	1.88037	2.33699	-0.967404	0.030911
SLC29A3	1.11621	0.306923	0.491349	1.47246	0.985185
HECTD3	1.11587	-0.422649	0.523161	-0.512873	-0.252404
FRMD4B	1.11585	-0.00910172	0.0256057	0.217451	-0.46027
KCNS1	1.11526	0.0789893	0.901349	0.606277	0.791543
DNAH1	1.11492	-0.513966	1.37376	0.216411	-4.11409
RXFP4	1.11343	-0.575376	-0.555031	0.265035	0.527815
S100A11	1.11296	-0.479825	0.306909	0.464935	0.523261
GJB3	1.1126	-0.548719	0.0139516	2.19159	0.78329
RNPEP	1.11252	-0.32249	-0.195367	-0.278635	0.818987
WNT2B	1.10775	-0.817323	1.23496	0.455795	-1.18512
SAMD10	1.10727	-0.837025	-0.646129	-0.113581	-1.20381
CREG2	1.10462	-0.856818	-2.46604	2.62645	0.176116
TMEM220.AS1	1.10242	-0.328442	0.296507	-1.68678	0.313869
CD82	1.1024	-0.306374	-0.0687236	2.1461	-0.62149
ESAM	1.10191	0.837236	0.692444	0.246187	0.0508301
PDZK1	1.10187	-0.482573	0.179288	2.7381	0.293405
RNPEPL1	1.10141	-0.00755921	-0.30904	0.266654	-1.24133
NIPAL2	1.10015	-0.450722	-0.417936	-0.223226	-0.143716
VDR	1.10002	-0.0253961	0.695961	1.06037	-0.0625185
C8orf49	1.09816	-0.350996	-0.533697	-0.777881	0.919551
MROH7	1.09803	-1.39077	-0.58736	1.1743	-3.04573
ANO1	1.09702	-0.208846	-0.222007	2.97318	-0.00130983
XPNPEP1	1.09645	-0.698043	0.376485	-0.404588	0.493939
CRYM	1.09609	-0.460426	-1.60067	-0.0739035	0.0170001
CPXM2	1.09547	3.85762	0.46777	0.247725	0.362646
ARHGAP12	1.0947	-0.587149	-1.15927	0.436929	-0.0436919
RNF125	1.09462	-0.0860627	1.70963	-1.70873	-0.05397
FBXL8	1.0923	-0.966949	-0.935567	-0.704952	-3.14338
LINC02615	1.09221	-0.953678	-0.646917	-0.510288	-1.9765
GCG	1.09155	4.55313	-0.404248	7.05358	0.926492
SVIP	1.09098	-0.520201	-0.917435	0.668934	0.247894
LINC01224	1.09085	-0.898749	0.18971	-0.653556	0.708161
KIAA0040	1.09029	0.261525	0.939989	0.823204	0.337409
LPAR6	1.09001	0.201377	1.67839	-0.315161	-2.00883
TNFSF13B	1.08986	1.35415	2.92535	-0.32355	1.11749
MOCOS	1.08918	-0.67489	0.167646	-1.7124	1.70835
GALNT10	1.08809	0.0087981	-0.143776	-1.07009	0.575856
PRKCA	1.08708	-0.396196	-0.449873	-1.03519	-0.45352
PGAP3	1.08705	-0.193944	-1.18836	0.766835	-0.375226
GCC2	1.08579	-0.0443097	-0.465146	-0.628894	-0.6059
AGT	1.08526	2.76111	-0.784983	1.41666	0.646559
RABGAP1L	1.084	-0.184769	0.179419	-0.322771	-0.182486
IGSF8	1.08355	0.157259	-0.836564	-0.949695	-0.116484
GSTM3	1.08222	-0.170844	0.45043	-0.141634	0.806782
INPP4B	1.08197	-0.142136	-0.848936	2.56024	-0.116221
LCOR	1.08179	-0.626861	-0.960375	0.295361	-0.0179197
LINC02535	1.08017	-0.836566	-0.151886	-0.552581	1.15469
PTAFR	1.07982	0.334182	2.32011	0.470987	0.785762
PROS1	1.07861	0.757957	1.06052	0.170149	0.405795
DTX1	1.07749	1.05606	2.28739	1.70375	-1.64198
ABHD14B	1.07678	0.180489	0.286521	-0.473123	0.0416899
ZSWIM5	1.07648	-0.0845415	-0.589812	0.183856	-0.304769
SLC39A11	1.07623	-0.251449	-1.12507	-0.770859	1.14334
OR2A7	1.07596	-0.188395	-0.928286	-0.0981932	-0.019705
SLC26A3	1.07492	-0.203102	-0.0344732	-0.931711	1.01435
GNG12	1.07423	-0.142817	0.0173322	0.45593	1.08292
ISG20	1.07423	-0.501962	1.62125	0.304787	0.666432
SHF	1.07356	0.561967	-0.355003	2.10527	-1.45053
CDH3	1.07299	-0.143065	-0.368576	2.08295	0.0512336
ZNF888	1.07264	-1.12704	-0.826555	-0.247903	-0.321712
DHCR7	1.07235	-0.570728	-0.628083	0.730368	1.75162
CFAP73	1.07208	-2.02091	0.446703	-0.276544	-0.504964
CASK	1.07207	-0.185399	-0.709359	-0.207719	0.765919
LRP10	1.07178	-0.0222797	-0.653215	0.224057	0.194772
OCIAD2	1.07091	-0.840929	-0.515362	0.911064	1.40928
LINC02688	1.07027	0.0820915	0.329154	-1.65873	0.0347285
CADPS2	1.06972	0.316216	-0.319312	-2.28368	1.12737
HOXC9	1.06809	-0.769544	0.397585	0.19175	-0.558208
TMEM51	1.0668	0.118977	-0.130851	-0.41421	0.580714
KLK8	1.06655	-0.690143	-0.511901	3.54513	-0.614016
DAB2IP	1.06468	-0.224164	0.130454	0.150037	-0.540706
ZDHHC9	1.06318	-0.464966	-0.420947	-0.716824	0.823543
ZNF321P	1.06279	-1.67189	-0.621589	0.941155	-1.87136
HMGCS1	1.06263	-1.31528	-0.183768	0.131533	1.07272
EHF	1.06252	-0.517927	-1.93292	-0.62665	0.881539
SDC4	1.06243	-0.366789	-0.513236	1.18851	0.860878
GALC	1.06208	-0.117669	-0.661701	0.838095	0.389656
COL11A1	1.06135	5.0598	-2.22194	-1.18354	-0.135927
PGGHG	1.05916	-1.09211	1.06751	0.0616835	-4.78815
TTC39B	1.05907	0.0310081	0.46312	-1.2532	-0.0976575
CARD16	1.05907	0.37717	2.54182	-0.824538	1.20371
DCN	1.05895	6.62299	-0.0691579	-0.245159	0.0591775
JPH1	1.0574	-0.878545	-1.20961	-0.289964	0.93939
ZBTB42	1.05737	-0.551109	-0.646196	-0.443736	0.477226
USP53	1.05734	-0.444964	-0.748183	-0.563588	-1.07088
TTLL6	1.05675	-0.557425	-0.718487	0.829426	-0.737396
CDKN2B	1.05489	1.07796	0.134028	0.910197	0.841964
FAM81A	1.05293	-0.70479	-0.2829	-0.739282	0.719927
PCNX2	1.05225	-0.426092	-0.0774131	-0.278729	-2.05371
UAP1	1.05221	-0.0597139	0.0676543	-1.80249	1.74307
VWA7	1.05163	-0.727517	-1.9169	1.76704	-0.86538
PSORS1C2	1.05147	-1.51033	-0.387715	-0.219613	-0.270749
CYTIP	1.04982	2.11652	5.02912	-1.67357	0.627028
TTC13	1.04974	-0.836835	0.517998	-0.649416	-0.940275
CDKN2AIP	1.04964	-0.291629	-0.377451	-0.442568	0.410828
NADSYN1	1.04807	-0.765852	0.601898	-0.213542	-2.04746
SSH3	1.04727	-0.708135	-0.989834	1.19764	-1.08237
GCOM1	1.04721	-2.60932	0.392646	0.821437	0.595139
LRRIQ4	1.04711	-0.808288	-0.173156	-0.617315	0.348049
UNC93B1	1.04451	-0.0427295	-0.00732951	2.04374	-0.30258
PTGER4	1.04259	0.542797	2.49118	-1.55164	1.05833
COG2	1.04195	-0.32393	-0.511829	-0.952863	0.241988
SLC49A3	1.04084	0.180967	0.650541	0.0364477	-0.87904
SLFN13	1.03852	-1.09477	1.09954	-2.27837	-0.837317
SCYL3	1.03843	-0.710045	0.0393072	-1.24925	-0.114596
FAM117B	1.03783	0.0693348	0.132593	-0.361297	-0.0388478
TMEM198B	1.03699	-1.11667	0.826928	-0.430434	-2.87494
TNFRSF1B	1.03685	1.90718	3.52028	-0.129124	0.435127
EPDR1	1.03621	0.278782	-1.03484	0.496991	0.654801
CDH1	1.03597	-0.505299	-1.69239	1.33723	0.651025
LINC02487	1.03565	-0.306937	-0.267012	-0.370069	0.86919
NAT2	1.03453	-0.525551	-0.312918	-0.846985	0.864652
BCAN	1.03446	-1.32611	-0.753025	-0.609928	0.260665
WFDC2	1.03425	0.539474	-1.65644	1.39034	-0.533173
SNAP23	1.0342	-0.564742	0.782799	-0.22725	0.822522
IL10RB	1.03399	-0.174524	0.508866	-0.260993	0.46994
MLLT3	1.03165	0.10772	-0.218451	-0.329937	0.951489
LIPT2	1.03073	-0.615971	0.175675	-1.05185	1.23818
SERTAD4	1.03	-0.432001	-1.31135	-0.737384	0.431327
TMEM53	1.02956	-0.88878	-0.519551	0.739654	0.520959
FOXO4	1.02934	-0.353313	-0.314753	-1.01931	0.159811
ZNF219	1.02884	-0.216345	-0.406888	0.525806	-2.09323
APOL4	1.02864	1.85717	2.20762	-0.268394	0.612473
TMEM220	1.02848	0.080006	0.879761	-2.15323	0.559442
DBNDD1	1.0272	-0.49236	-1.64345	0.846624	-0.0508228
TANC1	1.02697	-0.2109	-1.11828	-0.0341224	-0.663083
HOXB7	1.02499	-0.909712	-0.277041	-0.05955	-0.329421
TMEM159	1.02466	-0.0776344	-1.12533	0.688689	0.736897
TRAPPC6A	1.02383	-0.100298	-0.0291702	-0.023153	-0.0453429
ZNF816	1.02381	-1.18384	-0.270839	0.735511	-0.233584
CCDC170	1.02362	0.82987	0.787315	-0.192791	-0.30102
KIAA1217	1.0228	0.314535	-0.1864	-0.629031	-1.26969
SPINT1.AS1	1.02274	-0.683306	-1.52472	0.477778	-0.270981
AXIN2	1.02236	0.42858	-0.310307	-0.288822	-1.433
MMP11	1.02182	4.96212	-1.99531	0.392135	-1.50878
STX3	1.02177	-0.64315	-0.668235	0.570015	0.311824
CLIC5	1.02134	0.578775	0.18799	2.20907	-0.0841049
ZDHHC1	1.02098	0.420634	-1.16478	-0.499157	-0.896561
MIR210HG	1.0209	-1.38734	-2.74914	1.28013	-2.42346
ERCC5	1.01998	-0.931453	0.647916	0.953882	-1.48772
RPP25	1.01988	0.0345055	-0.0328147	1.05722	1.55339
RDH5	1.01959	-1.92606	0.372094	0.0818858	-0.681744
MPZL1	1.01609	0.18523	0.0236361	-1.02295	0.677621
CD2AP	1.01547	-0.578657	-1.01254	-0.0522043	0.84897
RGS6	1.01495	0.0673803	0.638173	1.08338	0.138045
FGD2	1.01484	0.524577	4.65306	0.240051	-1.72573
CAPG	1.01445	0.0217949	1.18914	1.42413	0.757864
SMOC2	1.01284	4.3011	0.45799	-0.71836	0.12675
HOXA11.AS	1.01275	-1.59781	0.205833	0.343219	-0.223661
TMEM119	1.01265	4.2225	2.01538	1.52803	-0.22337
TMEM92.AS1	1.012	-0.576054	-0.420794	-0.886358	-0.643979
OVGP1	1.01194	-0.756211	0.350242	0.139139	-1.34776
NCOA7	1.01173	0.307481	1.19727	-1.27107	0.524037
SLC38A11	1.0112	0.636125	0.822383	-0.317177	-0.505087
ZSCAN16	1.01108	-0.863347	0.342445	-1.20152	0.0311403
SH3BGRL3	1.01101	0.0827136	0.792604	0.137614	-0.26615
GGT7	1.01027	-0.625515	-0.741794	-0.135892	-1.32348
SYNE2	1.00994	0.812507	-0.762706	-0.20038	-1.20743
PANK3	1.00936	-0.431392	-0.700559	-0.130225	0.203836
FAM83G	1.00898	-0.444701	-0.640755	-0.9709	0.913846
GAK	1.00874	-0.25021	-0.362314	-0.445107	-1.70962
TNFRSF10A	1.00869	-0.262811	0.372327	-0.551385	1.2987
ESPN	1.00799	-0.576058	-1.14337	0.537708	0.069843
BHLHE40	1.00757	0.598683	-0.466029	2.10705	-0.878252
SAMD9	1.00723	-0.354023	0.435619	1.78636	0.876168
CTSH	1.00689	0.455927	2.25962	0.538773	-0.0886079
LBX2	1.00624	-1.24372	-0.528848	-0.606346	-0.79285
RESF1	1.00593	0.0669401	1.60759	0.591195	-0.260325
UNC5B.AS1	1.00567	-0.0452973	-1.70413	1.35069	0.0428398
ITPRID1	1.00543	0.0356977	0.0907133	-0.558346	0.657378
DIPK1A	1.00465	0.13019	1.09832	-1.37283	1.17987
TBC1D8B	1.00339	0.0259724	-1.52167	-1.03047	-0.072607
CLDN10.AS1	1.00319	-0.525616	-0.519016	0.620344	0.243819
PKHD1	1.003	1.23682	-0.228688	-0.0224712	-1.05555
CDC42EP2	1.0023	-0.129558	0.696179	0.856706	1.17946
ADH4	1.00201	-0.153803	0.736703	-0.769001	0.150903
AQP2	1.00186	-0.542835	-0.198488	-0.759621	-0.250586
CD84	1.00174	2.66889	4.31932	-1.04368	0.097552
ZNF124	1.00149	-0.383194	0.415402	-1.64155	0.19299
KIAA0513	1.00053	0.152533	0.232549	0.354365	0.0420017
TMEM102	1.00033	-0.147504	0.237613	0.052647	0.897131
GAS2L3	0.99938	-0.877953	-0.181134	-1.6871	0.775965
FOXP4	0.999375	0.148951	-1.65967	-0.400764	-1.50844
ACP5	0.999358	1.78054	2.45209	-0.839678	0.523859
TMEM63B	0.998725	-0.435084	-1.08054	0.28912	0.203481
GRHL1	0.998195	-1.10822	-0.969368	2.10614	-1.09851
GNAQ	0.99766	0.052848	-0.671995	-0.00589135	-0.0455509
LTB	0.996387	1.47797	5.4656	-0.811179	-0.235066
ALPI	0.996371	-0.191931	-0.396153	-0.377255	0.968893
L3MBTL4	0.995423	0.725164	0.491915	-1.10551	0.00395544
PRR13	0.993316	-1.05311	0.642236	0.576247	0.298045
FOXF2	0.991107	1.91066	-0.453051	0.0925765	0.7732
MARC1	0.990211	-0.70112	0.800117	-0.992224	1.49643
SIRT7	0.98979	-0.958882	-0.27662	0.139236	-1.44087
LINC00896	0.989748	-0.922625	-0.299629	-1.20279	-0.051958
PPARA	0.989528	-0.29781	-0.622643	-1.1002	0.146824
ANKRD10	0.988887	-0.152176	0.125664	0.210144	-2.83924
PLCG2	0.988634	0.827671	3.46472	0.653096	-0.622096
LMNTD2	0.988239	-2.22584	-0.736742	0.0679794	-3.45431
CST3	0.987837	0.897855	0.109427	0.0164771	0.0419149
RPS6KA4	0.986725	-0.449224	0.349234	1.5186	0.101803
ESRP1	0.985839	-1.01226	-1.87451	-0.289336	1.47186
TSPO2	0.985637	-0.232165	-0.145731	-0.483419	0.497937
SYT8	0.984538	-1.16706	-1.2413	0.589441	-2.66174
PEX11A	0.983926	-0.406878	-0.945739	-0.0913813	0.179538
MCRIP2	0.982225	-0.0851422	-1.00046	-0.759984	-0.494621
MLKL	0.981849	-0.441155	1.35043	-0.485747	-0.450199
OMP	0.981295	-0.495962	-0.500427	-0.206477	-0.0368344
KIF16B	0.980461	0.0692133	-1.07363	-0.545696	0.274476
AK7	0.979671	-0.447352	-1.88484	0.0412381	0.313095
TTC39A.AS1	0.979227	-0.467533	-0.944094	-0.178224	0.544783
LINC00865	0.978306	-0.80802	-0.171392	0.536137	-1.09897
THEM6	0.977684	-0.370611	-1.58969	1.8213	0.20005
PATJ	0.977616	-0.253522	-1.54917	0.364605	-0.396355
PCYT2	0.977421	-0.485479	-0.639152	0.463568	0.287835
AGFG2	0.976408	-0.0313312	-0.994783	1.00674	-0.531531
TNFSF10	0.975668	0.116595	0.923014	-1.32509	0.7762
CBLB	0.971704	0.112315	0.660823	-0.746342	-1.22725
XKR6	0.971359	-0.106792	0.587764	-0.42116	-0.264613
EFCAB14	0.970756	-0.0998686	-0.0925348	0.208774	0.163019
EPHX4	0.970685	-0.961576	-0.778646	0.938395	0.793263
HOTAIR	0.970502	-1.41775	0.197717	0.39491	-0.636206
SLC23A3	0.970203	-2.82885	0.496177	0.294109	-3.58318
ASAP3	0.970125	0.413349	0.497408	-1.19352	-0.484198
RPS6KL1	0.96997	-0.949693	-1.41683	1.23489	-1.59642
HTATIP2	0.969841	-0.4313	-0.733009	-0.0265391	1.70408
ZNF552	0.967694	-0.912753	0.521212	-0.850597	-0.164587
ABCG5	0.967053	-0.37264	-0.266744	-1.12925	0.570228
SH3BP4	0.96686	0.182577	-0.142903	-1.08829	0.718413
PRKAA1	0.966621	-0.497796	-0.511235	-0.423076	0.137752
SPPL2B	0.965798	-0.870924	-0.555811	-0.499292	-3.86588
ZC3H12B	0.965599	-0.422454	-0.639717	0.575248	-1.55327
FAM107B	0.964394	-0.192907	0.357333	-1.34191	0.551199
ADORA1	0.964109	2.00063	-0.148698	1.05938	-0.469635
CCR9	0.964053	-0.00452352	0.608414	0.294198	0.553603
XYLB	0.963881	-0.421203	-0.707701	-1.67702	0.992932
GSR	0.963837	-0.0305654	-0.559007	-1.06521	1.23523
ABCG8	0.963701	-0.314195	-0.387549	-1.16202	0.485674
ZNF703	0.963539	0.457924	-1.15804	0.113663	-1.54131
FAM153A	0.96312	-0.217781	0.720037	-0.629934	-1.59044
AKAP7	0.962831	0.661963	1.76718	-0.806473	-0.366587
ZNF518A	0.962468	-0.689759	-0.699734	0.107968	-1.56632
CYMP	0.961466	-0.348633	-0.100317	0.326973	0.596864
FCSK	0.960858	-0.572018	-0.358609	-0.362424	-1.53617
HOXA11	0.960643	-1.24724	-0.324917	0.805495	0.584104
UGT1A6	0.959698	-3.303	0.362752	1.18213	0.369342
LINC00853	0.959632	-0.529691	-0.382343	-0.674429	0.500821
SLC2A2	0.959581	0.719584	0.911554	0.175752	0.415654
EBP	0.959181	-0.456832	-0.6112	0.183853	1.50553
RMDN2	0.957876	0.0889019	0.533596	-0.629232	-0.203775
PPARGC1B	0.957872	-0.555162	1.24788	-0.442131	0.101232
DENND2D	0.957542	-0.322953	1.53611	-0.314443	0.119235
WWP1	0.955932	-0.400243	-0.225127	-0.760048	0.173671
FAAH2	0.955384	-0.184122	-1.25563	-0.126987	0.156109
ZNF700	0.955206	-1.35392	0.808695	-0.269957	-2.1809
ABHD4	0.954714	0.104894	-0.422943	-0.314271	0.365706
RGS13	0.954466	0.585752	1.98195	-0.27596	0.0344453
SLC50A1	0.954053	-0.809588	-0.789915	-0.810971	1.42706
LIMK2	0.953155	-0.163164	0.701252	-1.70051	-0.276567
INPP5J	0.952731	-0.604025	-1.50684	-0.47598	-0.540914
CEBPG	0.951361	-0.558067	-0.667218	0.400414	0.894757
ZNF215	0.950357	-0.803112	-0.134815	-1.39333	0.533455
RAG1	0.950222	-0.174502	-0.480639	0.274772	0.265651
MAP7	0.950169	-0.550373	-1.30998	0.166635	1.23594
SLC7A9	0.949716	-0.557925	-0.256437	-1.17607	0.303835
PRKCI	0.94906	-0.508386	-0.79883	-0.415058	0.194062
SLC17A5	0.948959	-0.422641	-0.36526	0.370822	1.39143
S100A1	0.94725	-1.66297	1.36474	-1.35706	-0.705509
ARHGAP24	0.946337	1.36923	0.847974	-2.7746	0.475632
KDM7A.DT	0.945999	-0.333488	-0.296794	0.345358	0.347952
ELF1	0.945967	-0.144032	0.696522	0.339728	-0.144343
HDAC1	0.945001	-0.817404	0.225712	0.0522487	0.387096
JCHAIN	0.944448	4.70841	4.81303	0.065939	1.49146
GRIN2D	0.944223	-0.585674	0.487842	1.36373	-0.300869
SEMA4D	0.943667	0.586864	1.90578	-0.22495	-0.878419
PROX1	0.942653	1.21606	-1.62255	0.179032	-0.388098
SLC25A29	0.942338	-0.85229	-1.0142	0.429449	-3.64245
TCAIM	0.942319	-0.475964	-0.122278	-0.109252	0.25089
DUSP18	0.942073	-0.488021	-0.782057	-0.135687	-0.123421
COLEC11	0.941847	2.34798	0.712995	1.85037	0.0656611
TP53INP2	0.941731	-0.0538254	0.166971	0.536093	-0.634793
DENND1B	0.939968	-0.271201	0.120295	-0.707272	-0.158491
NAPSB	0.939768	2.25952	4.94534	1.17865	-0.0948127
RASSF9	0.939733	0.389156	0.592899	-1.12798	0.60576
SPNS2	0.939614	-0.512024	0.617662	-0.0965672	0.202942
TSTD1	0.93916	-0.303264	-1.13956	-0.2431	0.243485
EPHA7	0.938645	0.253286	-0.817817	-0.211618	0.539535
CHAC1	0.938458	-0.400577	-0.653036	0.569596	1.26426
LURAP1L	0.937357	-0.33252	-0.930064	-0.327201	0.398999
IQCE	0.937306	-0.966823	-1.04992	0.596128	-0.841029
SIPA1L3	0.937112	0.012298	-1.01877	0.602194	-0.781991
IRAK3	0.936985	0.732873	1.13168	-0.9996	-0.288722
WNK2	0.936949	0.73507	-1.2869	-1.22861	-0.918724
SIGLEC15	0.93607	-0.664218	-0.296527	1.14367	0.0494037
SLC27A3	0.935995	-0.0819178	0.478704	-1.76827	-0.0577664
AMY2B	0.935993	-0.892291	0.499552	-0.714943	-2.70444
XRCC4	0.935569	-0.919298	0.298469	0.269136	1.46
GPR89B	0.935047	0.0554467	-0.527724	-0.741439	0.624174
SRD5A3.AS1	0.934172	-1.61002	0.664972	0.00595418	-0.893702
EPN1	0.933647	0.347183	-0.835941	0.0237893	-1.21156
CCDC125	0.933095	-0.635893	-0.390255	-0.780879	-1.08807
RRN3P2	0.932597	0.216463	1.06963	-0.796379	-1.06487
GGACT	0.932433	0.15679	-0.0995077	-0.616444	0.817807
CLCN2	0.931248	-0.671165	-0.90247	0.0338062	-0.323528
ZNF763	0.930682	-0.895544	0.685269	0.105215	-0.972431
IFNAR2	0.930594	-0.625706	1.11453	0.15945	-0.306386
OAS2	0.930497	-0.188942	3.05855	0.627434	0.760712
TSHZ2	0.93043	2.19359	0.0391708	1.84734	-0.662216
EML4	0.930119	-0.369722	0.549344	-0.880194	-0.207613
SLC16A1	0.930048	-0.578243	-0.351428	-0.215519	2.25481
LHFPL3	0.929407	-0.276279	-0.253197	-1.3406	0.501225
OLR1	0.926165	3.50555	1.47744	-0.0780281	0.582133
NAPRT	0.926069	-0.533297	-0.251053	1.56862	-0.425032
MIDN	0.925413	0.267875	-0.499525	0.250521	-1.66024
NHSL1	0.925097	-0.193211	0.147661	-1.2245	0.533556
GABRE	0.924785	-1.53739	-0.289482	0.702491	-4.69137
MYO7A	0.924114	-0.65165	0.585738	-0.693297	-0.734242
SH3D19	0.923529	-0.995613	0.817209	-0.680013	0.35098
NPSR1.AS1	0.923021	-0.263587	-0.687118	1.42482	-0.00829229
HENMT1	0.922967	-0.722569	1.02728	0.147462	1.04435
MAST2	0.922423	-0.320106	-0.758196	-0.199298	-2.00402
PIK3CG	0.922202	1.70602	3.35436	0.043217	0.532314
DACT1	0.921757	2.58015	-0.0640976	-1.19609	0.239269
PRRT2	0.921671	-1.9429	0.00828927	0.653494	-3.85108
AQP11	0.919049	-0.481625	-0.305648	-0.226994	0.529363
RASGRP1	0.91778	0.932149	2.06831	1.17871	-0.206396
RMND5A	0.917447	-0.468646	-0.813507	0.684052	0.668724
EXD3	0.917325	-0.477312	-0.935947	-0.0477552	-3.14127
FNDC1	0.916965	4.66568	-0.172341	-2.03266	-0.618485
PFKFB3	0.916513	0.252148	0.17098	0.490999	-1.53286
ZNF189	0.914977	0.0485343	0.238066	-0.366608	-0.182739
CDC42BPG	0.914706	-0.985165	-1.84153	1.67453	-1.28704
RHOC	0.9146	-0.311875	0.337693	1.62287	0.273252
KRTAP5.1	0.914555	-1.42909	-0.442371	-0.490192	-0.577029
SPR	0.913974	-0.101989	-1.44366	-0.513445	1.53135
CLDN15	0.913633	-0.403186	1.57009	-0.597072	-2.28059
CXCL11	0.912977	0.486489	1.89542	-0.906915	2.32511
LINC002481	0.912715	-0.789322	0.268035	-0.656606	-0.15039
S100A10	0.911693	-0.499383	-0.0980564	1.0275	0.487147
LINC00605	0.911279	-0.301019	-0.317196	-0.297599	0.329387
ALAS1	0.911178	-0.589977	0.125558	1.37114	1.13453
HSD17B7	0.910849	-0.78457	-0.111462	-0.815565	0.416753
STK32A	0.910174	0.185751	-1.81194	2.05188	-0.798907
VPS36	0.90973	-0.380718	-0.0973221	0.0987299	-0.827169
B3GNT8	0.909366	0.278275	-1.31157	0.807693	-0.537434
ARRDC4	0.909028	-0.165318	-0.435928	0.362266	-0.419136
MTM1	0.908811	-0.374614	0.573714	-0.304248	0.877769
EMX1	0.908595	-0.402535	-0.242539	-0.179811	0.401181
SOX6	0.907781	0.888618	-0.565814	0.295721	-0.917626
SYDE2	0.907535	0.0578451	-0.980376	-0.378451	0.594814
TMEM87B	0.907268	-0.422907	-0.118843	-0.18224	0.462268
POC1B.GALNT4	0.906189	-4.16106	1.42209	-0.531699	-0.245141
CD58	0.906188	-0.694956	0.421446	-0.149525	0.140609
OSBPL2	0.906033	-0.598827	-0.775363	0.197164	-0.257223
MAL2	0.905448	-1.0729	-1.50272	0.970918	1.41017
CACNA1F	0.904835	-0.592614	0.319159	-1.71394	-1.07164
TTLL12	0.904709	-0.210932	-0.993007	0.0469056	0.536987
GK5	0.904702	-0.12014	-1.05977	-1.79812	-1.11145
RASA3	0.904523	-0.107189	0.677246	0.162631	-0.530093
SLC38A5	0.904508	-0.54632	0.587867	-0.549556	2.22815
ATP8B5P	0.903465	-0.456265	-0.324181	-1.06137	0.158075
NPAS2	0.903008	-0.903076	-1.33882	-0.294996	-1.2573
NFKBIE	0.902913	0.512535	1.36032	-0.723472	0.357268
GRB7	0.902557	-0.756769	-1.92364	0.418994	-0.607397
MXRA5	0.902337	1.95151	-0.446994	1.11767	-0.240674
DMD	0.902297	1.77459	0.213189	-2.15229	-0.312251
SOX9.AS1	0.902108	-0.334769	-0.705307	-1.47595	-0.595254
RARA.AS1	0.901899	-0.273973	-0.281507	0.577121	-0.326155
TUBB2A	0.90184	0.243611	0.276229	-0.341845	1.50898
CYP51A1	0.900883	-2.69917	-0.555279	0.392864	1.34986
PPIP5K1	0.900749	-0.520933	-1.0416	2.00357	-0.940151
FNDC4	0.900497	0.286573	0.277585	-0.0744357	0.438223
IGSF11	0.900243	-0.00515702	0.779303	0.758671	0.233481
LPP	0.899878	0.466167	-0.34561	-1.1447	-0.420554
FAM13A	0.899126	-0.422495	-0.510616	-0.98416	-0.00109988
FNBP1L	0.898915	-0.327143	-1.61718	-0.0036983	-0.179397
CD99P1	0.896958	-0.124676	-0.346453	-1.37362	-1.56851
SHB	0.896508	-0.421282	-0.723696	-0.319221	0.215404
IFI35	0.896297	-0.138545	1.2769	0.604924	1.00951
STK38	0.896189	-0.32378	1.52563	-1.1617	-0.387028
PEX11B	0.895571	-0.163472	-0.490796	0.331653	0.453089
LRIG1	0.895141	0.707477	-0.103461	-2.8711	-0.460549
MIR3131	0.894563	-0.615674	-0.265165	0.00836735	0.382773
OTX1	0.894016	-0.885399	-1.08225	-0.957472	0.349225
GPT2	0.893751	-0.574049	-1.50414	-1.98521	1.58886
CGREF1	0.893367	-0.0575368	0.291935	-1.36323	1.65711
ARFGEF3	0.893098	-0.318286	-2.35358	0.792016	0.268237
[truncated: 14,722 more rows]

## Sheet: Components_W
Sample	PAMG	Stroma	Immunological	Neuro_Secretory	Cell Cycle
PDAC029T	0.0524704	-0.087771	0.00214437	-0.00512424	-0.0322927
PDAC026T	0.0682023	-0.0907163	0.0132583	-0.0147719	-0.038958
PDAC028T	-0.0971152	-0.0865683	0.0120671	0.0509059	0.0241363
PDAC022T	-0.0141595	-0.0861355	-0.00920788	0.00293566	-0.0192371
PDAC023T	-0.0879154	-0.0706408	0.0787839	-0.0299123	0.000791991
PDAC027T	0.0228011	-0.0889324	-0.0033003	-0.0163944	-0.0141295
PDAC025T	0.0278535	-0.0855503	-0.0023313	0.00489078	-0.0712785
PDAC024T	-0.0588036	-0.0795696	-0.0159843	0.0474062	-0.0326365
PDAC031T	0.0259039	-0.09474	0.0378773	0.0159721	0.0707067
PDAC013T	-0.0440044	-0.0827017	-0.0245884	-0.00773141	0.025001
PDAC015T	0.013145	-0.0931841	0.0288265	0.0791338	-0.0091793
PDAC018T	0.0622464	-0.0905459	0.0159464	0.0119845	0.0110532
PDAC030T	0.0589955	-0.0917159	-0.00170657	-0.0462679	0.00503438
PDAC011T	0.0549651	-0.0877051	-0.00357124	-0.0882815	-0.0146489
PDAC019T	0.0462137	-0.0874219	0.0128932	-0.00937247	-0.017793
PDAC017T	0.0278955	-0.0940741	0.013025	0.000801447	-0.000535673
PDAC020T	0.0153937	-0.0860323	0.0123313	0.0554558	-0.0145922
PDAC032T	0.0493715	-0.0873973	0.00133249	0.0119249	0.0187597
PDAC012T	0.0504052	-0.0869874	0.00975008	-0.00325826	-0.0347157
PDAC016T	-0.00219726	-0.0878011	0.0146329	0.0677869	-0.0346154
PDAC021T	-0.0833648	-0.0856754	-0.000718995	0.00949025	-0.0117035
PDAC014T	-0.00267353	-0.0858688	0.0126128	0.0241009	0.0015428
PDAC005T	-0.0871482	-0.0926923	0.00316135	0.0623697	-0.00694025
PDAC003T	-0.0538215	-0.0853083	-0.0127478	-0.0218752	-0.0233736
PDAC009T	-0.0693582	-0.0693768	-0.0376933	-0.0852437	-0.0155892
PDAC007T	0.0312503	-0.0869592	0.00804985	-0.0359235	-0.00503014
PDAC008T	0.0604681	-0.0938265	0.0157882	0.00970949	0.00481844
PDAC006T	0.0790536	-0.0896312	0.0264692	-0.0165803	0.0184713
PDAC004T	-0.140765	-0.0778872	0.00916376	0.00372186	0.0627005
PDAC001T	-0.0846296	-0.0715175	0.00544075	0.00721665	-0.0026696
PDAC010T	-0.096743	-0.0923272	-0.00519167	0.0309046	-0.0253378
PDAC033T	0.0419648	-0.0864108	0.0028377	0.0235185	-0.0189376
PDAC034T	-0.0337618	-0.0843257	-0.0240899	0.0121489	-0.052297
PDAC035T	-0.125796	-0.0818433	0.0236789	-0.010322	0.0362804
PDAC036T	0.0375604	-0.0934761	0.0188973	-0.0361939	0.0259773
PDAC037T	0.0381442	-0.0896054	0.0216051	0.00219203	0.00933179
PDAC038T	0.0302783	-0.0889173	-0.00773451	-0.0714444	-0.0606326
PDAC039T	-0.145589	-0.0767365	0.0465321	0.038751	0.0242976
PDAC040T	-0.0475836	-0.0718232	-0.0493353	-0.127778	-0.0156655
PDAC041T	-0.0326283	-0.0861588	-0.0162381	0.0231991	-0.0446446
PDAC042T	-0.0614358	-0.0816299	0.0121474	0.0301778	-0.00414779
PDAC043T	0.0418939	-0.0900281	-0.00414794	-0.0295737	0.0400697
PDAC044T	0.0609087	-0.0864033	0.0248004	0.0216953	-0.0211681
PDAC045T	-0.0328823	-0.0827314	0.00553736	0.0103272	0.00400425
PDAC046T	0.0209757	-0.0855515	-0.00555047	-0.00217223	0.0235835
PDAC047T	0.0217703	-0.0935338	-0.00571102	-0.0138089	-0.0221465
PDAC048T	0.0278795	-0.0821359	-0.0198126	-0.0398472	-0.005374
PDAC049T	0.034249	-0.0785322	0.0154425	0.00809015	0.0194851
PDAC050T	0.0554618	-0.0740776	0.0254189	0.0381013	-0.0139127
PDAC051T	-0.0217778	-0.0830049	-0.00421533	-0.0290237	0.00474352
PDAC052T	0.00952068	-0.0917971	0.0085934	0.013327	-0.0276184
PDAC053T	0.024581	-0.0897692	0.0137784	-0.0202679	-0.0165141
PDAC054T	-0.0409053	-0.0869178	-0.0290422	-0.0568497	0.0137676
PDAC055T	0.0136289	-0.0871377	0.0194491	0.0554736	-0.00862064
PDAC056T	-0.01788	-0.076071	-0.00154055	0.0107713	0.00588412
PDAC057T	0.0732565	-0.092771	0.025568	0.00939182	-0.0122352
PDAC058T	0.0203472	-0.0826376	-0.00267434	0.0156104	-0.020395
PDAC059T	0.0305817	-0.08965	0.0374333	-0.0225485	0.049386
PDAC060T	0.00033433	-0.0851325	0.0168023	0.0702054	-0.00756302
PDAC061T	0.00147682	-0.0881287	0.0106428	0.0283179	-0.00626536
PDAC062T	0.037951	-0.0879275	-0.00325813	-0.00762419	0.0255961
PDAC063T	-0.00558532	-0.0849646	0.0148975	-0.0275284	-0.00263961
PDAC064T	0.0181832	-0.079158	-0.00571137	0.00851353	0.0369125
PDAC065T	-0.0599879	-0.0858448	-0.00183952	0.00101874	0.015928
PDAC066T	0.00755916	-0.0883478	0.00376075	0.0241851	-0.0393759
PDAC067T	-0.00968114	-0.0855105	-0.00228249	0.0122883	-0.00345845
PDAC068T	0.011996	-0.0906852	0.0368974	0.03478	0.0206371
PDAC069T	-0.00356432	-0.0894076	0.00609563	0.0106528	0.0330697
PDAC070T	0.0641555	-0.0940593	0.055473	0.0180262	0.0252834
PDAC071T	0.066973	-0.0920406	0.0150891	-0.0273836	0.00153891
PDAC072T	0.0182764	-0.0940013	0.0314602	0.0410285	0.0164829
PDAC073T	0.00544975	-0.0903082	0.0159888	0.0157214	0.032475
PDAC074T	-0.00177182	-0.0903234	0.0150061	0.0287547	-0.0285756
PDAC075T	0.00916195	-0.0877574	-0.0146484	-0.0376205	-0.0424392
PDAC076T	0.0370588	-0.0917095	0.0209248	-0.00797407	-0.00071118
PDAC077T	0.0180698	-0.0904466	0.0224829	0.0354268	0.012735
PDAC078T	-0.0359089	-0.0823639	-0.0117459	-0.0310962	-0.0195612
PDAC079T	0.0555628	-0.088074	0.0306917	0.0135958	-0.00204233
PDAC080T	0.0691708	-0.0909453	0.0301145	0.0475933	0.0155095
PDAC081T	-0.0219419	-0.082842	-0.0186624	-0.0289564	-0.00256029
PDAC082T	0.0153242	-0.0906616	0.016863	-0.041971	0.0407591
PDAC083T	-0.0253155	-0.0854707	0.0188123	0.0310788	-0.0228491
PDAC084T	0.00256093	-0.0932921	0.0238155	0.0123974	0.00895926
PDAC085T	-0.0110201	-0.0880452	-0.00733837	-0.0413443	0.0236214
PDAC086T	0.0571737	-0.0889886	0.00927107	-0.0241805	-0.0177958
PDAC087T	-0.176629	-0.0759565	0.00291657	-0.0481022	-0.00687772
PDAC088T	0.0240272	-0.078816	-0.00851396	-0.0200931	-0.0461183
PDAC089T	-0.118188	-0.0812252	0.033259	0.0627791	-0.0124872
PDAC090T	0.00792034	-0.0897279	0.0164852	0.0505951	-0.000776237
PDAC091T	-0.19345	-0.0693935	-0.0126125	-0.105751	0.0314143
DO32829	0.0496057	0.0259993	2.78633e+09	-0.0455813	0.100944
DO32860	0.0391174	0.0330106	0.0199364	-0.000290625	-0.0490211
DO32863	0.00151902	0.0430428	0.00494322	-0.0207506	0.0899358
DO32875	-0.0797684	0.0283206	0.0319085	0.0132959	0.012059
DO32878	-0.0174085	0.0166864	-0.0338122	0.0708641	0.0671947
DO32887	0.0396194	-0.00683069	0.0069006	0.00867439	-0.20565
DO32900	0.013774	0.0350467	-0.0131951	0.0419733	0.017093
DO32936	-0.131065	-0.0375994	-0.0307025	0.0301852	0.0807846
DO33128	0.000268465	0.031759	0.0462246	-0.0428862	0.106968
DO33168	-0.079353	0.0191596	-0.00431701	-0.033947	-0.297591
DO33256	-0.0844968	-0.0611698	0.00290235	0.0633288	0.153023
DO33336	-0.0232318	0.0283881	-0.00541569	0.0129439	-0.0320072
DO33344	0.0238496	0.0252113	-0.0191766	0.0515127	-0.0359504
DO33368	-0.1176	0.0255006	0.054728	-0.0361081	0.109704
DO33376	0.0208469	0.0409551	-0.0627177	-0.0517553	-0.00652747
DO33392	0.0661535	0.0122517	-0.0135903	-0.0176284	-0.0131748
DO33400	0.016622	0.000379618	-0.0404921	-0.0162378	0.0883005
DO33408	0.0525463	0.042083	0.0451436	0.0846331	0.0227133
DO33472	-0.0279735	0.0329873	-0.0743372	0.117851	-0.0504777
DO33480	0.00731414	0.0482604	-0.0099957	0.0146604	0.00363373
DO33488	0.0134571	0.0218007	-0.0120617	-0.10686	0.0302904
DO33512	-0.00366131	0.0236255	-0.0348752	0.0673684	0.0522416
DO33528	-0.130252	-0.0308037	-0.00696166	0.0109701	0.167495
DO33544	0.0567761	0.0301918	0.0299248	0.0436235	0.0158471
DO33552	0.0386806	0.0208214	-0.0208697	-0.0505251	0.07826
DO33600	-0.0159622	0.0315215	-0.00958542	0.0350452	-0.0195789
DO33984	0.0188715	0.0356821	0.0908794	-0.063952	0.0752723
DO34240	-0.0734835	0.0348311	-0.0100131	-0.0313862	-0.0683226
DO34264	0.0617965	0.0254554	-0.000506362	0.0563698	0.0491231
DO34288	0.0469137	0.0176687	-0.0133875	0.121105	-0.0172933
DO34312	-0.0210573	0.0246595	-0.0553175	0.0115638	-0.0752976
DO34336	-0.0393242	-0.0182275	0.0112482	-0.0375618	-0.131556
DO34368	0.0704672	0.0218884	0.0192198	0.112423	-0.00118046
DO34432	0.00899451	0.0394652	-0.0149788	0.0202035	0.00570138
DO34504	-0.00884575	0.0236242	0.00217752	0.0113757	-0.0584694
DO34600	-0.0458016	0.0379628	-0.0243448	0.00344667	-0.00280331
DO34608	0.0179778	0.0268495	-0.0138677	0.0585035	0.0431415
DO34616	0.0814255	-0.0171366	-0.0167464	-0.0126523	0.035051
DO34640	-0.0486329	0.0217425	0.0224487	0.0279787	-0.00527171
DO34656	0.0394993	0.0271046	-0.0163051	0.0139382	0.00911986
DO34680	0.033504	0.0180994	-0.0584661	0.0716105	-0.0169319
DO34696	0.0168238	0.0272148	0.0190553	0.0804326	0.0665352
DO34720	0.0208726	0.0269313	0.0269583	-0.0769718	-0.0235614
DO34728	-0.0941509	0.0424175	0.0116256	-0.0280746	0.0125324
DO34736	0.029433	0.0167106	0.0640348	0.00426686	0.0260736
DO34785	0.0753166	0.0204406	-0.0070209	0.0167391	0.0229296
DO34793	0.0400823	0.0330305	-0.00424913	-0.0314351	-0.0165884
DO34801	0.0909166	0.0236537	-0.0313759	-0.000481163	-0.00126444
DO34809	0.0291499	0.00482386	0.0659113	-0.0132814	0.0106435
DO34817	0.0454993	0.0163696	0.0923922	-0.0563823	0.0726279
DO34849	-0.0285614	0.0256619	-0.00313983	0.0689128	-0.0567941
DO34905	-0.0247419	0.0234854	-0.0702873	-0.0241756	0.0337798
DO34945	-0.0919457	0.0347047	0.00453705	-0.0544082	-0.0125114
DO34961	-0.0621138	-0.0100443	-0.0281915	-0.121242	0.0847653
DO49076	-0.0188302	0.0175119	0.0938413	-0.084419	0.0341054
DO49078	0.026467	0.0354677	0.0590612	-0.0217381	-0.0179485
DO49079	-0.116651	0.0186603	0.00559946	-0.0498602	-0.00289453
DO49080	-0.070908	0.027514	0.00874154	0.0319555	-0.0618876
DO49087	0.0132041	0.0196441	0.00374795	-0.0881656	-0.084864
DO49090	0.0608807	0.0075153	-0.0408418	-0.0291154	-0.0304908
DO49113	0.0359957	0.0261135	-0.0465733	0.0604407	-0.00219074
DO49127	0.0536394	0.0319988	0.0199528	-0.0123126	-0.0627842
DO49129	0.0406787	0.0353615	-0.0531518	0.0601791	-0.0160389
DO49130	-0.033617	0.0278939	-0.0364285	-0.0139242	-0.0649333
DO49133	0.0719867	0.0268159	0.040031	0.0263448	-0.0200621
DO49135	0.0437943	0.0271707	-0.0504791	0.0713185	0.0411794
DO49137	0.0428005	0.0316294	0.0167101	0.0862067	0.0160871
DO49138	0.00602171	0.02772	-0.0143084	0.0208544	-0.0592154
DO49164	0.0458944	0.0318597	-0.0234315	0.0602965	-0.0116312
DO49166	-0.0117223	0.0322282	-0.0155304	-0.0309825	-0.0579599
DO49168	-0.0334081	0.0354219	0.0848727	-0.0653643	-0.0717777
DO49170	-0.0556297	0.0489449	-0.021992	-0.0112823	-0.0753939
DO49178	0.0131658	0.0275682	0.0168314	0.0109439	-0.00152254
DO49183	-0.0228633	0.0217549	-0.07013	-0.0244119	-0.116479
DO49185	-0.0339359	0.0328316	-0.024094	-0.0376905	-0.0508355
DO49193	0.0535894	0.0154567	0.0136572	-0.0535346	0.0278151
DO49204	-0.126012	0.0272378	0.00814581	-0.0265982	0.0700227
TCGA.IB.AAUS.01A.12R.A38C.07	-0.0355412	0.0602173	0.098057	-0.0769654	-0.0375878
TCGA.S4.A8RM.01A.11R.A37L.07	0.11419	0.0132281	-0.00664796	-0.0396428	-0.0554847
TCGA.HZ.8005.01A.11R.2204.07	-0.0779586	0.0417675	-0.0589457	-0.0459915	0.0434139
TCGA.FB.AAPP.01A.12R.A41B.07	0.0597255	-0.0240662	-0.0692876	-0.137072	0.0866561
TCGA.IB.8126.01A.11R.2404.07	-0.0232309	0.0469268	0.0630655	-0.0801945	0.000520156
TCGA.2J.AABT.01A.11R.A41B.07	0.00694935	0.0445761	0.0208448	-0.0839681	-0.041633
TCGA.HZ.7922.01A.11R.2156.07	0.00842197	0.0515356	-0.0511261	-0.0125913	0.075233
TCGA.XD.AAUH.01A.42R.A41B.07	-0.0425235	0.0486177	0.0993997	0.137237	-0.0383401
TCGA.HV.A5A5.01A.11R.A26U.07	0.0149974	0.0425424	0.00283394	0.0426649	-0.00904671
TCGA.US.A776.01A.13R.A33R.07	0.05118	-0.00965487	-0.0401812	-0.12739	0.034287
TCGA.F2.7273.01A.11R.2156.07	-0.0204527	0.0618634	0.0286135	0.0150845	0.0602321
TCGA.XD.AAUG.01A.61R.A41B.07	-0.0289062	0.0620405	-0.037812	0.0640312	-0.0404402
TCGA.IB.8127.01A.11R.2404.07	0.0221841	0.0389635	0.00241584	0.0105008	0.00868661
TCGA.3E.AAAZ.01A.11R.A38C.07	0.0134155	0.0330209	-0.0532062	-0.0694106	-0.00692195
TCGA.2J.AAB4.01A.12R.A41B.07	0.0458671	0.0330392	-0.0032757	0.10681	-0.0208822
TCGA.HZ.A4BH.01A.11R.A26U.07	0.0127273	0.0449857	0.0542825	0.108925	-0.0177507
TCGA.HZ.8001.01A.11R.2204.07	-0.0524169	0.0534939	0.0797487	0.10301	0.0593631
TCGA.3A.A9IN.01A.11R.A39D.07	-0.107956	0.0334202	-0.0655548	0.0705097	-0.0901233
TCGA.3A.A9IZ.01A.12R.A41B.07	0.00635899	0.0248315	-0.0979226	-0.0669059	0.0210461
TCGA.IB.AAUW.01A.12R.A38C.07	0.0218525	0.0399683	0.0275722	-0.000393182	-0.0175502
TCGA.HV.A7OP.01A.11R.A33R.07	-0.0114122	-0.0100643	0.0113559	-0.0640298	0.0623167
TCGA.IB.A5SS.01A.11R.A32O.07	-0.0427113	0.0502397	-0.0558834	-0.00146928	0.0765245
TCGA.LB.A9Q5.01A.11R.A39D.07	-0.0103996	0.0408303	0.0069184	-0.0212709	0.0378112
TCGA.XD.AAUI.01A.42R.A41B.07	0.00348576	0.0376123	0.0479862	0.0737433	-0.0139976
TCGA.FB.AAQ2.01A.31R.A41B.07	-0.0660454	0.014701	-0.0243855	0.135628	0.0315047
TCGA.HV.A5A4.01A.11R.A26U.07	0.0673371	0.0349987	-0.0345138	0.0468356	-0.062769
TCGA.H8.A6C1.01A.11R.A32O.07	0.0549135	0.029424	0.0195263	-0.0706309	-0.0618204
TCGA.HZ.7925.01A.11R.2156.07	0.00378337	0.0593411	-0.0609307	-0.0258769	0.0543834
TCGA.3A.A9IS.01A.21R.A39D.07	-0.150252	-0.00603401	-0.159926	0.0629275	-0.0167013
TCGA.IB.AAUO.01A.12R.A38C.07	-0.0103163	0.0180798	0.0164024	-0.00796711	-0.0764348
TCGA.IB.7886.01A.11R.2156.07	0.034594	0.040696	-0.0192492	-0.0373711	0.0551936
TCGA.IB.AAUM.01A.11R.A37L.07	0.00763804	0.033895	0.014149	-0.0699529	-0.0604021
TCGA.HZ.A8P0.01A.11R.A36G.07	0.0243619	0.0347668	-0.0353381	-0.0689303	-0.0428446
TCGA.2J.AABU.01A.11R.A41B.07	-0.035686	0.0345867	-0.0421103	-0.0264327	-0.00865976
TCGA.HZ.A77O.01A.11R.A33R.07	-0.0193005	0.0276345	-0.0353684	-0.0425273	0.064478
TCGA.Q3.AA2A.01A.11R.A37L.07	0.0564851	0.0209081	-0.0135437	-0.0540228	-0.103544
TCGA.3A.A9IL.01A.11R.A38C.07	-0.11679	0.0205535	-0.0765298	0.0491985	-0.111317
TCGA.HZ.8636.01A.21R.2404.07	0.016556	0.0436508	-0.0259639	0.041652	-0.00489199
TCGA.HZ.A9TJ.01A.11R.A41I.07	0.0362424	0.0191854	-0.0369106	-0.016978	-0.0131348
TCGA.IB.7890.01A.12R.2204.07	-0.0373374	0.0564327	-0.0931913	0.0659034	0.0574898
TCGA.HZ.A49G.01A.11R.A26U.07	0.0156255	0.0448878	0.0337465	-0.00396444	-0.0660405
TCGA.IB.7654.01A.11R.2156.07	0.0314062	0.0466987	-0.0682028	-0.000990982	0.0910927
TCGA.2J.AAB9.01A.11R.A41B.07	-0.020583	0.0440446	-0.0067986	-0.0127202	0.0170341
TCGA.3A.A9IH.01A.12R.A39D.07	0.0172091	0.0289683	-0.0458749	0.11	0.0250422
TCGA.HZ.A4BK.01A.11R.A26U.07	0.0456476	0.0352897	0.0310922	-0.0374997	-0.0438773
TCGA.YH.A8SY.01A.11R.A37L.07	-0.00844573	0.044997	-0.0794427	-0.0298513	-0.0449882
TCGA.L1.A7W4.01A.12R.A36G.07	-0.105874	0.0175913	-0.0764458	-0.0278161	-0.0146057
TCGA.3A.A9I9.01A.11R.A38C.07	0.0215246	0.0329471	-0.0125982	0.0218211	-0.0495895
TCGA.2L.AAQE.01A.11R.A39D.07	-0.0036595	0.0248497	0.0122501	0.0187054	-0.0134196
TCGA.3A.A9I5.01A.11R.A38C.07	-0.0354166	0.0264742	-0.0237427	0.0172962	0.01759
TCGA.FB.AAQ3.01A.11R.A41B.07	0.0527141	0.028549	-0.0196763	-0.038612	0.0486288
TCGA.HZ.7923.01A.12R.2156.07	-0.0129098	0.0557477	0.0982834	0.0345205	-0.0592736
TCGA.2J.AABF.01A.31R.A41B.07	0.0320038	0.0377412	0.0571053	0.0593796	-0.0183958
TCGA.HZ.7919.01A.11R.2156.07	0.0551244	0.0373806	-0.0332005	0.0927291	0.0745472
TCGA.HZ.8003.01A.21R.2204.07	-0.0223199	0.049459	0.0642803	0.0311142	0.0318299
TCGA.US.A779.01A.11R.A32O.07	0.0781311	0.00664636	-0.0305517	0.0747182	0.00373927
TCGA.LB.A7SX.01A.11R.A33R.07	0.00801029	0.0105642	-0.0130692	-0.0350566	-0.0480004
TCGA.Q3.A5QY.01A.12R.A32O.07	-0.0526882	0.0447667	0.258837	-0.0618477	-0.066116
TCGA.RB.AA9M.01A.11R.A39D.07	-0.0104666	0.0364499	-0.0405056	0.0888127	0.0104351
TCGA.HZ.7918.01A.11R.2156.07	-0.0114194	0.0528263	0.0757099	-0.0409039	0.14188
TCGA.OE.A75W.01A.12R.A32O.07	0.0552784	0.0305346	0.00739429	0.0245561	-0.0511326
TCGA.3A.A9IR.01A.11R.A38C.07	-0.112339	-0.00275568	-0.0943202	0.00907722	-0.0485533
TCGA.IB.AAUQ.01A.22R.A41I.07	-0.0185763	0.0422148	-0.0515807	0.0822249	-0.0380417
TCGA.FB.A7DR.01A.21R.A33R.07	-0.0105664	0.0485195	-0.0373989	-0.0715671	0.00117272
TCGA.YB.A89D.01A.12R.A36G.07	0.0441594	0.0525986	-0.0214651	0.113796	-0.00848052
TCGA.IB.7646.01A.11R.2156.07	-0.0447472	0.046592	-0.037102	-0.0512451	0.149438
TCGA.RL.AAAS.01A.32R.A39D.07	-0.0088159	0.0520179	0.0752607	-0.0568996	0.0461309
TCGA.IB.7893.01A.11R.2204.07	-0.0541828	0.0592884	-0.103023	-0.0308014	0.125366
TCGA.3A.A9IC.01A.11R.A38C.07	-0.000365146	0.0463973	-0.0712578	-0.0638458	-0.0293035
TCGA.2L.AAQL.01A.11R.A38C.07	0.0423809	0.0393765	0.0147435	0.0789738	0.0241771
TCGA.Z5.AAPL.01A.12R.A41B.07	-0.0491849	0.030201	0.285144	-0.0803078	-0.076858
TCGA.IB.A5SQ.01A.11R.A32O.07	-0.052719	0.0533431	0.000282155	0.126181	0.0470468
TCGA.H6.A45N.01A.11R.A26U.07	0.0151287	0.0463063	0.0216538	0.107991	-0.0660982
TCGA.3E.AAAY.01A.11R.A38C.07	0.0242094	0.0424843	0.057912	-0.00761038	-0.0481354
TCGA.HZ.8638.01A.11R.2404.07	0.0606325	0.0218524	-0.0155906	-0.137651	0.0132699
TCGA.US.A77G.01A.11R.A32O.07	0.0931381	0.00321292	-0.0237231	-0.00576409	-0.0144139
TCGA.HZ.A49I.01A.12R.A26U.07	0.0377825	0.0346659	0.03797	-0.00239119	-0.0660071
TCGA.IB.7889.01A.11R.2156.07	0.0060892	0.0403796	0.0812212	-0.0156327	0.109685
TCGA.3A.A9IU.01A.11R.A39D.07	-0.0176503	0.031717	-0.0638577	-0.00843847	-0.0324858
TCGA.FB.A5VM.01A.11R.A32O.07	-0.0884995	0.0383865	0.0979862	0.0751355	0.0535014
TCGA.F2.7276.01A.11R.2156.07	-0.0345931	0.0544488	0.0353016	0.0250611	0.0503655
TCGA.S4.A8RP.01A.11R.A36G.07	0.0518036	0.0353927	-0.0216009	0.0472689	-0.0834665
TCGA.HV.AA8X.01A.11R.A39D.07	0.0691904	0.0173097	-0.0841301	0.000848656	0.0473779
TCGA.F2.A8YN.01A.11R.A37L.07	0.0390129	0.0332466	-0.0664736	-0.0135823	-0.00545379
TCGA.IB.AAUV.01A.11R.A38C.07	-0.0717162	0.0653543	0.0587619	-0.0307872	-0.0481848
TCGA.IB.AAUT.01A.11R.A37L.07	0.00173663	0.0498152	0.0392768	-0.0578066	-0.0477861
TCGA.IB.A7LX.01A.12R.A36G.07	-0.0447855	0.0170725	-0.0513486	-0.0124988	-0.0782147
TCGA.IB.7651.01A.11R.2156.07	0.000356917	0.0450614	0.00979517	-0.0317044	0.0852305
TCGA.2J.AABA.01A.21R.A41B.07	0.017982	0.0379517	-0.022782	-0.0559119	-0.0532742
TCGA.IB.A6UG.01A.32R.A33R.07	-0.0447982	0.023003	0.0114314	-0.0641924	-0.0446372
TCGA.2J.AAB6.01A.11R.A41B.07	-0.0678934	0.0360436	-0.0560707	0.127405	0.0185547
TCGA.YY.A8LH.01A.11R.A36G.07	0.0713672	-0.000754975	-0.0101161	0.0485016	-0.0256107
TCGA.2L.AAQA.01A.21R.A38C.07	0.0716706	0.0182706	-0.0619558	-0.00262407	-0.0335905
TCGA.2J.AABE.01A.12R.A41B.07	0.0372418	0.0396919	-0.0516392	-0.016228	-0.0725423
TCGA.IB.7649.01A.11R.2156.07	0.0257807	0.054109	0.030925	0.0227401	0.136511
TCGA.F2.A44H.01A.11R.A26U.07	-0.0189602	0.0529191	-0.030279	-0.0608934	0.000267104
TCGA.FB.A545.01A.11R.A26U.07	-0.0253214	0.0255868	-0.114012	0.0145662	-0.0731385
TCGA.IB.7644.01A.11R.2156.07	0.0845876	0.0347925	-0.0483268	-0.0691934	0.0995545
TCGA.FB.AAPY.01A.11R.A41B.07	0.0523953	0.0364131	0.0855185	0.0178286	-0.0585366
TCGA.LB.A8F3.01A.11R.A36G.07	-0.0191719	0.0237439	-0.0591415	-0.0865228	0.0278102
TCGA.HZ.8315.01A.11R.2404.07	0.0140498	0.0437497	-0.00779331	-0.0244868	-0.0333112
TCGA.HZ.8317.01A.11R.2404.07	0.00973315	0.0415082	-0.0483506	-0.106683	0.031599
TCGA.IB.AAUN.01A.12R.A38C.07	-0.00566711	0.0332594	-0.0413302	0.0178053	0.00130807
TCGA.FB.AAQ0.01A.31R.A41B.07	0.0783766	0.00820842	-0.0709532	-0.0232073	-0.0840813
TCGA.H6.8124.01A.11R.2404.07	-0.0441302	0.0308658	-0.128483	-0.000337623	-0.0115257
TCGA.IB.A6UF.01A.23R.A33R.07	-0.0401629	0.0212903	-0.0634902	-0.0200528	-0.0282578
TCGA.2J.AABI.01A.12R.A41B.07	-0.106033	0.0233373	0.0352007	-0.0630264	-0.0665019
TCGA.2J.AABO.01A.21R.A41B.07	0.00857202	0.0398026	-0.0479439	0.0635777	0.013042
TCGA.FB.AAPU.01A.31R.A41B.07	0.107046	0.00212417	-0.0302666	0.0117435	0.0363335
TCGA.HZ.A77P.01A.11R.A33R.07	0.00226621	0.0450941	-0.00796281	-0.0533218	-0.000571232
TCGA.HV.A5A6.01A.11R.A26U.07	-0.00807322	0.0266513	-0.0767247	-0.079713	-0.0274203
TCGA.2J.AABK.01A.31R.A41B.07	0.0339857	0.0189521	-0.0132618	0.0800212	-0.0109863
TCGA.2J.AABH.01A.21R.A41B.07	0.0492696	0.0286924	-0.0324625	0.0946575	-0.00823303
TCGA.HV.A7OL.01A.11R.A33R.07	0.0531884	0.0240361	0.100182	0.0588148	0.00770028
TCGA.IB.AAUP.01A.11R.A37L.07	-0.018808	0.0486474	0.167701	-0.0358531	-0.0542949
TCGA.FB.A78T.01A.12R.A32O.07	0.0655471	0.0183609	0.0197877	-0.013116	-0.0799596
TCGA.RB.A7B8.01A.12R.A33R.07	0.040877	0.0447929	-0.0190859	-0.0326857	-0.056102
TCGA.IB.A5SP.01A.11R.A32O.07	0.0852542	0.0119561	-0.00784634	0.0876557	0.0588673
TCGA.2L.AAQJ.01A.12R.A39D.07	0.0633538	0.0307738	0.0198613	-0.0244073	0.0414892
TCGA.3A.A9IX.01A.11R.A41B.07	-0.0182993	0.0509482	0.0613127	-0.0178939	-0.000955068
TCGA.FB.AAPS.01A.12R.A39D.07	-0.0472535	0.0614348	0.0337884	-0.0782426	-0.096461
TCGA.3A.A9IO.01A.11R.A38C.07	-0.125213	0.00716634	-0.112721	0.0815373	-0.00536753
TCGA.IB.7885.01A.11R.2156.07	0.00464031	0.0492578	0.00613419	-0.0466438	0.049138
TCGA.FB.AAPZ.01A.11R.A41B.07	-0.00551988	0.0351125	0.0246151	0.00191471	-0.0206354
TCGA.IB.A5SO.01A.11R.A32O.07	0.0234307	0.0518441	0.0386025	0.0668643	-0.0559883
TCGA.S4.A8RO.01A.12R.A37L.07	0.00215661	0.0236513	-0.00491634	0.0698431	0.0256228
TCGA.HZ.A49H.01A.11R.A26U.07	0.00254235	0.0469049	0.0825229	-0.00876209	0.0044072
TCGA.HV.AA8V.01A.11R.A41B.07	0.000157672	0.0511587	-0.0679118	-0.0419624	-0.0709016
TCGA.IB.A7M4.01A.11R.A36G.07	-0.0141422	0.0206059	0.0391626	0.014851	0.0285467
TCGA.3A.A9IV.01A.11R.A41B.07	-0.108883	0.0228197	-0.166079	0.0200242	-0.0109846
TCGA.HZ.7924.01A.11R.2156.07	0.0732853	0.026494	0.0250291	-0.0936842	0.0698261
TCGA.3A.A9J0.01A.11R.A41B.07	0.0244788	0.0321701	-0.0311429	-0.0492494	-0.0226798
TCGA.HZ.8002.01A.11R.2204.07	-0.0274467	0.0533552	0.012611	-0.0404028	0.0429761
TCGA.2J.AAB8.01A.12R.A41B.07	0.032192	0.0393066	-0.0486109	-0.0617012	-0.0327256
TCGA.IB.7652.01A.11R.2156.07	0.0282796	0.0488382	-0.0100395	0.0361931	0.0738526
TCGA.FB.AAQ6.01A.11R.A41B.07	0.0512476	0.0195361	-0.0628642	0.00452761	0.001983
TCGA.XN.A8T3.01A.11R.A36G.07	-0.0471879	0.04164	-0.0325573	0.00826733	-0.0396774
TCGA.HZ.A8P1.01A.11R.A37L.07	0.102506	0.00967819	-0.0421858	-0.0470529	0.00234199
TCGA.IB.7888.01A.11R.2156.07	0.0124379	0.0585493	0.078699	0.0630858	0.108459
TCGA.F2.6880.01A.11R.2156.07	-0.0497039	0.0196825	-0.0707553	-0.085075	0.0343346
TCGA.XN.A8T5.01A.12R.A36G.07	-0.0367825	0.0517858	0.100211	0.0151731	-0.0394486
TCGA.FB.AAPQ.01A.11R.A41B.07	0.0729018	0.0243963	-0.0801428	-0.000357504	0.0102998
TCGA.2L.AAQI.01A.12R.A39D.07	0.0415968	0.0290551	-0.0456322	0.0789402	0.0476764
TCGA.IB.7887.01A.11R.2156.07	0.0212818	0.0386292	-0.0647204	-0.098465	0.0388063
TCGA.HZ.8519.01A.11R.2404.07	-0.0395056	0.0463969	0.0157098	0.104804	-0.0136165
TCGA.IB.AAUU.01A.11R.A37L.07	0.0757104	0.0288705	0.00181325	0.0889844	-0.0033919
TCGA.HZ.7920.01A.11R.2204.07	-0.0635475	0.0495116	0.0476631	0.125595	0.0526482
TCGA.HZ.A77Q.01A.11R.A36G.07	-0.00865069	0.0585692	0.0601986	-0.0453016	-0.00451755
TCGA.2J.AABR.01A.11R.A41B.07	-0.00595352	0.0469859	0.0499701	0.00761456	-0.00516162
TCGA.M8.A5N4.01A.11R.A26U.07	0.0251246	0.0342719	-0.0196761	-0.0403484	-0.0763104
TCGA.2J.AABP.01A.11R.A41B.07	-0.13226	0.0484362	0.0855953	-0.123225	0.0648687
TCGA.HZ.7926.01A.11R.2156.07	0.0297882	0.0330196	0.00915693	-0.037302	0.0638304
TCGA.2J.AAB1.01A.11R.A41B.07	0.0820821	0.0333902	0.0233049	0.0245398	0.0198615
TCGA.F2.6879.01A.11R.2156.07	0.0711417	0.028985	-0.0622734	-0.0250856	0.0578857
TCGA.US.A77J.01A.11R.A32O.07	-0.0376687	0.0494413	0.172683	0.0182786	-0.0206658
TCGA.IB.AAUR.01A.21R.A38C.07	-0.0423183	0.0502984	0.219973	-0.0321904	-0.103809
TCGA.HZ.7289.01A.11R.2156.07	0.048394	-0.00188795	-0.0790172	-0.0785905	0.169727
TCGA.3A.A9I7.01A.21R.A38C.07	0.0212453	0.0408323	0.0154379	-0.0381487	-0.0146019
TCGA.HV.A5A3.01A.11R.A26U.07	0.019551	0.0179859	-0.0678921	0.0171904	-0.0878938
TCGA.IB.A5ST.01A.11R.A32O.07	-0.0201513	0.0509643	0.135884	-0.065283	0.0138172
TCGA.FB.A4P5.01A.11R.A26U.07	-0.0142227	0.0483972	0.121014	0.052186	-0.0351429
TCGA.F2.A44G.01A.11R.A26U.07	0.0305164	0.0329139	-0.0422496	-0.033902	-0.0241624
TCGA.HZ.8637.01A.11R.2404.07	-0.0244227	0.0402671	0.167378	0.0350825	0.00110946
TCGA.2L.AAQM.01A.11R.A39D.07	-0.109631	0.0145862	-0.107811	-0.0159557	-0.09054
TCGA.2J.AABV.01A.12R.A41B.07	-0.0181588	0.0215987	0.0178697	-0.110806	0.0609485
TCGA.F2.A7TX.01A.33R.A38C.07	-0.041483	0.0328941	0.0665672	0.0464363	0.0906545
TCGA.IB.7891.01A.11R.2204.07	0.00568186	0.0546423	0.0352781	0.0161528	0.121793
TCGA.PZ.A5RE.01A.11R.A32O.07	0.0487904	0.0358916	0.00781075	0.0394299	0.00387204
TCGA.FB.AAQ1.01A.12R.A41B.07	-0.0251309	0.0270962	-0.00739526	-0.00929799	-0.00436869
TCGA.3A.A9IB.01A.21R.A39D.07	-0.0355888	0.0439766	-0.0350461	-0.0289181	0.009195
TCGA.US.A77E.01A.11R.A32O.07	0.048545	0.0369509	-0.09052	-0.0569522	-0.0586564
TCGA.US.A774.01A.21R.A32O.07	0.0172123	0.0476455	0.00828883	-0.0525308	0.0119238
TCGA.XD.AAUL.01A.21R.A39D.07	0.0163783	0.0426759	-0.0431057	0.00211796	-0.0267657
TCGA.IB.7645.01A.22R.2204.07	0.00840008	0.0580423	0.0804029	-0.00261296	0.0506356
TCGA.FB.A4P6.01A.12R.A26U.07	0.023546	0.0393281	0.016362	-0.042304	-0.0830135
TCGA.IB.7897.01A.21R.2204.07	-0.0538994	0.0557219	0.0656314	0.109889	0.0122779
TCGA.3A.A9IJ.01A.11R.A39D.07	-0.142009	0.00740313	-0.0962854	0.0867016	0.00269045

## Sheet: Master Regulators
Regulon	Regulon.Size	Observed.Score	Pvalue	Adjusted.Pvalue	Component
CDX2	72	1.52	0.000999	0.000999	PAMG
CEBPA	206	1.14	0.000999	0.000999	PAMG
CREB3L1	516	1.34	0.000999	0.000999	PAMG
CREB3L3	17	0.86	0.000999	0.000999	PAMG
ELF3	487	1.64	0.000999	0.000999	PAMG
FEZF1	52	0.86	0.000999	0.000999	PAMG
FOXA1	27	0.76	0.000999	0.000999	PAMG
FOXA2	201	1.55	0.000999	0.000999	PAMG
FOXA3	108	1.63	0.000999	0.000999	PAMG
GATA4	28	0.8	0.000999	0.000999	PAMG
GATA6	129	1.73	0.000999	0.000999	PAMG
HMGA2	592	-1.15	0.000999	0.000999	PAMG
HNF4A	198	1.81	0.000999	0.000999	PAMG
HNF4G	1043	1.46	0.000999	0.000999	PAMG
HOXB6	325	1.37	0.000999	0.000999	PAMG
HOXC11	38	0.77	0.000999	0.000999	PAMG
HR	68	1.46	0.000999	0.000999	PAMG
KLF4	254	1.39	0.000999	0.000999	PAMG
LMO4	87	0.81	0.000999	0.000999	PAMG
MSX2	135	1.25	0.000999	0.000999	PAMG
MYBL1	75	-1.56	0.000999	0.000999	PAMG
NR1I2	170	1.74	0.000999	0.000999	PAMG
NR5A2	583	0.99	0.000999	0.000999	PAMG
ONECUT2	188	1.43	0.000999	0.000999	PAMG
ONECUT3	110	1.46	0.000999	0.000999	PAMG
POU2F3	70	0.82	0.000999	0.000999	PAMG
PPARG	218	1.34	0.000999	0.000999	PAMG
RORC	89	1.4	0.000999	0.000999	PAMG
SNAI2	400	-1.58	0.000999	0.000999	PAMG
SOX21	47	0.75	0.000999	0.000999	PAMG
TBX15	107	1.49	0.000999	0.000999	PAMG
TCF7L2	146	1.37	0.000999	0.000999	PAMG
TOX3	85	1.6	0.000999	0.000999	PAMG
ZFPM1	258	1.47	0.000999	0.000999	PAMG
AEBP1	384	1.3	0.000999	0.000999	Stroma
BASP1	345	1.54	0.000999	0.000999	Stroma
BCL6B	958	1.42	0.000999	0.000999	Stroma
EGR2	46	0.76	0.000999	0.000999	Stroma
ERG	253	1.47	0.000999	0.000999	Stroma
FLI1	459	1.58	0.000999	0.000999	Stroma
FOXF1	38	0.75	0.000999	0.000999	Stroma
GLI1	239	1.51	0.000999	0.000999	Stroma
HEYL	779	1.27	0.000999	0.000999	Stroma
IKZF1	375	1.14	0.000999	0.000999	Stroma
IKZF3	345	1.32	0.000999	0.000999	Stroma
LEF1	49	0.79	0.000999	0.000999	Stroma
MAF	34	0.8	0.000999	0.000999	Stroma
MAFB	129	1.57	0.000999	0.000999	Stroma
NDN	918	1.55	0.000999	0.000999	Stroma
NR4A3	109	0.76	0.000999	0.000999	Stroma
PRRX1	189	1.43	0.000999	0.000999	Stroma
SPI1	2826	1.26	0.000999	0.000999	Stroma
TCF21	113	1.6	0.000999	0.000999	Stroma
WNT5A	490	-0.86	0.000999	0.000999	Stroma
AKNA	178	1.57	0.000999	0.0010424	Immunological
CEBPA	321	0.96	0.000999	0.0010424	Immunological
EBF2	258	1.21	0.000999	0.0010424	Immunological
EOMES	46	0.91	0.000999	0.0010424	Immunological
FOXP3	315	1.21	0.000999	0.0010424	Immunological
GFI1	21	0.79	0.000999	0.0010424	Immunological
HHEX	513	0.98	0.000999	0.0010424	Immunological
IKZF1	312	1.66	0.000999	0.0010424	Immunological
IKZF3	108	0.93	0.000999	0.0010424	Immunological
IRF8	23	0.86	0.000999	0.0010424	Immunological
LMO2	870	1.3	0.000999	0.0010424	Immunological
MEOX1	460	1.35	0.000999	0.0010424	Immunological
NFATC2	64	1.44	0.000999	0.0010424	Immunological
OSR1	246	1.44	0.000999	0.0010424	Immunological
PAX5	29	0.94	0.000999	0.0010424	Immunological
POU2AF1	41	0.86	0.000999	0.0010424	Immunological
POU2F2	347	1.43	0.000999	0.0010424	Immunological
RUNX3	76	0.94	0.000999	0.0010424	Immunological
SPI1	575	1.23	0.000999	0.0010424	Immunological
SPIB	178	1.49	0.000999	0.0010424	Immunological
STAT4	279	1.62	0.000999	0.0010424	Immunological
STAT5A	120	1.27	0.000999	0.0010424	Immunological
TXK	420	1.27	0.000999	0.0010424	Immunological
TCF7	43	1.04	0.002997	0.002997	Immunological

## Sheet: PAMG_LowVSHigh
Genes	logFC	AveExpr	t	P.Value	adj.P.Val	B
MIR205HG	2.77935	-1.38134	5.67347	4.57565e-08	1.15573e-06	8.20819
KRT5	2.51967	3.07136	5.10182	7.47932e-07	1.32093e-05	5.36644
A2ML1	2.35216	0.962771	5.13554	6.38007e-07	1.15082e-05	5.6916
KRT6A	2.21168	4.23113	4.63042	6.37304e-06	8.64965e-05	3.2123
CYP24A1	2.11315	0.0541513	5.32613	2.56156e-07	5.29443e-06	6.59229
KRT14	2.09416	0.703683	4.80133	2.98255e-06	4.48887e-05	4.25671
IVL	2.05338	-2.49892	4.63112	6.35356e-06	8.63417e-05	3.63227
MYO16.AS1	2.05217	-4.30332	6.82176	9.32641e-11	4.48586e-09	13.6638
FAT2	1.9373	-0.0721642	6.04491	6.68757e-09	2.05935e-07	10.0333
C16orf74	1.91483	1.17063	8.30511	1.19408e-14	1.33108e-12	22.7247
S100A2	1.91465	4.09513	5.4168	1.64591e-07	3.57988e-06	6.72673
PTX3	1.88331	1.22222	8.00162	8.05644e-14	7.52579e-12	20.8877
HMGA2	1.86008	3.11972	6.68143	2.06624e-10	8.9531e-09	13.2663
SLCO1B3	1.77939	-0.701103	3.73887	0.000238051	0.00188736	0.280406
L1CAM	1.73228	3.0541	7.43822	2.52761e-12	1.69057e-10	17.5482
DNER	1.72281	0.671805	7.25274	7.62656e-12	4.68837e-10	16.4956
LBP	1.67203	-1.3353	4.6387	6.14571e-06	8.40371e-05	3.65799
RTL1	1.64054	-3.26376	4.60774	7.03768e-06	9.44439e-05	3.53129
LY6D	1.63351	2.18116	3.29212	0.00116554	0.00694792	-1.43599
ZBED2	1.6245	1.3964	5.76429	2.88096e-08	7.62224e-07	8.62398
PRAME	1.61716	-1.71506	3.78552	0.000199884	0.00164457	0.488361
CLCA2	1.58736	-1.9438	3.90364	0.000127457	0.00113062	0.901739
CASP14	1.50529	-3.14418	2.92678	0.00379994	0.0180611	-2.06266
UPK2	1.5009	-2.02646	4.28393	2.78887e-05	0.000303796	2.28244
SNCG	1.48261	3.33015	6.34855	1.3088e-09	4.78872e-08	11.4641
BNC1	1.47416	-2.87799	6.17572	3.33307e-09	1.09709e-07	10.5393
IL20RB	1.47002	2.3869	5.6021	6.55887e-08	1.60463e-06	7.77269
VWDE	1.45249	1.00452	5.96498	1.01855e-08	3.01436e-07	9.63006
IL31RA	1.45092	-1.12108	6.0924	5.19974e-09	1.65609e-07	10.2373
TNC	1.44127	6.38609	6.78821	1.12901e-10	5.31781e-09	13.7257
MIR137HG	1.42641	-4.0626	5.1446	6.11249e-07	1.11337e-05	5.70935
CAV1	1.40649	6.49857	9.30422	1.77511e-17	3.90548e-15	29.0791
GPR87	1.40383	1.96173	3.98986	9.11651e-05	0.000846874	0.954664
CAPSL	1.39459	-3.36943	5.79605	2.44773e-08	6.59073e-07	8.67128
DAW1	1.35908	-2.5234	4.31229	2.47949e-05	0.000275479	2.39437
SPX	1.35714	-2.46545	3.97211	9.77235e-05	0.000898809	1.15453
UPK3BL1	1.34747	-1.18958	2.38419	0.018002	0.0610571	-3.50564
ANKRD1	1.3443	1.24511	4.6527	5.77903e-06	7.94664e-05	3.61364
TGM4	1.33627	-3.81641	5.74967	3.10485e-08	8.15011e-07	8.41985
TMPRSS11E	1.32452	-1.49196	3.95273	0.000105391	0.000956702	1.06173
IGFL1	1.32422	-1.63515	3.03053	0.00274629	0.0140002	-1.85097
LINC00707	1.32225	-1.33464	4.34908	2.12685e-05	0.000241433	2.51843
GSDMC	1.31603	0.492431	5.82195	2.14227e-08	5.85309e-07	8.93224
LVRN	1.31519	-1.77699	7.29797	5.83452e-12	3.64223e-10	16.5285
SLC16A12	1.31255	1.08803	4.42408	1.55095e-05	0.000185371	2.70156
IL6	1.30953	0.875991	5.00102	1.19759e-06	1.998e-05	5.12049
RGS20	1.3089	-1.49749	5.00178	1.19339e-06	1.99348e-05	5.17089
EN1	1.30712	-1.58534	4.68578	4.99447e-06	7.00021e-05	3.85186
ANGPTL4	1.30669	5.13642	5.2354	3.96672e-07	7.6151e-06	5.81387
P2RX5	1.30341	0.396792	5.30289	2.86661e-07	5.80298e-06	6.48523
PLIN4	1.3024	2.21016	4.01645	8.21225e-05	0.000774255	1.03355
ACP7	1.29922	-1.96277	4.99848	1.21177e-06	2.01212e-05	5.15271
TP63	1.29627	1.67389	4.62181	6.61789e-06	8.96014e-05	3.45024
CNTNAP3	1.29492	1.02952	6.48371	6.22942e-10	2.4394e-08	12.2939
HTR7	1.28977	-0.862971	5.90467	1.3956e-08	3.98221e-07	9.32039
IL24	1.28283	-0.68841	3.41285	0.000770516	0.00492877	-0.770996
CNTNAP2	1.28133	1.41269	5.07293	8.56567e-07	1.49194e-05	5.40606
TNNT3	1.27239	-1.4663	4.6156	6.80007e-06	9.17707e-05	3.5674
KLK5	1.26897	-2.35336	2.95347	0.00349825	0.0169575	-2.02316
LINC01940	1.26254	-3.00938	4.16487	4.53973e-05	0.000463142	1.85096
SLC7A10	1.25755	-4.32439	4.15585	4.70849e-05	0.000476712	1.81318
PEG10	1.25562	4.24761	6.08636	5.36915e-09	1.7068e-07	10.0227
FBN3	1.25451	-3.06875	4.41231	1.6302e-05	0.000193323	2.77348
GJB6	1.25253	0.607193	3.65607	0.000323303	0.0024384	-0.0757302
DSC3	1.24868	1.95626	3.94617	0.000108115	0.000978767	0.801829
SLC39A2	1.24822	-3.54812	4.37117	1.93876e-05	0.000223573	2.61335
VIM.AS1	1.24432	1.02777	8.82864	4.10022e-16	6.06724e-14	25.9343
FABP4	1.23755	1.72923	3.78996	0.000196566	0.0016207	0.281162
LIPK	1.2363	-4.12654	4.44411	1.42456e-05	0.000172235	2.88036
C20orf197	1.23489	-2.0506	5.64455	5.29658e-08	1.32979e-06	8.03581
PLIN1	1.23285	-0.0108083	3.67707	0.000299309	0.0022905	0.0449617
NTNG1	1.22499	-0.461937	5.4489	1.40559e-07	3.1463e-06	7.16402
NRG1	1.22126	0.613387	6.3409	1.36462e-09	4.97122e-08	11.5448
CR2	1.20991	0.84529	2.42056	0.0163423	0.0565982	-3.59973
KLB	1.20685	-0.682819	5.00897	1.15424e-06	1.93582e-05	5.19979
EPGN	1.19609	-4.27695	4.63225	6.32205e-06	8.60838e-05	3.60141
MYOSLID	1.18865	-1.37853	6.52883	4.85145e-10	1.97375e-08	12.4346
SFTA1P	1.18284	-2.99287	4.87987	2.08994e-06	3.28439e-05	4.63468
KLHL4	1.17735	0.603729	5.77402	2.74094e-08	7.26328e-07	8.69853
NPBWR1	1.17457	-3.2455	3.42739	0.000732476	0.00476751	-0.620432
RHCG	1.17442	-0.374433	3.86071	0.000150284	0.00129665	0.692373
IL36RN	1.17048	-3.94209	3.76278	0.000217701	0.0017628	0.460191
LINC01929	1.16865	-1.41853	3.85096	0.000155987	0.00133632	0.70625
PPP4R4	1.15478	-0.860403	5.55492	8.3068e-08	1.96461e-06	7.65182
ARL14EPL	1.15412	-4.62159	4.61823	6.72242e-06	9.08695e-05	3.53469
HCAR2	1.14903	0.238579	4.54481	9.25085e-06	0.000118805	3.23691
MUC16	1.14681	5.00969	2.4869	0.013661	0.0495608	-3.98233
LINC00885	1.14428	-2.67085	4.28812	2.7409e-05	0.000299351	2.30452
H19	1.1413	5.27488	5.23893	3.90026e-07	7.51338e-06	5.82497
LY6K	1.14002	-1.22913	2.87633	0.00443586	0.0204331	-2.28945
TMPRSS11D	1.13871	-3.5414	3.39811	0.000810953	0.0051419	-0.702467
SBSN	1.1364	-3.19217	3.88238	0.000138314	0.00121532	0.855276
SLC35F3	1.1349	0.737033	5.89704	1.45214e-08	4.11546e-07	9.29881
WNT16	1.13313	-2.05374	5.67606	4.51614e-08	1.14243e-06	8.18209
S100A9	1.13038	4.73133	5.48921	1.15179e-07	2.64911e-06	7.02462
CPA4	1.12867	0.184405	5.92227	1.27333e-08	3.65204e-07	9.4251
SNAI2	1.12548	4.63546	7.43342	2.60141e-12	1.7193e-10	17.434
C10orf99	1.12285	-4.1941	3.12615	0.00202045	0.0109086	-1.47829
SHC3	1.11958	0.949155	5.94988	1.10232e-08	3.21674e-07	9.55747
VPREB3	1.11595	-1.21736	3.37979	0.000863973	0.00543101	-0.842128
PLAG1	1.11481	2.38953	5.50525	1.06375e-07	2.46698e-06	7.31653
KRT17	1.1133	8.15789	3.39054	0.00083247	0.00525075	-1.41449
NIBAN3	1.11313	0.508988	3.27331	0.00124188	0.00734283	-1.28565
AIM2	1.11207	0.768277	4.39392	1.76184e-05	0.000206013	2.60815
MEDAG	1.10919	3.51674	5.13208	6.48521e-07	1.16727e-05	5.46743
CILP	1.10792	4.03341	3.90587	0.000126364	0.00112271	0.396416
KLC3	1.10785	0.899228	5.36062	2.16621e-07	4.56186e-06	6.73425
HACD1	1.09934	1.12139	7.80594	2.70677e-13	2.27437e-11	19.706
KRT81	1.08832	-0.289801	2.98138	0.00320647	0.0158204	-2.07072
MT1L	1.08182	1.18827	5.93102	1.21649e-08	3.5192e-07	9.45879
TF	1.08077	0.538423	4.56919	8.32384e-06	0.000108398	3.32188
NCCRP1	1.08048	0.468644	3.27842	0.00122072	0.00723819	-1.26818
NRG2	1.07815	-0.384548	5.8833	1.55956e-08	4.40497e-07	9.22641
CNGB1	1.07544	-2.7395	4.73612	3.99434e-06	5.78764e-05	4.05041
MT2A	1.07195	7.01907	5.10014	7.53857e-07	1.32687e-05	5.19234
NPHS1	1.07194	-0.0978979	3.62205	0.000366075	0.00269892	-0.132302
DCBLD2	1.0712	6.67793	6.0046	8.2722e-09	2.48726e-07	9.54709
ELF5	1.0698	-1.13034	2.68298	0.00787495	0.0322185	-2.79608
TH	1.06922	-2.16171	3.42873	0.000729071	0.00474952	-0.649737
NOX5	1.06775	-0.785184	6.58042	3.64041e-10	1.50671e-08	12.7406
CGB3	1.06166	-3.27864	2.56318	0.0110671	0.042211	-2.96231
LNCAROD	1.06063	-4.44262	3.7863	0.000199298	0.0016408	0.540246
ATP6V0A4	1.05951	-2.11934	3.97857	9.52864e-05	0.000880754	1.17237
SERPINE1	1.05793	7.9159	6.09582	5.10609e-09	1.62937e-07	10.0432
TMEM40	1.05441	-0.318649	3.55684	0.00046335	0.00328013	-0.332897
KCNG1	1.04701	0.249102	4.84484	2.45052e-06	3.75919e-05	4.47814
RPSAP52	1.04627	-0.892756	4.51721	1.04205e-05	0.000131602	3.16609
EREG	1.04351	2.70554	3.4122	0.000772273	0.00493623	-1.11689
TSPAN19	1.04344	-4.95585	5.51127	1.03242e-07	2.40098e-06	7.23711
RLBP1	1.03896	-4.42786	4.13178	5.18846e-05	0.000519498	1.7256
COL6A6	1.03329	-0.858377	4.91128	1.81073e-06	2.88905e-05	4.78386
BTBD11	1.03096	1.98672	6.47764	6.44216e-10	2.49929e-08	12.2451
NIPAL4	1.03095	-0.54588	3.64637	0.000334991	0.00251634	-0.0246153
KLHDC7B	1.03019	1.98649	3.69221	0.000283055	0.0021821	-0.0870165
CALB1	1.02994	-0.224635	3.90894	0.00012488	0.00111189	0.859046
RFX8	1.02641	-0.183106	5.9477	1.115e-08	3.24806e-07	9.54559
HAS2	1.02068	3.15503	5.73962	3.26844e-08	8.5127e-07	8.37864
SMOC1	1.02027	2.6576	3.75088	0.00022762	0.00182194	0.0267589
CRLF1	1.01885	1.88742	5.3509	2.27111e-07	4.75285e-06	6.63698
FGB	1.01537	0.97941	2.85416	0.00474491	0.0215597	-2.53025
SERPINB13	1.01526	-4.70843	2.95479	0.00348395	0.016915	-1.93027
ADAM12	1.00389	4.97907	4.52127	1.02399e-05	0.000129713	2.70287
POPDC3	1.00276	-1.41753	4.34913	2.12643e-05	0.000241433	2.52241
KRT6C	1.001	-1.75899	2.87408	0.00446636	0.0205283	-2.26378
LINC02454	1.00068	-2.8531	4.86315	2.25507e-06	3.48817e-05	4.56771
ADRA1B	0.999212	-0.747807	4.4351	1.48015e-05	0.000178055	2.83963
RBP1	0.998274	5.52534	5.04869	9.59368e-07	1.64529e-05	4.95225
USH1G	0.998141	-4.38701	4.27149	2.93589e-05	0.000317125	2.23039
MYBL1	0.996886	2.09739	9.23229	2.86642e-17	5.84505e-15	28.6025
ARSI	0.994309	2.33925	5.61045	6.2894e-08	1.54882e-06	7.82701
FST	0.992097	2.43591	4.40712	1.66636e-05	0.000196358	2.50835
SLC6A2	0.985816	-4.39239	4.32378	2.36374e-05	0.000264552	2.42238
TRIML2	0.983929	-4.95816	4.41909	1.58411e-05	0.000188557	2.76267
LINC00173	0.983875	-2.65682	4.42266	1.56036e-05	0.000186229	2.81426
TREML2	0.983322	-0.42173	4.32226	2.37875e-05	0.000266054	2.39199
APCDD1L.DT	0.978953	-0.015738	3.74785	0.000230209	0.00183563	0.287866
CGB5	0.977818	-0.561598	2.00338	0.0464151	0.124665	-4.33937
PTHLH	0.977542	2.40687	5.03849	1.00611e-06	1.71491e-05	5.17178
CST6	0.976234	2.64707	3.01282	0.00290464	0.0146423	-2.31124
MUC21	0.97618	-2.27879	2.51839	0.0125308	0.0464791	-3.12005
TGFBI	0.973542	8.18473	5.73344	3.37313e-08	8.74452e-07	8.22046
CD22	0.97198	2.30725	4.09181	6.09027e-05	0.000595529	1.3102
TNNT1	0.971409	1.74969	2.8797	0.00439056	0.0202467	-2.55673
ATP12A	0.96509	-3.88015	3.54201	0.000488626	0.00341569	-0.250613
CDH10	0.962693	-1.51475	3.21032	0.00153278	0.00869094	-1.33506
SPRR2E	0.961305	-5.35099	3.4761	0.000617482	0.00412502	-0.4402
CP	0.959135	5.71505	3.21822	0.00149309	0.00850627	-2.00424
LINC01234	0.958397	-2.71913	2.54862	0.0115252	0.0435872	-3.02473
ST8SIA1	0.957882	0.695928	6.16147	3.59742e-09	1.17946e-07	10.6238
BCL11A	0.950205	1.88991	4.86899	2.19601e-06	3.42428e-05	4.48258
IL13RA2	0.949858	-1.0527	4.03472	7.64116e-05	0.000727607	1.34477
ZNF474	0.948013	-1.11881	4.85297	2.36177e-06	3.63305e-05	4.54004
PLAC1	0.947644	-2.90868	3.26832	0.00126291	0.00744087	-1.10689
SYNDIG1L	0.947518	-1.81445	4.17428	4.36994e-05	0.000447732	1.87326
GAL	0.94558	-0.0792983	3.46143	0.000650208	0.0043075	-0.650736
CLGN	0.945132	0.363737	4.45635	1.35227e-05	0.000164327	2.88165
PRKCQ	0.943977	1.67026	5.95522	1.07196e-08	3.1336e-07	9.56423
DNAH11	0.940368	0.328809	3.70158	0.000273419	0.00212052	0.106481
STEAP1B	0.938962	-1.52194	5.93593	1.18569e-08	3.43603e-07	9.44291
G0S2	0.937287	4.2273	4.89719	1.93118e-06	3.06951e-05	4.35033
ADRB2	0.935828	0.949857	5.61843	6.04184e-08	1.49446e-06	7.94389
PI15	0.935726	3.03989	4.30358	2.57076e-05	0.000283734	2.02542
APCDD1L	0.935131	1.32994	4.06669	6.73156e-05	0.000652135	1.32199
HOXC13	0.933614	-4.16217	2.64477	0.00878889	0.0352082	-2.72737
CDH20	0.928603	-2.49695	4.59406	7.47061e-06	9.90611e-05	3.48319
SEMA3A	0.927574	3.47293	5.05248	9.42529e-07	1.62307e-05	5.11615
KANK4	0.926232	2.53482	4.26833	2.97448e-05	0.000320466	1.95018
IL12RB2	0.924359	-1.07749	5.14391	6.1323e-07	1.11576e-05	5.78864
DIRAS1	0.921741	0.744137	4.21957	3.63389e-05	0.000381672	1.93923
SLCO1B1	0.9184	-3.89119	2.61375	0.00960018	0.0377261	-2.81432
S100A7	0.917513	-4.20411	2.76875	0.00612783	0.0263335	-2.42251
PADI3	0.916752	-0.557467	2.47504	0.0141093	0.0508233	-3.3395
DSG3	0.916701	2.89036	2.16621	0.0314155	0.0929733	-4.45429
UNC5A	0.916586	0.64266	3.84073	0.000162184	0.00138267	0.564648
CAMK2B	0.914297	0.960495	3.33481	0.00100819	0.00618188	-1.13193
CAMK2N2	0.913184	-0.418082	4.56081	8.63207e-06	0.000111828	3.32897
LOXL4	0.912824	4.53131	4.74406	3.85544e-06	5.61557e-05	3.6632
ADAMTS16	0.912554	1.51051	4.10298	5.82427e-05	0.000572195	1.43726
SLCO1A2	0.912353	-1.6805	2.60612	0.0098095	0.0383325	-2.94565
PTCHD4	0.912342	-0.154215	4.65514	5.71746e-06	7.86845e-05	3.7031
SDK1	0.910692	3.81806	6.6912	1.95564e-10	8.558e-09	13.2744
BBOX1	0.909688	-0.858084	3.10794	0.00214328	0.0114352	-1.67075
CSF3	0.909411	-2.82699	2.52799	0.0122034	0.0456228	-3.06535
CAPNS2	0.907523	-3.18461	3.40776	0.00078427	0.00500144	-0.680301
MT1X	0.902893	5.3808	5.45727	1.34874e-07	3.03121e-06	6.84598
CDH2	0.902303	3.47996	4.47044	1.27337e-05	0.000155986	2.63456
ZNF750	0.901641	-1.72813	2.83762	0.00498823	0.0224457	-2.35922
CRHR1	0.901234	-3.49799	3.71693	0.000258296	0.00201727	0.30555
ADAM19	0.896288	5.59504	6.49383	5.89025e-10	2.32839e-08	12.1134
EYA4	0.896063	0.0895911	4.21061	3.76939e-05	0.000393686	1.94524
RSPO4	0.895617	-3.01581	3.74181	0.00023546	0.00187037	0.380012
TGM5	0.895441	-1.675	3.16107	0.00180291	0.00994606	-1.47064
EVA1A	0.894895	3.34273	7.39428	3.28821e-12	2.12286e-10	17.283
CLEC18B	0.893639	-2.01338	3.85505	0.000153567	0.0013202	0.740875
BCAT1	0.89062	5.6187	4.61922	6.69335e-06	9.05497e-05	3.08802
SLC37A2	0.890536	3.74245	6.33385	1.41807e-09	5.15468e-08	11.3578
UCN2	0.889488	-0.821512	3.71386	0.00026126	0.00203566	0.21745
TRIM55	0.886286	-3.39828	4.68778	4.95047e-06	6.9547e-05	3.84219
GALNT9	0.88073	-1.5758	3.48688	0.00059444	0.00400308	-0.488837
POLR3G	0.879853	1.04792	6.79548	1.08325e-10	5.13118e-09	13.9635
MIR646HG	0.879842	-1.58339	4.18545	4.17624e-05	0.000432122	1.90997
FHOD3	0.878473	3.35396	5.14312	6.15521e-07	1.11871e-05	5.53881
S1PR5	0.878416	0.54905	5.56593	7.86244e-08	1.87276e-06	7.70389
LPAR3	0.87829	-0.483899	3.27168	0.00124874	0.00737603	-1.21369
ZNF114	0.877897	-0.627499	4.69109	4.8787e-06	6.87251e-05	3.86279
CCDC155	0.874172	-3.97297	3.32493	0.00104274	0.00635182	-0.910035
SH3GL3	0.874162	-3.84815	3.85796	0.00015187	0.0013083	0.778119
CNTNAP3B	0.872609	0.209748	3.12568	0.00202353	0.0109101	-1.69513
XG	0.870456	-1.00546	3.40776	0.000784255	0.00500144	-0.763023
CACNA1G	0.869733	-1.00364	4.60792	7.0324e-06	9.44439e-05	3.53205
FAM234B	0.868842	2.77227	10.8906	3.29873e-22	1.96993e-19	39.723
CD19	0.867446	-0.161427	2.65512	0.00853239	0.0344451	-2.93184
PEX5L	0.867251	-1.45476	4.14121	4.99504e-05	0.000502842	1.74411
C3orf67	0.866991	1.12884	5.26185	3.49381e-07	6.84694e-06	6.2761
MYO3B	0.86328	-0.195115	4.86068	2.28052e-06	3.52102e-05	4.55953
IGF2BP1	0.859225	-0.350207	2.5925	0.0101939	0.0395298	-3.07313
HAS1	0.858948	-0.191809	2.49373	0.0134086	0.048857	-3.32097
CYP27C1	0.85888	1.0943	3.80118	0.000188424	0.00156437	0.389413
MRAP	0.858746	-4.65583	3.35319	0.000946737	0.00588272	-0.813752
RDX	0.857357	5.93049	6.95079	4.44897e-11	2.34673e-09	14.6291
KLRC2	0.857045	-2.42509	3.13367	0.00197165	0.0106865	-1.51492
CARMIL2	0.856921	1.51136	4.37087	1.94126e-05	0.000223707	2.46868
PRRT4	0.855892	-2.75952	3.55514	0.000466187	0.00329325	-0.231309
P2RY6	0.853304	2.12653	5.58101	7.29088e-08	1.75411e-06	7.7067
DPP10	0.850574	-1.52074	2.37884	0.0182585	0.0616881	-3.48422
CDK5R1	0.849891	2.64122	6.19867	2.9468e-09	9.81544e-08	10.7482
ZBBX	0.849217	-3.42836	3.1717	0.00174109	0.00966879	-1.36954
LINC01121	0.846198	-1.86479	4.426	1.53843e-05	0.00018427	2.82463
ICAM5	0.845958	0.0113194	3.97402	9.69961e-05	0.000894579	1.07901
SPRR2D	0.844539	-3.56967	2.12102	0.0350867	0.101118	-3.89667
BACH2	0.844005	2.58354	6.32497	1.48829e-09	5.37487e-08	11.4099
SLIT1	0.843315	-0.210772	2.85382	0.00474985	0.0215763	-2.41539
FIRRE	0.842831	-0.6793	3.1959	0.00160769	0.00902995	-1.42436
SAA2.SAA4	0.841331	-1.33938	2.6993	0.00751144	0.0309891	-2.73539
MGAT5B	0.839725	-0.438605	3.98971	9.12214e-05	0.000846926	1.15935
EDARADD	0.839617	1.13902	4.9444	1.55547e-06	2.51295e-05	4.8667
MCHR1	0.83789	-1.83474	3.90939	0.000124659	0.0011111	0.925024
DDN	0.834737	-2.73723	4.71618	4.36493e-06	6.2649e-05	3.96853
PHF24	0.834425	-1.54616	4.34574	2.15677e-05	0.000244498	2.5125
LINC00964	0.834308	-3.17602	3.64293	0.000339234	0.00254411	0.0593417
MIR9.3HG	0.833209	-1.21439	3.95529	0.000104345	0.000947719	1.06749
SVOPL	0.83246	-2.31307	3.05635	0.00252967	0.0130673	-1.73703
CALB2	0.83108	2.94475	3.10646	0.00215357	0.0114681	-2.0782
SERPINB4	0.830073	-0.236479	2.11498	0.0356039	0.102186	-4.14612
CHI3L2	0.829754	1.05122	4.0736	6.54918e-05	0.000635571	1.37301
GAS1	0.827568	4.20238	4.12476	5.33703e-05	0.000533097	1.19406
WT1	0.82626	0.637251	3.55218	0.00047115	0.00332129	-0.409017
IGF2.AS	0.825967	-1.81297	2.78938	0.00576382	0.0251571	-2.47855
FLG	0.824217	-1.97477	2.95281	0.00350542	0.0169691	-2.03734
CAMK2A	0.823072	-0.592455	4.88924	2.00258e-06	3.16794e-05	4.68814
AMTN	0.822232	-2.96606	2.26128	0.0247609	0.0777225	-3.64653
TNNI2	0.822219	2.11916	2.8427	0.00491233	0.0221638	-2.70162
BAALC	0.821324	1.12061	5.92282	1.26969e-08	3.65204e-07	9.42153
TRPM8	0.820679	0.147077	3.5999	0.000396725	0.00288628	-0.217974
S100A12	0.820447	-2.53877	3.20582	0.00155579	0.00879758	-1.30103
CGB7	0.819458	-0.477867	2.99081	0.00311304	0.0154644	-2.02469
MYBPC2	0.819356	-1.65022	3.27166	0.00124882	0.00737603	-1.14553
LINC02541	0.817242	-2.88541	4.57153	8.23992e-06	0.000107473	3.39061
ANKRD7	0.816027	-3.32731	4.21602	3.68694e-05	0.000386257	2.03787
CFHR3	0.815727	-1.86812	4.01717	8.18919e-05	0.000773187	1.30544
IGF2	0.815447	5.77046	3.48612	0.000596032	0.00400645	-1.15541
FAM183A	0.814844	-3.00498	3.01285	0.00290437	0.0146423	-1.82768
UPK3B	0.812862	1.56574	2.7979	0.0056194	0.0247203	-2.7474
ANKRD33B	0.811767	1.08651	4.07542	6.50182e-05	0.000631708	1.37681
KRT9	0.811411	-3.70825	3.32564	0.00104024	0.00634116	-0.913326
HES2	0.809935	1.42855	3.66824	0.000309185	0.0023519	-0.0969561
TAGLN3	0.809672	-0.578388	2.57156	0.0108109	0.0414229	-3.10206
CDH26	0.809538	0.181548	3.99165	9.05289e-05	0.000842836	1.1328
KIRREL2	0.808753	1.03125	2.45245	0.0150002	0.0531282	-3.54155
LINC01615	0.808251	-0.654751	3.73471	0.000241776	0.00190785	0.2813
HSD11B1.AS1	0.808155	-2.30124	3.8555	0.000153304	0.0013193	0.750315
MAPK4	0.807115	0.0163256	3.46327	0.00064602	0.00429166	-0.649042
LINC01537	0.806119	-1.86678	4.95666	1.47014e-06	2.39127e-05	4.97447
HP	0.805299	0.976663	2.50796	0.0128954	0.0474944	-3.40347
DLX1	0.804617	-2.88997	3.80421	0.000186274	0.00155114	0.587016
KCNMB4	0.802849	2.60656	5.4853	1.17428e-07	2.68393e-06	7.21088
LINC01303	0.802437	-1.80316	5.14233	6.17843e-07	1.12171e-05	5.77279
FAM166B	0.80138	-2.23096	3.99899	8.79587e-05	0.000822243	1.24847
C12orf54	0.800887	-3.24971	3.78357	0.000201355	0.00165447	0.523135
ASCL1	0.800446	-3.17929	3.3005	0.00113296	0.00679248	-1.00141
SPRR2A	0.800075	-2.58874	1.98668	0.0482508	0.12841	-4.21072
KRT4	0.798933	0.102369	1.94775	0.0527704	0.137651	-4.50318
TGM2	0.797213	9.24174	5.5769	7.44238e-08	1.78799e-06	7.48625
ATP8B3	0.796915	1.74855	5.29189	3.02307e-07	6.07557e-06	6.37823
ZNF280A	0.795582	-4.16146	2.70624	0.00736149	0.0305438	-2.5774
HEPHL1	0.795458	-1.66317	2.42136	0.0163076	0.0565374	-3.37786
AOX1	0.795287	3.42949	3.73674	0.000239951	0.00189703	-0.124361
BPIFB4	0.794006	-5.09357	3.05974	0.00250247	0.0129627	-1.63826
NTN5	0.793328	-1.60032	4.40815	1.65909e-05	0.000195915	2.75292
GJA3	0.792434	-1.01136	3.59075	0.000410078	0.0029682	-0.179126
ABCA4	0.791494	-1.10004	4.17867	4.29282e-05	0.000441724	1.8742
TGM1	0.790371	0.515819	4.46991	1.27629e-05	0.000156121	2.92894
RUBCNL	0.790094	2.24238	5.96347	1.02661e-08	3.03285e-07	9.57735
ANKK1	0.789483	-1.3326	3.46655	0.000638599	0.00425419	-0.562458
EYA1	0.789348	-1.66987	3.59379	0.000405596	0.00294356	-0.141815
SERPINE2	0.788765	5.65513	4.84841	2.4112e-06	3.70227e-05	4.06452
RASGRF1	0.788142	1.43869	3.57401	0.000435615	0.00312079	-0.409277
AVPR2	0.787876	-1.23638	3.13193	0.00198284	0.0107333	-1.57514
CLVS2	0.787372	-3.14652	2.86361	0.00461084	0.0210317	-2.21963
MT1A	0.787173	0.0373575	2.88456	0.0043259	0.0200369	-2.35151
HCN2	0.787085	0.150666	5.00598	1.17036e-06	1.96088e-05	5.17471
TMEM131L	0.786816	4.178	7.45693	2.25924e-12	1.53564e-10	17.5974
ERFE	0.786237	-0.0132487	4.66447	5.48731e-06	7.60807e-05	3.73765
GPR1	0.785323	0.42875	3.94211	0.000109831	0.00099109	0.940459
S100A8	0.783727	2.75695	3.51236	0.000543119	0.00371583	-0.784119
LCN10	0.783431	-2.34407	2.84887	0.00482153	0.0218544	-2.29443
PLAAT5	0.782704	0.558251	3.29044	0.00117221	0.00698271	-1.22982
LHFPL1	0.780749	-4.56525	4.15022	4.81677e-05	0.000486066	1.78822
CSMD3	0.780693	-3.26352	2.81609	0.00532178	0.0236036	-2.33812
KRT13	0.77935	1.66506	1.84047	0.0671033	0.164787	-4.89098
ALX1	0.779247	-4.41678	2.94207	0.00362434	0.0173796	-1.96916
PSG4	0.777123	-3.85012	2.32647	0.0209419	0.0685262	-3.46091
CNMD	0.775074	-2.97926	2.64852	0.0086952	0.0349378	-2.76762
LINC01117	0.774534	-2.90521	4.25031	3.20358e-05	0.000341626	2.16462
LINC01503	0.772518	2.24739	4.5244	1.01027e-05	0.000128449	3.009
ETNK2	0.7714	3.0215	5.77872	2.67564e-08	7.12411e-07	8.59021
ASGR2	0.769226	-0.946514	3.46898	0.000633158	0.00422299	-0.573228
LINC01694	0.768736	-2.80279	2.87612	0.00443877	0.0204408	-2.20188
FGL1	0.767799	0.590629	1.85895	0.0644258	0.159851	-4.7141
TMEM63C	0.767673	0.876558	2.83167	0.00507848	0.0227721	-2.57087
CYP26B1	0.766813	1.25296	4.39889	1.72527e-05	0.000202302	2.60169
BNIP3	0.766408	4.04883	4.86865	2.19944e-06	3.42428e-05	4.24405
FAM20A	0.765976	3.57071	6.09968	5.00227e-09	1.59929e-07	10.1552
SPOCK3	0.765278	-0.60497	2.55415	0.0113493	0.0430418	-3.1416
CDK14	0.765217	5.47799	6.25592	2.16451e-09	7.41653e-08	10.849
LINC01237	0.765126	-1.61512	4.22306	3.58237e-05	0.000376971	2.05113
TGFB2	0.765034	4.46582	3.98242	9.3862e-05	0.000869029	0.63698
LINC02367	0.764773	-2.13718	4.4227	1.56004e-05	0.000186229	2.81384
PHLDB2	0.763453	5.41383	6.28855	1.81394e-09	6.37204e-08	11.0222
LINC02257	0.763359	-1.3124	3.29468	0.00115551	0.00690047	-1.09298
TEPP	0.762794	-3.00575	3.75043	0.000228001	0.00182324	0.409053
CLC	0.762635	-3.7637	2.43697	0.0156389	0.0547983	-3.22285
PCDHGB2	0.760513	2.22419	3.01384	0.00289526	0.014617	-2.23954
COL20A1	0.760006	-4.03309	3.57482	0.000434346	0.00311303	-0.144457
CETP	0.759724	0.0576959	4.16139	4.60421e-05	0.000468291	1.76543
DLK2	0.759584	-0.687471	2.93337	0.00372324	0.0177723	-2.16531
PANX2	0.758262	0.691173	3.68985	0.00028553	0.00219915	0.0423653
LAMA1	0.75773	2.1929	4.43165	1.50198e-05	0.000180551	2.64131
DUSP9	0.757073	-2.48042	2.84039	0.0049467	0.0222888	-2.31058
RNU4.1	0.756341	-1.40084	1.05148	0.29424	0.474053	-5.64424
ULBP2	0.756263	1.3592	4.13892	5.04139e-05	0.000506593	1.58945
LDLRAD3	0.756223	3.64863	8.42088	5.71227e-15	6.7264e-13	23.4686
NT5E	0.755486	5.9502	4.50028	1.12071e-05	0.000140159	2.59186
HES7	0.755244	-3.22332	3.55526	0.000465988	0.00329325	-0.219646
GRIN3B	0.754882	-1.25126	3.30259	0.00112496	0.00675492	-1.07141
DTHD1	0.754701	-0.78984	3.11433	0.00209941	0.0112406	-1.65187
GNG4	0.754193	2.4688	3.55066	0.000473726	0.00333523	-0.612168
GPR19	0.752114	-0.442652	6.07363	5.74431e-09	1.80546e-07	10.1603
CXCL12	0.752109	5.34536	3.68001	0.000296085	0.00226791	-0.493144
LINC00954	0.751534	-1.07163	4.0175	8.17847e-05	0.000772611	1.2853
KCNK3	0.751056	2.29118	2.57942	0.0105756	0.0407454	-3.40232
LHX9	0.750223	-2.99039	2.81641	0.00531673	0.0235874	-2.34882
THBS1	0.749868	9.46256	4.09624	5.98337e-05	0.000586448	1.09435
ERMN	0.749843	0.664481	4.23091	3.46908e-05	0.000366666	1.9913
RPE65	0.749332	-4.20061	3.04501	0.00262281	0.0134527	-1.69872
SEMA3D	0.747615	1.04711	3.25394	0.00132535	0.00772434	-1.38576
DISP3	0.747207	-0.924378	3.29984	0.00113551	0.00680288	-1.09701
CCR3	0.746656	-2.3396	3.17585	0.00171752	0.00955375	-1.39544
SLC2A14	0.744924	-1.60364	2.91547	0.0039347	0.0185591	-2.15838
LINC01060	0.742856	-3.35086	2.82446	0.0051898	0.0231491	-2.31274
NXPH4	0.742326	-0.215397	3.55183	0.000471742	0.00332406	-0.349044
LHB	0.741474	-1.8429	2.71216	0.00723558	0.0300886	-2.67203
CAPN14	0.741097	-1.84951	3.63266	0.000352199	0.00262556	-0.00814978
ROS1	0.740089	0.304195	2.11103	0.0359465	0.102974	-4.20119
FGF12	0.739944	0.606845	4.39676	1.74085e-05	0.000203843	2.63624
MAT1A	0.738887	0.250858	2.6056	0.00982398	0.0383622	-3.09059
C6orf15	0.737536	-1.1098	1.64267	0.101939	0.223692	-4.90828
PLCXD3	0.737149	2.29781	3.00227	0.0030028	0.0150214	-2.27315
RFPL2	0.737119	-3.63652	3.32089	0.00105718	0.00641169	-0.928347
DDN.AS1	0.737082	-2.24277	4.73678	3.98265e-06	5.7757e-05	4.05761
LCP1	0.734914	6.8144	4.80954	2.87436e-06	4.34166e-05	3.89975
RGS17	0.733663	1.59895	4.36656	1.97662e-05	0.000226844	2.44571
SLC7A2	0.733511	5.02594	3.94519	0.000108526	0.000981429	0.462924
VGF	0.732981	1.87082	2.47594	0.014075	0.0507544	-3.5843
FAM131C	0.732719	-0.096558	3.67341	0.000303362	0.00231622	0.0448113
SACS	0.731471	4.56054	4.65821	5.64067e-06	7.78198e-05	3.29971
MIR1915HG	0.731393	0.727827	6.93768	4.79832e-11	2.49946e-09	14.7303
RIPOR2	0.731365	2.8995	3.89312	0.000132725	0.00117154	0.510367
MPP6	0.731093	3.69367	5.43703	1.49013e-07	3.30896e-06	6.86767
CBARP	0.730313	0.275751	4.99904	1.20868e-06	2.01097e-05	5.1414
DPP10.AS1	0.730117	-3.56925	1.97191	0.0499258	0.131809	-4.17717
CD70	0.730044	-0.0305792	3.04024	0.0026629	0.0136333	-1.91689
RARRES1	0.729786	5.43712	3.93627	0.000112349	0.00101217	0.414129
RELN	0.729203	2.03385	2.75031	0.00647063	0.0275447	-2.92649
COL6A1	0.727427	8.78837	4.391	1.78363e-05	0.000208124	2.21624
FMNL1	0.726307	5.06894	6.25674	2.15498e-09	7.39906e-08	10.8653
PLAU	0.725522	7.39211	4.18773	4.13757e-05	0.000428651	1.37124
PIK3CD.AS2	0.724632	-0.53988	4.60837	7.01853e-06	9.43383e-05	3.52524
GFPT2	0.723466	4.94304	4.94961	1.51863e-06	2.46056e-05	4.53174
DPY19L2P4	0.723071	-2.75442	2.99859	0.00303787	0.0151585	-1.87552
HOXC13.AS	0.722754	-5.20917	2.73268	0.00681446	0.0287303	-2.47792
TDO2	0.722348	2.03425	4.36018	2.03022e-05	0.000232039	2.37813
CBS	0.722335	-0.467801	2.14932	0.0327468	0.0959451	-4.05256
ELOVL3	0.721879	-2.50446	4.29728	2.63886e-05	0.000290292	2.33873
NANOS1	0.721733	0.687878	5.09124	7.86059e-07	1.38064e-05	5.53173
SH2D5	0.72105	-1.92922	3.23508	0.00141159	0.00811941	-1.24049
CFAP161	0.720775	-2.89522	4.05157	7.14803e-05	0.000688889	1.44374
RIC3	0.720115	1.56251	3.46283	0.000647007	0.0042948	-0.787669
ADD2	0.71969	1.54128	3.91566	0.000121679	0.00108802	0.756755
CRABP2	0.718791	5.14277	2.77164	0.00607565	0.0261832	-3.26571
LOX	0.718703	5.9834	4.16962	4.45332e-05	0.000455173	1.27988
SLC16A10	0.717394	2.67146	4.55592	8.81689e-06	0.00011402	3.0893
GRIA2	0.716803	-0.776267	2.47411	0.0141451	0.0509085	-3.3154
GLB1L3	0.715078	-2.0443	3.25462	0.00132234	0.00771219	-1.17728
IL11	0.714535	1.29457	3.58438	0.000419623	0.00302248	-0.362553
LINC01711	0.71356	-0.332816	3.22004	0.00148409	0.00846656	-1.37234
ZNF556	0.713144	-3.5851	2.58371	0.010449	0.0403598	-2.89478
CTSW	0.713077	1.55211	3.58317	0.000421464	0.0030337	-0.390539
CKM	0.711579	-2.73894	3.09384	0.00224307	0.0118429	-1.61235
STAR	0.710736	-2.4007	3.50937	0.000548908	0.00374286	-0.385557
RIMS2	0.71032	0.596045	2.979	0.00323046	0.0159059	-2.1408
TMIE	0.70975	-0.642366	3.79882	0.000190106	0.00157677	0.500713
FYB1	0.709648	4.61081	4.57716	8.04062e-06	0.000105449	2.95786
CHST11	0.709238	5.82683	6.77921	1.18827e-10	5.51917e-09	13.6707
ALPP	0.709193	-0.0418815	1.70512	0.0896419	0.203628	-4.90612
AQP4	0.707605	-1.72243	2.81889	0.00527724	0.0234621	-2.40483
NOG	0.707164	0.707635	3.58152	0.000423973	0.00304783	-0.317754
LRFN1	0.707108	0.331909	4.84887	2.40616e-06	3.69792e-05	4.49537
UNC80	0.707088	1.50384	2.2841	0.0233599	0.0743152	-3.9751
GLRA3	0.707015	-1.65713	2.63497	0.0090383	0.0360003	-2.87179
FBLN7	0.706887	2.07575	5.89853	1.4409e-08	4.09055e-07	9.26438
CLEC2B	0.706511	3.75726	5.78328	2.61373e-08	6.99266e-07	8.53962
ITGA5	0.706204	7.30899	4.99878	1.21012e-06	2.01137e-05	4.7406
ADAMTS15	0.705427	2.92817	4.18479	4.18745e-05	0.000432986	1.58908
ROPN1L	0.704885	-2.5888	3.75392	0.000225046	0.00181088	0.413235
SHOC1	0.70483	-1.47257	3.62907	0.000356838	0.0026479	-0.0339011
LCNL1	0.704357	-1.58553	2.96384	0.00338707	0.0165649	-2.02526
PFN2	0.704206	5.444	6.05285	6.41287e-09	1.98942e-07	9.7945
TENM2	0.703998	1.43664	3.23008	0.00143534	0.00822774	-1.49737
MLLT11	0.703642	3.19294	5.53268	9.28132e-08	2.18274e-06	7.37855
CLEC2D	0.703146	3.2364	5.28111	3.1844e-07	6.33131e-06	6.19056
CD72	0.702073	2.54069	4.53375	9.70359e-06	0.000123858	3.01841
STAT4	0.70203	2.2324	5.37348	2.03457e-07	4.30634e-06	6.72232
IFITM10	0.700522	3.24649	4.07543	6.50163e-05	0.000631708	1.12769
WDR49	0.69976	-2.58563	2.73778	0.00671339	0.0283758	-2.5667
FAM83A	0.699746	4.51976	2.00637	0.0460928	0.124149	-4.99557
NPY5R	0.69941	-3.26052	2.56913	0.0108847	0.0416578	-2.94382
VGLL3	0.699369	4.78658	4.04733	7.26928e-05	0.000699365	0.855253
ARL4D	0.698828	3.01971	4.22003	3.6271e-05	0.000381199	1.70952
BAG2	0.698071	3.10015	5.33199	2.48978e-07	5.16829e-06	6.44117
CCN5	0.696671	1.26916	2.78731	0.00579946	0.0252995	-2.7282
EMP1	0.696224	7.88765	5.35577	2.21797e-07	4.65144e-06	6.38976
CCBE1	0.696197	0.0989301	4.26404	3.02752e-05	0.000325551	2.15046
BEND6	0.695473	1.3168	4.42811	1.52471e-05	0.00018302	2.71394
IGSF1	0.695315	0.84569	2.62538	0.0092884	0.0368124	-3.09762
ACSL6	0.694317	0.951566	2.9845	0.00317526	0.0157175	-2.16113
PITX2	0.69393	-2.05434	2.60026	0.00997348	0.038819	-2.93317
POSTN	0.69339	8.6858	3.43729	0.000707602	0.00463588	-1.24932
FOXL2	0.693142	-3.23041	2.6454	0.00877321	0.0351622	-2.76407
ATP2B2	0.692843	-1.77882	3.25728	0.0013106	0.00765976	-1.18065
TRIM9	0.692434	0.81983	3.94892	0.000106965	0.000969937	0.940235
SERPINB3	0.691893	1.39031	1.41168	0.159516	0.308569	-5.52381
ZBED9	0.690767	-0.309103	2.48691	0.0136605	0.0495608	-3.32498
FSCN1	0.690187	6.73833	4.41319	1.62414e-05	0.000192741	2.24364
CHST3	0.690006	5.15665	6.44515	7.70701e-10	2.94895e-08	11.8624
MESP1	0.68965	-0.629403	3.80869	0.00018315	0.00153046	0.534076
PTPN13	0.689639	5.04879	4.56994	8.29673e-06	0.000108129	2.90148
IL1A	0.689541	0.658015	2.44869	0.0151531	0.0534885	-3.50595
ATRNL1	0.689275	0.668851	2.8827	0.00435059	0.0201123	-2.41156
COL7A1	0.688031	5.93178	2.97616	0.00325928	0.016029	-2.72231
TRPM6	0.687914	-0.331606	3.30563	0.00111344	0.00670194	-1.11452
STMN3	0.687825	4.9562	5.24289	3.827e-07	7.39247e-06	5.85647
CERS4	0.687376	3.20583	4.39205	1.77578e-05	0.000207497	2.35793
IDO1	0.687048	2.6454	2.8422	0.00491972	0.0221792	-2.77137
LRRIQ1	0.687008	-0.411836	3.35842	0.000929908	0.00578675	-0.948262
ST8SIA5	0.685699	-2.62682	3.62552	0.000361485	0.00267569	-0.00817771
PYGL	0.685548	5.27031	5.25144	3.67304e-07	7.15815e-06	5.88314
OBSCN.AS1	0.68377	-0.767207	4.16308	4.57275e-05	0.000465374	1.80635
CELF4	0.68371	-0.22773	2.67266	0.00811284	0.0330623	-2.87927
ESPNL	0.682278	-0.388083	3.14507	0.00189974	0.0103724	-1.58952
LRRC37A5P	0.68222	-2.39772	4.2555	3.13595e-05	0.0003357	2.18214
SCN4A	0.681086	-1.854	3.10255	0.00218095	0.0115881	-1.62606
GABBR2	0.679788	-1.7315	2.55267	0.0113963	0.0431907	-3.06636
MEG9	0.678911	-1.15849	3.19855	0.00159364	0.00897215	-1.38485
RGS4	0.678503	3.59172	4.11419	5.5684e-05	0.000551268	1.23052
PRR11	0.677518	3.22283	5.55506	8.3012e-08	1.96461e-06	7.4825
CWH43	0.676966	-3.50416	2.1155	0.0355596	0.102122	-3.90782
WT1.AS	0.675053	-0.849429	3.52147	0.000525795	0.003624	-0.408881
BCHE	0.674349	0.980081	3.84196	0.000161429	0.00137717	0.54793
ANKUB1	0.673675	-4.27418	2.82493	0.00518242	0.0231389	-2.27645
CLEC17A	0.673046	-1.6545	2.22363	0.027233	0.0834304	-3.80263
KLRC1	0.673018	-1.1663	3.71852	0.000256784	0.00201198	0.251748
KCNB1	0.672031	0.0392665	2.79673	0.00563899	0.0247832	-2.58269
OSR1	0.668118	1.38329	3.56187	0.000455062	0.00323516	-0.441966
SPHK1	0.668092	4.95909	4.1276	5.27645e-05	0.000527676	1.14776
CCL2	0.667938	4.39524	3.23852	0.00139548	0.00804893	-1.87224
COL5A3	0.666789	4.92456	4.28994	2.72038e-05	0.000297498	1.7776
CAMK1D	0.666187	4.66677	5.93053	1.2196e-08	3.52209e-07	9.20297
TINCR	0.665609	-0.323388	4.27277	2.92041e-05	0.000316305	2.20273
SAA1	0.66508	3.73957	2.42049	0.0163455	0.0565982	-4.00736
FAM225A	0.664687	-0.344806	3.79521	0.000192716	0.00159446	0.473691
AGTR1	0.664407	0.944689	3.23071	0.00143233	0.00821612	-1.4426
WNT10A	0.66422	3.12377	2.8295	0.00511171	0.0228966	-2.88441
SERPINF2	0.664152	2.32001	4.05444	7.06732e-05	0.000681503	1.17787
CDON	0.66395	3.45212	4.78519	3.20702e-06	4.7879e-05	3.95513
FJX1	0.663859	3.26604	5.27861	3.22305e-07	6.39295e-06	6.17456
NAT8L	0.663007	0.691732	2.37589	0.0184009	0.0620324	-3.67163
FCRL3	0.662934	0.511247	2.49649	0.0133075	0.0485995	-3.37354
SLC6A15	0.662915	-2.86812	2.43119	0.0158834	0.0554461	-3.28106
CD79B	0.662565	1.70508	2.46329	0.0145668	0.0520035	-3.58897
CHST9	0.660699	1.76974	2.01099	0.045598	0.123134	-4.57313
EPO	0.660166	-3.77895	2.43733	0.0156238	0.0547916	-3.2208
C12orf42	0.659506	-3.65764	2.43316	0.0158	0.0552124	-3.23482
SLC7A5	0.659172	5.81647	4.40541	1.67842e-05	0.000197501	2.20795
WNT11	0.657901	2.64818	2.06953	0.0397133	0.111342	-4.59741
FOXD3.AS1	0.657889	-2.55126	2.72939	0.00688047	0.028943	-2.58896
HCAR3	0.656517	-1.56276	1.95543	0.0518518	0.135768	-4.33803
CYTOR	0.656466	4.29786	6.55924	4.09655e-10	1.68301e-08	12.5229
FAM171B	0.656108	3.4998	4.64691	5.92807e-06	8.13153e-05	3.36359
LYPD3	0.655967	2.80587	2.63624	0.00900575	0.0358878	-3.33895
PCDH15	0.655902	-4.56093	2.71435	0.00718962	0.0299347	-2.54167
HPD	0.655603	-1.39698	2.2349	0.0264714	0.0816356	-3.79843
CD36	0.655602	3.98023	3.32794	0.0010321	0.00630077	-1.54612
SORCS2	0.655371	3.3145	4.20832	3.80481e-05	0.000396882	1.62632
FRMD6	0.655327	6.06427	5.30679	2.81311e-07	5.72239e-06	6.1269
GPC6	0.654265	4.42744	4.69159	4.86786e-06	6.86882e-05	3.45221
SENCR	0.654263	-1.31714	3.56037	0.00045752	0.00324711	-0.261741
VLDLR.AS1	0.65404	-1.42655	4.49118	1.16531e-05	0.000144656	3.07466
CD109	0.653797	5.68078	3.53171	0.000506951	0.00351877	-1.00365
CLCA4	0.653536	-1.91728	1.81259	0.0713157	0.171974	-4.56607
FCRL2	0.65338	-0.386901	2.16223	0.031725	0.0936571	-4.02808
NIM1K	0.653006	-0.633724	4.67517	5.23419e-06	7.29341e-05	3.7993
TDRD12	0.652723	-1.85023	2.62859	0.00920405	0.036556	-2.87633
TMEM156	0.65247	0.950866	3.90592	0.000126343	0.00112271	0.776811
SLC1A2	0.6522	0.520515	2.80164	0.00555698	0.0244844	-2.61395
VWCE	0.65115	-0.238347	4.78909	3.15135e-06	4.71743e-05	4.26129
ZNF385D	0.650603	1.10607	3.21877	0.00149034	0.00849644	-1.49295
AMZ1	0.650546	-0.0870274	3.90096	0.00012878	0.00114054	0.829032
LCE3D	0.649915	-5.3924	2.84389	0.0048947	0.0220928	-2.19711
CXCR5	0.649481	-2.47132	2.09827	0.0370701	0.10547	-4.00165
ERP27	0.649348	2.87035	2.02005	0.0446416	0.121315	-4.73662
DCLK1	0.649206	3.10656	3.7679	0.000213565	0.00173514	0.0376762
DSE	0.64912	5.2796	5.28535	3.1201e-07	6.24804e-06	6.04021
UNC79	0.648424	0.702598	3.06558	0.00245612	0.0127662	-1.904
FDCSP	0.648349	0.879569	1.42024	0.157012	0.304889	-5.43133
PKD1L2	0.648155	0.105456	2.94956	0.00354106	0.0170782	-2.17984
MAGEA11	0.646428	-5.66178	2.57278	0.0107741	0.0413017	-2.84442
PDCD1	0.645996	0.522987	3.2646	0.00127879	0.00751324	-1.30135
FTCD	0.645909	-1.42279	2.41334	0.0166605	0.0574984	-3.40745
TEX41	0.645889	-0.824446	4.31332	2.46885e-05	0.000274661	2.37419
RIPOR3	0.645712	1.10737	4.69864	4.71811e-06	6.68572e-05	3.82785
MME	0.64564	3.46411	2.96894	0.00333363	0.0163322	-2.54963
KRT78	0.643821	-2.66584	2.43666	0.0156521	0.0548218	-3.27958
A2MP1	0.643096	-2.8052	2.46862	0.0143578	0.051508	-3.19924
MMP9	0.642055	5.09325	2.69019	0.00771232	0.0316694	-3.47681
TIMP4	0.6396	1.17108	3.59749	0.000400205	0.00290822	-0.301506
DNAI1	0.63795	-2.0641	2.77046	0.00609681	0.0262271	-2.50977
CLMP	0.637506	4.24061	3.41536	0.000763821	0.00489155	-1.29976
PACSIN1	0.637025	-0.00958856	3.02927	0.00275726	0.0140423	-1.94603
SAA2	0.636958	1.98904	2.44722	0.0152132	0.0536553	-3.66906
SLITRK6	0.636744	1.47978	2.23628	0.0263793	0.0814569	-4.07158
FBXO15	0.636468	-0.235148	3.59133	0.000409226	0.00296347	-0.21688
SLC29A4	0.636357	2.78562	2.65835	0.00845366	0.0342343	-3.27357
ANXA1	0.63588	8.28973	4.65534	5.71242e-06	7.86798e-05	3.28292
TIAM1	0.635593	3.97794	5.18446	5.05909e-07	9.45174e-06	5.66413
CHI3L1	0.635243	4.16138	2.78457	0.00584696	0.0254457	-3.15025
LRRC17	0.634983	2.81345	3.71073	0.000264306	0.00205652	-0.119712
SCOC.AS1	0.634837	-2.08746	2.97813	0.00323929	0.0159447	-1.95988
SERPINA11	0.634502	-3.32929	2.33098	0.0206978	0.0679137	-3.47453
ARG1	0.634366	-2.96606	2.98188	0.00320146	0.015805	-1.91106
LINC00519	0.634031	-1.87605	3.7512	0.000227348	0.00182063	0.386702
LINC02015	0.631059	-1.97599	3.28597	0.00119002	0.0070762	-1.08685
CABP7	0.630089	0.508788	1.82399	0.0695673	0.169026	-4.75586
PICART1	0.629836	-0.555215	3.27792	0.00122278	0.00724785	-1.18357
CPXM1	0.629614	4.72643	3.0721	0.00240543	0.0125676	-2.39891
SLC38A4	0.629509	1.4629	2.72487	0.00697205	0.0292443	-2.91308
SLC17A7	0.629433	-0.423628	2.95016	0.00353441	0.0170658	-2.13503
RAET1G	0.629164	-1.00395	3.39948	0.000807104	0.00512945	-0.785926
AP3B2	0.628164	0.83644	3.14204	0.00191858	0.0104531	-1.69471
TMEM151B	0.627887	-2.01898	3.55726	0.000462644	0.00327652	-0.244837
DLGAP3	0.627807	-0.617864	3.44278	0.000694153	0.00456068	-0.670403
POMC	0.627259	-0.617897	3.17793	0.00170581	0.00949886	-1.47591
LINC01238	0.625917	-0.413006	3.14047	0.00192843	0.0104999	-1.59882
AXL	0.625682	6.4744	5.10177	7.48114e-07	1.32093e-05	5.18636
NIN	0.625607	5.6283	5.92247	1.272e-08	3.65204e-07	9.12631
ODAPH	0.62522	-2.17384	2.04023	0.0425721	0.117119	-4.13487
GPM6B	0.624241	2.10254	4.07242	6.57983e-05	0.000638175	1.27198
SLN	0.623013	-2.71484	2.30405	0.0221924	0.0716508	-3.56591
RPLP0P2	0.622491	2.32324	4.22613	3.53772e-05	0.000372977	1.82565
SEMA3C	0.622007	6.71017	3.75205	0.000226622	0.0018189	-0.249657
FAT3	0.621956	1.10703	2.61803	0.00948436	0.0373852	-3.14557
ERO1B	0.621762	4.6236	3.09346	0.00224583	0.01185	-2.32784
MRO	0.62174	0.272103	3.59274	0.000407138	0.00295348	-0.244359
HS6ST2	0.621302	0.284562	2.60485	0.00984484	0.0384167	-3.09172
SLC22A2	0.620997	-3.66743	2.80468	0.00550665	0.0242882	-2.34866
MAPK11	0.619711	3.20939	4.26943	2.96095e-05	0.00031942	1.87751
SLC12A5.AS1	0.619432	-3.00516	2.95463	0.00348566	0.0169184	-1.98243
PAX5	0.619334	-0.0626403	1.65844	0.0987133	0.218682	-4.97346
MMP13	0.618729	0.901983	2.0403	0.0425656	0.117119	-4.40702
MMD	0.618475	4.48777	6.55038	4.30365e-10	1.75945e-08	12.4626
MAGEA4	0.617986	-5.60801	2.36158	0.0191072	0.0637709	-3.31177
FBXO27	0.617937	1.60581	4.47806	1.23262e-05	0.000151884	2.89071
DLX6	0.617896	-3.65697	1.98735	0.0481757	0.128251	-4.14069
STXBP5L	0.61756	-1.13957	2.1143	0.0356627	0.102301	-4.06216
KLK14	0.617107	-2.52521	2.6883	0.0077547	0.0317966	-2.69187
SLC6A4	0.616926	0.0268954	2.73108	0.00684665	0.0288225	-2.75116
FN1	0.616509	11.8392	3.07741	0.00236481	0.0123981	-2.2365
PCDHB8	0.616346	0.510497	2.42814	0.0160142	0.055786	-3.53474
ERICH3	0.616307	-1.99374	2.514	0.0126835	0.0468893	-3.13907
EMP3	0.616278	5.21896	3.87603	0.000141725	0.00124073	0.203389
BMPER	0.615871	-1.06387	3.23265	0.0014231	0.0081688	-1.28851
CCN1	0.615662	7.25142	3.22797	0.00144546	0.00826594	-1.96
TUBB6	0.614632	6.17405	5.38401	1.93257e-07	4.10603e-06	6.489
SLC7A6	0.613309	3.70094	5.48064	1.20168e-07	2.74125e-06	7.07618
TEKT2	0.613026	-0.790708	2.6169	0.00951485	0.0374612	-2.97226
LDHB	0.613018	6.73424	4.0847	6.26558e-05	0.000610174	0.961683
VGLL1	0.612713	1.36531	1.87711	0.0618814	0.155084	-4.76994
DPYSL4	0.6126	1.30182	3.51986	0.000528821	0.00363736	-0.570194
DENND2C	0.612205	2.05076	4.45931	1.33532e-05	0.000162503	2.77119
NOVA1	0.612126	0.760381	2.98664	0.003154	0.0156261	-2.131
EPHB2	0.61187	5.0533	3.98101	9.43815e-05	0.000873355	0.593914
C10orf55	0.6116	-0.137443	3.23517	0.0014112	0.00811941	-1.33897
LIMD2	0.611415	4.02901	3.62218	0.000365899	0.00269881	-0.589812
LINC01933	0.610955	-2.7277	2.912	0.00397695	0.0187267	-2.10834
B3GAT1	0.610864	-0.113613	3.06893	0.00242998	0.0126539	-1.82537
TNFAIP6	0.610776	3.10483	3.6636	0.000314494	0.00238164	-0.321727
HBB	0.610718	3.22237	2.03947	0.0426492	0.117259	-4.74839
LINC02405	0.610714	-4.0972	3.13597	0.00195691	0.0106277	-1.44912
RNF182	0.610049	-1.20538	3.24905	0.00134726	0.00783022	-1.23148
PRR18	0.609773	-2.5443	2.39591	0.0174515	0.0595887	-3.37605
RFX3.AS1	0.60958	-1.81807	3.3329	0.00101479	0.00621551	-0.951134
TMEM145	0.609335	-0.428974	3.96362	0.000101014	0.000923489	1.06865
SCG3	0.60914	2.37054	1.66866	0.0966668	0.215286	-5.26934
LPAR1	0.608861	4.23925	5.87229	1.65128e-08	4.62495e-07	8.94129
SLC39A8	0.60868	4.74744	5.46093	1.32462e-07	2.98504e-06	6.89194
PTPRN	0.608442	3.964	1.94369	0.0532612	0.138547	-5.05021
GZMB	0.608271	0.989795	3.05132	0.00257063	0.0132129	-1.97146
MAPK12	0.607943	2.78359	5.31935	2.6471e-07	5.4376e-06	6.41903
CD180	0.607036	2.39203	3.79715	0.000191306	0.00158436	0.242739
GPM6A	0.60682	0.28171	2.25508	0.0251539	0.0786175	-3.89469
KISS1R	0.6068	-2.96825	2.54795	0.011547	0.043643	-3.00672
FXYD7	0.606102	-2.60897	2.45392	0.0149409	0.0529632	-3.24185
DNASE1L3	0.605862	-0.496283	2.32677	0.0209254	0.0684858	-3.66888
PRODH2	0.605327	-4.06544	2.10643	0.0363476	0.103821	-3.89414
C4orf47	0.605247	-0.583671	3.78309	0.000201718	0.00165665	0.444984
LRRC71	0.6049	-3.57012	2.93934	0.00365505	0.0175068	-2.00213
POU3F3	0.604886	-5.21491	2.8638	0.00460821	0.02103	-2.14992
ITGB3	0.603241	2.51721	2.88147	0.00436688	0.0201732	-2.64348
NRSN1	0.602959	-2.60396	2.06519	0.0401265	0.112158	-4.05735
SNCB	0.602498	-2.17668	2.10802	0.0362089	0.103502	-4.00096
LRRC9	0.601742	-3.88486	2.53834	0.0118588	0.0445598	-2.98524
SEMA3E	0.601428	2.31661	2.30179	0.0223219	0.0719743	-4.05104
RAC3	0.601357	1.7724	4.42163	1.56713e-05	0.000186772	2.65126
NPY1R	0.601075	1.4726	2.21058	0.0281385	0.0854166	-4.12671
LINC00664	0.600947	-1.97124	2.6895	0.00772788	0.0317177	-2.71863
RHOBTB3	0.600557	6.12649	4.11955	5.45002e-05	0.000541472	1.08786
STC2	0.600021	3.75322	4.7566	3.64541e-06	5.35632e-05	3.79812
GPR37	0.599873	0.597501	2.6263	0.00926427	0.0367342	-3.06904
NDRG4	0.599765	3.11146	3.85327	0.000154615	0.00132716	0.338155
MCC	0.599688	4.82157	5.61856	6.03773e-08	1.49446e-06	7.64646
P4HA3	0.599314	2.86021	3.68667	0.000288907	0.00222208	-0.207715
TOX2	0.599137	1.63815	3.4231	0.00074353	0.00479867	-0.919193
MYO5A	0.599104	5.20623	5.05189	9.45143e-07	1.6259e-05	4.97623
LINC00942	0.598825	-2.49615	2.45592	0.0148603	0.0527443	-3.24408
POU2F2	0.598754	2.46614	3.62245	0.000365544	0.0026984	-0.369007
EFCAB1	0.598669	-1.05939	2.5159	0.012617	0.0467469	-3.19771
MAP3K19	0.598261	-3.63474	2.67185	0.00813182	0.0331091	-2.67986
SYT7	0.598205	4.14769	2.88143	0.00436739	0.0201732	-2.88443
AIG1	0.597988	5.03358	7.80758	2.67959e-13	2.2629e-11	19.6445
GALNT13	0.59779	0.381675	3.15694	0.00182744	0.0100624	-1.60933
PTGES	0.597342	4.79967	2.86959	0.00452781	0.020746	-2.97907
LAMA5.AS1	0.59718	-4.0124	2.72027	0.00706642	0.0295394	-2.54625
ZC3H12C	0.597089	3.99805	4.27243	2.92451e-05	0.000316305	1.7885
EFCAB8	0.595916	-3.07719	3.50356	0.000560344	0.00380256	-0.384522
RRAD	0.595458	2.80888	2.91936	0.00388787	0.0183953	-2.58179
RUNDC3A	0.595397	1.51452	2.84494	0.00487915	0.0220617	-2.60177
CECR2	0.595291	-0.413494	3.43963	0.000701845	0.00460218	-0.692825
LINC01781	0.5951	-2.96014	1.79544	0.0740138	0.177279	-4.51909
TMEM74	0.595016	-3.05521	3.1358	0.00195801	0.0106298	-1.48146
LINC01146	0.593897	-1.18886	2.57031	0.010849	0.0415307	-3.05661
USP2	0.593559	1.70958	3.49212	0.000583518	0.00394063	-0.704345
C22orf23	0.593248	-0.54972	2.00196	0.0465688	0.124971	-4.32895
LINC00632	0.59303	-2.11617	3.54682	0.000480296	0.00337422	-0.275158
PTPRQ	0.592207	-2.62499	2.103	0.0366501	0.104485	-3.98354
COL4A6	0.591996	0.299617	2.70491	0.00738986	0.030608	-2.84241
PLXNA1	0.590862	6.78973	5.44572	1.42777e-07	3.18317e-06	6.78706
JAG2	0.590715	4.77742	4.82778	2.64722e-06	4.01306e-05	4.00948
SYCE1	0.590322	-2.91551	1.88546	0.0607408	0.152936	-4.369
CR1	0.590192	2.18494	2.39706	0.0173984	0.0594406	-3.81147
PSD2	0.589593	-1.48581	3.70269	0.0002723	0.00211478	0.211525
GGH	0.589332	3.7024	4.56874	8.34023e-06	0.000108527	3.01606
GNGT1	0.588596	-3.44057	1.58276	0.114972	0.244245	-4.82482
SP140	0.587741	2.27077	3.42624	0.000735417	0.00477403	-0.985501
RSPH4A	0.587544	-1.09152	3.56335	0.000452639	0.00322067	-0.261546
RNF144A.AS1	0.587192	0.874614	3.83985	0.000162726	0.00138541	0.549679
CYP46A1	0.586914	-0.0591206	5.01179	1.13922e-06	1.92026e-05	5.20573
LINC01410	0.586717	-0.2507	4.48848	1.17885e-05	0.000145903	3.03855
C17orf99	0.586677	-1.97814	2.6203	0.00942353	0.0372068	-2.8877
IGFBP6	0.58643	5.04836	3.07263	0.00240131	0.0125554	-2.4175
LINC00243	0.586332	-1.99718	3.51432	0.00053935	0.0036961	-0.382082
TMC8	0.586043	4.06012	3.97216	9.77048e-05	0.000898809	0.644528
FCMR	0.585673	2.4498	2.49581	0.0133322	0.0486611	-3.61766
GFI1	0.58532	1.35969	3.80125	0.000188375	0.00156437	0.373825
VEGFC	0.585197	3.22611	5.21579	4.35711e-07	8.26961e-06	5.89386
BCAM	0.585108	6.12072	3.5328	0.000504976	0.00350943	-1.00413
LAT2	0.584934	3.78456	4.82712	2.65504e-06	4.02128e-05	4.09809
SNX22	0.58476	1.13215	3.22455	0.00146202	0.00834918	-1.4773
SLC6A13	0.584309	-3.6048	2.77933	0.00593866	0.0257455	-2.41493
MYT1	0.584025	-1.08816	2.34781	0.0198089	0.0656151	-3.57462
ADGRE2	0.583931	2.77123	4.27177	2.93257e-05	0.000316972	1.94822
CTRL	0.58377	-2.07711	1.58502	0.114458	0.243338	-4.91701
ARMC12	0.583427	-1.98399	3.19939	0.00158923	0.00895635	-1.34014
IGDCC4	0.583384	2.27979	4.25097	3.19489e-05	0.000341135	1.92918
KCNV1	0.583326	-3.56507	1.59468	0.11228	0.240173	-4.79946
TSPAN10	0.582956	0.859229	4.67409	5.25929e-06	7.32228e-05	3.74137
CUBN	0.582512	1.26713	5.77727	2.69551e-08	7.16561e-07	8.70385
ARHGAP40	0.582474	-0.57595	1.5379	0.12557	0.260615	-5.11117
IGSF10	0.582463	0.890811	2.96117	0.0034154	0.0166741	-2.21589
KLRD1	0.582457	1.82642	3.228	0.0014453	0.00826594	-1.54661
CYSLTR1	0.582229	2.86194	1.86067	0.0641811	0.159414	-5.03134
UNC13D	0.581816	6.09543	4.16961	4.45346e-05	0.000455173	1.27908
ELL2	0.581519	6.20629	6.72792	1.58937e-10	7.12489e-09	13.3855
KCNQ5	0.581452	-0.0221495	3.08159	0.00233322	0.0122608	-1.7954
GCGR	0.581209	-1.22141	2.03736	0.0428617	0.117629	-4.2057
CCDC110	0.580864	0.237361	3.80422	0.000186267	0.00155114	0.472252
AANAT	0.580029	-2.96984	2.02384	0.0442468	0.120301	-4.11252
MYO16	0.57951	-0.507688	3.75534	0.000223854	0.00180302	0.347513
C18orf54	0.579436	1.85754	6.37663	1.12269e-09	4.16241e-08	11.7214
FAM216A	0.579329	1.57235	7.10798	1.78598e-11	1.03333e-09	15.6964
NHLH2	0.579321	-3.90714	2.37199	0.0185909	0.0624591	-3.35657
OXGR1	0.57922	-2.86471	2.48448	0.0137516	0.0498137	-3.15765
DLG4	0.57919	3.90519	5.13077	6.5254e-07	1.17198e-05	5.42863
BICD2	0.579042	5.43641	8.06372	5.46695e-14	5.34578e-12	21.1924
SIX3	0.57893	-2.22811	1.52981	0.127562	0.263686	-4.98471
APLN	0.578753	1.28554	2.93525	0.00370164	0.0176944	-2.32982
PDCD1LG2	0.578368	1.40905	3.62899	0.000356938	0.0026479	-0.219099
FCRL6	0.578005	-0.798381	2.90007	0.00412545	0.0192901	-2.24365
SPEG	0.577838	3.23857	3.23131	0.00142947	0.00820251	-1.74197
KCNJ5	0.577743	2.22121	2.61501	0.009566	0.0376183	-3.29596
BDNF	0.577667	0.504373	3.10878	0.00213746	0.0114114	-1.76218
C16orf54	0.576789	2.3159	2.64793	0.00870986	0.0349788	-3.22432
SNCAIP	0.576757	2.25597	2.9146	0.00394529	0.0185934	-2.51128
CD163	0.576326	5.98634	3.11493	0.00209531	0.0112258	-2.31934
RNF175	0.576287	-0.608614	2.43979	0.0155209	0.0545107	-3.4059
EFEMP1	0.575643	6.56449	3.48347	0.000601631	0.00403849	-1.16413
FADS3	0.574432	4.08091	5.48646	1.16755e-07	2.67494e-06	7.06615
PTGFR	0.574323	1.19344	3.33954	0.000992033	0.00611518	-1.1301
STK17A	0.574289	5.44773	7.58294	1.05649e-12	7.74802e-11	18.2913
PARVB	0.573659	4.55123	4.58412	7.80087e-06	0.000102788	2.99298
MAP3K15	0.573443	-0.886169	2.47892	0.0139615	0.0504537	-3.29331
OR2A20P	0.573119	-2.50749	1.51088	0.132315	0.270312	-4.99264
JAK3	0.573118	4.60829	5.30416	2.84911e-07	5.77454e-06	6.16274
YBX3	0.571839	7.49305	7.3067	5.54009e-12	3.49569e-10	16.6799
ADH7	0.57153	-5.27918	1.99308	0.0475397	0.126983	-4.04737
SCGB1A1	0.571281	-4.45552	1.56388	0.119343	0.250982	-4.78829
EME1	0.571208	0.893695	4.99988	1.20394e-06	2.00509e-05	5.12462
TM4SF19	0.570938	-1.05449	2.72663	0.00693626	0.0291264	-2.68069
ANKRD53	0.570892	-0.738856	2.74983	0.0064798	0.0275697	-2.64367
NETO2	0.570682	2.89536	3.75617	0.00022316	0.00180089	0.0264848
MKRN3	0.570146	-2.81996	1.89515	0.0594392	0.150451	-4.35832
IBSP	0.569956	-0.357665	2.00372	0.0463783	0.124622	-4.34498
RIMKLB	0.568676	4.70835	4.80077	2.99006e-06	4.49612e-05	3.89753
TLR10	0.568537	0.665362	2.40808	0.0168961	0.0580892	-3.59359
CHRDL2	0.568242	1.06351	1.81687	0.0706551	0.170973	-4.83339
CCDC102B	0.567601	2.75913	4.3641	1.99716e-05	0.000228886	2.31204
WDR38	0.567392	-3.41577	2.13931	0.0335586	0.0976054	-3.8644
KIRREL3	0.566725	0.0376567	3.25605	0.001316	0.00768327	-1.28782
GTSF1	0.566547	-1.80898	2.79252	0.00571023	0.0250146	-2.4652
MYO1G	0.565828	3.47309	4.35054	2.11391e-05	0.000240617	2.16383
PAEP	0.565669	-0.205873	1.54389	0.124113	0.258442	-5.13712
PPP2R2C	0.565366	2.71539	1.9686	0.0503069	0.132574	-4.80203
KIF5C	0.565139	2.34864	3.20736	0.00154785	0.0087624	-1.67384
SLC22A1	0.565058	-1.6381	3.34427	0.000976125	0.00604063	-0.924214
FCRLB	0.564801	0.0455476	4.84295	2.47152e-06	3.78446e-05	4.48103
GDF5	0.564153	-2.36652	3.05926	0.00250625	0.0129703	-1.72328
KLHL14	0.563625	-1.77191	2.02543	0.0440817	0.119969	-4.18639
ACAP1	0.563177	3.36914	3.48465	0.000599131	0.00402332	-0.956083
FBXO2	0.562803	3.46784	2.4285	0.0159988	0.0557754	-3.94986
CA6	0.562742	-4.71557	2.30571	0.0220979	0.0713803	-3.4614
PLOD2	0.562729	6.55389	3.86749	0.000146438	0.00127332	0.157651
TNFRSF13C	0.562583	0.372545	1.6049	0.110011	0.236591	-5.10211
SV2B	0.562393	2.40397	2.60877	0.00973644	0.0381163	-3.34094
LRP12	0.562065	3.91018	4.63412	6.27053e-06	8.54519e-05	3.26341
EMX2	0.561663	-2.62892	2.35611	0.0193831	0.0645205	-3.45769
PDGFRL	0.561448	3.31942	2.96612	0.00336312	0.0164622	-2.53041
GXYLT2	0.561159	3.55359	3.37753	0.000870744	0.00546536	-1.33019
LCTL	0.561128	-2.09364	4.25047	3.20151e-05	0.000341624	2.16111
DDIAS	0.560579	1.62032	4.9624	1.43172e-06	2.34016e-05	4.91943
WDR86.AS1	0.560462	-1.30982	2.71714	0.00713139	0.0297366	-2.68732
LINC00622	0.559997	-0.407946	3.70233	0.000272662	0.00211661	0.163493
HFM1	0.559482	-1.64467	2.57293	0.0107697	0.0413017	-3.02082
SHCBP1	0.559035	3.02992	5.52004	9.88357e-08	2.31461e-06	7.34017
WDR63	0.558805	-1.45388	3.61676	0.00037319	0.00274653	-0.0722979
SLC4A3	0.558674	2.90362	3.42996	0.00072594	0.00473418	-1.06745
SIX2	0.558176	0.480854	2.06899	0.0397644	0.111415	-4.29763
GBP5	0.558101	3.50459	2.91226	0.00397375	0.0187169	-2.71058
TEKT1	0.557942	-3.4484	2.28976	0.0230232	0.0736083	-3.55516
DTNA	0.556962	2.59056	3.66362	0.000314476	0.00238164	-0.247148
SCN3A	0.556486	0.449347	2.88051	0.0043797	0.0202134	-2.39228
HHIPL2	0.5564	-2.58461	2.40326	0.0171141	0.0586883	-3.3571
GNMT	0.556259	-0.567693	1.83387	0.0680806	0.166407	-4.6358
EWSAT1	0.555336	-3.36661	2.5651	0.011008	0.0420335	-2.94657
PRICKLE1	0.555283	3.68675	4.26483	3.0177e-05	0.000324704	1.79923
DNAJB5	0.555204	3.40358	3.85807	0.000151809	0.0013083	0.31563
LTA	0.555197	-1.48787	2.26715	0.0243936	0.0768319	-3.72083
IGLON5	0.555158	-0.457453	2.32536	0.0210018	0.0686821	-3.6753
SCML2	0.554636	-0.359376	4.158	4.66777e-05	0.000473029	1.77418
SMC1B	0.554422	-2.25565	2.29921	0.0224707	0.072312	-3.60197
PCDH19	0.554264	-0.107547	3.24045	0.00138652	0.00800279	-1.3241
FKBP5	0.553651	6.79689	3.35366	0.000945223	0.00587549	-1.57958
SHC4	0.553209	0.620339	3.46115	0.000650845	0.00431001	-0.69719
TCERG1L	0.552717	-2.20036	1.88728	0.0604942	0.15252	-4.41155
ARHGAP9	0.55246	3.34505	3.8447	0.000159751	0.00136565	0.277557
PGLYRP4	0.552137	-2.86807	1.87178	0.0626193	0.156511	-4.39546
CYTL1	0.552049	-0.466392	3.13355	0.00197239	0.0106871	-1.61342
UBE2E2	0.551406	3.88453	4.99106	1.25418e-06	2.07636e-05	4.80466
SLC22A4	0.550792	1.43939	5.42705	1.56507e-07	3.44127e-06	7.02702
HTR1F	0.550081	-1.762	2.48274	0.0138169	0.0499962	-3.22436
IL16	0.549882	4.41391	3.83067	0.000168509	0.00142738	0.0953689
DLX2	0.549794	-4.03803	2.54272	0.0117156	0.0441449	-2.96851
CT75	0.549701	-1.70224	3.12623	0.00201993	0.0109086	-1.56375
TCF7L1	0.548801	2.74457	2.90436	0.00407143	0.0191124	-2.61387
SOAT2	0.548764	-2.67749	2.45963	0.0147116	0.0523278	-3.22458
SLC10A6	0.548733	-1.316	3.19219	0.00162752	0.0091291	-1.39274
TMPRSS9	0.548388	-2.19498	2.0883	0.0379696	0.107312	-4.03798
PKP1	0.548172	3.36158	1.83333	0.0681608	0.166479	-5.16122
CD274	0.548043	2.30635	4.60282	7.19063e-06	9.62646e-05	3.33182
IKBIP	0.546963	4.23909	6.04086	6.83229e-09	2.10005e-07	9.79651
SGK1	0.546808	6.6883	4.88368	2.05398e-06	3.23395e-05	4.21822
CSPG4	0.546601	4.84985	3.84272	0.000160959	0.00137457	0.103901
THBD	0.545998	5.45679	4.3317	2.28698e-05	0.000257166	1.92095
NYAP2	0.545953	-2.09814	2.00474	0.0462681	0.124472	-4.20462
EIF4EBP1	0.544963	5.146	4.50418	1.10207e-05	0.000138242	2.62718
TMEM59L	0.544926	0.966848	2.31243	0.0217173	0.0704295	-3.8402
ARHGEF4	0.544455	3.61942	3.54671	0.000480475	0.00337422	-0.791196
EML6	0.544195	1.33764	4.03362	7.67434e-05	0.000729935	1.20802
DPT	0.544019	3.64972	2.06606	0.0400429	0.112004	-4.76149
GLIPR1	0.542936	4.862	4.73708	3.97731e-06	5.77297e-05	3.61545
LINC02609	0.542624	0.852568	3.90438	0.000127094	0.001128	0.781194
ARL4C	0.542526	6.8244	4.4689	1.2818e-05	0.000156674	2.46942
VXN	0.542426	-1.11608	3.30432	0.0011184	0.00672689	-1.07011
GPX3	0.542315	5.78738	2.61992	0.00943352	0.0372287	-3.67899
IL36G	0.541987	-3.58917	1.86665	0.0633361	0.157895	-4.35972
RNF165	0.541766	0.579168	3.16469	0.00178164	0.00986452	-1.60299
SYTL3	0.54165	2.91588	4.88629	2.02972e-06	3.20179e-05	4.461
ARHGEF26.AS1	0.541588	-0.227035	1.25157	0.21211	0.376827	-5.52789
SYNE3	0.540158	3.18078	4.61037	6.95739e-06	9.35917e-05	3.25902
S100A3	0.539788	1.06705	3.42859	0.000729428	0.00474952	-0.839814
TMEM179	0.539748	-0.416824	1.41618	0.158196	0.306583	-5.29472
DPP6	0.539655	1.35206	2.04588	0.0420074	0.115985	-4.44266
NECTIN1	0.537946	5.57801	4.51747	1.04087e-05	0.000131602	2.66739
SOX12	0.537229	3.61057	4.93116	1.653e-06	2.66024e-05	4.57198
ANGPTL1	0.537203	2.34402	2.71978	0.0070765	0.0295643	-3.04411
TTLL10.AS1	0.536809	-2.30916	2.63882	0.00893972	0.0356927	-2.82311
PNMA3	0.53645	-0.777305	2.5675	0.0109344	0.0418097	-3.09094
SCN3B	0.536243	1.06918	3.29578	0.00115121	0.00688215	-1.25291
NLGN4Y	0.536221	-0.998686	0.900569	0.368844	0.55179	-5.81281
VIPR2	0.535942	-0.347781	2.27849	0.0236975	0.0751462	-3.78624
SLC6A16	0.535857	0.0169572	3.1554	0.00183667	0.0100957	-1.58469
C8B	0.535468	-1.75002	1.81192	0.0714186	0.172148	-4.57467
FAM169A	0.535312	1.26302	2.38012	0.0181966	0.0615425	-3.72386
LUCAT1	0.535155	-0.577439	2.03153	0.0434542	0.118719	-4.2709
C12orf60	0.534636	0.545662	5.92227	1.27333e-08	3.65204e-07	9.4255
C7orf61	0.534135	-1.83044	2.87427	0.00446382	0.0205239	-2.25075
TPD52L1	0.533688	4.13785	4.28427	2.78492e-05	0.000303761	1.82103
BEX1	0.533485	1.73468	1.50619	0.133514	0.272088	-5.42092
CITED2	0.532956	5.08272	6.10415	4.88477e-09	1.56772e-07	10.071
CRLF2	0.532846	-1.61917	2.85674	0.00470801	0.0214239	-2.30905
LMO1	0.532675	-1.91413	1.66894	0.0966104	0.215246	-4.79685
RNF212	0.532044	0.652087	3.11177	0.00211686	0.0113101	-1.7644
TLR6	0.531709	2.71201	3.81722	0.00017733	0.00149002	0.270658
HRH2	0.531642	0.0814377	3.19901	0.00159126	0.00896174	-1.46008
CORO1A	0.531503	5.18516	3.09287	0.00225013	0.0118689	-2.36441
ZDBF2	0.531503	3.23852	3.12551	0.00202464	0.0109101	-2.0571
SMCO2	0.531336	-0.662317	3.12821	0.00200694	0.0108532	-1.61665
GIP	0.531291	-3.79168	1.82742	0.0690479	0.168088	-4.41323
MAMDC2	0.530278	1.83044	3.22671	0.00145154	0.00829784	-1.54883
GINS4	0.529923	1.89618	4.4379	1.46266e-05	0.000176204	2.70554
HGFAC	0.529905	-3.19518	2.2297	0.0268207	0.0824346	-3.69401
GNG2	0.529819	4.19548	4.17664	4.32821e-05	0.000444545	1.39916
TFPI2	0.529714	3.06065	1.78916	0.0750226	0.179105	-5.19054
LILRB1	0.529708	2.44437	3.74992	0.000228436	0.00182585	0.0734316
DUSP2	0.529348	2.75502	2.93671	0.00368497	0.0176311	-2.5212
CCR7	0.529303	1.89281	2.0543	0.0411788	0.114206	-4.49795
MYL4	0.529094	-1.45791	2.42821	0.016011	0.055786	-3.36975
CHN1	0.529083	3.82386	4.6499	5.85069e-06	8.03627e-05	3.34157
SRPX2	0.528993	4.8788	3.79275	0.000194508	0.0016069	-0.0754846
P2RX5.TAX1BP3	0.528777	-0.06601	2.68857	0.0077487	0.0317798	-2.85039
PKNOX2	0.528392	1.41182	2.98005	0.00321986	0.0158644	-2.21861
LINC01554	0.528349	-1.36775	2.93491	0.00370553	0.0177029	-2.11464
SIX4	0.5283	3.11953	3.33525	0.00100669	0.00617491	-1.39897
AIF1L	0.528225	3.13723	3.45396	0.000667476	0.00440984	-1.02177
LINC01484	0.528223	-2.07962	2.98898	0.00313097	0.0155387	-1.92979
KLHL5	0.527957	5.21618	5.22231	4.22335e-07	8.04313e-06	5.75139
CHL1	0.527754	2.38676	2.58926	0.0102871	0.0398267	-3.37796
LINC02610	0.527443	-1.16965	2.45616	0.0148505	0.052732	-3.32614
ARHGAP28	0.527233	2.16847	3.38191	0.000857681	0.00539552	-1.11358
RXFP1	0.526424	-0.922421	3.56353	0.000452354	0.00322067	-0.267427
MT1M	0.526284	2.18782	2.37387	0.0184991	0.0622631	-3.86251
PFN4	0.52613	-1.31267	3.86521	0.00014772	0.00127914	0.758756
TNIP3	0.525502	-1.05385	2.76915	0.00612049	0.0263087	-2.5711
C10orf82	0.525471	-3.48567	2.28655	0.0232137	0.0739767	-3.56015
PITPNC1	0.525462	5.0648	6.03652	6.99086e-09	2.14128e-07	9.72377
MIAT	0.525133	3.13424	3.15593	0.00183349	0.0100856	-1.94688
MATN4	0.524778	-1.91612	1.925	0.0555731	0.143054	-4.36616
TRAF3IP3	0.52477	2.64155	3.23359	0.00141863	0.00814986	-1.63728
PYY2	0.524618	-2.72416	2.34724	0.0198386	0.0656814	-3.47158
C10orf67	0.524345	-2.91677	2.55843	0.0112147	0.0426088	-2.9836
MRLN	0.524154	-2.17728	1.73251	0.0846431	0.195723	-4.67529
KRT16	0.524023	5.21807	1.52188	0.129535	0.266121	-5.88058
GJA1	0.523831	6.53694	4.17599	4.33969e-05	0.000445451	1.30575
BEAN1	0.523039	2.59955	2.17915	0.0304274	0.0908053	-4.35979
COL6A2	0.522807	9.40642	3.27687	0.00122711	0.00726836	-1.73234
MAP1LC3C	0.522409	-1.06758	2.6052	0.00983527	0.0383883	-2.97974
DPF1	0.522371	-1.66188	2.97535	0.00326755	0.0160649	-1.98744
PWWP3B	0.521876	1.91257	2.35005	0.0196934	0.0653231	-3.8787
GP1BA	0.521682	-1.32343	1.49979	0.135162	0.274477	-5.0966
ASAP1	0.521032	5.91058	6.49743	5.77406e-10	2.2933e-08	12.1289
FLG.AS1	0.52078	0.0442838	2.75913	0.00630458	0.0269545	-2.67842
PHGDH	0.520219	4.69356	3.0292	0.0027579	0.0140423	-2.5198
LINC02657	0.520091	-0.667663	2.18328	0.0301171	0.0900509	-3.95954
DMRT2	0.520009	-3.38911	2.19861	0.0289919	0.087536	-3.74636
LGSN	0.520006	-3.30474	2.04555	0.0420406	0.11605	-4.05167
MYL6B	0.519902	4.36951	4.86795	2.20649e-06	3.42888e-05	4.21617
PIK3CD	0.519875	4.24915	4.5677	8.37775e-06	0.00010893	2.95258
FAXC	0.519674	1.07591	3.3789	0.000866633	0.00544364	-0.996198
CGB8	0.519622	-1.5164	1.36151	0.174803	0.329412	-5.27154
CCR1	0.519214	3.12861	3.56935	0.000442976	0.00316403	-0.638826
CD163L1	0.519178	2.54641	3.50717	0.000553223	0.00376486	-0.759551
SIGLEC10	0.51891	3.28796	3.40842	0.000782463	0.00499564	-1.19054
LARP6	0.518525	3.92281	5.4304	1.53958e-07	3.4052e-06	6.81609
SCHIP1	0.518413	0.35133	3.24793	0.00135228	0.00784846	-1.33517
ADCYAP1R1	0.51839	0.0537848	2.77903	0.00594394	0.0257617	-2.62676
CD38	0.518323	1.91504	2.67187	0.00813131	0.0331091	-3.1031
LINC01460	0.517117	-3.277	1.92955	0.0550023	0.141907	-4.26732
PPM1K	0.517081	3.96395	4.76462	3.51691e-06	5.19031e-05	3.81117
ABHD12B	0.516953	-1.56646	2.76662	0.00616646	0.0264722	-2.54608
NT5DC4	0.516375	-1.83398	2.3887	0.0177884	0.0605045	-3.43306
FUT7	0.514734	-1.37144	2.87904	0.00439939	0.0202762	-2.26285
INKA1	0.514492	0.630261	3.77121	0.000210929	0.00171794	0.3331
IRX3	0.514075	1.71239	1.86124	0.0641002	0.159236	-4.84526
ARHGAP22	0.513708	2.88627	5.37658	2.00396e-07	4.24692e-06	6.67735
KLK6	0.513689	4.53261	1.40228	0.162301	0.312618	-6.00338
GPX7	0.51367	3.53844	4.60287	7.18897e-06	9.62646e-05	3.17913
EID3	0.512107	0.764297	4.58087	7.91207e-06	0.000104008	3.36607
VENTX	0.511906	0.615816	3.82387	0.000172917	0.00145881	0.516115
SCAT1	0.511835	-0.7503	2.51016	0.0128178	0.0472916	-3.23088
PRPH	0.51169	-0.0490158	1.82818	0.0689341	0.167902	-4.69157
EGFR	0.511392	6.81668	3.76264	0.000217813	0.00176285	-0.211443
ALOX15	0.51097	-2.75544	2.39765	0.0173715	0.059364	-3.35797
CALML3	0.510886	-4.36436	1.424	0.155921	0.303597	-4.98592
DGCR6	0.510662	1.09058	4.00293	8.66102e-05	0.000810867	1.11707
ALPK2	0.510634	2.10571	2.70108	0.00747261	0.030867	-3.0573
SIRPG	0.510112	0.397527	2.52146	0.0124252	0.0461898	-3.30005
ENPEP	0.510084	3.4689	4.56536	8.46335e-06	0.000109872	3.0345
CD79A	0.509968	2.18883	1.51581	0.131063	0.268337	-5.47311
NAP1L2	0.509589	0.935154	2.76615	0.00617513	0.0265027	-2.7426
SLC6A17	0.509258	1.43845	1.89669	0.0592341	0.150137	-4.73424
NEXN.AS1	0.509145	-1.87456	3.714	0.000261121	0.00203553	0.262932
RASGEF1C	0.509016	-2.7227	2.16645	0.0313968	0.0929344	-3.84989
A4GALT	0.508706	4.55315	3.35043	0.000955729	0.00593198	-1.53471
FAM184A	0.508576	0.788985	3.72282	0.000252707	0.00198288	0.155322
SARDH	0.508511	2.0629	3.53974	0.000492615	0.00343782	-0.589286
OR7D2	0.508399	-2.28943	1.59252	0.112763	0.240714	-4.88741
DKK1	0.508085	3.88742	1.69738	0.0910991	0.206179	-5.47702
PRSS27	0.507544	0.511928	3.84791	0.000157811	0.00135044	0.606711
BRSK2	0.507258	0.619986	1.88523	0.0607716	0.152967	-4.66062
TTC23L	0.507243	-1.76197	3.87086	0.000144563	0.00126161	0.791935
CEP170	0.50697	5.46476	3.31764	0.00106895	0.00646901	-1.69027
MAL	0.506907	-0.450555	1.97173	0.0499458	0.131809	-4.39231
ECEL1	0.50658	0.817141	2.0138	0.0452995	0.122605	-4.4392
FGF11	0.50592	-0.375898	2.33084	0.0207051	0.0679242	-3.66754
ARHGAP4	0.505908	4.87062	3.12551	0.00202462	0.0109101	-2.2496
B3GNT4	0.505817	-0.705846	2.82528	0.00517698	0.0231331	-2.44819
KLF12	0.50565	4.41388	4.32113	2.38997e-05	0.000266952	1.94052
HRNR	0.505615	-2.92045	1.79444	0.0741731	0.177559	-4.52252
TGFB2.AS1	0.505562	-2.06194	1.43485	0.15281	0.299485	-5.1288
DNAJC6	0.505374	1.65799	3.51521	0.000537642	0.00368892	-0.61841
LINC01572	0.50532	-1.19931	3.37691	0.000872584	0.0054728	-0.844211
CD37	0.505263	4.29723	2.59485	0.0101267	0.039312	-3.65309
KCNJ12	0.505056	0.542899	2.60632	0.00980409	0.0383206	-3.10855
LINC01252	0.504648	-0.461666	3.06043	0.0024969	0.0129419	-1.82282
PSAT1	0.504184	2.93397	2.65674	0.00849286	0.0343349	-3.30129
PCSK1	0.503837	2.71481	1.69621	0.0913204	0.206459	-5.27633
GRAP	0.503713	0.635319	3.17758	0.00170777	0.00950588	-1.56782
SLC12A5	0.503492	-0.819539	2.21655	0.0277212	0.0844773	-3.87541
KRTDAP	0.50321	-3.7564	1.9783	0.0491951	0.130384	-4.14973
GSDME	0.503172	3.81982	4.40295	1.69595e-05	0.000199283	2.32813
B4GALNT4	0.503153	1.18349	2.33491	0.020487	0.0673541	-3.81554
ITPRIPL1	0.503101	0.538773	3.83894	0.000163293	0.00138882	0.575344
C5AR2	0.502716	1.66308	3.8125	0.000180528	0.00151385	0.384024
C14orf180	0.502637	-3.65447	1.52727	0.12819	0.264463	-4.8874
C2CD6	0.502141	-1.33707	3.19806	0.00159623	0.00898372	-1.37335
C3	0.502006	10.1621	3.04291	0.00264039	0.0135346	-2.40418
SYT15	0.501926	-0.98088	1.81338	0.0711929	0.171815	-4.63277
UCA1	0.501445	3.18204	1.59289	0.11268	0.240598	-5.53477
LINC00861	0.50135	0.401969	2.08773	0.0380219	0.107393	-4.24894
SMARCA1	0.501251	5.7154	4.68836	4.93794e-06	6.94427e-05	3.37706
SLC1A3	0.501098	4.04579	3.14077	0.00192653	0.010493	-2.12539
NUDT11	0.500955	0.922928	3.95969	0.000102574	0.000934885	0.974072
KATNAL1	0.500954	4.0346	5.22593	4.15087e-07	7.92313e-06	5.85134
SDCBP2.AS1	0.500791	0.677637	3.15505	0.00183878	0.0101039	-1.63749
TMOD1	0.500788	2.66261	2.54391	0.0116771	0.0440352	-3.53361
CDHR1	0.500254	-1.30106	2.32397	0.0210782	0.0688779	-3.61151
CYTH4	0.499625	3.97951	4.43873	1.45752e-05	0.000175711	2.45475
ANKLE1	0.498658	-0.953973	3.73396	0.000242451	0.00191227	0.29677
ABL2	0.498523	5.89669	5.06467	8.90324e-07	1.54353e-05	5.01798
SRPX	0.497768	4.0447	2.99151	0.00310616	0.0154348	-2.55973
IL7R	0.497495	4.93111	2.49225	0.0134627	0.0489771	-3.96114
ALK	0.497446	-2.05682	2.47799	0.0139965	0.0505368	-3.21797
BMP6	0.497093	1.191	3.0533	0.00255445	0.0131564	-1.98374
TTLL9	0.497077	-1.54408	3.08465	0.00231042	0.0121524	-1.68937
FAP	0.496814	5.55857	3.09617	0.00222626	0.0117699	-2.36794
LAMA4	0.496443	6.95974	3.98267	9.37692e-05	0.000868651	0.584328
SLITRK4	0.496066	1.39922	2.4388	0.0155624	0.0546334	-3.60194
SRGAP3	0.495763	2.69156	3.9875	9.20138e-05	0.000853808	0.888284
EFNB3	0.495671	1.41448	2.79294	0.00570307	0.0249898	-2.72535
LINC00327	0.495552	-1.66466	3.10837	0.00214029	0.0114228	-1.61629
APOBEC3A	0.495206	-0.631486	2.16725	0.0313346	0.092816	-3.99421
FRMPD2	0.494948	-4.03882	1.95316	0.052122	0.136285	-4.17985
FETUB	0.494824	-4.6398	1.87877	0.0616539	0.154653	-4.27846
CDIPTOSP	0.494708	-3.1429	2.00704	0.046021	0.124016	-4.1321
TTYH2	0.494613	2.90474	4.30808	2.52318e-05	0.000279638	2.07611
C5orf49	0.494528	-0.668633	2.21364	0.0279236	0.0848773	-3.89454
SERPINI1	0.4942	2.27891	4.8312	2.6066e-06	3.96588e-05	4.29762
SKIDA1	0.493674	-0.699987	3.67067	0.000306434	0.00233647	0.0729685
KIF18A	0.493655	2.28538	3.08083	0.00233897	0.0122833	-2.04097
NECAB2	0.493565	-0.0307798	2.07198	0.0394825	0.110825	-4.23718
CD81.AS1	0.493534	-2.63795	3.27072	0.00125275	0.00738879	-1.10442
LINC00528	0.492511	-1.38324	2.74726	0.00652889	0.0277573	-2.60477
ARHGAP20	0.492483	1.66989	3.0325	0.00272919	0.0139343	-2.09885
LPAL2	0.491966	-0.41414	2.5973	0.0100569	0.039089	-3.04669
DTNB	0.491958	3.6083	4.77722	3.32392e-06	4.94037e-05	3.90642
TNFSF8	0.491208	1.12813	2.74203	0.00663009	0.0280897	-2.82491
VIM	0.491072	9.77272	4.72955	4.11304e-06	5.94931e-05	3.64639
KCNK13	0.490951	-0.167926	3.33215	0.00101738	0.00622682	-1.04013
KIAA1586	0.490931	2.50092	4.46838	1.28463e-05	0.000156791	2.76388
CENPH	0.490759	2.48644	5.30763	2.80171e-07	5.70614e-06	6.39913
EPX	0.490344	-3.73888	2.11125	0.0359272	0.102962	-3.89945
FMO1	0.490079	2.09299	2.52373	0.0123479	0.0460012	-3.49413
COL4A3	0.490003	1.11954	2.42843	0.0160016	0.0557754	-3.59265
UNC13A	0.489541	1.82297	2.42284	0.016243	0.0564017	-3.69299
ADGRF3	0.489346	-1.08965	2.29454	0.0227422	0.0729751	-3.68929
RIIAD1	0.489253	-2.11861	1.98022	0.0489778	0.129912	-4.24701
PRRX1	0.489121	5.81966	2.94285	0.00361554	0.0173527	-2.81568
STAC2	0.489106	-0.63222	2.19661	0.0291363	0.0877975	-3.93357
MTBP	0.489083	2.16318	3.81751	0.000177134	0.00148987	0.346585
LAMB1	0.488488	8.49468	5.27702	3.24779e-07	6.43439e-06	6.03874
MELTF	0.488123	5.91379	2.53559	0.0119496	0.0448465	-3.89074
TNFAIP8L3	0.487989	1.96668	3.62906	0.000356844	0.0026479	-0.277942
FBXO10	0.487773	2.43349	5.8902	1.50471e-08	4.25724e-07	9.20245
RAET1E	0.487489	-0.908142	2.55213	0.0114135	0.0432462	-3.11867
PMAIP1	0.487337	3.30465	3.56677	0.000447109	0.00318947	-0.674177
PCAT19	0.487291	1.64007	3.46884	0.000633471	0.00422339	-0.766504
TFR2	0.487191	0.926342	2.47833	0.0139839	0.0505129	-3.45618
MAP4K1	0.487047	2.52688	2.75219	0.00643493	0.0274206	-2.98443
ERICH6.AS1	0.486997	-0.434664	4.06347	6.81846e-05	0.000659407	1.43005
EGF	0.48692	0.457796	1.49743	0.135776	0.27535	-5.27737
GIMAP5	0.486798	1.36141	2.0365	0.0429485	0.117767	-4.46057
RIPPLY2	0.486688	-3.36517	1.65136	0.100152	0.220958	-4.72251
TENM3	0.486608	4.58396	3.01369	0.00289663	0.0146195	-2.55445
TM4SF18	0.486479	2.97525	3.49075	0.000586365	0.00395666	-0.875923
EDDM13	0.486467	-2.87102	2.04544	0.0420518	0.11605	-4.07618
NKX2.8	0.486152	-4.06986	1.40229	0.162298	0.312618	-5.03314
EMX2OS	0.485989	-2.10403	1.89047	0.0600651	0.151645	-4.41107
RAB39B	0.485771	0.204213	2.51449	0.0126663	0.0468569	-3.29689
PHACTR1	0.485659	2.55623	4.2105	3.77107e-05	0.000393686	1.74332
BEX2	0.485479	2.65666	2.45712	0.0148119	0.0526408	-3.7405
SLC22A7	0.485457	-4.96916	2.08538	0.0382362	0.107852	-3.88794
PALMD	0.48472	3.50527	3.6657	0.000312088	0.00236878	-0.369585
TMEM132A	0.484379	5.44153	3.80782	0.000183755	0.00153475	-0.0479756
PYHIN1	0.484202	0.602217	2.43557	0.015698	0.0549136	-3.52116
ZCCHC18	0.484052	-0.124449	3.15601	0.00183302	0.0100856	-1.57005
SELL	0.48405	3.54364	2.44828	0.0151699	0.0535363	-3.904
CERCAM	0.483735	6.18334	2.93623	0.00369043	0.017651	-2.83675
NEXMIF	0.483686	0.447063	2.5013	0.0131333	0.0481054	-3.35251
PPP1R1A	0.483297	1.17373	1.36242	0.174517	0.329097	-5.53995
CDKN2A	0.483131	2.76452	1.47664	0.141262	0.28315	-5.63216
HTR7P1	0.482998	1.486	5.32826	2.53521e-07	5.24645e-06	6.56821
E2F7	0.482733	1.92198	3.00944	0.00293577	0.0147547	-2.19715
PAX6	0.482529	2.55884	1.99957	0.046828	0.125462	-4.70496
SCG2	0.482438	4.52194	2.03576	0.0430239	0.117879	-4.93244
RHOH	0.482383	2.50736	2.81065	0.00540929	0.0239409	-2.82474
KIF1A	0.482166	3.25481	1.70526	0.0896165	0.203625	-5.36138
SLC43A3	0.481932	5.00511	5.11644	6.98178e-07	1.24326e-05	5.2774
CASC18	0.481676	-3.42242	2.31473	0.0215886	0.0700938	-3.50256
ELOVL2	0.481433	0.691374	2.45186	0.015024	0.0531788	-3.49265
POU3F1	0.481331	-2.27995	2.35489	0.0194452	0.0646792	-3.4798
DNAH17	0.481222	1.44554	2.95274	0.00350627	0.0169691	-2.29697
PCDHGA1	0.480614	0.0290554	3.02989	0.00275185	0.01402	-1.94443
SV2A	0.480561	3.07868	3.68206	0.000293856	0.00225289	-0.25096
GPR156	0.480561	-1.84542	2.89497	0.0041904	0.0195476	-2.19431
MAP7D3	0.480059	3.38603	4.96895	1.38911e-06	2.27942e-05	4.76773
LINC00565	0.480053	-1.38122	2.99289	0.00309274	0.0153779	-1.95416
SLC16A1.AS1	0.479867	1.08229	4.68508	5.01008e-06	7.0162e-05	3.77648
NR2F1.AS1	0.479581	2.75878	4.18446	4.19304e-05	0.000433057	1.61683
MAST1	0.479401	0.594543	3.29494	0.0011545	0.00689688	-1.21187
LINGO2	0.479267	-2.16016	1.8943	0.0595522	0.150693	-4.40039
FOSB	0.478862	4.90694	1.78237	0.0761251	0.181071	-5.43852
LRRIQ3	0.478364	-0.626356	3.53214	0.000506177	0.00351632	-0.383105
ST18	0.478354	1.09771	2.01158	0.0455352	0.123064	-4.47583
SERPINA10	0.478038	-1.76255	1.54639	0.123509	0.257386	-4.99326
FLI1	0.47799	4.11939	4.0188	8.13676e-05	0.000769541	0.812478
SOX30	0.477897	-1.39696	2.49284	0.013441	0.0489361	-3.2239
TMSB15A	0.477359	-1.52863	2.8443	0.00488858	0.022089	-2.34542
TANC2	0.47734	5.89145	3.94912	0.000106883	0.000969715	0.45265
CCDC88A	0.477266	5.54142	3.41864	0.000755157	0.00485653	-1.37059
HLA.DOB	0.477237	1.54286	2.50353	0.0130532	0.0478962	-3.46597
ADA	0.47689	3.30055	3.71721	0.000258031	0.00201691	-0.161536
PTPRD	0.476786	3.17705	2.90163	0.00410571	0.019214	-2.68625
NLRP2	0.476366	2.50028	1.24686	0.213832	0.379039	-5.89085
KCNC3	0.476157	2.07089	2.88544	0.00431434	0.02	-2.56029
MAJIN	0.476109	-3.19292	1.86177	0.0640255	0.159122	-4.38964
CORO2B	0.475809	1.95229	3.16001	0.00180917	0.0099773	-1.76113
KLK2	0.475783	-3.4481	1.31673	0.189355	0.34763	-5.18081
HEY1	0.475762	3.01249	4.8069	2.90873e-06	4.38565e-05	4.10857
ARNTL2	0.475391	5.54919	3.52453	0.000520098	0.00358917	-1.02415
KRT75	0.475174	-4.26318	1.71732	0.0873873	0.200302	-4.56543
CD69	0.475127	2.70121	2.56024	0.0111584	0.0424528	-3.4979
PARP15	0.47455	3.44157	1.45345	0.147582	0.292419	-5.78316
PRNP	0.474486	6.77012	5.071	8.64334e-07	1.50382e-05	5.05045
PAIP2B	0.474434	2.57815	2.86479	0.00459435	0.0209897	-2.69509
SYT1	0.47441	1.70699	2.46005	0.0146951	0.0522913	-3.59539
SPATA22	0.473885	-4.22686	2.17636	0.0306377	0.0912689	-3.74635
CHST15	0.473097	5.76818	4.58638	7.72473e-06	0.000101946	2.94858
ERRFI1	0.472622	7.84158	3.52855	0.000512696	0.00354834	-0.983354
BLK	0.472428	-0.147425	1.33249	0.184136	0.340632	-5.42887
PPP1R3F	0.47241	2.22718	5.20744	4.53429e-07	8.56699e-06	5.9646
GINS2	0.472265	2.65511	4.12014	5.43694e-05	0.000540815	1.3867
CNTN3	0.472215	1.50277	2.23524	0.0264489	0.0815962	-4.07282
PDZD2	0.47195	3.82491	3.44485	0.00068913	0.00453481	-1.15052
C1QL4	0.471828	-4.19524	2.36019	0.0191769	0.0639779	-3.3673
ANKRD34B	0.471796	-3.75208	1.59017	0.113292	0.241472	-4.79027
IKZF3	0.471727	3.24563	2.36601	0.0188861	0.0632348	-4.04613
PCBP3	0.471526	1.54825	2.63415	0.00905941	0.0360586	-3.14935
DPY19L2P2	0.471356	1.15963	2.63105	0.00913968	0.0363522	-3.1115
WASF1	0.471138	2.82165	4.61217	6.90291e-06	9.29337e-05	3.31192
CD44	0.470302	8.71301	4.94117	1.57875e-06	2.54564e-05	4.52589
LINC01589	0.469925	-1.62053	1.97839	0.0491853	0.130379	-4.2864
MAGEE1	0.469464	1.56606	3.79717	0.000191298	0.00158436	0.342349
C2orf66	0.469165	-3.43443	2.18864	0.02972	0.089133	-3.7627
TCAM1P	0.469164	-2.63755	1.63745	0.103025	0.225423	-4.79284
TPST2	0.468937	5.03193	3.37032	0.000892649	0.00559026	-1.50477
VEGFD	0.468887	-1.80383	2.02699	0.0439207	0.119687	-4.18076
VLDLR	0.468668	4.03247	4.52331	1.01505e-05	0.000128776	2.79356
DPYD	0.467527	5.51456	3.72434	0.000251284	0.00197264	-0.343621
TNFSF14	0.467483	1.52691	3.02482	0.00279642	0.0141909	-2.10166
LINC01119	0.467241	-0.908985	3.19204	0.00162829	0.00913033	-1.4143
IGFN1	0.467135	0.305414	1.74819	0.081885	0.191202	-4.86308
TBX18	0.467122	1.21333	1.84658	0.0662081	0.162948	-4.79475
ARHGAP29	0.467117	5.29789	3.68157	0.000294386	0.00225592	-0.484566
C22orf34	0.466887	0.557821	3.85142	0.000155711	0.0013352	0.617974
VEPH1	0.466674	1.95021	2.45306	0.0149754	0.053063	-3.6471
MCOLN3	0.466391	1.31562	2.31058	0.0218215	0.0707125	-3.88458
PSMG3.AS1	0.466197	1.87529	4.12225	5.39117e-05	0.000537047	1.48887
TUSC3	0.466026	5.29926	3.05709	0.00252373	0.0130446	-2.47384
ACTC1	0.46596	-0.924666	1.58622	0.114186	0.242882	-5.00247
PLXND1	0.465636	6.95974	5.9621	1.03404e-08	3.0388e-07	9.33062
BTK	0.465635	2.98685	3.13508	0.00196258	0.0106512	-1.98389
ACKR3	0.465501	4.69955	3.42653	0.000734679	0.00477403	-1.30222
COL13A1	0.465143	2.57305	3.43081	0.000723806	0.00472374	-1.01015
ALDH8A1	0.464773	-1.26743	2.79185	0.00572166	0.0250385	-2.49862
ARHGAP25	0.464714	3.72843	3.88898	0.000134852	0.00118865	0.386104
RAPSN	0.464636	-2.32078	2.309	0.0219108	0.0708783	-3.57755
TLR2	0.464251	4.63397	3.82465	0.000172401	0.00145518	0.0562986
SPAG6	0.46421	-2.38421	1.60861	0.109195	0.235381	-4.85308
FPR2	0.464206	0.587997	1.72486	0.0860156	0.197974	-4.9327
MIXL1	0.464114	-2.2612	2.65307	0.00858256	0.0346138	-2.78971
TSPAN2	0.463983	3.73957	2.73466	0.0067752	0.0285924	-3.22201
TSPAN7	0.463844	3.18478	2.36701	0.0188363	0.0631313	-4.03566
ADK	0.463331	4.54198	6.39329	1.02479e-09	3.84205e-08	11.6173
RAMP2.AS1	0.463205	-0.307538	2.54999	0.0114814	0.043454	-3.16937
ACVR1C	0.463091	0.876004	2.76857	0.00613112	0.0263408	-2.72803
MCM2	0.462993	4.98288	4.31964	2.40481e-05	0.000268395	1.89381
NGFR	0.462836	3.53434	1.60363	0.11029	0.236946	-5.56948
MIR155HG	0.462574	0.159202	3.33903	0.000993755	0.00611666	-1.04111
PLOD1	0.462506	7.328	4.36979	1.95003e-05	0.000224407	2.081
DYSF	0.461914	4.67884	4.35536	2.07168e-05	0.000236294	2.05479
ALDH1L2	0.461844	4.1573	3.0008	0.00301674	0.0150711	-2.5469
CSGALNACT1	0.461781	4.34666	4.6035	7.16935e-06	9.61337e-05	3.09318
MORN5	0.460584	-3.68036	1.73001	0.0850902	0.196627	-4.57963
ARMC4	0.460401	-2.49054	2.10625	0.0363636	0.103849	-3.98202
NES	0.460265	5.7223	3.71827	0.000257018	0.00201198	-0.369563
MUC19	0.460234	-4.2772	1.93776	0.0539857	0.139909	-4.19318
SCEL	0.460099	4.21681	1.54346	0.124216	0.258561	-5.76552
RYR1	0.460058	1.66788	2.56269	0.0110824	0.0422403	-3.34201
C1orf162	0.459987	3.66642	2.92695	0.00379791	0.0180565	-2.68915
IKZF1	0.459936	3.82759	2.64702	0.00873271	0.0350419	-3.46025
PRCD	0.459642	-0.0527009	3.32066	0.00105802	0.00641215	-1.08248
TENT5B	0.459263	1.31016	2.7518	0.00644233	0.0274451	-2.82251
PLD5	0.458236	-2.34395	1.93451	0.0543868	0.140644	-4.31494
S100A4	0.458195	7.14945	2.0886	0.0379427	0.10726	-4.88172
RGPD1	0.457889	-3.34968	1.23538	0.218063	0.384724	-5.2868
SPOCK2	0.457362	5.0859	2.32616	0.0209584	0.068567	-4.35816
ATP2A1	0.456707	-0.37248	2.3186	0.0213733	0.0696245	-3.69471
HAP1	0.456528	0.583418	2.36801	0.0187868	0.0629778	-3.67416
F11.AS1	0.456526	-2.2863	1.30424	0.19357	0.3531	-5.2813
RIMS4	0.456506	-2.7949	1.88075	0.0613823	0.154179	-4.38169
LNCOC1	0.456421	-2.10109	2.52111	0.0124372	0.0462138	-3.11444
MAPK10	0.456412	2.92625	3.71784	0.000257429	0.00201415	-0.103886
LAMB4	0.45636	-1.2415	2.72538	0.00696169	0.0292164	-2.66949
BARX1	0.456097	-1.06195	1.34853	0.178932	0.334591	-5.32404
VCAM1	0.455999	5.90675	2.93136	0.00374648	0.0178475	-2.84908
FCN3	0.455994	0.436759	2.35598	0.0193897	0.0645205	-3.68508
CPB2	0.455942	-3.02189	1.36323	0.174261	0.328725	-5.1542
LINC02178	0.455816	-4.66015	1.73999	0.0833173	0.193385	-4.50605
FKBP10	0.455712	6.97689	3.7311	0.000245046	0.0019291	-0.318919
TMEM71	0.455693	1.69901	3.18479	0.0016677	0.00932942	-1.65577
WDR17	0.45566	0.944144	2.23042	0.0267716	0.0823336	-4.01308
GSG1	0.455619	-2.09745	1.36468	0.173805	0.328199	-5.2205
HDGFL3	0.455609	5.05456	4.29196	2.69774e-05	0.000295409	1.78071
KRT6B	0.455256	3.52768	1.3665	0.173237	0.327495	-5.91922
CFAP54	0.455237	1.47167	1.15233	0.250489	0.42301	-5.84505
SYNE1	0.455178	6.25367	3.08262	0.00232558	0.0122244	-2.4156
EFHB	0.454672	-1.0257	2.89492	0.00419102	0.0195476	-2.24079
LINC00471	0.454623	-2.08824	3.28748	0.00118395	0.00704515	-1.07488
SNAP25	0.45452	2.24324	1.85154	0.0654879	0.161763	-4.93027
KCNH3	0.454287	0.049111	2.38615	0.0179091	0.0608161	-3.5803
DGKB	0.454027	-0.326746	2.02722	0.0438969	0.119641	-4.29722
CADM1	0.453965	4.72447	3.62562	0.000361344	0.00267569	-0.643344
ADAD2	0.453909	-3.25819	1.96005	0.051306	0.134622	-4.21093
HAO1	0.453727	-4.20439	1.63508	0.103521	0.226183	-4.6949
LINC00668	0.453698	-3.09434	1.01768	0.309994	0.490157	-5.53421
ETS1	0.453482	7.22754	4.57164	8.23574e-06	0.000107473	2.89964
GNLY	0.453465	1.58664	2.6087	0.00973823	0.0381163	-3.21682
RTL8B	0.453413	3.46508	4.41211	1.63155e-05	0.000193347	2.4129
F8	0.453387	3.20455	4.52425	1.01094e-05	0.000128449	2.90235
KCNIP3	0.453356	1.19797	3.39226	0.000827557	0.00522173	-0.965739
FAM171A2	0.45294	0.83393	3.06473	0.00246282	0.0127851	-1.91292
DNAAF1	0.452842	-0.129616	2.71171	0.00724518	0.030106	-2.78481
MAPT	0.45256	1.474	2.4807	0.0138939	0.0502205	-3.51287
BNC2	0.452391	3.94301	2.94273	0.0036169	0.0173527	-2.68525
CADM2	0.452266	-1.34984	1.96913	0.0502462	0.132477	-4.32237
NLRC3	0.45226	2.57743	3.45193	0.000672242	0.00443764	-0.940631
CYP4Z1	0.452175	-3.81964	1.80372	0.0727004	0.174608	-4.4508
NEMP1	0.452052	4.23407	5.43226	1.52554e-07	3.3831e-06	6.79712
BTBD19	0.451924	3.12831	3.77259	0.000209835	0.0017107	0.0558528
CHST8	0.451899	-1.12585	1.72001	0.086895	0.199529	-4.77385
NRSN2	0.451851	4.2279	2.92562	0.00381357	0.0181053	-2.76805
MAD2L2	0.451733	4.15164	4.80699	2.90748e-06	4.38565e-05	3.97409
WAS	0.451574	3.34233	2.77685	0.00598243	0.0259017	-3.04813
GBP6	0.451211	-0.734696	1.64951	0.100529	0.221556	-4.92203
ITPR2	0.451046	5.72046	2.54321	0.0117	0.0441017	-3.86912
ITGA4	0.45095	3.84233	2.52005	0.0124737	0.0463082	-3.77841
FLRT2	0.450792	5.08671	2.39362	0.017558	0.0598713	-4.20396
MARK1	0.450671	2.39954	3.22815	0.00144457	0.00826594	-1.61571
ERGIC2	0.45034	5.56386	5.61393	6.18022e-08	1.52643e-06	7.5967
SGCE	0.450165	4.56532	3.92107	0.00011916	0.00106664	0.409446
HSPA4L	0.450143	3.09148	2.98733	0.00314724	0.0156018	-2.43092
GRIK2	0.449868	0.641116	2.89533	0.00418581	0.0195342	-2.3688
CLIP4	0.449795	5.16064	4.18115	4.24977e-05	0.000438104	1.34448
POLN	0.449748	0.262135	3.81037	0.000181991	0.00152402	0.493612
SLC2A5	0.449418	2.82824	2.99717	0.0030514	0.0152079	-2.36054
ANK2	0.449324	3.74443	2.47465	0.0141246	0.0508564	-3.87431
ORC1	0.448725	1.8395	3.6829	0.000292942	0.00224795	-0.0796834
TGFB3	0.448519	5.6311	2.58201	0.0104991	0.0405067	-3.77101
C5orf46	0.448442	1.32443	1.90188	0.0585481	0.148881	-4.7122
ZNF469	0.448337	4.64072	2.90545	0.0040579	0.0190649	-2.86528
NUP210L	0.448047	-2.90547	2.19243	0.0294412	0.0884879	-3.78429
RECQL	0.447954	4.98686	3.07734	0.00236528	0.0123981	-2.39843
DBH.AS1	0.447849	-0.0692423	2.17795	0.0305176	0.0909597	-4.02023
CCNJL	0.447842	1.84081	2.78677	0.00580874	0.0253333	-2.79642
WDHD1	0.44775	3.33538	3.96792	9.93321e-05	0.000912099	0.727291
ARC	0.447526	-0.575007	1.76627	0.078795	0.185437	-4.7463
PRKAR2B	0.447452	3.30096	3.21501	0.00150911	0.00857707	-1.79432
LHFPL5	0.44684	-1.97513	2.43589	0.0156846	0.054901	-3.31837
SYCP2L	0.446645	-1.42894	2.39939	0.0172911	0.0591863	-3.4343
COL6A3	0.4464	10.4286	2.64272	0.00884053	0.0353896	-3.48335
PTGS2	0.446199	4.78114	1.82838	0.068904	0.167891	-5.34719
CNN3	0.446076	7.24875	4.86496	2.23669e-06	3.46936e-05	4.14723
SLC8A2	0.445847	0.132055	1.36127	0.174878	0.329508	-5.42205
GPAM	0.445802	3.74305	3.65749	0.000321628	0.00242797	-0.427796
ZBTB32	0.445793	-1.04097	2.18825	0.0297483	0.0891915	-3.91666
NRP2	0.445757	6.6995	3.42545	0.00073747	0.00477955	-1.35226
C1QTNF6	0.445629	4.84023	2.93214	0.00373752	0.0178303	-2.80616
HRK	0.445603	-0.672295	1.74576	0.0823071	0.191733	-4.77239
LSAMP.AS1	0.44551	-2.61634	1.47982	0.140412	0.282123	-5.02497
NLRP7	0.445435	-3.55608	1.74629	0.0822143	0.191703	-4.5598
PHTF2	0.44529	4.97289	5.07609	8.43976e-07	1.47308e-05	5.09706
JPH3	0.445004	-0.0124898	1.99733	0.047073	0.126058	-4.38373
LINC01535	0.444877	-1.86907	1.94578	0.0530089	0.138084	-4.32713
CERKL	0.444203	2.47861	2.0432	0.0422749	0.116474	-4.60614
RTTN	0.444193	3.23107	5.13595	6.36769e-07	1.15082e-05	5.53396
TBX1	0.444108	-0.70329	2.03734	0.0428634	0.117629	-4.24462
NT5M	0.443952	0.193769	3.46982	0.000631305	0.00421231	-0.633329
SAMSN1	0.443947	3.43158	3.01292	0.00290373	0.0146423	-2.41028
PRB3	0.443838	-3.36296	1.91603	0.0567117	0.145463	-4.28472
HOMER1	0.443568	3.15034	3.39895	0.000808586	0.00513107	-1.19777
JHY	0.443501	2.65165	5.34629	2.32262e-07	4.84245e-06	6.5621
VAMP5	0.443427	4.02083	2.53865	0.0118488	0.0445423	-3.75774
PCDHA1	0.443321	-2.9237	1.90438	0.0582205	0.148265	-4.33169
IAPP	0.443209	1.25826	0.960663	0.33782	0.52009	-6.0079
CDH15	0.443122	-1.41198	2.53438	0.0119896	0.0449604	-3.12526
SLC39A6	0.442559	5.9181	5.32042	2.63338e-07	5.41607e-06	6.19107
OSBPL6	0.442375	1.81535	3.46358	0.000645309	0.00428864	-0.803798
DENND5A	0.442235	5.77223	5.65405	5.04832e-08	1.26937e-06	7.78874
SLC5A7	0.441903	-2.8524	1.36616	0.173342	0.327619	-5.16104
ADGRL3	0.441756	1.65801	2.232	0.0266653	0.0821088	-4.09863
SERPINI2	0.441602	-0.557573	0.763937	0.445758	0.623302	-5.96815
PNMT	0.441436	-1.11394	1.55749	0.120851	0.253323	-5.02826
FAM25A	0.441133	-3.78853	1.56559	0.118943	0.250232	-4.82502
LINC01619	0.440901	-0.579389	3.25055	0.0013405	0.00779905	-1.2602
SPOCK1	0.440699	5.38022	2.67184	0.00813224	0.0331091	-3.53542
PHEX	0.440041	-0.045794	2.95451	0.003487	0.0169199	-2.14871
SAMD4A	0.440032	4.91338	4.66076	5.57765e-06	7.71414e-05	3.29016
CCDC80	0.439812	7.87302	2.41441	0.0166131	0.0573704	-4.14428
MAFB	0.439104	5.66516	3.54338	0.000486235	0.00340324	-0.964085
OBSCN	0.438893	4.67371	3.68443	0.000291302	0.00223698	-0.438468
GRIN2C	0.438865	-1.85616	1.84685	0.0661684	0.162946	-4.50507
ZP1	0.438663	-2.66852	2.11058	0.035985	0.103032	-3.96198
TRHDE	0.43855	1.16224	1.43083	0.153957	0.30109	-5.44804
GPR176	0.438396	3.9292	3.58594	0.000417265	0.00301126	-0.696058
RNASE7	0.438175	-0.95918	1.5188	0.130308	0.267151	-5.10162
CDA	0.437881	3.45114	1.80425	0.0726175	0.174434	-5.22418
LAMC2	0.437838	9.48602	2.84862	0.00482519	0.0218651	-2.97981
NFATC1	0.437702	4.12254	3.71711	0.00025813	0.00201691	-0.271173
LEPR	0.4377	4.08912	3.0595	0.00250437	0.0129674	-2.36833
CACNA1I	0.437632	-0.523681	2.05328	0.041278	0.114387	-4.229
RPL39L	0.43757	2.51868	2.948	0.0035582	0.0171428	-2.4496
NKX2.2	0.437049	0.501426	1.07275	0.284609	0.463203	-5.80057
CDH23	0.436991	2.76903	3.65272	0.000327304	0.00246636	-0.304616
THSD1	0.436872	1.9691	4.27265	2.92192e-05	0.000316305	2.05196
SASH3	0.436797	3.8173	2.70416	0.00740606	0.0306603	-3.31058
PKD2L2	0.436678	-1.86963	2.26773	0.0243577	0.0768024	-3.69279
BIRC5	0.436601	4.12493	3.42043	0.000750461	0.00483563	-1.26426
CHST7	0.436146	2.21614	4.30274	2.57981e-05	0.000284545	2.1425
EVL	0.436108	5.6416	3.60338	0.000391756	0.00285676	-0.76209
KIFC3	0.435978	5.90315	3.80373	0.000186612	0.00155241	-0.0718718
PODXL	0.435822	7.36268	3.42481	0.000739096	0.00478356	-1.33871
THORLNC	0.435675	-2.54945	1.97601	0.0494561	0.130847	-4.22603
ZFP57	0.435452	-1.6012	1.10695	0.269574	0.446027	-5.55887
CEL	0.435385	4.43443	0.671013	0.502946	0.67494	-6.7484
WASF3	0.435279	2.82658	3.75131	0.000227251	0.00182063	0.0280741
LGALS1	0.435143	8.0389	2.69402	0.0076272	0.0313892	-3.44817
RGMA	0.434683	3.04834	2.24365	0.0258928	0.0804001	-4.29133
GPSM1	0.434574	3.94387	3.7555	0.000223715	0.00180302	-0.11661
IGF1R	0.434535	6.40312	3.94225	0.000109774	0.00099109	0.426746
SLIT3	0.434471	4.92976	2.3199	0.0213016	0.0694315	-4.36254
CMTM3	0.434301	5.99998	3.01246	0.00290788	0.0146505	-2.61928
AKAP12	0.433847	6.87128	2.60567	0.00982218	0.0383622	-3.71002
ECHDC3	0.43384	1.97432	2.31114	0.0217901	0.070636	-3.96862
SCG5	0.433801	5.24074	1.74001	0.0833138	0.193385	-5.53045
HOXB.AS1	0.433368	0.265526	2.36939	0.0187189	0.0627958	-3.63776
FOXM1	0.433124	4.26287	3.26475	0.00127817	0.00751324	-1.77153
FLNA	0.433023	10.3349	3.50553	0.000556446	0.00378071	-0.965153
BCAS4	0.432992	3.17745	3.47721	0.000615072	0.00411419	-0.946367
CDKL2	0.432905	-0.658642	2.39772	0.0173682	0.059364	-3.49463
SIX3.AS1	0.432849	-3.69863	1.30798	0.192304	0.351345	-5.17299
BASP1	0.432677	4.98095	3.14465	0.00190233	0.0103781	-2.19847
MT1E	0.432529	5.25428	2.46121	0.0146492	0.0522168	-4.053
ST6GALNAC5	0.432516	2.3816	2.49981	0.013187	0.0482494	-3.59463
SH3TC2	0.432338	2.2974	2.2863	0.0232285	0.0739958	-4.07555
MPP2	0.431962	1.79029	3.14544	0.0018974	0.0103662	-1.78117
MMP19	0.431935	4.24763	2.77271	0.00605644	0.0261409	-3.18716
GPHA2	0.431776	-2.89066	1.0246	0.306723	0.487151	-5.54411
PTPRC	0.431675	5.669	2.24022	0.0261181	0.0808742	-4.57128
BACE1	0.431618	5.65573	4.30672	2.5375e-05	0.000280618	1.81763
LINC00346	0.431204	1.48961	1.99586	0.0472346	0.126349	-4.55547
TBC1D10C	0.431136	2.57531	2.19962	0.0289188	0.0873783	-4.30171
ROBO1	0.431011	5.31863	3.2777	0.00122367	0.00725054	-1.80954
C6orf163	0.430785	-1.46285	3.32266	0.00105085	0.00638492	-0.996008
MIR924HG	0.430471	-1.139	2.08584	0.0381942	0.107783	-4.11631
SCIMP	0.430334	2.29542	2.78432	0.00585125	0.0254457	-2.86323
SLC26A7	0.430187	-0.603169	2.38015	0.018195	0.0615425	-3.53855
HLA.DQB1.AS1	0.429805	-1.60394	1.02137	0.308246	0.488733	-5.64608
AARD	0.429721	-1.30293	2.71681	0.00713826	0.0297579	-2.68664
EDA2R	0.429701	1.2575	3.29719	0.00114574	0.00685437	-1.26523
SLC9A7	0.429524	4.98394	4.65836	5.63677e-06	7.78198e-05	3.27643
SERHL	0.42952	-1.26019	2.12489	0.0347582	0.100361	-4.02856
RCSD1	0.429294	3.94037	2.80067	0.00557306	0.0245488	-3.07263
ZNF385A	0.428825	4.2423	2.52508	0.012302	0.0458847	-3.81808
CASC11	0.428493	-3.17127	2.00696	0.0460287	0.124016	-4.1298
PRIMA1	0.428447	0.101628	1.60577	0.109819	0.2363	-5.06957
MCTP1	0.428112	3.99131	3.41914	0.000753851	0.00485374	-1.25172
LGI3	0.428104	-1.21929	1.43224	0.153553	0.300578	-5.19728
CTNNA2	0.428072	-0.582685	1.50566	0.133648	0.272262	-5.15152
COL4A5	0.427929	4.01177	2.74179	0.00663479	0.0281004	-3.24121
FOSL1	0.427875	3.87745	2.00706	0.0460182	0.124016	-4.91225
LRRC34	0.427676	0.93849	3.72718	0.000248647	0.00195378	0.160719
ASTN2	0.427565	3.48616	1.34108	0.181336	0.337327	-5.94519
AVPR1B	0.427249	-2.60317	1.64005	0.102483	0.224559	-4.78938
ARMH1	0.427219	0.335092	2.60851	0.00974348	0.038128	-3.08127
NKAIN4	0.427158	0.468413	1.59888	0.111342	0.23841	-5.12046
TMEM225B	0.427135	-1.21497	2.78287	0.0058765	0.0255356	-2.52258
KCNN2	0.427114	-0.43747	3.32071	0.00105785	0.00641215	-1.05684
PXDN	0.427069	6.72796	2.88663	0.0042987	0.0199496	-2.97026
ANKRD18B	0.427059	-1.42359	1.46392	0.144703	0.288251	-5.1389
KCNJ6	0.426793	0.224195	1.63184	0.104204	0.227162	-5.03837
PAPPA	0.42676	3.49672	2.12715	0.0345682	0.0999853	-4.61242
KRT1	0.426716	-2.93893	1.45491	0.147179	0.291862	-5.03618
SLC45A1	0.426642	1.48172	3.28599	0.00118993	0.0070762	-1.32281
BHMT	0.426616	-2.95668	1.84658	0.0662081	0.162948	-4.43016
SATB1	0.426597	5.08784	3.93265	0.000113936	0.00102481	0.416526
SYP	0.426356	2.31282	2.11658	0.0354663	0.101966	-4.43299
AREG	0.426228	4.65687	2.15774	0.0320767	0.0944784	-4.69483
CD86	0.426145	3.67147	3.11302	0.00210833	0.0112811	-2.1539
GLT1D1	0.425868	-0.0701519	2.57925	0.0105805	0.0407549	-3.11666
AFAP1L1	0.425859	3.59007	4.33907	2.21773e-05	0.00025039	2.10733
ODF3L1	0.425841	-1.08172	2.57093	0.0108302	0.0414776	-3.05932
ADAM11	0.425794	-1.37277	2.7371	0.0067267	0.0284177	-2.63073
SLC38A5	0.425551	4.72668	1.51729	0.130688	0.2677	-5.85425
PCED1B.AS1	0.425229	2.157	2.51582	0.01262	0.0467478	-3.52083
TRPS1	0.425224	4.77529	2.51526	0.0126393	0.0467984	-3.89348
MOB3A	0.425221	5.51633	4.33268	2.27769e-05	0.000256466	1.92369
CASKIN1	0.425041	-1.76284	2.47701	0.0140342	0.050629	-3.23563
MUC15	0.425033	-0.306193	1.07381	0.284132	0.462561	-5.71916
USP6	0.424871	0.267903	1.7581	0.0801786	0.187953	-4.84159
PTN	0.424854	2.3732	2.3852	0.0179538	0.0609191	-3.86388
KL	0.424839	1.06946	2.25738	0.0250077	0.0783353	-3.96644
RADX	0.42482	1.73561	3.26104	0.0012942	0.00757714	-1.42725
LPO	0.42481	-2.31589	2.03508	0.0430921	0.118006	-4.13114
ADORA2A.AS1	0.424556	-2.68831	1.65532	0.0993442	0.21961	-4.76112
DOCK2	0.424372	4.76655	2.78215	0.00588909	0.0255704	-3.21092
PFKFB4	0.424368	3.27883	3.5552	0.000466081	0.00329325	-0.707369
WDR86	0.424317	1.14251	2.24933	0.0255236	0.0795488	-3.9956
SLC5A10	0.423878	-2.13385	2.04431	0.0421639	0.116253	-4.12424
LINC02475	0.423861	-4.14093	1.3459	0.179778	0.335609	-5.09738
FGF5	0.42368	-0.688888	1.39772	0.163665	0.314376	-5.29383
SIGLEC1	0.423598	3.93099	2.24812	0.0256018	0.0797332	-4.41906
TXK	0.423467	0.703485	2.96149	0.00341197	0.0166671	-2.19238
GTDC1	0.423265	4.27178	6.9865	3.61966e-11	1.94612e-09	14.89
TPRG1.AS1	0.423126	-1.85954	2.3351	0.0204771	0.067348	-3.54802
GALR2	0.422934	-3.07349	1.88566	0.0607134	0.15289	-4.3551
PCDHGC5	0.422737	-0.698614	1.87389	0.0623269	0.155933	-4.54905
RORA	0.422443	4.99322	3.18022	0.00169301	0.00944887	-2.09221
SLFN12L	0.422358	0.946408	2.22436	0.0271831	0.0833333	-4.02531
ZAP70	0.422334	2.14934	2.13771	0.0336894	0.0978496	-4.36405
MAP1B	0.422141	6.36029	2.86933	0.0045314	0.0207531	-3.02256
CTSV	0.421711	2.59748	2.17918	0.0304245	0.0908053	-4.35249
SULT4A1	0.421294	-0.274492	1.50139	0.134749	0.273886	-5.18644
GINS3	0.421054	2.22653	5.7401	3.26046e-08	8.50518e-07	8.47816
FAM92B	0.420921	-2.87948	1.90298	0.0584041	0.148619	-4.3364
RPL6	0.420666	9.03307	5.62584	5.82047e-08	1.4526e-06	7.71325
MEG3	0.420603	5.74553	2.50657	0.0129448	0.0476553	-3.95906
IL10	0.420556	-0.435808	2.57792	0.0106203	0.0408516	-3.09045
RASGRP2	0.420528	2.56831	2.06056	0.0405704	0.112969	-4.58637
ANGPTL6	0.420372	-1.12453	2.89175	0.00423189	0.0196997	-2.24281
GJC1	0.420241	3.37497	3.56078	0.000456839	0.00324366	-0.703588
MAP3K4	0.420136	5.08027	6.50659	5.48854e-10	2.20081e-08	12.1973
CCDC18	0.419861	2.12787	3.82704	0.000170849	0.00144354	0.38662
SFMBT2	0.419402	3.66286	3.68472	0.000290993	0.00223607	-0.323984
TNFRSF19	0.418986	3.90354	2.95645	0.00346602	0.0168475	-2.64057
SLC2A3	0.418976	6.26385	2.58437	0.0104295	0.0402939	-3.77137
FAM126A	0.418953	4.55557	3.31513	0.00107811	0.00651502	-1.64377
HSPB8	0.418834	3.91866	2.82745	0.00514337	0.0230076	-2.99939
CDH8	0.418691	-1.4247	1.08925	0.277284	0.454508	-5.59415
GNG7	0.418428	2.8684	2.28487	0.023314	0.0742114	-4.16716
PRODH	0.41837	1.06354	1.56041	0.12016	0.252428	-5.24903
KIAA1549L	0.41815	3.91103	2.40851	0.0168766	0.0580406	-4.05368
NPAS3	0.418143	0.586366	2.94468	0.0035951	0.017284	-2.22738
SPATA9	0.418079	-1.64354	2.94186	0.00362663	0.0173856	-2.07802
FPR3	0.418049	4.22466	2.44725	0.015212	0.0536553	-4.00262
CDK5R2	0.417953	-0.309584	1.32681	0.186005	0.343211	-5.41907
LINC00926	0.417727	1.61655	1.87966	0.0615312	0.154479	-4.7877
CD226	0.417611	1.27975	2.78045	0.00591888	0.0256664	-2.73956
SUSD3	0.417458	1.37821	2.72327	0.00700487	0.0293408	-2.89915
NPFFR2	0.417409	-3.46077	1.6955	0.091454	0.206649	-4.64719
INTS13	0.417317	4.62716	5.18118	5.13869e-07	9.56569e-06	5.59581
KIF3C	0.417219	4.06693	3.88268	0.000138159	0.00121516	0.321097
ALPL	0.417212	2.79884	2.48134	0.0138695	0.0501737	-3.7026
IP6K3	0.417072	-2.24944	1.5901	0.113309	0.241478	-4.89122
TRIB3	0.416959	4.20667	2.86752	0.00455643	0.0208392	-2.92509
PCDH8	0.416822	-2.93399	1.44716	0.149335	0.294566	-5.04607
CD200R1	0.416785	0.11748	2.43711	0.0156331	0.0547983	-3.46935
FGFR1	0.416166	6.50475	3.75941	0.000220468	0.00178089	-0.228129
KEL	0.416058	-1.25913	1.71431	0.0879387	0.20107	-4.77283
CASP17P	0.415878	1.17945	2.98016	0.00321869	0.0158644	-2.18711
C3orf80	0.415816	1.68191	2.95331	0.0035	0.0169584	-2.31853
HYDIN	0.415715	0.9269	1.48082	0.140146	0.281772	-5.34992
SPP1	0.415445	9.09728	1.94039	0.0536643	0.139314	-5.10195
NPTXR	0.415358	4.09798	2.80862	0.00544229	0.0240615	-3.0735
FADS1	0.415221	4.84583	4.09063	6.1192e-05	0.000598008	1.01761
IGFBP7.AS1	0.415082	-2.99293	2.17745	0.030555	0.091039	-3.80967
TRPM3	0.414799	0.0403366	1.9997	0.0468139	0.12545	-4.38364
CTSL	0.414787	6.84844	3.85454	0.000153867	0.0013221	0.114931
FAM189A1	0.414674	0.554578	1.53611	0.12601	0.261253	-5.22443
WDR54	0.414666	3.5334	3.81899	0.000176147	0.00148305	0.163327
MDFIC	0.414506	5.56787	3.89563	0.000131447	0.00116231	0.263789
C6orf118	0.414382	-4.90031	1.89159	0.0599144	0.151357	-4.24165
NR1I3	0.414306	-0.995304	2.83574	0.00501656	0.0225368	-2.39975
FAH	0.41428	4.23686	4.28403	2.78775e-05	0.000303796	1.81311
NID2	0.414241	4.72627	2.59141	0.0102252	0.0396327	-3.70101
NRCAM	0.413548	3.69077	2.13792	0.0336728	0.0978203	-4.61916
RNASEK.C17orf49	0.413377	-0.561705	2.64453	0.0087949	0.0352239	-2.91821
LINC00839	0.41337	0.283894	2.49272	0.0134455	0.0489383	-3.35677
CLDN9	0.413363	1.46344	1.48079	0.140153	0.281772	-5.41843
MIR4435.2HG	0.413307	4.98868	4.3842	1.83547e-05	0.000212688	2.1507
PRH1	0.413264	-0.614444	1.32872	0.185373	0.34231	-5.3897
CFL2	0.413201	4.21569	4.31167	2.48588e-05	0.000276005	1.92413
PCDH9	0.413172	2.20746	2.37367	0.0185091	0.0622844	-3.86105
AKT3	0.413167	5.48417	3.76946	0.000212316	0.00172775	-0.184465
GLS	0.413087	6.79881	5.16993	5.42081e-07	1.00293e-05	5.49944
MTHFD1L	0.413047	5.11223	5.956	1.06758e-08	3.12626e-07	9.31202
INS.IGF2	0.412729	-4.43	1.42433	0.155827	0.303509	-4.97867
KCNH6	0.412576	-0.522845	1.27914	0.20225	0.364853	-5.45724
KPNA2	0.412503	5.7467	4.59422	7.46537e-06	9.90611e-05	2.98168
MED12L	0.412442	-0.325031	2.28331	0.0234072	0.0744375	-3.77332
CRTAM	0.41224	0.252288	2.72593	0.00695045	0.0291786	-2.77903
DARS.AS1	0.412067	0.45999	3.09615	0.00222643	0.0117699	-1.79026
COL1A1	0.412062	12.4822	2.15234	0.0325048	0.0954368	-4.5457
ADGRF2	0.411985	-2.3693	1.39344	0.164951	0.316338	-5.15959
TGFB1	0.411917	6.17744	3.18727	0.00165411	0.00925959	-2.10325
LRRC8C.DT	0.411858	-0.946501	3.06059	0.00249564	0.0129394	-1.78924
ABCA17P	0.411646	-1.77946	2.16365	0.0316141	0.0933628	-3.91315
MSANTD1	0.411442	-1.13168	2.72366	0.00699688	0.0293147	-2.67983
HCLS1	0.411438	5.50696	2.9035	0.00408224	0.019147	-2.91875
FRMPD1	0.411385	-0.626851	1.51849	0.130387	0.26728	-5.13051
ST8SIA4	0.411258	3.7735	3.3986	0.000809581	0.00513543	-1.28828
AKAP3	0.410949	-0.0914431	2.81576	0.00532702	0.0236205	-2.51609
COL6A5	0.410754	-1.59304	1.55968	0.120332	0.252482	-4.98602
SLFN5	0.410577	6.47275	3.16381	0.00178679	0.00987993	-2.17273
CALHM6	0.410532	1.73293	2.46065	0.0146712	0.0522397	-3.58915
OLFM2	0.410418	2.94901	2.06407	0.0402338	0.112293	-4.64611
SLC35G2	0.410257	2.90788	3.56649	0.000447561	0.00318997	-0.612865
ST6GAL2	0.410095	2.27665	2.25132	0.0253953	0.0791786	-4.1458
KCNIP2	0.410078	0.532502	2.16841	0.0312454	0.0926667	-4.09576
ELK3	0.409718	6.39985	5.17097	5.39417e-07	9.99954e-06	5.49945
PLEKHG2	0.409588	5.35573	4.04117	7.44869e-05	0.000712934	0.805935
CLDN8	0.409304	-3.48024	1.35131	0.178042	0.333455	-5.13581
ABCC9	0.409279	4.63107	1.76053	0.079766	0.187274	-5.4536
BMP1	0.409275	6.01375	3.29198	0.00116612	0.0069489	-1.78051
FERMT2	0.4092	5.76311	3.72031	0.000255076	0.00199959	-0.363059
P2RX1	0.409117	1.76034	1.97963	0.0490437	0.130044	-4.62529
CCN4	0.409081	4.22891	2.22264	0.0273005	0.0835301	-4.51172
PITPNM2	0.409074	3.70335	4.50299	1.10772e-05	0.000138847	2.751
IL12A.AS1	0.408802	-3.57163	2.11558	0.0355528	0.102122	-3.89865
CACNA1A	0.408746	1.99428	2.06918	0.0397471	0.1114	-4.4771
KCNN1	0.408714	-2.22451	2.44688	0.0152275	0.0536945	-3.27677
FGA	0.408607	3.14723	0.983444	0.326515	0.508063	-6.29445
ADAMTS4	0.408328	5.50442	2.86016	0.00465944	0.021229	-3.03837
ANKRD36BP2	0.408242	1.13262	1.23297	0.218958	0.385877	-5.69923
CXorf21	0.407957	1.24128	2.85785	0.00469224	0.0213668	-2.52912
CEACAM21	0.407875	0.684504	2.91877	0.003895	0.0184186	-2.30652
CD53	0.407633	5.29194	2.67419	0.00807717	0.032933	-3.52542
CFAP47	0.407604	-2.74445	1.60901	0.109109	0.235256	-4.82836
NCF1	0.407278	1.7535	2.47487	0.0141159	0.0508359	-3.5618
USP31	0.407263	4.21795	3.5349	0.000501205	0.00348613	-0.900968
RFC2	0.407171	4.48948	6.39162	1.03421e-09	3.85358e-08	11.6126
ELOVL5	0.406927	6.18042	4.89233	1.97448e-06	3.12941e-05	4.25142
RAC2	0.406888	5.61701	2.90199	0.00410123	0.0191984	-2.92591
PTK7	0.406751	7.00239	3.07356	0.00239414	0.0125258	-2.43179
LRP2	0.406645	-2.40781	1.3096	0.191754	0.350775	-5.26343
MAPK8IP2	0.4063	2.22747	2.25612	0.0250877	0.078527	-4.1274
TRIP13	0.406192	3.01031	3.09899	0.00220612	0.0116958	-2.09205
CNTD2	0.405872	-1.40977	1.48986	0.137753	0.278117	-5.10122
GDF11	0.405841	3.20898	3.71773	0.000257536	0.00201415	-0.143734
SLC26A2	0.405734	5.01333	3.41816	0.000756434	0.004861	-1.34938
SH2B3	0.405304	5.44258	5.36317	2.13946e-07	4.51121e-06	6.40028
TAS2R20	0.405303	-0.941227	2.43574	0.0156909	0.0549064	-3.38566
ADGRG3	0.405301	0.682962	1.96833	0.0503392	0.132638	-4.50879
PRSS23	0.404992	7.42431	3.65325	0.000326659	0.00246261	-0.576677
CCDC81	0.40477	-0.139518	3.73547	0.000241086	0.0019041	0.262328
TAGAP	0.404642	3.11772	2.67447	0.00807084	0.0329152	-3.27626
CYP7B1	0.404484	2.45386	2.3852	0.017954	0.0609191	-3.87349
CHST2	0.404404	2.93349	3.54893	0.000476669	0.00335313	-0.674188
FAM217B	0.404271	3.73845	4.36136	2.02028e-05	0.000231061	2.17598
TUT4	0.403834	4.85399	3.70111	0.000273899	0.00212326	-0.393066
JARID2	0.403763	4.67549	5.26264	3.48059e-07	6.83621e-06	5.96789
FRMPD3	0.403597	0.273675	1.9199	0.0562179	0.144418	-4.55493
NKX2.1	0.403542	-4.3561	1.18095	0.238951	0.409921	-5.27744
LRRC4	0.403429	0.0275731	2.2891	0.0230623	0.0736628	-3.79038
TMCC2	0.403345	1.44502	3.54231	0.000488109	0.0034135	-0.504956
PGBD5	0.402859	2.86927	2.88425	0.00433002	0.0200449	-2.68319
CYP1B1	0.402697	5.82919	2.30004	0.0224229	0.0721911	-4.44208
PLIN2	0.402686	5.81456	3.17487	0.00172304	0.00957494	-2.13796
ADAMTSL1	0.402604	2.80931	2.50021	0.0131726	0.0482153	-3.65986
CHGB	0.402561	5.29944	1.00641	0.315371	0.496078	-6.52756
SYT4	0.402533	0.832381	1.15131	0.250906	0.423394	-5.7524
C2orf73	0.40248	-3.03528	2.03271	0.0433339	0.118512	-4.08852
OLAH	0.402471	-2.43261	1.81787	0.0705013	0.170724	-4.51462
NXN	0.402143	5.5735	3.42611	0.000735761	0.00477403	-1.347
MICALL1	0.402115	5.28488	4.555	8.8519e-06	0.000114384	2.83152
ARSJ	0.402102	3.29392	3.05123	0.00257131	0.0132129	-2.2796
SYT5	0.40206	0.363947	1.72549	0.0859023	0.197902	-4.90402
RASAL3	0.402013	3.16745	2.59764	0.0100474	0.0390614	-3.47922
FOXD1	0.401951	0.279005	1.45665	0.146699	0.291323	-5.30822
STX1B	0.40174	0.735081	2.9932	0.00308976	0.0153716	-2.10674
CELF2	0.401693	4.6027	2.77323	0.00604707	0.0261072	-3.22071
SYN3	0.401574	-2.06611	2.01818	0.0448381	0.121711	-4.17873
MEX3C	0.401087	5.20545	4.29205	2.69664e-05	0.000295409	1.77452
BAIAP3	0.40085	3.81016	2.01115	0.045581	0.123128	-4.8912
CBX2	0.400692	1.79364	3.32381	0.00104673	0.00637142	-1.24217
OPRL1	0.400258	1.15691	3.21409	0.00151373	0.00859749	-1.50621
TRAM1L1	0.400004	1.07396	3.58111	0.0004246	0.00304972	-0.341306
DOCK3	0.39998	0.794745	2.31635	0.0214984	0.0698822	-3.8088
LINC02055	0.399892	-4.54924	1.67511	0.0953926	0.213195	-4.61326
COL4A4	0.399798	3.07716	2.1594	0.0319465	0.0941946	-4.46785
LINC00240	0.399599	-1.19895	2.15786	0.0320676	0.0944683	-3.96614
UPP1	0.399555	4.9774	3.35152	0.00095217	0.00591208	-1.5604
TNFRSF18	0.399513	0.954881	2.2406	0.0260936	0.0808284	-3.99146
CACNA2D3	0.399112	0.396217	2.37239	0.0185717	0.0624447	-3.6424
SERPINA5	0.399003	5.43159	1.35795	0.175929	0.3309	-6.1217
ANKRD30B	0.398919	-3.94317	1.26004	0.209044	0.373284	-5.21483
DRC1	0.398913	-1.65568	1.55273	0.121984	0.25498	-4.99156
GAMT	0.398812	3.16795	1.94223	0.053439	0.13888	-4.92209
ARRDC5	0.398798	-1.57898	2.52291	0.0123757	0.0460648	-3.14005
ANKRD65	0.398373	3.25747	2.55582	0.0112969	0.0428722	-3.59864
NPY	0.398312	-1.53168	1.10735	0.269403	0.445788	-5.56456
RPS28	0.39827	6.83254	1.17805	0.240102	0.411221	-6.3529
SH2B2	0.398261	1.98701	2.85513	0.00473108	0.0215086	-2.62884
MMP2	0.398169	8.97985	2.17339	0.0308636	0.0917621	-4.63907
KMO	0.398022	0.798152	2.60882	0.00973513	0.0381163	-3.12491
CHODL	0.397942	-1.55314	1.97935	0.0490757	0.130109	-4.28669
CD7	0.397904	2.10355	2.01078	0.0456206	0.123175	-4.61139
PCOLCE2	0.397874	1.75596	1.86003	0.0642718	0.159591	-4.84164
ATAD2	0.397653	4.95361	2.99579	0.00306466	0.0152558	-2.6321
ANKDD1A	0.39755	2.33924	4.00488	8.59464e-05	0.000805103	0.999871
AMDHD1	0.39711	-0.297481	1.89427	0.0595558	0.150693	-4.54851
CD200	0.3971	3.55484	2.80655	0.00547599	0.0241783	-2.99801
FCGR2A	0.397085	5.62469	2.75915	0.00630416	0.0269545	-3.31437
SCRN1	0.396923	6.65927	3.63484	0.00034941	0.00260709	-0.657438
GSTM1	0.396822	0.34607	0.73473	0.463319	0.640367	-6.07719
KANSL1.AS1	0.396797	0.651327	2.4021	0.0171672	0.0588584	-3.60123
DNAJB4	0.396586	4.44414	3.61641	0.000373665	0.00274881	-0.649737
HIVEP2	0.39632	6.06846	3.81865	0.000176373	0.00148422	-0.0201373
SOX2	0.396253	-0.171718	1.3901	0.165964	0.317842	-5.35188
FAM78A	0.396229	3.03929	2.90883	0.00401597	0.0188945	-2.63811
LINC01588	0.396189	1.00376	3.54355	0.000485946	0.00340264	-0.459301
ENPP5	0.396003	3.42224	2.76177	0.00625563	0.0267931	-3.10147
GABRA3	0.395951	-3.8466	1.38259	0.168252	0.321044	-5.0699
RBL1	0.395873	3.39602	3.58456	0.000419358	0.00302248	-0.624843
PRMT8	0.395667	-3.49698	1.77267	0.0777249	0.18372	-4.52103
NEMP2	0.395579	3.25771	4.92241	1.72076e-06	2.75338e-05	4.58104
HOMER3	0.395555	4.39674	3.07842	0.00235713	0.0123709	-2.34686
FTCDNL1	0.395419	-0.620007	2.34871	0.0197623	0.0654997	-3.6062
MCFD2	0.395312	6.93005	5.57472	7.52397e-08	1.80241e-06	7.40718
PRSS53	0.395174	0.841875	2.90291	0.00408962	0.0191709	-2.36648
MIR3682	0.395172	-3.31016	1.45515	0.147114	0.291768	-5.00901
IL18RAP	0.395139	0.233753	2.45059	0.0150756	0.053305	-3.44832
P2RY1	0.394507	2.88804	2.50193	0.0131106	0.0480434	-3.66882
C5	0.39392	2.63782	2.75734	0.00633786	0.0270665	-2.98719
MSN	0.393534	8.72171	4.38801	1.80622e-05	0.000210026	2.19808
NR3C1	0.393328	6.2129	3.7455	0.000232241	0.00184831	-0.278725
CARD18	0.393113	-5.07406	1.3508	0.178206	0.333571	-5.03502
NELL2	0.392931	1.49844	1.82453	0.0694851	0.16885	-4.86808
PGBD1	0.392382	1.85715	5.31007	2.76873e-07	5.65274e-06	6.46353
UTS2B	0.3923	-1.77739	2.05369	0.0412384	0.114329	-4.1304
VASN	0.392171	5.04616	2.50848	0.0128772	0.0474481	-3.92785
ROBO4	0.391741	3.68427	2.84209	0.00492131	0.0221804	-2.92422
DLL3	0.391507	-3.37245	1.86053	0.0642015	0.159441	-4.37915
TTC29	0.391393	-4.58039	1.74373	0.0826611	0.192289	-4.50316
TLR7	0.391084	2.13232	2.10916	0.0361089	0.103295	-4.42012
NLGN1	0.390617	0.234634	1.75747	0.0802865	0.188127	-4.83627
ANGPT2	0.390484	3.65324	3.06495	0.00246112	0.0127803	-2.29134
THSD7A	0.390444	3.18847	2.63445	0.00905172	0.0360366	-3.39123
EVI2A	0.390375	3.33888	2.74593	0.00655462	0.0278455	-3.12579
AKAP6	0.389917	1.90003	2.35237	0.0195742	0.065018	-3.86698
MPZ	0.389544	0.566612	2.46113	0.0146523	0.0522168	-3.45506
GBE1	0.389458	4.91888	4.77141	3.41163e-06	5.04949e-05	3.76083
RBPJL	0.389426	-1.38688	0.694913	0.487874	0.662037	-5.936
ZCWPW1	0.389414	1.94351	3.55146	0.00047237	0.00332708	-0.529943
SLC26A4	0.389326	-0.422146	2.44355	0.0153644	0.0541086	-3.4071
CDK15	0.38932	-0.129693	2.46445	0.0145211	0.0519192	-3.38372
APLP1	0.389191	3.86488	1.9275	0.0552591	0.142503	-5.0611
RARRES2	0.389041	6.39956	2.09833	0.0370649	0.10547	-4.87644
REELD1	0.388896	-4.13755	1.78501	0.0756948	0.180221	-4.46139
SNX29	0.388869	5.19539	4.83192	2.59808e-06	3.95652e-05	4.00783
NLRP3	0.388732	2.28467	2.80332	0.00552918	0.0243748	-2.80968
MSC.AS1	0.388609	3.22125	3.44202	0.000696005	0.00456926	-1.06859
CYSLTR2	0.388493	0.662379	2.64245	0.00884737	0.0354085	-3.02676
KIAA1324L	0.388444	3.13091	2.19372	0.029347	0.0882734	-4.40896
NABP1	0.388269	4.71221	3.93981	0.000110818	0.000998916	0.466917
MYLK2	0.388235	-0.982864	1.3783	0.169569	0.32275	-5.29093
C9orf139	0.388216	-0.915815	2.19291	0.0294057	0.0884181	-3.91549
USP51	0.388125	1.3965	3.24162	0.00138114	0.00798548	-1.44788
CCDC69	0.388114	4.48564	2.58883	0.0102996	0.0398566	-3.68613
NKAIN2	0.38783	-2.57898	1.49003	0.13771	0.278111	-5.01211
SRSF12	0.387688	0.362712	2.97266	0.00329515	0.0161863	-2.12935
NNMT	0.387525	7.62297	2.8975	0.00415807	0.0194156	-2.91662
GMFG	0.387453	3.84032	2.59692	0.0100677	0.0391221	-3.58552
TDRD6	0.387433	0.0432716	1.9074	0.0578254	0.147462	-4.55533
PCDHGB3	0.38731	0.334848	1.58222	0.115097	0.244385	-5.13009
IL2RB	0.38729	3.09331	2.56126	0.0111268	0.0423614	-3.55637
PPFIBP1	0.387248	6.41909	3.76863	0.000212975	0.00173208	-0.196651
LDOC1	0.386911	3.38204	1.73182	0.0847659	0.195932	-5.33434
NXPE3	0.38663	3.89861	3.67544	0.000301109	0.00230322	-0.386
CHEK1	0.38592	3.58458	3.79634	0.000191892	0.00158843	0.0767858
TMEM237	0.385742	3.75588	5.21382	4.39814e-07	8.33802e-06	5.82835
FOXP2	0.385628	2.14825	2.32735	0.0208938	0.0684359	-3.95764
LINC01508	0.385548	-3.42994	1.51824	0.13045	0.267375	-4.91497
CLUL1	0.385524	-1.11822	2.01418	0.0452591	0.122535	-4.25453
HSF2BP	0.385479	-0.604182	3.09626	0.00222565	0.0117699	-1.70904
SLC35F4	0.385312	-2.81866	1.77074	0.0780466	0.184272	-4.56589
FZD6	0.385224	5.45072	3.66839	0.000309011	0.00235183	-0.534885
LRRC8C	0.38491	4.4262	3.60149	0.000394446	0.00287449	-0.697913
MSC	0.384898	3.65824	2.63989	0.00891225	0.0356	-3.45176
NAIP	0.384868	0.994491	1.09582	0.274407	0.451387	-5.83651
STX2	0.384827	4.27974	5.15192	5.90427e-07	1.07779e-05	5.49129
FSIP1	0.38478	-0.739797	3.17621	0.00171551	0.00954577	-1.46875
CEP128	0.384732	2.34621	3.56104	0.000456412	0.00324234	-0.550064
PCDHGA5	0.38443	1.03431	2.44812	0.0151764	0.0535481	-3.53721
RBFOX3	0.38426	-1.36508	1.73972	0.0833661	0.193472	-4.72185
LRFN5	0.384231	0.00582516	2.15608	0.0322081	0.0947489	-4.06969
SGTB	0.384204	3.49287	3.49669	0.000574147	0.0038852	-0.93059
FBXO5	0.384156	2.5954	4.76553	3.50262e-06	5.17836e-05	3.98712
SLC38A2	0.384132	7.84389	3.40777	0.000784224	0.00500144	-1.3789
MYH3	0.38399	1.19043	3.30343	0.00112179	0.00674	-1.23887
CCDC8	0.383798	4.09797	2.90472	0.00406697	0.0190968	-2.81001
RGS19	0.38373	3.92291	3.88008	0.000139542	0.00122354	0.331166
MAP2	0.383724	4.05502	2.61125	0.00966825	0.0379223	-3.58055
ABCA1	0.38364	5.85359	2.08579	0.0381988	0.107783	-4.90044
GPR135	0.38305	0.946698	3.67118	0.000305857	0.00233314	-0.0301783
RPL4	0.382817	10.1063	4.70172	4.65424e-06	6.60641e-05	3.53894
GREM1	0.38267	7.2098	1.7076	0.0891804	0.202993	-5.58952
TMEM132D	0.382596	-0.80686	1.11375	0.266651	0.442635	-5.62054
MTAP	0.38247	4.95203	2.72049	0.007062	0.0295357	-3.3868
SALL2	0.382294	2.70667	2.74849	0.00650529	0.0276711	-3.018
TMEM45A	0.381762	6.37381	1.24126	0.215887	0.381832	-6.2841
TMEM158	0.381734	3.5329	2.03028	0.0435817	0.118983	-4.81106
PACSIN3	0.381666	3.94959	2.38637	0.0178984	0.0607921	-4.11094
RORA.AS1	0.38164	-2.37985	2.75018	0.00647308	0.0275481	-2.54093
XKRX	0.381492	-0.578773	2.17592	0.0306714	0.091337	-3.97759
CKAP2L	0.381443	2.82563	2.58992	0.0102681	0.0397643	-3.44286
TP53AIP1	0.381441	-2.92036	1.66599	0.0971982	0.216268	-4.72979
CCR4	0.381317	1.45607	1.77715	0.0769831	0.182535	-4.94613
CMSS1	0.381174	3.91182	5.59427	6.82167e-08	1.65804e-06	7.60509
PARVG	0.381115	3.88486	2.79749	0.00562625	0.024744	-3.07318
PCDHA6	0.381087	-0.877225	1.68732	0.0930185	0.209251	-4.84742
SLC12A3	0.380721	-2.27474	2.01612	0.0450544	0.122119	-4.16779
SUSD5	0.380621	1.76427	2.16442	0.0315543	0.0932189	-4.25206
LRRN2	0.380452	2.45983	2.39641	0.0174285	0.0595226	-3.84581
ATP6V0E2.AS1	0.380419	0.244264	2.83716	0.00499511	0.0224706	-2.4865
STUM	0.380397	-0.239191	1.42668	0.155149	0.302816	-5.29523
SNX10	0.38032	4.3009	3.24118	0.00138316	0.00799167	-1.84744
PDE1B	0.380271	2.86828	2.91995	0.00388075	0.0183682	-2.58012
EFCAB2	0.380109	2.56602	4.19782	3.97125e-05	0.00041347	1.69574
PDE2A	0.380076	2.82228	2.7315	0.00683803	0.0288063	-3.07923
CCDC151	0.38004	-0.940275	2.52603	0.0122696	0.0457844	-3.17493
HSD17B1	0.380019	1.18807	3.19769	0.00159817	0.00899161	-1.55844
TBC1D2	0.379911	5.19529	3.3016	0.00112875	0.00677211	-1.72912
ESRRB	0.379822	-2.50968	1.99626	0.0471905	0.126253	-4.19023
RNGTT	0.379806	4.16493	4.27092	2.94282e-05	0.000317668	1.77067
TMEM255B	0.37968	2.37212	1.84662	0.0662022	0.162948	-4.95967
DNAH9	0.379612	-0.226352	2.29607	0.0226535	0.07276	-3.75381
BLMH	0.3795	4.89072	4.67328	5.27814e-06	7.33631e-05	3.34508
SLF1	0.379453	2.81304	3.91482	0.000122077	0.00108983	0.611735
MPHOSPH9	0.379404	3.64265	3.26804	0.0012641	0.00744522	-1.68016
SNN	0.379399	4.56007	4.40728	1.66521e-05	0.000196358	2.27346
SHBG	0.379247	-2.80403	2.23649	0.0263656	0.0814518	-3.69957
LOXL3	0.379089	3.25464	3.90127	0.000128627	0.00113978	0.498676
SLC10A4	0.378835	-2.69282	1.91121	0.0573321	0.146493	-4.33306
RPL22L1	0.378708	4.86425	3.22566	0.00145659	0.00832105	-1.94448
ADAMTS3	0.378574	0.885206	2.44983	0.0151065	0.053374	-3.51458
KIF23	0.378574	3.72401	3.05329	0.0025545	0.0131564	-2.33582
UCHL1	0.378482	3.87145	2.14285	0.0332692	0.0969997	-4.6314
PTPN14	0.378438	5.62597	4.40384	1.68962e-05	0.000198679	2.20525
LINC01014	0.378411	-3.79415	1.48587	0.138805	0.2796	-4.93448
NFE4	0.378268	-2.43932	1.30683	0.192693	0.35194	-5.26496
LIMS1	0.378177	6.73186	3.83155	0.000167944	0.00142403	0.0302172
UPB1	0.378109	-1.07196	1.97533	0.0495329	0.131009	-4.33148
TEX30	0.378105	2.28649	5.0897	7.91764e-07	1.3892e-05	5.4318
PTPRS	0.37802	5.45351	2.96868	0.0033364	0.016341	-2.73353
NPC2	0.37766	7.42647	3.24238	0.00137764	0.00797075	-1.91304
PLAGL1	0.377561	4.12418	3.01001	0.00293047	0.0147414	-2.5143
CCKBR	0.377488	-1.92807	1.20019	0.231412	0.400978	-5.43036
ZNF98	0.377021	-1.99055	1.59237	0.112798	0.240757	-4.90749
DOCK10	0.376929	4.44446	2.51801	0.0125442	0.0465184	-3.85582
GLDC	0.376901	-0.811443	2.05021	0.0415793	0.115088	-4.20887
WDFY2	0.376819	4.01415	3.36551	0.000907522	0.00567278	-1.42571
LSP1	0.37673	5.72899	2.49474	0.0133716	0.0487647	-3.98719
ECE2	0.376701	2.83132	3.22901	0.00144045	0.00824855	-1.67352
C11orf45	0.376602	1.60598	3.20002	0.00158591	0.00894368	-1.59744
CNIH2	0.376323	0.337732	1.49031	0.137635	0.278014	-5.26292
ANGPTL2	0.376279	5.87831	2.49575	0.0133344	0.0486611	-3.98723
DPYS	0.375832	-2.53703	1.41828	0.157583	0.305642	-5.1137
ANLN	0.375702	5.10972	2.26668	0.0244228	0.0768922	-4.49108
SEPTIN1	0.375679	2.47924	1.83902	0.0673161	0.165213	-4.9882
DMKN	0.375612	4.99031	2.06452	0.0401902	0.11226	-4.91134
NAPA.AS1	0.375565	0.519209	3.84886	0.00015724	0.00134624	0.613064
APOH	0.375193	0.65417	1.06209	0.28941	0.468056	-5.82785
PLEKHO1	0.375171	5.32577	2.93893	0.00365974	0.0175242	-2.81285
MEIOC	0.374525	-1.52335	2.56179	0.0111102	0.0423174	-3.05202
TNFRSF8	0.374246	0.250718	2.16521	0.0314925	0.09308	-4.07253
GAB3	0.37408	2.63415	3.31494	0.00107879	0.00651679	-1.38054
MAF	0.373844	5.63731	3.85973	0.000150846	0.00130082	0.132733
JCAD	0.373754	5.81509	3.74891	0.000229297	0.00183037	-0.263941
INHBE	0.373724	-1.15307	1.71662	0.087516	0.200487	-4.77703
CORO6	0.373635	0.499556	2.1785	0.0304762	0.0909013	-4.07257
MAGOHB	0.373436	3.5877	5.28335	3.1502e-07	6.30072e-06	6.16922
IFNL1	0.373394	-4.31009	1.59397	0.112439	0.24033	-4.74875
L3HYPDH	0.373186	2.81758	5.34551	2.33154e-07	4.85501e-06	6.54473
ST6GALNAC2	0.372972	3.21318	2.50215	0.0131029	0.0480259	-3.72368
FAM218A	0.372904	-1.09695	2.81162	0.00539356	0.0238839	-2.45494
ACTN2	0.372837	-1.16787	2.09114	0.0377121	0.106824	-4.10157
ADAMTS1	0.372819	5.84582	2.49216	0.013466	0.0489771	-3.99546
C20orf85	0.372634	-3.9772	1.19723	0.232558	0.402256	-5.28402
TIFA	0.372451	3.56206	5.13152	6.50235e-07	1.1691e-05	5.47649
GRIK5	0.372389	1.26392	1.69981	0.0906385	0.205389	-5.05035
LRRC10B	0.372252	0.12196	1.83608	0.0677527	0.166016	-4.6887
RHCE	0.371961	-1.48236	2.3066	0.0220472	0.0712507	-3.63341
RBMS1	0.371948	6.51491	4.74599	3.82234e-06	5.57221e-05	3.61977
MYCBPAP	0.371924	-0.574945	2.87424	0.00446418	0.0205239	-2.32417
PPP1R16B	0.371704	3.51728	2.3833	0.0180445	0.0611765	-4.04785
PARP11	0.371364	3.30835	4.78646	3.18886e-06	4.76505e-05	3.98835
TM4SF19.AS1	0.371338	-1.47006	2.99267	0.0030949	0.0153834	-1.94804
AOC2	0.371305	-0.0868786	3.30797	0.00110465	0.00666098	-1.11753
ATP8B4	0.371162	2.33101	2.53911	0.0118337	0.0445053	-3.48936
ARG2	0.370866	1.56612	3.03883	0.00267485	0.0136861	-2.06176
FOXP3	0.370742	1.37104	1.95701	0.0516643	0.135425	-4.6115
OR13A1	0.37069	-2.65962	1.6983	0.0909235	0.205851	-4.69402
IRS2	0.370371	5.68339	3.1234	0.00203852	0.0109602	-2.28972
RPS2P32	0.37012	-0.813702	2.56276	0.0110803	0.0422403	-3.09728
MCF2L2	0.369933	1.10671	2.50222	0.0131002	0.0480259	-3.41605
DCC	0.369848	-1.78237	1.6778	0.0948656	0.212419	-4.78978
SYCP2	0.369599	1.58198	2.06465	0.0401776	0.11226	-4.43117
NME9	0.369277	-1.16071	1.7254	0.0859187	0.197912	-4.76158
PPFIA4	0.369255	1.13353	1.81143	0.0714958	0.172284	-4.84704
LRRD1	0.368755	-2.83388	1.48956	0.137832	0.278244	-4.99533
KYNU	0.368703	4.48662	2.72469	0.00697568	0.0292478	-3.33852
FAM120C	0.368684	3.39381	4.96599	1.40826e-06	2.30632e-05	4.7581
KDM4D	0.368625	-0.146589	4.19181	4.06951e-05	0.000422647	1.89366
BHLHA15	0.368555	-0.341115	1.26371	0.207727	0.371481	-5.49535
RFC4	0.368443	3.68749	5.12656	6.65638e-07	1.19422e-05	5.44036
RTN4RL1	0.368395	1.08232	1.51987	0.130039	0.266764	-5.30783
RIBC2	0.368377	0.109398	2.31509	0.0215688	0.0700702	-3.74131
CMKLR1	0.368338	3.73316	2.50596	0.0129668	0.047705	-3.79356
RAET1L	0.368091	0.380855	1.5256	0.128605	0.264991	-5.21952
RHOJ	0.367801	3.74544	2.82461	0.00518737	0.0231491	-2.97939
DLX4	0.367445	-1.45567	1.81302	0.0712495	0.171889	-4.5923
SSPO	0.367322	0.281767	2.07343	0.0393456	0.110478	-4.26302
CBFA2T3	0.367012	2.06476	1.74584	0.0822937	0.191733	-5.08705
CLTCL1	0.367009	2.64432	3.3384	0.000995921	0.0061246	-1.30941
CNTN2	0.366777	-1.59094	1.36568	0.173491	0.327791	-5.25487
CCDC62	0.366547	-1.33655	2.26362	0.0246139	0.0773771	-3.73604
LPXN	0.366495	4.09966	3.32458	0.00104398	0.006357	-1.56453
C1QL1	0.365772	0.225036	1.40766	0.160702	0.31036	-5.36735
LOXL2	0.365754	6.32607	2.07404	0.039288	0.11036	-4.92655
CYP11A1	0.365628	-0.956633	2.21366	0.0279221	0.0848773	-3.86739
PCOLCE.AS1	0.365626	-1.89886	2.17919	0.0304242	0.0908053	-3.87295
PNMA8A	0.365578	3.16037	2.16876	0.0312186	0.0926064	-4.46322
ZSCAN16.AS1	0.365346	1.67035	2.0893	0.0378787	0.107145	-4.3912
WDR66	0.365201	2.56343	3.25973	0.00129989	0.00760513	-1.54318
PTPN7	0.365082	3.06688	2.43625	0.0156691	0.0548632	-3.85222
ADCYAP1	0.364711	1.70882	1.10935	0.268543	0.444753	-5.91465
RAD51C	0.364625	3.14909	5.50011	1.09122e-07	2.52368e-06	7.23724
NKX3.1	0.364593	1.77837	2.62173	0.00938522	0.0371081	-3.20765
GOLT1B	0.364317	5.61999	4.49138	1.16428e-05	0.000144635	2.56026
POLR2F	0.364296	-0.121384	0.928778	0.354065	0.536623	-5.87149
ANKRD44	0.364227	4.04341	3.15379	0.00184636	0.0101356	-2.08157
RASA1	0.364164	5.90535	3.29934	0.00113744	0.00681199	-1.75645
RPL17	0.364003	5.94834	1.37571	0.17037	0.323834	-6.1093
PSTPIP1	0.363918	2.38846	2.46939	0.0143275	0.0514431	-3.66394
FRRS1L	0.363902	0.307008	1.4566	0.146713	0.291323	-5.30819
LY96	0.363831	2.53758	2.78987	0.00575542	0.0251379	-2.88027
SLC39A10	0.363609	5.56192	3.05273	0.00255905	0.0131708	-2.49479
APOBEC3G	0.363471	3.77999	3.52084	0.000526973	0.00362763	-0.890478
HAGLR	0.36346	1.08362	1.73479	0.084238	0.195062	-4.96779
MRC2	0.363286	7.28029	2.6107	0.00968324	0.0379633	-3.6875
SLC4A10	0.363286	-0.0178944	1.28378	0.200624	0.362703	-5.50018
LTBP3	0.363103	7.32895	2.78437	0.00585032	0.0254457	-3.23469
BOLA3.AS1	0.362762	0.42801	3.16118	0.00180224	0.00994578	-1.59564
MAMLD1	0.362738	2.7297	3.33363	0.00101226	0.00620456	-1.33736
GPR27	0.362666	1.23461	1.85876	0.064452	0.159873	-4.77349
GVINP1	0.362647	2.45469	1.78236	0.0761277	0.181071	-5.08484
SYT14	0.36256	-0.362088	1.5527	0.121992	0.25498	-5.10091
RYR3	0.362544	-0.501071	1.72082	0.0867481	0.199274	-4.82579
GMNC	0.36226	-4.05718	1.3582	0.175849	0.330787	-5.08662
SEMA3F	0.362075	4.85589	3.01904	0.00284806	0.0144005	-2.55844
EEF1A2	0.361972	4.23794	1.34013	0.181643	0.337594	-6.05098
C1orf74	0.361876	2.09572	4.47606	1.2432e-05	0.000152962	2.84437
CD247	0.361842	2.11793	2.07706	0.0390063	0.10971	-4.47904
HOXD1	0.361672	-2.04567	1.83651	0.0676884	0.165899	-4.50671
MLIP	0.361575	-0.7812	1.87625	0.0620008	0.155256	-4.53402
ELMO1	0.361572	4.34295	2.92658	0.00380219	0.0180615	-2.77573
PRIM1	0.361334	2.53408	3.99117	9.0698e-05	0.000843003	0.929412
MSI1	0.3612	0.869576	2.05553	0.0410588	0.113949	-4.36035
SRRM3	0.361063	2.35492	2.41158	0.0167392	0.0576985	-3.79557
CHST10	0.361022	2.97467	3.42694	0.000733631	0.00477267	-1.07738
PPM1E	0.360943	-0.834124	1.60371	0.110272	0.236938	-4.97947
PRICKLE2	0.360934	4.72536	3.06674	0.00244701	0.0127228	-2.41044
CCR5	0.360337	2.6057	2.13958	0.0335361	0.097574	-4.42964
MEX3A	0.360194	1.7352	1.69424	0.0916938	0.207023	-5.12313
PDE4B	0.360178	3.92507	2.53231	0.0120585	0.0451982	-3.75707
KNSTRN	0.360159	3.38763	3.75999	0.000219988	0.00177796	-0.0209198
STAB1	0.360132	6.1975	3.55587	0.000464966	0.00328879	-0.927881
CDKN2AIPNL	0.360119	3.77805	5.24865	3.72265e-07	7.23796e-06	5.98735
TPX2	0.360116	5.0823	2.82784	0.00513733	0.0229867	-3.10773
RNASE6	0.360114	3.62571	2.31407	0.0216256	0.0701866	-4.22251
SLURP1	0.360039	-3.96626	1.1286	0.260347	0.434717	-5.35864
GATA3	0.35996	2.5826	1.69708	0.091155	0.206179	-5.25311
KATNAL2	0.359916	0.570393	3.07557	0.00237876	0.0124586	-1.85623
MERTK	0.35984	3.70026	2.78437	0.00585029	0.0254457	-3.08147
KLHL34	0.359638	-3.04641	1.63264	0.104034	0.22686	-4.77035
WNT7B	0.35956	4.02568	1.67072	0.0962583	0.214691	-5.53784
CALCB	0.359438	-2.61387	1.69602	0.0913555	0.206482	-4.70123
GRM2	0.359405	-0.605984	2.13791	0.0336735	0.0978203	-4.0522
TRIM61	0.359176	-1.59359	2.20237	0.0287214	0.0868759	-3.84535
SEPTIN5	0.359123	3.64363	2.95656	0.00346476	0.0168475	-2.59948
RASD1	0.358812	3.81791	1.67743	0.0949388	0.212513	-5.489
FNDC5	0.358712	-0.196801	2.0278	0.043837	0.119517	-4.30458
ADGB	0.358691	-4.42758	1.67543	0.0953311	0.213163	-4.61936
CDCA4	0.358573	3.81698	4.34995	2.1191e-05	0.00024088	2.12311
TSPAN33	0.358545	3.33552	2.35027	0.019682	0.065298	-4.09381
CRIP2	0.358529	6.70159	2.0113	0.0455646	0.123103	-5.04767
PPP1R18	0.358346	6.57852	3.24427	0.00136896	0.00793151	-1.92669
RASSF4	0.358301	5.35249	3.20988	0.001535	0.00869695	-2.01911
NUAK1	0.358299	5.23114	2.82092	0.00524524	0.0233322	-3.13445
PLXNA4	0.358277	2.43974	2.05454	0.0411552	0.11416	-4.57708
GIMAP8	0.358271	3.49966	2.76502	0.00619582	0.026571	-3.09997
CAV2	0.358129	6.66864	3.11658	0.00208416	0.0111732	-2.31183
CYP19A1	0.358123	-0.709886	1.65856	0.0986894	0.218682	-4.90676
WDR91	0.358102	4.44302	4.12365	5.36087e-05	0.00053452	1.17486
TUBB1	0.358095	-2.13147	2.17407	0.030812	0.0916249	-3.86699
CRTAC1	0.35791	1.50715	1.49948	0.135243	0.274575	-5.3947
FBXO41	0.357853	3.61271	2.85245	0.00476966	0.0216428	-2.88444
PCYT1B	0.357392	0.231235	2.14467	0.0331219	0.0967096	-4.11588
LINC00907	0.357387	-2.2368	1.77441	0.0774362	0.183193	-4.59982
SHISAL1	0.356943	2.11163	2.00445	0.0462991	0.124504	-4.62501
EXTL1	0.356901	0.261092	2.43299	0.0158073	0.0552148	-3.49134
LINC01239	0.356853	-0.481431	1.62608	0.105424	0.229262	-4.97895
DUSP1	0.356571	7.73594	2.57693	0.0106495	0.0409453	-3.75754
LAMC3	0.356496	2.78931	1.71291	0.0881962	0.201356	-5.26109
DUSP5	0.356287	5.80804	2.30163	0.0223314	0.0719883	-4.43811
TCFL5	0.356251	3.44897	6.25911	2.12747e-09	7.31963e-08	11.003
BEST1	0.356108	1.91934	3.57089	0.00044054	0.00315202	-0.462012
FBXL16	0.355731	1.20422	1.43295	0.15335	0.300254	-5.44465
EGFL6	0.355697	1.59294	1.91911	0.0563181	0.144605	-4.71062
MID2	0.355523	2.92122	2.66764	0.00823094	0.0334621	-3.26302
MCOLN2	0.35542	1.26139	2.13381	0.0340114	0.0986617	-4.24795
ANXA6	0.355232	7.33349	2.98218	0.00319844	0.0157948	-2.68767
ADARB1	0.355057	4.19492	3.83071	0.00016848	0.00142738	0.122204
GRPR	0.354977	-1.99736	1.58836	0.113701	0.242221	-4.91223
CATSPERE	0.354941	-0.277504	3.37624	0.000874604	0.00548215	-0.89468
NTRK2	0.354818	4.20736	1.66129	0.0981392	0.217798	-5.57285
NOVA2	0.354805	1.82503	2.4218	0.0162881	0.0564932	-3.69166
CD248	0.354679	5.81779	1.76417	0.0791501	0.186168	-5.50646
ITGA2B	0.354603	-0.969313	2.94492	0.00359239	0.0172789	-2.1079
TMOD2	0.354551	4.26605	3.13914	0.00193683	0.0105422	-2.15194
ZEB2	0.35452	5.66112	2.73683	0.00673217	0.0284336	-3.3741
SLA	0.354462	4.88407	2.44184	0.0154354	0.0542662	-4.0761
CENPW	0.354308	2.50729	2.95077	0.00352778	0.0170486	-2.43679
ZNF532	0.35398	6.02655	3.36103	0.000921624	0.00574375	-1.56301
DCDC1	0.353979	-0.620352	1.99625	0.0471911	0.126253	-4.32812
NUDCD1	0.35388	4.51372	3.9466	0.000107934	0.000978074	0.509082
FCRL4	0.353863	-2.95087	1.29942	0.195216	0.354998	-5.23417
S1PR3	0.353834	4.69326	3.07278	0.00240013	0.0125532	-2.38936
JPH2	0.35367	2.27425	1.88507	0.0607937	0.152977	-4.87626
PCP4L1	0.353615	-2.16271	1.41202	0.159415	0.30841	-5.14995
LTB	0.353587	3.26194	1.42398	0.155929	0.303597	-5.78598
GALNT2	0.35348	7.04221	5.27118	3.34058e-07	6.59479e-06	5.96993
GPC1	0.353467	6.71956	2.692	0.00767216	0.0315354	-3.49293
ATP11C	0.353247	4.65306	3.5732	0.000436883	0.00312853	-0.812867
CEP112	0.352974	3.58337	4.37813	1.88288e-05	0.000217729	2.26324
GLIS2	0.352865	5.34388	2.22292	0.0272818	0.0835143	-4.59808
KIF20A	0.352839	3.58916	2.89906	0.00413814	0.0193441	-2.75143
PPP2R2B	0.35271	1.63118	2.34112	0.0201581	0.0665221	-3.85102
LMCD1	0.352691	5.72714	3.05494	0.00254106	0.0131098	-2.49232
ANXA2R	0.352558	1.39033	2.78531	0.00583403	0.0254039	-2.73724
COL3A1	0.352387	12.3061	2.05597	0.0410157	0.113868	-4.74675
CACNB4	0.352367	0.817878	2.29118	0.0229394	0.0733875	-3.86413
SPOCD1	0.35228	2.57161	1.91906	0.056325	0.144605	-4.86403
TMEM121	0.352245	0.605189	1.87845	0.0616971	0.154738	-4.66551
PSMC3IP	0.35223	1.50202	4.68276	5.06167e-06	7.08252e-05	3.74151
TMEM169	0.352087	1.09577	2.33549	0.0204563	0.0673061	-3.79779
FXR1	0.352056	6.69694	6.5172	5.17506e-10	2.08511e-08	12.2375
PPP1R14C	0.35199	3.27546	1.79812	0.073586	0.176406	-5.20259
ITPRIP	0.351978	5.63383	3.22078	0.00148043	0.00844858	-1.99461
KCNC2	0.351904	-3.59642	1.35477	0.176938	0.332051	-5.1205
RNF150	0.351879	2.82896	2.42599	0.0161067	0.0560501	-3.83643
TUBD1	0.351661	2.7431	4.96008	1.44716e-06	2.35848e-05	4.8104
MMS22L	0.351482	3.44017	2.57799	0.0106181	0.0408516	-3.57298
C6orf58	0.351382	-2.51995	1.0385	0.300224	0.480486	-5.55409
GPR183	0.351366	3.89433	2.17485	0.0307525	0.0915133	-4.56681
TSPAN4	0.351342	5.22953	2.72738	0.00692115	0.0290775	-3.38386
ALDH1A3	0.351188	5.263	2.14937	0.0327428	0.0959451	-4.75134
FLACC1	0.351088	-1.42549	2.65368	0.00856763	0.0345651	-2.83495
RPL34.AS1	0.350921	-2.50151	2.5147	0.0126587	0.0468392	-3.10484
TTPAL	0.350913	4.5558	5.11695	6.96494e-07	1.24159e-05	5.31004
SLC9A9	0.350902	2.85354	2.65656	0.00849734	0.0343405	-3.27691
NUAK2	0.350841	3.25266	3.25803	0.00130731	0.00764321	-1.65089
NCKAP1L	0.350748	4.89224	2.37847	0.018276	0.061711	-4.22471
EEF1D	0.350649	7.42576	3.88132	0.00013888	0.00121965	0.224963
GAPDH	0.350624	10.9885	3.30192	0.00112751	0.0067671	-1.5929
PRR29	0.350578	0.783463	1.53499	0.126283	0.26175	-5.24893
ZNF257	0.350541	-0.203267	1.78995	0.0748944	0.178876	-4.73734
CCDC167	0.350465	3.0086	3.37904	0.0008662	0.00544297	-1.23338
C1orf61	0.350457	-3.00295	1.60335	0.110353	0.236991	-4.81791
DNAJC27.AS1	0.350423	0.153784	3.12519	0.00202677	0.0109152	-1.67898
MCM4	0.350409	5.82848	3.17047	0.00174815	0.00969857	-2.15133
TAT.AS1	0.350362	-3.54452	1.68051	0.0943374	0.211612	-4.66356
FGD3	0.350358	3.76966	2.77602	0.00599716	0.0259587	-3.11255
FBN2	0.350295	1.826	1.70404	0.0898449	0.203978	-5.12282
PMEPA1	0.350294	8.6094	2.38758	0.0178412	0.0606595	-4.18005
BCL2A1	0.350259	2.5618	2.23343	0.0265698	0.0818717	-4.22491
PCDHAC1	0.349832	0.135019	1.40445	0.161655	0.311625	-5.36261
DSCC1	0.349775	2.14935	3.41781	0.000757351	0.00486503	-0.986656
MASP2	0.349634	-1.42613	1.32076	0.18801	0.346006	-5.32518
IQSEC3	0.349578	1.62058	2.14378	0.033194	0.096848	-4.27278
AGPAT4	0.349564	4.03339	3.83473	0.000165929	0.00140838	0.154074
[truncated: 14,722 more rows]

## Sheet: Stroma_LowVSHigh
Genes	logFC	AveExpr	t	P.Value	adj.P.Val	B
FBXL7	-1.27963	3.54991	-13.6652	7.11545e-31	7.29373e-27	59.3988
OLFML1	-1.31589	3.65436	-13.6373	8.72403e-31	7.29373e-27	59.2083
CNRIP1	-1.11299	3.33285	-13.2287	1.70903e-29	9.52556e-26	56.2545
RECK	-1.10793	3.78553	-12.6252	1.3631e-27	5.55231e-24	51.9877
ATP8B2	-1.01438	5.34998	-12.598	1.66028e-27	5.55231e-24	51.8224
NDN	-1.10837	4.36756	-12.5277	2.76061e-27	7.69335e-24	51.3121
CD99L2	-0.864229	5.42444	-12.4927	3.55594e-27	8.49413e-24	51.0717
ADAMTSL1	-1.4826	2.80931	-12.4355	5.37246e-27	1.12291e-23	50.567
DDR2	-1.44817	5.55444	-12.4126	6.3386e-27	1.17764e-23	50.5012
AOC3	-1.50358	5.34176	-12.2994	1.43481e-26	2.39914e-23	49.6953
PDGFRL	-1.77525	3.31942	-12.243	2.15474e-26	3.12703e-23	49.2537
OLFML3	-1.42006	5.37738	-12.2374	2.24414e-26	3.12703e-23	49.2545
FMO1	-1.77778	2.09299	-12.2117	2.70039e-26	3.47333e-23	48.8962
HSPA12B	-1.28531	2.80442	-12.1956	3.03259e-26	3.622e-23	48.8688
LHFPL6	-1.15979	5.48702	-12.0503	8.62405e-26	9.61352e-23	47.9275
FKBP7	-0.85764	3.88473	-11.9211	2.18098e-25	2.27926e-22	47.0001
VSTM4	-1.41776	4.13918	-11.8702	3.14073e-25	3.08918e-22	46.6474
NEXN	-1.44389	4.03453	-11.8491	3.65492e-25	3.39522e-22	46.4966
CD200	-1.29603	3.55484	-11.8253	4.33421e-25	3.81433e-22	46.316
RCAN2	-1.08086	4.00129	-11.8114	4.78852e-25	4.00344e-22	46.23
EHD3	-0.811082	3.97918	-11.7344	8.30777e-25	6.61497e-22	45.6869
FEZ1	-0.99488	3.40576	-11.6805	1.22095e-24	9.27975e-22	45.2904
WT1	-2.1049	0.637251	-11.6704	1.31282e-24	9.54423e-22	44.8207
MDGA1	-1.13496	2.85869	-11.6642	1.37257e-24	9.56281e-22	45.1388
PDE1B	-1.16903	2.86828	-11.6485	1.53493e-24	1.02662e-21	45.0318
PLXDC2	-1.19423	6.81555	-11.604	2.10944e-24	1.30789e-21	44.7758
MAP3K3	-0.682467	5.18845	-11.6038	2.1119e-24	1.30789e-21	44.7745
PODN	-1.47047	5.81425	-11.4933	4.64322e-24	2.77283e-21	43.9979
MAGEH1	-0.915051	4.13804	-11.4829	5.00145e-24	2.88377e-21	43.9233
GLT8D2	-1.24582	4.22138	-11.4727	5.37694e-24	2.99693e-21	43.8528
ZCCHC24	-1.09789	5.70416	-11.452	6.22881e-24	3.35974e-21	43.708
GLIPR2	-1.23582	4.49808	-11.4184	7.91198e-24	4.13425e-21	43.4734
LSAMP	-1.39907	4.01923	-11.3916	9.57235e-24	4.85028e-21	43.2838
SLIT3	-1.71168	4.92976	-11.3402	1.37955e-23	6.78456e-21	42.9256
CXCL12	-1.91122	5.34536	-11.3352	1.42883e-23	6.82612e-21	42.8907
JAM2	-1.17352	3.64821	-11.3176	1.6195e-23	7.52214e-21	42.7612
CCDC80	-1.74358	7.87302	-11.2635	2.37654e-23	1.06022e-20	42.3902
CLSTN2	-1.41132	3.37739	-11.2616	2.40945e-23	1.06022e-20	42.3646
SRPX	-1.4926	4.0447	-11.2532	2.55677e-23	1.0695e-20	42.3175
RHOJ	-1.16984	3.74544	-11.2531	2.55845e-23	1.0695e-20	42.3136
ACVRL1	-0.767521	5.10127	-11.226	3.10094e-23	1.26466e-20	42.1267
SERPINF1	-1.46932	7.62163	-11.2159	3.32959e-23	1.32557e-20	42.0584
ZNF423	-1.01324	3.49884	-11.1951	3.85828e-23	1.50033e-20	41.9041
MRAS	-0.971516	4.5493	-11.1869	4.09004e-23	1.55431e-20	41.8556
RNF150	-1.26926	2.82896	-11.182	4.23187e-23	1.57247e-20	41.7837
CPXM1	-1.84755	4.72643	-11.1724	4.53147e-23	1.64719e-20	41.7546
KCNN3	-1.42622	1.8258	-11.1692	4.63514e-23	1.64902e-20	41.5819
PHACTR1	-1.05138	2.55623	-11.14	5.6993e-23	1.98538e-20	41.4633
FXYD6	-1.16821	4.47583	-11.095	7.83018e-23	2.67201e-20	41.2163
FAM49A	-0.997171	3.9363	-11.0372	1.17743e-22	3.88464e-20	40.8147
FAM180A	-1.30669	1.45466	-11.0363	1.18484e-22	3.88464e-20	40.5996
DAAM2	-1.22261	3.84202	-11.0027	1.50155e-22	4.82835e-20	40.5752
CNTNAP1	-0.991305	3.56541	-10.977	1.80059e-22	5.68071e-20	40.3931
TTC7B	-0.788109	3.83305	-10.9669	1.93287e-22	5.98511e-20	40.3266
ARHGEF25	-1.03343	4.05626	-10.9476	2.21483e-22	6.73348e-20	40.1937
KCNE4	-1.06073	4.8036	-10.894	3.22959e-22	9.64322e-20	39.8194
GNG2	-1.14573	4.19548	-10.8721	3.76579e-22	1.1047e-19	39.6714
PLEKHO2	-0.738834	5.53559	-10.8577	4.1676e-22	1.20149e-19	39.5648
PRDM6	-1.03545	2.04452	-10.8493	4.4184e-22	1.2522e-19	39.4051
ADGRA2	-1.06226	6.0177	-10.7956	6.44242e-22	1.7954e-19	39.1359
ERG	-1.09235	3.88692	-10.7933	6.54993e-22	1.79543e-19	39.1274
MMP19	-1.3558	4.24763	-10.781	7.13547e-22	1.92439e-19	39.0423
COPZ2	-1.14819	3.85514	-10.7764	7.37329e-22	1.95697e-19	39.011
C14orf132	-1.08224	4.04441	-10.7517	8.76275e-22	2.2894e-19	38.8411
FGFR1	-1.0269	6.50475	-10.7271	1.04139e-21	2.67892e-19	38.6639
MAN1C1	-1.0126	4.24319	-10.7221	1.07836e-21	2.73151e-19	38.636
MRGPRF	-1.49212	3.15332	-10.72	1.0945e-21	2.73151e-19	38.6148
STARD8	-0.810113	3.38882	-10.6836	1.4122e-21	3.47256e-19	38.3672
ZBTB47	-0.629931	4.71405	-10.642	1.88785e-21	4.57488e-19	38.0813
OLFML2B	-1.35204	6.05836	-10.6297	2.05694e-21	4.91343e-19	37.993
ANXA6	-1.09347	7.33349	-10.606	2.42805e-21	5.71823e-19	37.834
FLI1	-1.04752	4.11939	-10.5949	2.62324e-21	6.09211e-19	37.7623
DPT	-2.18025	3.64972	-10.5697	3.12764e-21	7.164e-19	37.5907
LRRN2	-1.31439	2.45983	-10.5631	3.27408e-21	7.3981e-19	37.5072
BOC	-1.34298	4.8996	-10.5567	3.42392e-21	7.58598e-19	37.4938
PRCP	-0.76509	6.29907	-10.5557	3.44797e-21	7.58598e-19	37.4829
FBLN2	-1.51438	6.59703	-10.5492	3.60865e-21	7.83639e-19	37.4416
NAALADL1	-1.17023	1.83077	-10.5302	4.1176e-21	8.82696e-19	37.214
ZNF521	-1.11853	3.88996	-10.452	7.09459e-21	1.50163e-18	36.7856
CDH5	-0.965662	5.18679	-10.4318	8.16507e-21	1.7066e-18	36.6354
BCL6B	-1.15954	3.65594	-10.4255	8.5313e-21	1.76113e-18	36.6052
NXPH3	-1.39631	1.52572	-10.4117	9.38473e-21	1.91368e-18	36.3827
CD4	-1.15445	5.66447	-10.3994	1.02264e-20	2.05188e-18	36.4123
CPT1C	-0.953686	2.98499	-10.3982	1.03079e-20	2.05188e-18	36.4088
SYNE3	-1.02343	3.18078	-10.3789	1.17889e-20	2.31909e-18	36.2834
FBLN1	-1.78047	7.81498	-10.3677	1.27394e-20	2.47692e-18	36.2068
CTIF	-0.714366	5.4459	-10.3612	1.332e-20	2.56004e-18	36.1516
RAB3IL1	-1.10464	3.89588	-10.3526	1.4144e-20	2.68751e-18	36.1075
NAP1L5	-0.905793	2.21666	-10.3471	1.46907e-20	2.76003e-18	36.0095
CLIP3	-1.32064	4.09526	-10.3251	1.71063e-20	3.16134e-18	35.9186
DCN	-1.35826	9.28449	-10.3243	1.72048e-20	3.16134e-18	35.916
DCLK2	-0.888279	2.90271	-10.3181	1.79554e-20	3.2634e-18	35.8618
NRROS	-1.16295	1.9062	-10.3045	1.97302e-20	3.54741e-18	35.6997
BASP1	-1.19124	4.98095	-10.2725	2.46202e-20	4.37951e-18	35.5503
PCBP3	-1.47317	1.54825	-10.2679	2.54134e-20	4.47302e-18	35.4224
TMEM273	-1.04695	3.12605	-10.2616	2.65515e-20	4.6001e-18	35.487
TGFB3	-1.51513	5.6311	-10.2608	2.66856e-20	4.6001e-18	35.4689
C3orf18	-0.855318	2.35312	-10.2544	2.78951e-20	4.75953e-18	35.3975
CHRD	-0.94095	3.42227	-10.2463	2.95097e-20	4.94655e-18	35.3867
SPARCL1	-1.21665	7.85657	-10.2459	2.95828e-20	4.94655e-18	35.3767
PMP22	-1.05517	6.483	-10.2329	3.23561e-20	5.3567e-18	35.2794
FYN	-0.708177	5.53441	-10.2283	3.33992e-20	5.47518e-18	35.2458
THY1	-1.3458	7.58696	-10.2267	3.37694e-20	5.48212e-18	35.2452
C1S	-1.22261	8.88366	-10.2162	3.63191e-20	5.83934e-18	35.1805
CHN1	-0.992579	3.82386	-10.214	3.68796e-20	5.87299e-18	35.1666
LY96	-1.06646	2.53758	-10.2009	4.03583e-20	6.36633e-18	35.0549
ZFP92	-1.55221	1.18751	-10.194	4.23385e-20	6.60774e-18	34.8812
TUB	-1.1104	2.62178	-10.1928	4.2679e-20	6.60774e-18	35.0053
C5AR1	-1.22807	4.32901	-10.1883	4.4007e-20	6.75084e-18	34.9864
CCN4	-1.51145	4.22891	-10.1868	4.44672e-20	6.75942e-18	34.9777
NFAM1	-1.10484	3.53508	-10.1829	4.57002e-20	6.88426e-18	34.9577
CCDC8	-1.10892	4.09797	-10.1774	4.74622e-20	7.08585e-18	34.9153
SPARC	-1.32969	11.1718	-10.1504	5.71518e-20	8.45695e-18	34.737
WIPF1	-0.930621	6.17483	-10.1162	7.23382e-20	1.06102e-17	34.4852
WAS	-1.33494	3.34233	-10.1144	7.32264e-20	1.06471e-17	34.4952
BNC2	-1.2817	3.94301	-10.1088	7.6116e-20	1.09719e-17	34.453
GPC6	-1.2229	4.42744	-10.1062	7.74906e-20	1.10745e-17	34.4284
RTL5	-1.11956	2.90716	-10.1039	7.87334e-20	1.11568e-17	34.418
TCF21	-1.07101	2.37527	-10.0976	8.21985e-20	1.15499e-17	34.3501
ECM2	-1.1	4.05453	-10.0802	9.26346e-20	1.29079e-17	34.2586
FAM229B	-0.780379	2.69427	-10.0771	9.46278e-20	1.30766e-17	34.2264
PALMD	-1.11876	3.50527	-10.0684	1.00432e-19	1.3765e-17	34.1851
EFS	-1.13906	3.01013	-10.0557	1.09566e-19	1.48947e-17	34.097
GHR	-1.20727	2.17313	-10.0478	1.15686e-19	1.55999e-17	34.0038
GAS1	-1.71106	4.20238	-10.015	1.44853e-19	1.9343e-17	33.817
DNAJC18	-0.563382	3.16	-10.0141	1.45758e-19	1.9343e-17	33.8174
CNPY4	-0.80666	3.82022	-10.0094	1.50583e-19	1.98259e-17	33.785
LZTS1	-1.07515	4.36802	-9.99467	1.66563e-19	2.17586e-17	33.6767
BEND6	-1.31007	1.3168	-9.99128	1.70477e-19	2.20972e-17	33.5392
SEPTIN5	-0.999334	3.64363	-9.9783	1.86318e-19	2.39648e-17	33.5777
C1R	-1.19289	8.54181	-9.97544	1.90008e-19	2.42529e-17	33.5523
HOXD8	-0.848676	1.41477	-9.97163	1.95027e-19	2.47049e-17	33.4004
ADGRL4	-0.926408	4.36274	-9.96894	1.98642e-19	2.49737e-17	33.5037
DNAJB5	-1.21368	3.40358	-9.96741	2.00743e-19	2.50495e-17	33.5061
PBX3	-0.738578	4.60678	-9.96478	2.0439e-19	2.53155e-17	33.4718
ZNF853	-1.0305	3.15818	-9.96123	2.09406e-19	2.57461e-17	33.4643
TMEM150C	-1.26085	2.68981	-9.92916	2.60758e-19	3.18258e-17	33.2419
SFRP1	-2.17933	3.28877	-9.91763	2.82145e-19	3.41098e-17	33.1725
RASSF2	-1.12046	5.15017	-9.9169	2.83551e-19	3.41098e-17	33.1428
TEK	-1.04979	3.65792	-9.90341	3.10924e-19	3.69331e-17	33.0748
GFPT2	-1.28578	4.94304	-9.90317	3.11439e-19	3.69331e-17	33.0529
CCN2	-1.28755	8.35548	-9.88845	3.44346e-19	4.05479e-17	32.967
VASH1	-0.788953	4.82293	-9.88659	3.48759e-19	4.07804e-17	32.9426
LCP2	-1.00315	4.58512	-9.86839	3.9485e-19	4.58493e-17	32.8241
FAM78A	-1.11047	3.03929	-9.85738	4.25636e-19	4.90832e-17	32.7687
FHL1	-1.30774	4.97312	-9.85619	4.29125e-19	4.91465e-17	32.7372
BHMT2	-1.07623	1.89902	-9.84762	4.54915e-19	5.12859e-17	32.6456
FBLN5	-1.37705	5.54113	-9.8471	4.56542e-19	5.12859e-17	32.6728
MPP1	-0.962028	4.41208	-9.84695	4.57006e-19	5.12859e-17	32.6834
LMCD1	-0.989375	5.72714	-9.84583	4.60513e-19	5.13349e-17	32.6623
MFAP4	-1.72575	6.19932	-9.84042	4.77813e-19	5.29106e-17	32.6308
SV2A	-1.06732	3.07868	-9.83491	4.96094e-19	5.45736e-17	32.619
TUBA1A	-1.05562	7.06373	-9.83051	5.1116e-19	5.58634e-17	32.5666
GPM6B	-1.27756	2.10254	-9.82261	5.39437e-19	5.85709e-17	32.5034
TIE1	-1.04584	4.66725	-9.81671	5.61547e-19	6.05783e-17	32.4764
CD34	-1.30905	5.35576	-9.80896	5.9195e-19	6.31512e-17	32.4176
HSD17B14	-1.2512	2.4525	-9.80871	5.92951e-19	6.31512e-17	32.4306
RNASE6	-1.25281	3.62571	-9.8034	6.14796e-19	6.50633e-17	32.4057
SH3RF3	-0.795358	4.09399	-9.79371	6.56699e-19	6.90608e-17	32.3336
ABL1	-0.579647	6.60294	-9.78541	6.94827e-19	7.26138e-17	32.2586
GPNMB	-1.27397	7.63006	-9.7733	7.54413e-19	7.83512e-17	32.1897
IQSEC3	-1.30108	1.62058	-9.76904	7.76588e-19	8.00108e-17	32.1064
S1PR1	-1.09993	4.54755	-9.7684	7.79963e-19	8.00108e-17	32.1552
MAGI2.AS3	-0.904888	4.15215	-9.76712	7.86814e-19	8.02214e-17	32.1546
SH2D3C	-1.15054	3.50187	-9.76474	7.996e-19	8.1031e-17	32.1497
CORO2B	-1.21454	1.95229	-9.76336	8.07155e-19	8.13038e-17	32.0978
CILP	-2.30622	4.03341	-9.73573	9.73729e-19	9.74954e-17	31.9487
POGLUT2	-0.760627	3.28932	-9.73303	9.9177e-19	9.87106e-17	31.9409
TAF1D	0.720229	6.45497	9.72753	1.02948e-18	1.01857e-16	31.868
WASF1	-0.855803	2.82165	-9.72127	1.07417e-18	1.05654e-16	31.8584
CLMP	-1.52738	4.24061	-9.71767	1.10068e-18	1.07629e-16	31.8226
CD93	-0.949002	6.66494	-9.70415	1.20638e-18	1.17279e-16	31.7179
MEDAG	-1.86378	3.51674	-9.70057	1.23605e-18	1.19468e-16	31.7216
ENOX1	-0.992562	2.06579	-9.69605	1.2745e-18	1.22477e-16	31.656
SALL2	-1.11356	2.70667	-9.69312	1.30004e-18	1.24217e-16	31.671
WBP1L	-0.513715	6.6177	-9.692	1.30997e-18	1.24454e-16	31.6343
FNDC5	-1.41312	-0.196801	-9.68593	1.36496e-18	1.28947e-16	31.2847
EBF3	-1.1882	1.67032	-9.68118	1.40955e-18	1.3241e-16	31.5293
SLC16A2	-0.881289	4.42918	-9.67406	1.47922e-18	1.38179e-16	31.5282
UBE2E2	-0.932623	3.88453	-9.66988	1.52174e-18	1.41361e-16	31.5121
ENTPD1	-0.73346	6.01628	-9.66633	1.55873e-18	1.43998e-16	31.4612
LSP1	-1.26683	5.72899	-9.65542	1.67821e-18	1.53644e-16	31.3907
GAL3ST4	-0.945483	3.44115	-9.65512	1.68153e-18	1.53644e-16	31.4219
SSPN	-0.905526	4.98872	-9.65405	1.69385e-18	1.53929e-16	31.3853
TMEM255A	-1.49565	0.823343	-9.64724	1.77362e-18	1.60307e-16	31.2168
DAB2	-0.728653	6.44548	-9.64323	1.82248e-18	1.63133e-16	31.3092
GIMAP6	-1.13424	3.84702	-9.64307	1.8244e-18	1.63133e-16	31.3343
CAVIN1	-0.987809	8.17993	-9.62179	2.10675e-18	1.87377e-16	31.1841
SNAI1	-1.30553	2.9719	-9.60982	2.28421e-18	2.02086e-16	31.124
IL1R1	-0.927057	7.23788	-9.60279	2.39523e-18	2.10793e-16	31.0481
EFR3B	-1.10782	1.19975	-9.59941	2.4506e-18	2.14537e-16	30.9367
FERMT2	-0.937743	5.76311	-9.58728	2.65972e-18	2.31631e-16	30.9359
MYCT1	-1.02724	2.74144	-9.56577	3.07518e-18	2.66426e-16	30.83
PTGS1	-0.928588	4.39729	-9.55854	3.22877e-18	2.7829e-16	30.7615
RASL12	-0.962413	3.35099	-9.53265	3.84413e-18	3.29629e-16	30.6126
CRISPLD2	-1.08401	7.52455	-9.51649	4.28594e-18	3.65639e-16	30.4797
MEIS3	-0.987926	3.68646	-9.51355	4.37174e-18	3.71066e-16	30.4804
PDZRN3	-1.04186	4.36791	-9.51102	4.44673e-18	3.75524e-16	30.4474
F11R	0.94158	7.94276	9.4899	5.12562e-18	4.30681e-16	30.2988
EVL	-1.01895	5.6416	-9.48856	5.17209e-18	4.32413e-16	30.2821
ESRP1	0.9934	6.60632	9.48258	5.38405e-18	4.47894e-16	30.24
EML1	-0.866235	3.98276	-9.47368	5.71594e-18	4.72269e-16	30.2107
HSPB8	-1.1937	3.91866	-9.47322	5.73354e-18	4.72269e-16	30.2082
ST3GAL3	-0.652989	3.15803	-9.47157	5.79767e-18	4.7521e-16	30.2125
TMEM41B	0.70815	5.40845	9.47073	5.83031e-18	4.75554e-16	30.1688
PALM	-1.10611	4.18564	-9.44547	6.90799e-18	5.60721e-16	30.0188
CTSK	-1.36933	7.0385	-9.44306	7.02064e-18	5.67112e-16	29.991
CELF2	-1.16841	4.6027	-9.44076	7.12996e-18	5.73174e-16	29.9783
ELOVL4	-0.952781	0.942202	-9.42453	7.95008e-18	6.36045e-16	29.7595
ATP6V1G2	-1.32811	-0.627728	-9.41081	8.71592e-18	6.93583e-16	29.4251
PLPP3	-0.773932	5.75748	-9.41019	8.75223e-18	6.93583e-16	29.7634
MAFB	-1.03682	5.66516	-9.40887	8.82989e-18	6.96437e-16	29.7558
TSPAN11	-1.46143	2.91326	-9.4012	9.29539e-18	7.2971e-16	29.7508
GYPC	-1.126	4.4332	-9.39217	9.87516e-18	7.71601e-16	29.6618
RFLNB	-0.952398	4.30834	-9.39134	9.93047e-18	7.72313e-16	29.6594
CD53	-1.24314	5.29194	-9.38459	1.03897e-17	8.04288e-16	29.5985
ADD2	-1.47464	1.54128	-9.37804	1.08553e-17	8.3646e-16	29.5472
SDC2	-0.868173	5.97087	-9.35845	1.2375e-17	9.49188e-16	29.423
CPXM2	-1.27115	5.0203	-9.35739	1.24632e-17	9.4954e-16	29.4225
ADARB1	-0.752209	4.19492	-9.35703	1.24932e-17	9.4954e-16	29.4374
MSRB3	-1.10264	5.59964	-9.34571	1.34757e-17	1.01958e-15	29.3404
C1orf162	-1.22716	3.66642	-9.33692	1.42906e-17	1.07636e-15	29.318
PDE1A	-0.931102	3.68446	-9.33402	1.45703e-17	1.09251e-15	29.2998
MFAP5	-1.67498	5.02317	-9.33123	1.48444e-17	1.10809e-15	29.2522
PLPP7	-1.06761	1.21624	-9.3281	1.51575e-17	1.12644e-15	29.1788
C1QTNF2	-1.03826	0.950257	-9.32713	1.52566e-17	1.12879e-15	29.1379
TMEM200C	-1.14677	1.24187	-9.31399	1.66555e-17	1.22686e-15	29.0937
DPEP2	-1.23788	1.96031	-9.30787	1.73503e-17	1.27243e-15	29.1172
C11orf95	-0.616459	4.30932	-9.3056	1.76151e-17	1.28239e-15	29.0974
GNG11	-0.966073	4.68724	-9.30539	1.76394e-17	1.28239e-15	29.086
LOXL3	-0.783559	3.25464	-9.30213	1.8027e-17	1.30489e-15	29.101
TIMP2	-0.965536	9.08366	-9.27233	2.19902e-17	1.5849e-15	28.8897
RASGRP4	-0.947989	1.21761	-9.23061	2.90284e-17	2.08319e-15	28.545
HHIPL1	-0.938882	2.78556	-9.22225	3.06882e-17	2.19289e-15	28.5832
SORCS2	-1.23301	3.3145	-9.21446	3.23188e-17	2.29959e-15	28.5265
CSF1R	-1.10778	5.80959	-9.21209	3.28321e-17	2.32621e-15	28.4643
GPR162	-1.26879	1.61063	-9.2064	3.40983e-17	2.40573e-15	28.4386
IFFO1	-0.871519	3.98548	-9.19799	3.60578e-17	2.53329e-15	28.4022
SCN2B	-1.6342	-0.00812369	-9.19532	3.67024e-17	2.56252e-15	28.1878
IL17D	-1.06689	0.762866	-9.195	3.67804e-17	2.56252e-15	28.2683
RFTN2	-0.75123	2.42002	-9.19147	3.76528e-17	2.61241e-15	28.376
HACD4	-0.878624	3.47809	-9.19043	3.79135e-17	2.61963e-15	28.3678
FIBIN	-1.46443	3.83045	-9.1781	4.11474e-17	2.83138e-15	28.2759
DPYSL3	-1.13912	7.77506	-9.17624	4.16582e-17	2.85478e-15	28.2478
DOK2	-1.15975	2.84104	-9.17466	4.20967e-17	2.87306e-15	28.2744
P4HA3	-1.28155	2.86021	-9.16159	4.59097e-17	3.12055e-15	28.1894
RGS4	-1.30014	3.59172	-9.15741	4.71986e-17	3.18834e-15	28.1483
SLC17A7	-1.64977	-0.423628	-9.15712	4.72883e-17	3.18834e-15	27.8758
GIMAP4	-1.02615	4.40463	-9.1556	4.777e-17	3.20788e-15	28.1136
ORC2	0.532907	5.02751	9.15494	4.79784e-17	3.20899e-15	28.1027
ZDHHC15	-0.937268	1.11253	-9.15261	4.87238e-17	3.24586e-15	28.0325
EPB41L3	-0.915328	4.81055	-9.13792	5.37048e-17	3.56348e-15	27.9891
HCLS1	-1.14362	5.50696	-9.13711	5.39951e-17	3.56859e-15	27.9759
UCHL1	-1.32741	3.87145	-9.13486	5.48049e-17	3.60785e-15	27.9935
CST7	-1.38313	2.16521	-9.13346	5.53169e-17	3.62727e-15	27.9999
PKIG	-0.796551	5.00426	-9.13055	5.63925e-17	3.68336e-15	27.9376
MBNL1.AS1	-1.2154	0.982908	-9.12245	5.94978e-17	3.87106e-15	27.8392
AVPR1A	-1.52135	1.77647	-9.10685	6.59695e-17	4.26686e-15	27.8143
ANKRD33B	-1.53334	1.08651	-9.10657	6.60916e-17	4.26686e-15	27.7599
SMO	-1.06035	4.08998	-9.09941	6.92981e-17	4.45667e-15	27.7571
ADAM33	-1.32814	2.75757	-9.08209	7.77025e-17	4.97802e-15	27.6757
PPM1K	-0.874918	3.96395	-9.0724	8.28354e-17	5.28661e-15	27.5867
FCER1G	-1.1976	4.74827	-9.06735	8.56455e-17	5.44516e-15	27.5321
MOXD1	-1.24438	5.27155	-9.0581	9.10352e-17	5.76591e-15	27.4645
NUDT10	-1.44432	-0.263582	-9.0493	9.64802e-17	6.08772e-15	27.2134
LMOD1	-1.33295	4.91602	-9.04122	1.0176e-16	6.39673e-15	27.3599
MPP2	-1.06543	1.79029	-9.03657	1.04934e-16	6.57154e-15	27.3551
HLX	-0.952821	3.64907	-9.03124	1.08685e-16	6.77001e-15	27.3301
LUM	-1.22285	9.82286	-9.03092	1.08913e-16	6.77001e-15	27.3292
GIMAP8	-0.992037	3.49966	-9.02394	1.14044e-16	7.06268e-15	27.2875
FSTL1	-1.00535	8.86883	-9.01263	1.22861e-16	7.58066e-15	27.1991
KIF17	-1.10826	0.186867	-9.00481	1.29353e-16	7.9519e-15	26.9842
ZNF121	0.814099	5.26247	8.99311	1.39711e-16	8.55715e-15	27.0498
SEPTIN4	-0.828735	3.7336	-8.99138	1.41303e-16	8.59764e-15	27.0708
AIF1	-1.07699	4.34589	-8.99128	1.414e-16	8.59764e-15	27.0493
ZNF385D	-1.53586	1.10607	-8.9868	1.45625e-16	8.82243e-15	26.9986
CRYAB	-1.31101	3.96175	-8.97838	1.53923e-16	9.29153e-15	26.9775
PILRA	-1.06052	2.85054	-8.97282	1.5965e-16	9.60253e-15	26.9721
GMFG	-1.13051	3.84032	-8.97052	1.62085e-16	9.71407e-15	26.9311
SMIM10	-0.750341	2.29354	-8.96879	1.63932e-16	9.78967e-15	26.9403
CHMP4C	0.884063	4.89431	8.96714	1.65723e-16	9.8614e-15	26.8939
LAPTM5	-1.13483	7.64109	-8.96398	1.69201e-16	1.00326e-14	26.8693
ID4	-0.988594	3.4436	-8.94912	1.86552e-16	1.10224e-14	26.8073
FPR1	-1.2064	3.62056	-8.94733	1.88749e-16	1.11129e-14	26.7889
ADA2	-1.2176	5.30166	-8.94677	1.89445e-16	1.11148e-14	26.7438
SASH3	-1.22861	3.8173	-8.93067	2.1057e-16	1.22971e-14	26.675
CNN3	-0.769298	7.24875	-8.93031	2.11068e-16	1.22971e-14	26.6445
TNFSF8	-1.35421	1.12813	-8.9282	2.14004e-16	1.24249e-14	26.6227
SGCD	-1.30328	3.93484	-8.92528	2.18136e-16	1.26209e-14	26.6364
ACTA2	-1.21718	8.69494	-8.91125	2.39158e-16	1.37895e-14	26.5445
RFTN1	-0.827812	5.57329	-8.9087	2.43194e-16	1.3974e-14	26.4948
ARHGEF5	1.02537	4.94393	8.90637	2.46934e-16	1.41403e-14	26.5028
BTK	-1.12548	2.98685	-8.90429	2.50317e-16	1.42385e-14	26.5304
MMP2	-1.49547	8.97985	-8.90427	2.50352e-16	1.42385e-14	26.5049
HLA.DPB1	-1.32347	7.59915	-8.90193	2.54226e-16	1.44099e-14	26.4701
ARRB2	-0.893837	5.06349	-8.89488	2.66235e-16	1.50396e-14	26.4113
NLGN2	-1.07362	4.71842	-8.89376	2.68199e-16	1.50995e-14	26.4109
TRIL	-0.95347	2.76882	-8.88883	2.76989e-16	1.5542e-14	26.435
MCAM	-0.879339	6.58259	-8.8807	2.92136e-16	1.63372e-14	26.3182
B4GALNT1	-0.972512	2.1169	-8.86855	3.16304e-16	1.76297e-14	26.2978
PLEKHO1	-1.00598	5.32577	-8.86657	3.20427e-16	1.78002e-14	26.2261
IKZF4	-0.694919	2.91495	-8.85294	3.50292e-16	1.93948e-14	26.2052
PREX1	-0.836007	5.50891	-8.85102	3.54724e-16	1.95754e-14	26.1241
HSPA12A	-0.774462	3.21991	-8.84887	3.59722e-16	1.97859e-14	26.1728
TSHZ3	-0.806489	4.03234	-8.84208	3.76057e-16	2.06166e-14	26.1006
NCKAP1L	-1.13717	4.89224	-8.84063	3.79636e-16	2.07448e-14	26.066
MYO1F	-0.904886	4.64021	-8.82753	4.13518e-16	2.25123e-14	25.9875
PCDH12	-0.707242	3.87477	-8.82711	4.14676e-16	2.25123e-14	26.0111
ATP6V1B2	-0.509795	6.67522	-8.82231	4.27858e-16	2.31528e-14	25.9416
ROBO4	-1.04333	3.68427	-8.82003	4.34262e-16	2.34236e-14	25.9708
CD248	-1.56641	5.81779	-8.81477	4.4945e-16	2.41648e-14	25.8954
GPR68	-1.19812	3.43635	-8.80535	4.77918e-16	2.5613e-14	25.8846
PIK3R5	-1.04193	3.57848	-8.79702	5.04593e-16	2.69515e-14	25.8276
NPR2	-0.722255	3.6571	-8.79655	5.06116e-16	2.69515e-14	25.8239
FGD1	-0.852449	3.41907	-8.79372	5.15561e-16	2.73673e-14	25.8133
SSC5D	-1.32804	4.67663	-8.78239	5.55044e-16	2.93699e-14	25.6981
ESRP2	0.853167	5.42489	8.78171	5.57518e-16	2.94077e-14	25.6868
NINJ2	-0.959135	2.44911	-8.77515	5.81834e-16	3.05938e-14	25.7114
SCRG1	-1.75661	0.612312	-8.77397	5.86311e-16	3.07326e-14	25.6155
NDST1	-0.608976	6.49136	-8.76683	6.14216e-16	3.20947e-14	25.5852
MSC	-1.09344	3.65824	-8.7633	6.28489e-16	3.27382e-14	25.6091
TSPAN18	-1.04162	4.04022	-8.76246	6.31932e-16	3.28153e-14	25.5899
CRTAP	-0.690679	7.14164	-8.76033	6.4074e-16	3.31697e-14	25.5518
SPI1	-1.12931	4.34818	-8.75916	6.45641e-16	3.33202e-14	25.5583
GDF11	-0.828379	3.20898	-8.75635	6.57536e-16	3.38297e-14	25.5826
RNF122	-0.869965	3.2097	-8.75281	6.72851e-16	3.45115e-14	25.5596
JAM3	-0.732538	5.40814	-8.7516	6.78195e-16	3.46792e-14	25.4878
P2RX7	-0.90057	2.44501	-8.74919	6.88891e-16	3.51187e-14	25.5466
SMAD7	-0.623806	4.90095	-8.74347	7.14993e-16	3.63386e-14	25.4438
RTL8B	-0.796892	3.46508	-8.74152	7.24097e-16	3.66898e-14	25.4798
FAM78B	-0.849039	1.99953	-8.73888	7.36651e-16	3.72131e-14	25.4709
APBA1	-0.725506	2.51183	-8.73582	7.51433e-16	3.78455e-14	25.462
LST1	-1.17522	3.26018	-8.73232	7.68742e-16	3.8601e-14	25.4253
P3H3	-1.03063	5.17987	-8.72878	7.86586e-16	3.93787e-14	25.3455
LRRC1	0.716727	5.34419	8.72786	7.91338e-16	3.94984e-14	25.3432
INAVA	1.10374	6.59739	8.71479	8.61425e-16	4.28687e-14	25.2493
DMGDH	-0.948126	0.179067	-8.71305	8.71192e-16	4.32261e-14	25.1484
EVI2B	-1.11045	3.86986	-8.70411	9.23217e-16	4.56719e-14	25.2242
POU6F1	-0.725293	3.09771	-8.70311	9.29232e-16	4.5798e-14	25.2483
CYTL1	-1.32504	-0.466392	-8.70278	9.31243e-16	4.5798e-14	25.0148
TMCC2	-0.864833	1.44502	-8.70118	9.40935e-16	4.61389e-14	25.204
SYPL2	-1.11549	0.241509	-8.68186	1.06647e-15	5.21416e-14	24.9728
GALNT13	-1.41679	0.381675	-8.67785	1.09452e-15	5.3357e-14	24.976
CERCAM	-1.29843	6.18334	-8.67573	1.10968e-15	5.39389e-14	25.0067
SHISAL1	-1.32024	2.11163	-8.67265	1.13204e-15	5.47661e-14	25.0608
MAGEE1	-0.937235	1.56606	-8.67248	1.13325e-15	5.47661e-14	25.0333
LGI2	-1.19997	2.3412	-8.66417	1.19591e-15	5.76277e-14	25.0095
CCR5	-1.21881	2.6057	-8.65814	1.2435e-15	5.97486e-14	24.9706
HSPB6	-2.0123	3.64135	-8.65481	1.2706e-15	6.0876e-14	24.9192
COX7A1	-1.07928	3.13362	-8.65351	1.28133e-15	6.12145e-14	24.9303
CCT6P3	0.972231	2.40282	8.65268	1.28825e-15	6.13698e-14	24.9141
FAM110B	-0.712951	2.83674	-8.64833	1.32499e-15	6.28046e-14	24.9076
GPR85	-0.852262	0.810983	-8.64823	1.32588e-15	6.28046e-14	24.8171
LPAR1	-0.832671	4.23925	-8.64044	1.39439e-15	6.58634e-14	24.8072
PGM5	-1.41671	2.74114	-8.63243	1.46849e-15	6.9168e-14	24.8055
PCOLCE	-1.31098	6.39711	-8.63147	1.4776e-15	6.94014e-14	24.7273
SHANK1	-1.11455	-0.156288	-8.62466	1.54404e-15	7.23193e-14	24.5654
GNA12	-0.506248	6.1269	-8.62399	1.5508e-15	7.24329e-14	24.6724
ADAMTS9.AS1	-1.69974	-0.715453	-8.62038	1.58738e-15	7.39346e-14	24.4903
IL2RB	-1.10609	3.09331	-8.61763	1.61578e-15	7.50485e-14	24.705
KLF5	0.979394	7.73741	8.61653	1.62734e-15	7.53761e-14	24.6347
TSPYL4	-0.527457	4.8823	-8.61278	1.66717e-15	7.70077e-14	24.6131
CASS4	-1.01744	1.30623	-8.60834	1.7157e-15	7.9031e-14	24.6174
LINC02280	1.7977	-1.63234	8.60672	1.73371e-15	7.93139e-14	23.9675
TRO	-0.947196	3.28413	-8.60661	1.73495e-15	7.93139e-14	24.63
SFRP2	-1.66852	8.83631	-8.60643	1.73696e-15	7.93139e-14	24.6049
ADPRH	-0.623888	3.71035	-8.60609	1.74082e-15	7.93139e-14	24.6126
IGDCC4	-1.03871	2.27979	-8.6041	1.76327e-15	8.01188e-14	24.6308
A2M	-0.917959	9.36941	-8.60015	1.80884e-15	8.19665e-14	24.5681
ARHGAP30	-0.983219	4.7204	-8.5992	1.81989e-15	8.22442e-14	24.5305
EGR2	-1.13067	4.23143	-8.59692	1.84694e-15	8.32416e-14	24.5308
LRRC32	-0.977972	6.70123	-8.58884	1.94571e-15	8.74576e-14	24.4575
DLG4	-0.886294	3.90519	-8.58619	1.97925e-15	8.87268e-14	24.4764
ZBTB4	-0.46969	6.47927	-8.5706	2.18839e-15	9.78396e-14	24.3361
GNGT2	-1.06933	0.383706	-8.55919	2.35527e-15	1.0502e-13	24.2297
LILRB1	-1.04792	2.44437	-8.55368	2.44037e-15	1.08451e-13	24.315
CD37	-1.43962	4.29723	-8.55337	2.44519e-15	1.08451e-13	24.2537
EFEMP2	-1.11804	6.07785	-8.55071	2.48741e-15	1.10032e-13	24.2119
TIGD1	0.943716	3.01202	8.54842	2.52438e-15	1.11372e-13	24.2813
CPQ	-0.631842	5.39802	-8.54537	2.5743e-15	1.13276e-13	24.1774
ZFP62	0.643949	4.86214	8.54487	2.5827e-15	1.13347e-13	24.1954
CREM	-0.657264	4.37191	-8.54336	2.60783e-15	1.14151e-13	24.1889
TAGLN	-1.37693	8.65257	-8.54129	2.6428e-15	1.15379e-13	24.1888
SLC9A9	-0.963111	2.85354	-8.5381	2.69758e-15	1.17464e-13	24.2122
CMKLR1	-1.07535	3.73316	-8.53702	2.71637e-15	1.17696e-13	24.1721
STK39	0.770181	6.45491	8.53698	2.71699e-15	1.17696e-13	24.1201
ENG	-0.959599	7.04327	-8.53107	2.82237e-15	1.21945e-13	24.0964
FBLN7	-0.943901	2.07575	-8.52416	2.95035e-15	1.27146e-13	24.1269
KIF3C	-0.812125	4.06693	-8.52358	2.96145e-15	1.27297e-13	24.0751
TMEM119	-1.41862	5.49028	-8.52227	2.98644e-15	1.28042e-13	24.0345
CYP2U1	-0.723215	3.59105	-8.52187	2.9941e-15	1.28042e-13	24.0859
SCN4B	-1.198	2.77062	-8.51951	3.03992e-15	1.2967e-13	24.0958
PRKD1	-0.838734	3.49129	-8.5138	3.15345e-15	1.3417e-13	24.0385
ABI3	-0.984392	3.41683	-8.51283	3.17321e-15	1.34668e-13	24.0336
TXLNB	-1.19637	0.151226	-8.51114	3.20778e-15	1.35742e-13	23.9107
RDH13	0.791776	4.76854	8.51072	3.21655e-15	1.35742e-13	23.9861
HMOX1	-1.02955	4.75219	-8.51041	3.22286e-15	1.35742e-13	23.9687
EMILIN1	-1.23915	7.18899	-8.49375	3.58667e-15	1.50685e-13	23.8654
VIM	-0.841858	9.77272	-8.49183	3.63093e-15	1.52162e-13	23.8909
ADAP1	1.40345	5.3156	8.48425	3.8118e-15	1.59056e-13	23.8105
ZFPM2	-1.04774	3.01443	-8.48414	3.81446e-15	1.59056e-13	23.869
S1PR2	-1.24441	3.07018	-8.4824	3.85748e-15	1.60227e-13	23.854
IL10RA	-0.950966	4.77495	-8.48203	3.86644e-15	1.60227e-13	23.7894
OGFRL1	-0.685623	4.90151	-8.48184	3.87127e-15	1.60227e-13	23.7852
CYGB	-0.970514	4.9846	-8.4785	3.95492e-15	1.63285e-13	23.7626
EBF2	-1.3739	1.83093	-8.47075	4.15649e-15	1.71184e-13	23.7915
BAG2	-1.02971	3.10015	-8.47035	4.16702e-15	1.71196e-13	23.7798
SNED1	-0.790625	5.04476	-8.46844	4.21824e-15	1.72876e-13	23.6979
DOK3	-0.973015	3.1277	-8.45736	4.52861e-15	1.85142e-13	23.6974
SMOC2	-1.17731	5.81842	-8.45663	4.54981e-15	1.85507e-13	23.6186
ADAM12	-1.72063	4.97907	-8.45629	4.55973e-15	1.85507e-13	23.6261
FGR	-1.07299	3.65379	-8.45495	4.59904e-15	1.86652e-13	23.6598
HAS1	-2.5124	-0.191809	-8.45403	4.62609e-15	1.87295e-13	23.5741
PKNOX2	-1.28474	1.41182	-8.45281	4.66251e-15	1.87885e-13	23.6642
KRTCAP2	0.868505	4.94381	8.45279	4.66313e-15	1.87885e-13	23.6161
SGCE	-0.865425	4.56532	-8.44787	4.81223e-15	1.93337e-13	23.5806
MN1	-0.98785	4.24138	-8.44756	4.82156e-15	1.93337e-13	23.5896
PCAT19	-1.03965	1.64007	-8.44266	4.97524e-15	1.99021e-13	23.6077
KCNAB1	-1.16236	1.76364	-8.44144	5.01415e-15	2.00099e-13	23.6065
COL15A1	-1.12277	7.16769	-8.43788	5.1298e-15	2.04227e-13	23.513
MOCS1	-0.68899	3.53506	-8.43629	5.18227e-15	2.05826e-13	23.5517
RCSD1	-1.12615	3.94037	-8.43567	5.20283e-15	2.06153e-13	23.5266
GASK1A	-1.10554	2.75672	-8.43148	5.34391e-15	2.11242e-13	23.5466
MEOX2	-1.26546	1.74042	-8.43069	5.37101e-15	2.11485e-13	23.5397
ADAMTS16	-1.66503	1.51051	-8.43041	5.38083e-15	2.11485e-13	23.5349
IGSF6	-1.05264	3.47781	-8.4302	5.388e-15	2.11485e-13	23.5125
NPR1	-1.11419	2.99116	-8.42678	5.5068e-15	2.15642e-13	23.5101
BCHE	-1.29813	0.980081	-8.4248	5.57694e-15	2.17879e-13	23.4634
GIMAP7	-1.2418	2.85378	-8.42024	5.74201e-15	2.23804e-13	23.4727
PDLIM3	-1.10535	5.85021	-8.41922	5.77966e-15	2.24748e-13	23.383
IGFBP7	-0.821966	9.56499	-8.41813	5.82008e-15	2.25366e-13	23.4256
HSPB7	-1.47555	2.37144	-8.41806	5.8225e-15	2.25366e-13	23.4678
CTSF	-0.838087	5.37993	-8.41573	5.90998e-15	2.28223e-13	23.362
PCDH19	-1.26592	-0.107547	-8.41494	5.93982e-15	2.28847e-13	23.2945
NFATC1	-0.888103	4.12254	-8.41065	6.10459e-15	2.34655e-13	23.3634
GPX3	-1.56635	5.78738	-8.40704	6.24696e-15	2.39576e-13	23.3106
FAM20A	-0.985465	3.57071	-8.39989	6.53871e-15	2.49696e-13	23.3199
APBB1	-0.843383	4.6593	-8.39984	6.54069e-15	2.49696e-13	23.2766
ARHGEF6	-0.884279	4.42353	-8.39624	6.69297e-15	2.54927e-13	23.2617
PRPH2	-0.949713	0.81722	-8.39308	6.82929e-15	2.59528e-13	23.2459
SCPEP1	-0.777575	5.8358	-8.3922	6.86764e-15	2.5981e-13	23.2118
ANGPTL2	-1.14375	5.87831	-8.3922	6.86776e-15	2.5981e-13	23.2141
C3AR1	-1.07395	3.90278	-8.3908	6.92914e-15	2.6154e-13	23.2475
CMAHP	-0.835202	3.37345	-8.38983	6.97198e-15	2.62564e-13	23.2674
CERKL	-1.51708	2.47861	-8.3825	7.30564e-15	2.74511e-13	23.2452
CLEC4A	-0.918328	1.82276	-8.38034	7.40725e-15	2.77705e-13	23.2274
ZBED3	-0.82726	3.32493	-8.37723	7.55519e-15	2.82351e-13	23.1909
GRASP	-0.990488	3.54652	-8.37703	7.56493e-15	2.82351e-13	23.1779
GAP43	-1.61957	1.28249	-8.37416	7.7046e-15	2.86923e-13	23.1779
SYDE1	-0.786558	4.42105	-8.37077	7.87309e-15	2.92546e-13	23.1027
TSPAN9	-0.796581	6.10086	-8.36845	7.99017e-15	2.96239e-13	23.0639
CEP72	0.877411	2.8251	8.36467	8.18504e-15	3.02792e-13	23.1367
PARD6B	1.46021	4.58215	8.35757	8.56344e-15	3.16091e-13	23.052
GNB4	-0.882896	4.96561	-8.35395	8.7631e-15	3.22748e-13	22.9819
SEPTIN6	-0.721704	5.22407	-8.35094	8.9325e-15	3.27629e-13	22.9583
MMRN2	-0.757154	4.86414	-8.3509	8.93479e-15	3.27629e-13	22.9652
ADAMTS4	-1.07846	5.50442	-8.349	9.04338e-15	3.30885e-13	22.9443
SLA	-1.07597	4.88407	-8.34836	9.08028e-15	3.31509e-13	22.949
RCAN1	-0.629343	5.41307	-8.34732	9.14068e-15	3.32988e-13	22.9331
NEGR1	-1.14756	3.60748	-8.34309	9.38999e-15	3.41326e-13	22.9627
ELN	-1.57887	6.70419	-8.34132	9.49656e-15	3.44451e-13	22.9065
CD180	-1.17217	2.39203	-8.32796	1.03382e-14	3.74169e-13	22.9097
SIRPA	-0.773222	5.92348	-8.32548	1.05022e-14	3.79281e-13	22.7948
MYL9	-1.44887	7.93682	-8.32024	1.08577e-14	3.90937e-13	22.7923
KANK2	-0.661813	6.67625	-8.31999	1.08752e-14	3.90937e-13	22.7653
GNAO1	-1.35277	2.90778	-8.31959	1.09026e-14	3.90937e-13	22.8442
SLAMF8	-1.01733	3.88216	-8.31937	1.09185e-14	3.90937e-13	22.8032
TDRKH.AS1	1.19901	-0.603017	8.31267	1.13926e-14	4.07042e-13	22.4638
RAMP2	-1.20899	3.36153	-8.31232	1.14183e-14	4.0709e-13	22.7817
LINC01352	-1.97947	-3.00648	-8.31052	1.15493e-14	4.10886e-13	22.2309
MPO	-1.31273	-1.80621	-8.3057	1.19084e-14	4.22762e-13	22.3875
SHB	0.821534	5.26623	8.29498	1.27467e-14	4.51563e-13	22.6181
ST6GALNAC6	-0.784732	5.62567	-8.29332	1.28811e-14	4.55357e-13	22.5951
ARHGAP25	-0.880191	3.72843	-8.29092	1.30786e-14	4.60956e-13	22.6348
LRRC17	-1.24603	2.81345	-8.29073	1.30946e-14	4.60956e-13	22.6697
SOCS2	-0.764562	3.59001	-8.28932	1.32123e-14	4.64122e-13	22.6327
CSRP2	-0.731495	3.55355	-8.28606	1.34887e-14	4.7284e-13	22.6146
PNMA8A	-1.17287	3.16037	-8.28341	1.37169e-14	4.79833e-13	22.6114
DENND2A	-0.71349	3.17519	-8.27095	1.48437e-14	5.18165e-13	22.5394
ILDR2	-1.14881	1.80209	-8.26859	1.5067e-14	5.24866e-13	22.5409
SFRP4	-1.57821	7.1231	-8.26222	1.56871e-14	5.45331e-13	22.4196
DLG2	-1.10635	1.57699	-8.26096	1.58129e-14	5.48565e-13	22.4866
PCED1B.AS1	-1.1916	2.157	-8.23641	1.84701e-14	6.39418e-13	22.3467
DCHS1	-0.952546	5.10528	-8.23267	1.89127e-14	6.53386e-13	22.2244
ACSS3	-0.845447	3.02756	-8.21999	2.04896e-14	7.05187e-13	22.2287
ANGPTL1	-1.42903	2.34402	-8.21994	2.04964e-14	7.05187e-13	22.2433
ROR2	-0.951561	4.30891	-8.21904	2.06131e-14	7.07744e-13	22.1628
HLA.DRA	-1.16896	9.22989	-8.21801	2.07479e-14	7.10914e-13	22.1778
CCN1	-1.46858	7.25142	-8.21514	2.11266e-14	7.21632e-13	22.1287
FILIP1L	-0.832066	6.06922	-8.21499	2.11471e-14	7.21632e-13	22.1086
COP1	0.485927	5.85012	8.21042	2.17661e-14	7.41243e-13	22.0788
FOXP3	-1.32831	1.37104	-8.208	2.21013e-14	7.51131e-13	22.1586
RORB	-1.22725	0.104396	-8.20673	2.22786e-14	7.55619e-13	22.0553
PDE2A	-0.99431	2.82228	-8.20317	2.27846e-14	7.71218e-13	22.1312
CLEC11A	-1.12317	4.46679	-8.20079	2.31298e-14	7.8132e-13	22.0439
C1orf216	-0.505065	4.15657	-8.19935	2.334e-14	7.86832e-13	22.0502
ERCC5	0.840141	5.56249	8.19374	2.41812e-14	8.13547e-13	21.9826
GRHL2	0.953115	5.2794	8.19109	2.45885e-14	8.24014e-13	21.9755
CALD1	-0.934143	8.77974	-8.19108	2.45908e-14	8.24014e-13	22.002
WDR55	0.460507	5.46799	8.18437	2.56529e-14	8.57883e-13	21.923
CRCP	0.369169	5.47207	8.18352	2.57904e-14	8.60763e-13	21.917
CD14	-1.02507	5.89484	-8.1808	2.62355e-14	8.73874e-13	21.8979
FBXL22	-1.25579	0.368227	-8.17663	2.6935e-14	8.95386e-13	21.9007
INKA2	-0.709876	2.29284	-8.16598	2.8803e-14	9.55586e-13	21.9152
SRGN	-1.06101	6.5139	-8.16422	2.9124e-14	9.64322e-13	21.8001
MAMLD1	-0.775936	2.7297	-8.16055	2.98036e-14	9.84232e-13	21.8744
FPR3	-1.21473	4.22466	-8.16016	2.9877e-14	9.84232e-13	21.802
ALKBH6	0.911154	2.0195	8.16003	2.99019e-14	9.84232e-13	21.8569
SEMA3G	-1.19838	3.10019	-8.15562	3.0744e-14	1.00996e-12	21.8256
ARSB	-0.712448	4.33645	-8.15508	3.08488e-14	1.01142e-12	21.7676
MRC2	-1.05719	7.28029	-8.15108	3.16333e-14	1.03511e-12	21.7297
SYT11	-0.873271	4.93849	-8.14361	3.31548e-14	1.08278e-12	21.6771
CCN5	-1.76176	1.26916	-8.14088	3.3729e-14	1.09938e-12	21.7515
CNN1	-1.58416	4.86519	-8.13724	3.45107e-14	1.12267e-12	21.642
BIN2	-0.924721	3.10903	-8.13572	3.48408e-14	1.13121e-12	21.7061
PARVG	-0.970847	3.88486	-8.12025	3.83958e-14	1.24422e-12	21.572
GIMAP1	-0.978463	2.6641	-8.11643	3.93288e-14	1.27199e-12	21.6042
EGFLAM	-0.797466	2.41231	-8.11484	3.97215e-14	1.28221e-12	21.6016
LHX6	-1.01404	1.48054	-8.11434	3.98464e-14	1.28376e-12	21.5893
CCM2L	-0.957846	1.24608	-8.11369	4.00091e-14	1.28652e-12	21.5743
NCS1	-0.847107	4.79495	-8.11137	4.05974e-14	1.30294e-12	21.4821
ZDHHC13	0.591598	5.04644	8.11039	4.08477e-14	1.30846e-12	21.4796
GLI1	-1.00402	3.15506	-8.11008	4.09266e-14	1.30848e-12	21.5458
CLIC2	-0.927722	3.66062	-8.10303	4.27775e-14	1.36504e-12	21.4781
NRSN2	-1.10049	4.2279	-8.09597	4.47146e-14	1.42414e-12	21.4068
ASPN	-1.19961	6.4512	-8.09383	4.53165e-14	1.44056e-12	21.367
ELMO1	-0.886263	4.34295	-8.09206	4.58231e-14	1.4539e-12	21.3788
OPRL1	-0.879594	1.15691	-8.09149	4.5986e-14	1.45631e-12	21.4344
TTYH2	-0.835072	2.90474	-8.09095	4.61423e-14	1.4585e-12	21.442
CSF2RB	-1.06787	4.0815	-8.08779	4.70638e-14	1.48482e-12	21.3631
TAL1	-0.934348	1.15591	-8.08699	4.73032e-14	1.48956e-12	21.4075
ZNF600	0.761592	3.94455	8.08521	4.78325e-14	1.5034e-12	21.3848
LAIR1	-0.932474	4.86857	-8.08409	4.81704e-14	1.50716e-12	21.3124
CYTH4	-0.826005	3.97951	-8.08406	4.81771e-14	1.50716e-12	21.3464
DCLK1	-1.21109	3.10656	-8.08391	4.82226e-14	1.50716e-12	21.386
PDE6G	-1.55905	-0.809116	-8.0813	4.90185e-14	1.52917e-12	21.2164
ADAM23	-1.10417	2.39052	-8.081	4.91098e-14	1.52917e-12	21.394
CD86	-0.969939	3.67147	-8.07695	5.03721e-14	1.56556e-12	21.3172
IQGAP3	1.04466	4.92266	8.07262	5.17554e-14	1.60557e-12	21.2614
OGN	-1.94168	3.17441	-8.07049	5.24515e-14	1.62415e-12	21.2965
SPSB1	-0.693316	5.98152	-8.06413	5.45813e-14	1.68612e-12	21.1772
C1QTNF1	-0.887013	5.82167	-8.06391	5.46545e-14	1.68612e-12	21.1769
ISM1	-1.24324	3.82961	-8.05506	5.77638e-14	1.77876e-12	21.1736
MAP3K12	-0.584344	3.75791	-8.05461	5.79274e-14	1.78052e-12	21.1803
CD300C	-0.964624	1.0282	-8.04153	6.28621e-14	1.92866e-12	21.128
PLBD2	-0.84985	6.19191	-8.03913	6.38129e-14	1.95424e-12	21.026
GPR161	-0.881131	3.87925	-8.02756	6.85915e-14	2.09674e-12	21.0049
MIR100HG	-0.814049	4.51692	-8.02598	6.92728e-14	2.11371e-12	20.9674
RBPMS2	-1.505	1.05551	-8.02416	7.00636e-14	2.13394e-12	21.0341
CKS1B	0.843418	4.57028	8.02155	7.12167e-14	2.16512e-12	20.9611
RGL1	-0.702461	4.76038	-8.01658	7.34577e-14	2.22919e-12	20.902
DLC1	-0.866634	5.41942	-8.00979	7.66344e-14	2.32138e-12	20.8473
RAI2	-1.00493	3.89467	-8.00434	7.92817e-14	2.39723e-12	20.8614
CBWD6	1.27369	1.5294	8.00355	7.96767e-14	2.40483e-12	20.8729
BAIAP2L1	0.833177	6.92592	8.00264	8.01296e-14	2.41414e-12	20.8007
CRMP1	-1.25352	3.57915	-7.98664	8.85264e-14	2.66232e-12	20.7681
SH2B3	-0.57692	5.44258	-7.9827	9.07218e-14	2.72344e-12	20.6809
PLXDC1	-0.690698	4.683	-7.98139	9.14658e-14	2.74086e-12	20.6896
USP51	-0.848998	1.3965	-7.98038	9.20423e-14	2.75084e-12	20.7753
SLC22A17	-1.09369	4.28883	-7.98023	9.2128e-14	2.75084e-12	20.6962
ENPEP	-0.810062	3.4689	-7.9775	9.37051e-14	2.79067e-12	20.7233
ANK2	-1.2681	3.74443	-7.97735	9.37956e-14	2.79067e-12	20.7037
NEAT1	1.31169	9.64242	7.97146	9.72923e-14	2.88889e-12	20.6545
CCDC3	-0.941681	4.21256	-7.97122	9.74423e-14	2.88889e-12	20.6448
SCUBE2	-1.12895	4.01406	-7.9706	9.78175e-14	2.89278e-12	20.6496
SPN	-1.05914	3.62657	-7.97043	9.79197e-14	2.89278e-12	20.6686
RUBCNL	-0.99226	2.24238	-7.96632	1.00453e-13	2.96239e-12	20.7015
NUDT11	-0.899205	0.922928	-7.95756	1.0608e-13	3.12283e-12	20.6162
ACY1	1.57217	3.24869	7.95434	1.08219e-13	3.1802e-12	20.6298
ACOT11	1.04054	4.06882	7.95355	1.08754e-13	3.1903e-12	20.5832
VEGFC	-0.816395	3.22611	-7.95324	1.08965e-13	3.19091e-12	20.5886
CD36	-1.4104	3.98023	-7.95157	1.10098e-13	3.21844e-12	20.535
STRC	1.70016	-1.39386	7.94787	1.12657e-13	3.2875e-12	20.1516
PATJ	0.95319	6.34853	7.94527	1.14491e-13	3.3352e-12	20.449
ARHGAP32	0.894931	6.50977	7.94307	1.1607e-13	3.37531e-12	20.4352
CNOT11	0.414324	5.97663	7.93896	1.19063e-13	3.45635e-12	20.4106
ABHD17C	1.01428	6.2943	7.93175	1.24513e-13	3.60828e-12	20.3672
CXADR	1.18819	5.92748	7.92963	1.26166e-13	3.64986e-12	20.3595
SHE	-0.863753	2.82698	-7.92182	1.32425e-13	3.82432e-12	20.4174
HLA.DQA1	-1.29801	6.5029	-7.92091	1.33177e-13	3.83939e-12	20.3116
SNX20	-0.979416	2.66718	-7.91884	1.34892e-13	3.88216e-12	20.4038
COL3A1	-1.25897	12.3061	-7.90859	1.43739e-13	4.12967e-12	20.3235
TNS1	-0.786198	8.05778	-7.90625	1.45838e-13	4.18278e-12	20.2438
P2RY8	-1.18089	2.71376	-7.90576	1.46283e-13	4.18835e-12	20.321
ITGAL	-1.17229	3.91558	-7.90342	1.48418e-13	4.24222e-12	20.2462
PPM1F	-0.51843	5.16811	-7.90253	1.49235e-13	4.2583e-12	20.1972
FAM124A	-0.877668	1.6575	-7.89955	1.52015e-13	4.33022e-12	20.2982
TSPAN7	-1.34541	3.18478	-7.89829	1.53208e-13	4.35678e-12	20.252
TMEM35A	-1.28586	-0.0987088	-7.89757	1.53891e-13	4.36878e-12	20.1933
ARMH4	-0.923496	2.90012	-7.89537	1.56001e-13	4.42116e-12	20.254
PLEKHM2	-0.534863	6.25588	-7.89133	1.59946e-13	4.52262e-12	20.1231
TNFRSF8	-1.17286	0.250718	-7.89116	1.60121e-13	4.52262e-12	20.1819
CILP2	-1.27286	3.03591	-7.88863	1.62644e-13	4.58613e-12	20.2018
PDZD4	-1.05011	2.24625	-7.88632	1.64982e-13	4.64186e-12	20.2191
VASH2	-0.810979	1.63258	-7.88613	1.65176e-13	4.64186e-12	20.2171
HS3ST2	-1.45367	1.37448	-7.88503	1.6631e-13	4.66589e-12	20.2099
EXTL1	-1.01019	0.261092	-7.88411	1.67257e-13	4.68461e-12	20.1364
AKR1B1	-0.639668	5.7169	-7.88223	1.69211e-13	4.73139e-12	20.0677
WASF3	-0.813965	2.82658	-7.88048	1.71056e-13	4.77501e-12	20.169
CDIP1	-0.934568	4.23364	-7.87946	1.72135e-13	4.79666e-12	20.0868
PRR16	-0.788481	1.81217	-7.87921	1.72405e-13	4.79666e-12	20.1785
PARD6G	-0.664095	2.59871	-7.87678	1.75017e-13	4.86122e-12	20.1564
CSF1	-0.82194	5.62586	-7.87339	1.78716e-13	4.95575e-12	20.0153
CD1D	-1.03313	1.79949	-7.86568	1.87433e-13	5.18884e-12	20.0983
ALOX5AP	-1.1418	4.98866	-7.86398	1.8942e-13	5.23518e-12	19.9681
ST6GALNAC5	-1.18339	2.3816	-7.86319	1.90339e-13	5.25193e-12	20.0763
CDO1	-1.17398	1.87542	-7.86251	1.91149e-13	5.26558e-12	20.0796
APLNR	-1.69724	4.21444	-7.86222	1.91482e-13	5.26608e-12	19.9845
WT1.AS	-1.34136	-0.849429	-7.85913	1.95176e-13	5.35883e-12	19.8892
ZNF135	-0.765078	1.90207	-7.85691	1.97863e-13	5.41749e-12	20.046
CH25H	-1.1172	2.1541	-7.85684	1.9796e-13	5.41749e-12	20.0436
TRAM2	-0.613708	5.96982	-7.84921	2.07503e-13	5.66939e-12	19.8672
COL1A1	-1.39882	12.4822	-7.83934	2.2052e-13	6.01521e-12	19.9067
PHYHIP	-0.901197	2.95141	-7.83886	2.21185e-13	6.0235e-12	19.9106
PSAP	-0.569655	10.5768	-7.8287	2.35471e-13	6.40213e-12	19.8209
PRIMA1	-1.80424	0.101628	-7.82561	2.40003e-13	6.51476e-12	19.8002
EVC2	-0.773156	2.57482	-7.82303	2.43842e-13	6.60823e-12	19.8337
C8orf48	-0.942844	-0.592554	-7.81722	2.52735e-13	6.83078e-12	19.6586
CYP1B1.AS1	-1.06284	-0.538992	-7.81713	2.52871e-13	6.83078e-12	19.6683
SNPH	-0.776919	2.68402	-7.81419	2.57486e-13	6.94424e-12	19.7767
EID1	-0.434808	7.13429	-7.81165	2.6154e-13	7.0422e-12	19.6515
CAMK2A	-1.22086	-0.592455	-7.80689	2.69327e-13	7.23986e-12	19.6082
PRELID2	1.07947	3.33969	7.80663	2.69746e-13	7.23986e-12	19.7344
TNS2	-0.710238	6.21832	-7.80613	2.70584e-13	7.2507e-12	19.6087
NLRC4	-0.855582	1.51542	-7.80286	2.7609e-13	7.3864e-12	19.7189
C3orf52	0.876316	4.47963	7.79855	2.83507e-13	7.56311e-12	19.6159
ADCYAP1R1	-1.29202	0.0537848	-7.79849	2.836e-13	7.56311e-12	19.6218
CD3E	-1.49079	3.17027	-7.79408	2.91398e-13	7.75871e-12	19.6238
COL6A2	-1.1852	9.40642	-7.79132	2.96383e-13	7.87888e-12	19.5794
PMS2P3	0.873917	1.76664	7.79021	2.98421e-13	7.92049e-12	19.629
APOBR	-0.987936	3.77053	-7.78977	2.99228e-13	7.92931e-12	19.5689
MYH10	-0.869777	6.19715	-7.78884	3.0094e-13	7.96204e-12	19.5055
RAB31	-0.885741	7.24757	-7.78634	3.05598e-13	8.07252e-12	19.5049
GPR183	-1.10559	3.89433	-7.78535	3.07464e-13	8.10899e-12	19.5352
LRFN5	-1.20541	0.00582516	-7.78309	3.1177e-13	8.20081e-12	19.5257
SIRPB2	-0.961853	1.97181	-7.783	3.11926e-13	8.20081e-12	19.6051
MEF2C	-0.78503	4.80568	-7.77772	3.22218e-13	8.4581e-12	19.4517
ST8SIA4	-0.839825	3.7735	-7.7718	3.34145e-13	8.75742e-12	19.4628
POLD4	0.680291	5.44271	7.76771	3.42645e-13	8.96615e-12	19.3843
HCK	-0.91183	4.2946	-7.76488	3.48638e-13	9.1087e-12	19.3933
TNFSF12	-0.850887	4.4927	-7.76381	3.50949e-13	9.15479e-12	19.3786
CALHM5	-0.897489	3.29312	-7.76162	3.55679e-13	9.26372e-12	19.4293
COL1A2	-1.24103	12.1127	-7.76135	3.56269e-13	9.26465e-12	19.4373
PNMA8B	-0.75635	1.82644	-7.75549	3.69304e-13	9.58873e-12	19.4417
GLIPR1	-0.835201	4.862	-7.75513	3.70126e-13	9.59516e-12	19.3142
SLC51B	-1.71113	-1.91341	-7.75436	3.71892e-13	9.62601e-12	19.1651
IL24	-2.53935	-0.68841	-7.7527	3.75688e-13	9.70924e-12	19.3302
SH3BGRL	-0.478925	6.96605	-7.75086	3.79955e-13	9.80437e-12	19.2832
MAPK10	-0.854362	2.92625	-7.74353	3.97403e-13	1.02388e-11	19.3423
EFNB3	-1.20762	1.41448	-7.74323	3.98128e-13	1.02417e-11	19.3661
OSBPL2	0.47202	6.41544	7.74098	4.03667e-13	1.03682e-11	19.2129
MLLT11	-0.920161	3.19294	-7.73987	4.06419e-13	1.04229e-11	19.3041
NSUN5P1	1.10629	3.95489	7.73517	4.18297e-13	1.07111e-11	19.2767
GLIS2	-1.11589	5.34388	-7.72816	4.36619e-13	1.11632e-11	19.1438
HLA.DOA	-1.1141	4.93413	-7.72516	4.44724e-13	1.1353e-11	19.133
KCNMB1	-1.25486	1.85212	-7.72247	4.52091e-13	1.15235e-11	19.2456
FZD10.AS1	-1.22582	0.862706	-7.7209	4.56451e-13	1.16169e-11	19.2169
LAT2	-0.858176	3.78456	-7.71934	4.60833e-13	1.17106e-11	19.1473
RCN3	-1.04862	5.7197	-7.71674	4.68212e-13	1.18801e-11	19.0724
BCL2	-0.901933	3.70774	-7.71103	4.84848e-13	1.22836e-11	19.1021
CHRNA3	-1.44386	0.729733	-7.70843	4.92641e-13	1.24621e-11	19.1418
KIRREL1	-0.820409	6.09048	-7.70765	4.94982e-13	1.25024e-11	19.0169
NOVA2	-1.01087	1.82503	-7.69879	5.22515e-13	1.31779e-11	19.1061
HTRA1	-1.02578	7.39982	-7.69466	5.35852e-13	1.3494e-11	18.959
EFEMP1	-1.20675	6.56449	-7.69224	5.43859e-13	1.3675e-11	18.9328
PIK3CD	-0.811807	4.24915	-7.69085	5.48489e-13	1.37707e-11	18.9525
PRKAR2B	-0.964067	3.30096	-7.68937	5.53473e-13	1.3875e-11	18.9966
GGT5	-1.0315	6.24028	-7.686	5.64961e-13	1.41418e-11	18.8903
PRELP	-1.33205	6.51985	-7.68083	5.83071e-13	1.45581e-11	18.8654
PRRX1	-1.18678	5.81966	-7.68075	5.83335e-13	1.45581e-11	18.8579
SOBP	-0.777594	2.78992	-7.67869	5.90714e-13	1.47203e-11	18.9644
SRPK1	0.668944	6.31647	7.67644	5.98888e-13	1.49018e-11	18.8264
HLA.DMB	-0.941481	5.57958	-7.66841	6.28941e-13	1.56263e-11	18.7832
MGAT1	-0.529051	7.36792	-7.66765	6.31862e-13	1.56756e-11	18.7925
ZNF593	1.02105	2.37535	7.65876	6.67019e-13	1.65233e-11	18.8691
PXK	-0.520853	4.0593	-7.65622	6.77445e-13	1.67567e-11	18.7589
SLCO2B1	-0.98407	6.09782	-7.64669	7.17897e-13	1.77311e-11	18.654
PCDHGA2	-0.864095	0.969154	-7.64573	7.22105e-13	1.78087e-11	18.7748
C3orf80	-0.952525	1.68191	-7.64172	7.39963e-13	1.82223e-11	18.7694
HVCN1	-0.852821	2.78787	-7.63903	7.52177e-13	1.84958e-11	18.7275
DKK3	-0.808316	6.90383	-7.63655	7.63587e-13	1.87488e-11	18.6015
PDGFRB	-0.797806	8.19271	-7.62539	8.17208e-13	2.00171e-11	18.5596
ARHGAP9	-0.991808	3.34505	-7.6253	8.17635e-13	2.00171e-11	18.6123
SMPD1	-0.708485	5.32972	-7.62351	8.26576e-13	2.02064e-11	18.5173
HEG1	-0.852626	6.61192	-7.62097	8.39445e-13	2.0491e-11	18.5048
NLRP3	-0.926884	2.28467	-7.61931	8.47937e-13	2.06682e-11	18.6305
PRF1	-0.929673	2.52515	-7.61834	8.52983e-13	2.07609e-11	18.6162
ADAMTS1	-1.05542	5.84582	-7.61519	8.69441e-13	2.11307e-11	18.466
EFHD1	-0.97766	2.48673	-7.61435	8.73902e-13	2.12083e-11	18.5934
C1QTNF3	-1.25963	4.34083	-7.61196	8.86662e-13	2.14868e-11	18.4775
RNF175	-1.54278	-0.608614	-7.60403	9.3038e-13	2.25136e-11	18.4447
TSEN2	0.564794	3.23366	7.60161	9.44133e-13	2.28134e-11	18.5105
IL16	-0.997645	4.41391	-7.60093	9.48056e-13	2.28751e-11	18.409
SRR	-0.536197	2.13576	-7.59508	9.8227e-13	2.36665e-11	18.4938
PLPPR4	-1.01418	2.23971	-7.59231	9.98905e-13	2.40326e-11	18.4723
PRG4	-1.53878	1.98756	-7.59009	1.01246e-12	2.43238e-11	18.461
REEP2	-1.25334	1.62926	-7.58355	1.05339e-12	2.52707e-11	18.4281
ST6GAL2	-1.20458	2.27665	-7.5828	1.05817e-12	2.53185e-11	18.4132
TDRD6	-1.35983	0.0432716	-7.58277	1.05841e-12	2.53185e-11	18.3658
ISLR	-1.35269	7.50604	-7.57877	1.08432e-12	2.59013e-11	18.2742
CCR1	-0.976328	3.12861	-7.57784	1.09047e-12	2.59897e-11	18.3454
TREM2	-1.09195	3.78578	-7.57774	1.09113e-12	2.59897e-11	18.3026
CETP	-1.25667	0.0576959	-7.57131	1.13443e-12	2.69826e-11	18.2995
LINC02593	-1.57818	0.719905	-7.56814	1.15644e-12	2.74671e-11	18.323
C1orf54	-0.665068	3.13494	-7.56518	1.17731e-12	2.79232e-11	18.2747
PRSS35	-1.14938	-0.420393	-7.56144	1.20431e-12	2.84932e-11	18.201
PTPN3	0.688168	5.4961	7.56138	1.20475e-12	2.84932e-11	18.1518
SLC23A3	1.23555	1.14646	7.56035	1.21227e-12	2.86305e-11	18.2433
CYTH3	-0.593598	5.64739	-7.55364	1.26248e-12	2.97743e-11	18.0988
LINC00242	-1.11506	-1.05239	-7.55054	1.28638e-12	3.02951e-11	18.0763
KCTD10	-0.43048	6.22895	-7.54999	1.29063e-12	3.03526e-11	18.0763
ST8SIA1	-1.10556	0.695928	-7.54902	1.2982e-12	3.04876e-11	18.2041
SCIMP	-1.03016	2.29542	-7.54797	1.30647e-12	3.06389e-11	18.2097
JAZF1	-0.527906	4.32791	-7.54757	1.30965e-12	3.06704e-11	18.0993
HLA.DPA1	-1.10209	7.8088	-7.54208	1.35382e-12	3.16605e-11	18.0606
FLT4	-0.732255	3.66811	-7.53999	1.37105e-12	3.20185e-11	18.0911
APOLD1	-0.892485	5.13476	-7.53485	1.41422e-12	3.29808e-11	17.9951
PALD1	-0.752967	3.95704	-7.53336	1.42705e-12	3.32335e-11	18.0334
CPA3	-1.26917	3.85263	-7.53191	1.43955e-12	3.34781e-11	18.0275
MKI67	1.03231	6.26566	7.53092	1.4482e-12	3.36324e-11	17.9631
PKP3	0.953542	6.92695	7.52971	1.45878e-12	3.38312e-11	17.9569
PLVAP	-1.07719	6.8105	-7.52827	1.47156e-12	3.40802e-11	17.9605
CACNA1G	-1.33323	-1.00364	-7.51907	1.55553e-12	3.59752e-11	17.9082
EPB41L2	-0.668976	6.41711	-7.51818	1.5639e-12	3.61187e-11	17.8916
USP43	0.720801	3.1708	7.51684	1.57659e-12	3.63615e-11	18.0175
DENND5A	-0.577267	5.77223	-7.5138	1.60577e-12	3.69836e-11	17.8625
MROH8	-0.652901	0.117873	-7.51351	1.60855e-12	3.69966e-11	17.9545
RGMA	-1.3006	3.04834	-7.512	1.6233e-12	3.72846e-11	17.9578
CALHM2	-0.678435	4.43536	-7.50939	1.64907e-12	3.78008e-11	17.8675
PPP1R16B	-1.04743	3.51728	-7.50926	1.65029e-12	3.78008e-11	17.9159
POPDC2	-1.03619	1.80543	-7.50339	1.70969e-12	3.91076e-11	17.9593
ERBB3	0.969232	8.02599	7.50128	1.73165e-12	3.95558e-11	17.8066
ARHGAP12	0.748626	6.46866	7.49472	1.80139e-12	4.10929e-11	17.748
TNFRSF1B	-0.73027	5.89058	-7.49401	1.80913e-12	4.12133e-11	17.7464
TPP1	-0.638422	7.30004	-7.49377	1.81174e-12	4.12165e-11	17.7611
TJP2	0.644755	7.06787	7.49184	1.83293e-12	4.1642e-11	17.7359
LNP1	-0.57153	1.3205	-7.48693	1.88784e-12	4.27587e-11	17.8588
ADGRB2	-0.828346	2.70964	-7.48682	1.88915e-12	4.27587e-11	17.8361
OLFM2	-1.27533	2.94901	-7.48676	1.88976e-12	4.27587e-11	17.8154
MRVI1	-0.848683	5.43178	-7.48278	1.93552e-12	4.37349e-11	17.6832
KIAA1755	-0.870189	3.5032	-7.48218	1.94257e-12	4.38351e-11	17.7596
CDS1	0.813584	5.50359	7.47729	2.00057e-12	4.5083e-11	17.6568
MATK	-1.12238	1.33467	-7.47409	2.0394e-12	4.58962e-11	17.7887
FAM83H	0.785672	7.00898	7.46976	2.09315e-12	4.70424e-11	17.6046
PHF24	-1.31968	-1.54616	-7.4607	2.21034e-12	4.96095e-11	17.5199
MARVELD2	0.851765	5.05212	7.4593	2.22896e-12	4.99605e-11	17.5678
KCNK1	0.878446	6.05081	7.45903	2.23253e-12	4.99734e-11	17.5401
AOAH	-1.08287	2.95621	-7.44856	2.37734e-12	5.31438e-11	17.5944
ALPL	-1.09542	2.79884	-7.44529	2.42446e-12	5.41246e-11	17.584
KCNQ5	-1.24733	-0.0221495	-7.44473	2.43265e-12	5.41897e-11	17.5658
NR2F6	0.709575	5.85541	7.44465	2.43385e-12	5.41897e-11	17.4567
CHRDL1	-1.92605	3.10638	-7.43915	2.51536e-12	5.593e-11	17.5229
DDX11.AS1	0.881365	-0.52859	7.43659	2.55428e-12	5.67199e-11	17.4011
CD300A	-0.747562	3.79294	-7.43636	2.55791e-12	5.67253e-11	17.4737
LINC01128	-0.440095	3.46916	-7.43598	2.56365e-12	5.67771e-11	17.4993
NUDT16P1	0.644766	3.2232	7.43514	2.57666e-12	5.699e-11	17.5365
PRRT4	-1.64407	-2.75952	-7.43118	2.63848e-12	5.828e-11	17.2129
CD38	-1.26566	1.91504	-7.42887	2.67525e-12	5.89597e-11	17.5235
SELENON	-0.561906	6.90133	-7.42881	2.6763e-12	5.89597e-11	17.3715
LIMS2	-1.20701	4.25637	-7.42523	2.73419e-12	5.9957e-11	17.3799
THEMIS2	-0.787845	5.12278	-7.42514	2.73564e-12	5.9957e-11	17.3494
PCBD2	0.478223	3.50248	7.42513	2.73589e-12	5.9957e-11	17.457
PSKH1	-0.557314	4.85579	-7.42513	2.73591e-12	5.9957e-11	17.3567
NLGN3	-0.820863	1.54212	-7.41282	2.94519e-12	6.44587e-11	17.435
PLXND1	-0.581368	6.95974	-7.41018	2.99208e-12	6.53994e-11	17.2636
YOD1	0.801548	4.69418	7.40919	3.00987e-12	6.57025e-11	17.2916
PTK6	1.04195	5.5262	7.40833	3.0254e-12	6.58831e-11	17.2547
CRTC3	-0.380638	5.76924	-7.40829	3.02603e-12	6.58831e-11	17.2417
NEFM	-1.47857	-0.70729	-7.40716	3.04656e-12	6.62438e-11	17.3063
ZCCHC18	-1.03441	-0.124449	-7.40657	3.05741e-12	6.63935e-11	17.3356
THBS4	-1.73692	5.90725	-7.40244	3.13378e-12	6.79635e-11	17.2183
SLIT2	-1.06889	4.6969	-7.4008	3.16462e-12	6.85435e-11	17.2189
MIR1915HG	-0.773204	0.727827	-7.39911	3.19674e-12	6.91497e-11	17.3362
CHST14	-0.700281	4.5663	-7.39692	3.23898e-12	6.99223e-11	17.2015
NCF4	-0.85413	3.35452	-7.39682	3.24082e-12	6.99223e-11	17.27
COL6A1	-1.20064	8.78837	-7.39621	3.2527e-12	7.00882e-11	17.2257
SH2D3A	0.854378	5.33748	7.39504	3.27549e-12	7.04884e-11	17.1797
ANKH	-0.643885	6.74915	-7.39324	3.31096e-12	7.11602e-11	17.1616
ELFN1	-0.766369	1.38985	-7.38925	3.39077e-12	7.27819e-11	17.298
GJA4	-1.08583	3.10024	-7.37792	3.62827e-12	7.7698e-11	17.1732
KCNK2	-1.47283	0.538939	-7.37788	3.6291e-12	7.7698e-11	17.2174
F13A1	-1.24598	5.85321	-7.37727	3.64223e-12	7.78795e-11	17.0653
NPL	-0.673677	3.84067	-7.37691	3.65008e-12	7.79476e-11	17.1244
TNFSF13B	-0.856473	3.27852	-7.37443	3.70459e-12	7.90107e-11	17.1449
TNFAIP8L3	-0.898228	1.96668	-7.3742	3.70971e-12	7.90191e-11	17.2085
MFAP2	-1.10033	5.27956	-7.37268	3.7435e-12	7.96374e-11	17.0409
MAP6	-0.907656	2.92874	-7.36792	3.85113e-12	8.18231e-11	17.1294
TTC22	0.725658	4.97108	7.3651	3.91667e-12	8.31099e-11	17.0171
FMNL3	-0.617387	5.80146	-7.36438	3.93343e-12	8.33597e-11	16.9857
FAM111A	0.451514	5.67827	7.35968	4.04526e-12	8.56212e-11	16.9604
NOVA1	-1.34427	0.760381	-7.35726	4.1039e-12	8.67525e-11	17.1053
JCAD	-0.697521	5.81509	-7.35667	4.11838e-12	8.69488e-11	16.941
CERS4	-1.04282	3.20583	-7.3541	4.18204e-12	8.81814e-11	17.029
IL7R	-1.33587	4.93111	-7.3514	4.24974e-12	8.94962e-11	16.9246
COX19	0.479953	4.23428	7.35111	4.2571e-12	8.95384e-11	16.9729
PODNL1	-1.166	3.19012	-7.34573	4.39575e-12	9.23383e-11	16.9793
EXTL2	-0.462217	3.84982	-7.3431	4.46509e-12	9.36772e-11	16.9306
MXRA7	-0.691301	6.52383	-7.34259	4.47863e-12	9.38436e-11	16.8633
LPL	-1.15967	3.76393	-7.34133	4.51242e-12	9.44333e-11	16.9174
TENM3	-1.07489	4.58396	-7.34104	4.52015e-12	9.44767e-11	16.8744
HLA.DRB6	-1.7071	4.04847	-7.34076	4.52778e-12	9.45181e-11	16.8987
RAB5IF	1.01486	5.10286	7.33289	4.74486e-12	9.89261e-11	16.8301
CCDC125	0.612149	4.3433	7.33081	4.80394e-12	1.00033e-10	16.8522
KCNK13	-0.984571	-0.167926	-7.32868	4.86515e-12	1.01182e-10	16.8896
CDK15	-1.02759	-0.129693	-7.32644	4.93039e-12	1.02411e-10	16.88
PTMA	0.403066	9.69496	7.32581	4.94886e-12	1.02667e-10	16.8211
ARMCX2	-0.60537	4.72777	-7.32515	4.96818e-12	1.0294e-10	16.7774
CCDC184	-1.01701	1.23751	-7.3238	5.00827e-12	1.03643e-10	16.9217
CYP1B1	-1.1967	5.82919	-7.32219	5.05635e-12	1.04508e-10	16.7439
GPRASP1	-0.73607	3.8325	-7.32175	5.06968e-12	1.04655e-10	16.8038
KCNAB2	-0.818795	4.64358	-7.32146	5.07847e-12	1.04707e-10	16.7584
DIRAS1	-1.43407	0.744137	-7.32073	5.10046e-12	1.05031e-10	16.8977
EBF1	-0.835202	3.24669	-7.32038	5.11119e-12	1.05115e-10	16.835
DYSF	-0.728975	4.67884	-7.32018	5.11714e-12	1.05115e-10	16.75
GBGT1	-0.654659	3.07958	-7.31616	5.24076e-12	1.07522e-10	16.8243
OSR2	-0.977095	2.53178	-7.31579	5.25246e-12	1.0763e-10	16.8498
MAP1A	-0.831818	5.31256	-7.31247	5.35708e-12	1.0964e-10	16.6885
ZNF514	0.63746	4.22851	7.31164	5.38359e-12	1.10048e-10	16.7493
RSU1	-0.408218	6.26762	-7.31049	5.4204e-12	1.10665e-10	16.6719
FGF14	-2.0026	0.556775	-7.30255	5.68211e-12	1.15866e-10	16.7943
CD72	-1.04057	2.54069	-7.30221	5.69358e-12	1.15959e-10	16.7697
TMEM200B	-0.779052	2.41628	-7.30125	5.72617e-12	1.16481e-10	16.7745
PTN	-1.1456	2.3732	-7.30058	5.74896e-12	1.16802e-10	16.7674
MRPS30	0.628273	5.37136	7.29843	5.82266e-12	1.18022e-10	16.6128
COL14A1	-1.30798	6.72829	-7.29842	5.8231e-12	1.18022e-10	16.6158
CSDC2	-1.31989	1.51431	-7.29718	5.86607e-12	1.18749e-10	16.7699
NCALD	-0.686036	4.30918	-7.29194	6.05097e-12	1.22344e-10	16.603
GPX7	-0.762165	3.53844	-7.29076	6.09361e-12	1.23057e-10	16.6436
RASGRF2	-0.817414	4.05875	-7.29	6.12097e-12	1.2346e-10	16.6047
RRAGA	-0.474533	5.94287	-7.28823	6.1858e-12	1.24618e-10	16.5419
GJA1	-0.884452	6.53694	-7.2867	6.24198e-12	1.25598e-10	16.5406
GRK3	-0.716509	4.38946	-7.28633	6.25575e-12	1.25724e-10	16.566
STAB1	-0.703833	6.1975	-7.28276	6.38968e-12	1.28262e-10	16.5124
LINC01140	-0.920488	0.566336	-7.28244	6.40158e-12	1.28346e-10	16.6669
ABCA8	-1.29442	3.34612	-7.28205	6.41632e-12	1.28488e-10	16.6002
GALNT16	-1.25323	2.16305	-7.28033	6.48221e-12	1.29559e-10	16.6589
NRXN2	-1.18038	3.3203	-7.28025	6.48533e-12	1.29559e-10	16.5918
ANKRD18A	1.33473	1.53601	7.27961	6.50977e-12	1.29892e-10	16.6531
ZNF511	0.613306	3.86058	7.27774	6.58234e-12	1.31184e-10	16.5794
WDR81	-0.462418	5.36015	-7.27674	6.62157e-12	1.31809e-10	16.48
MYO5C	0.76014	6.13257	7.27601	6.65009e-12	1.32219e-10	16.4707
NID1	-0.766981	6.98193	-7.27532	6.67746e-12	1.32605e-10	16.4805
NGFR	-1.80717	3.53434	-7.27137	6.83528e-12	1.35579e-10	16.524
PXDN	-1.02299	6.72796	-7.26719	7.0067e-12	1.38814e-10	16.4318
AR	-0.858771	3.33095	-7.26176	7.23547e-12	1.43177e-10	16.4897
CHRNE	-0.950399	-0.258895	-7.25728	7.42964e-12	1.46845e-10	16.4798
ADAMTS3	-0.991407	0.885206	-7.25704	7.4401e-12	1.46878e-10	16.534
CD52	-1.34345	3.99813	-7.25642	7.46746e-12	1.47245e-10	16.4114
SDHAP1	0.738934	3.58654	7.25559	7.50424e-12	1.47796e-10	16.4773
BMPER	-1.25768	-1.06387	-7.25313	7.61405e-12	1.49782e-10	16.4012
BGN	-1.41096	9.50084	-7.25272	7.63285e-12	1.49847e-10	16.4106
FZD1	-0.70354	5.60684	-7.25266	7.63529e-12	1.49847e-10	16.3381
PPP2R2B	-0.960684	1.63118	-7.2502	7.7471e-12	1.51851e-10	16.5017
GPRASP2	-0.552529	3.47294	-7.25002	7.75558e-12	1.51851e-10	16.4175
CTSO	-0.530707	5.78651	-7.2488	7.81165e-12	1.5277e-10	16.3142
RASEF	1.12784	6.21376	7.24671	7.90876e-12	1.54421e-10	16.3027
IGFBP4	-1.12725	9.09558	-7.24643	7.92196e-12	1.54421e-10	16.3626
S1PR3	-0.767326	4.69326	-7.24626	7.92974e-12	1.54421e-10	16.3211
TPST1	-0.574338	4.61027	-7.24619	7.93298e-12	1.54421e-10	16.3249
CTBP2	0.408003	6.36154	7.24514	7.98254e-12	1.55205e-10	16.2908
ORAI2	-0.534506	5.38253	-7.24292	8.08776e-12	1.57068e-10	16.284
PINLYP	-0.961065	0.791253	-7.23778	8.33702e-12	1.61721e-10	16.4227
BEX4	-0.851334	4.19143	-7.2351	8.47017e-12	1.64113e-10	16.2793
CCDC150	0.950907	0.871858	7.23397	8.52652e-12	1.65014e-10	16.3721
ZNF195	0.477137	4.46021	7.2337	8.54035e-12	1.6509e-10	16.2781
ITPRIPL1	-0.863191	0.538773	-7.23279	8.58626e-12	1.65786e-10	16.3843
PRELID1	0.569762	5.85609	7.23115	8.6701e-12	1.67166e-10	16.2128
FMNL1	-0.832602	5.06894	-7.231	8.67771e-12	1.67166e-10	16.2215
KIF5A	-1.00706	1.63733	-7.22919	8.77091e-12	1.68767e-10	16.3819
RBP7	-1.12554	1.4226	-7.22895	8.7831e-12	1.68807e-10	16.3817
LARP4B	0.411487	6.47609	7.22427	9.0291e-12	1.73336e-10	16.1707
P3H1	-0.60895	5.68944	-7.22313	9.08989e-12	1.74303e-10	16.1667
OAZ2	-0.60688	5.75298	-7.22199	9.15101e-12	1.75274e-10	16.1598
FAM110C	0.810092	4.51449	7.2187	9.33051e-12	1.78507e-10	16.1978
JAML	-1.04916	4.03427	-7.21729	9.40827e-12	1.79789e-10	16.1845
MEX3B	-0.679935	1.82305	-7.21709	9.41928e-12	1.79794e-10	16.312
ODR4	0.498592	5.35309	7.21674	9.43905e-12	1.79966e-10	16.1392
CCDC69	-0.988421	4.48564	-7.21552	9.50733e-12	1.81062e-10	16.1517
NSMCE3	-0.354984	4.06119	-7.21402	9.59138e-12	1.82454e-10	16.1717
FOXF1	-0.805771	3.53903	-7.21125	9.74909e-12	1.85244e-10	16.1844
TMEM255B	-1.26411	2.37212	-7.20872	9.896e-12	1.87822e-10	16.2378
POMGNT2	-0.520923	4.07446	-7.20759	9.96169e-12	1.88854e-10	16.1311
CD226	-0.969025	1.27975	-7.20295	1.02381e-11	1.93874e-10	16.2338
CLDN11	-1.05762	3.4305	-7.20207	1.02912e-11	1.9466e-10	16.1364
CD46	0.616954	8.45064	7.2	1.04175e-11	1.96826e-10	16.0641
TMEM204	-0.800508	5.18889	-7.19725	1.05874e-11	1.9981e-10	16.0245
NHLRC4	-0.927752	-0.403288	-7.19674	1.06192e-11	2.00185e-10	16.1309
CXCR6	-1.13229	1.72307	-7.19235	1.08972e-11	2.05193e-10	16.17
ZNF394	0.468375	4.8413	7.18952	1.10799e-11	2.08399e-10	16.0016
LRRC4	-1.13544	0.0275731	-7.18713	1.12369e-11	2.11114e-10	16.1086
ZGPAT	0.857204	3.70751	7.18692	1.12505e-11	2.11132e-10	16.0783
BRD3OS	-0.423879	4.10953	-7.18372	1.14641e-11	2.14901e-10	15.9932
MLH3	0.524453	4.99683	7.1831	1.15063e-11	2.15449e-10	15.9588
SMAP2	-0.739138	5.8913	-7.18254	1.15442e-11	2.15918e-10	15.9331
GNG7	-1.15833	2.8684	-7.17682	1.19391e-11	2.23054e-10	16.0283
BMP6	-1.05026	1.191	-7.17462	1.20943e-11	2.25703e-10	16.0732
CD5	-1.2262	2.35255	-7.17438	1.21113e-11	2.25768e-10	16.044
GPR65	-0.852267	2.11671	-7.17386	1.21482e-11	2.26203e-10	16.057
TXNDC15	-0.321191	5.88431	-7.17232	1.22585e-11	2.28003e-10	15.8725
SLAMF1	-1.17225	1.27916	-7.17146	1.23207e-11	2.28746e-10	16.0559
AKT3	-0.746218	5.48417	-7.17139	1.23258e-11	2.28746e-10	15.8711
IL6	-1.78738	0.875991	-7.16719	1.26339e-11	2.34204e-10	16.0306
NT5C3A	0.571562	5.46189	7.16281	1.29628e-11	2.39772e-10	15.827
ACTA2.AS1	-1.42768	0.755367	-7.16281	1.2963e-11	2.39772e-10	16.0025
RASAL3	-0.996217	3.16745	-7.1576	1.33649e-11	2.46933e-10	15.9009
PDPN	-0.979131	5.34338	-7.15735	1.33851e-11	2.46971e-10	15.7932
ITGA7	-1.09901	3.95299	-7.1572	1.33965e-11	2.46971e-10	15.844
TDRP	-0.781173	2.64936	-7.15694	1.34167e-11	2.4707e-10	15.9361
BATF3	-0.766474	1.3293	-7.14877	1.40756e-11	2.58921e-10	15.9275
C16orf89	-1.62983	1.33652	-7.14607	1.43002e-11	2.62763e-10	15.9113
PPIP5K1	0.705699	4.61685	7.14318	1.45443e-11	2.66952e-10	15.7546
MFGE8	-0.880325	7.10874	-7.14292	1.45664e-11	2.66952e-10	15.7216
UBE2S	0.839682	4.20792	7.14281	1.45761e-11	2.66952e-10	15.7852
C19orf38	-0.884151	0.6605	-7.14121	1.4713e-11	2.69164e-10	15.874
PRSS23	-0.767025	7.42431	-7.13962	1.48514e-11	2.71398e-10	15.7078
EVC	-0.898122	4.72277	-7.13921	1.4887e-11	2.71718e-10	15.7043
FNBP1	-0.65276	5.45091	-7.13904	1.49013e-11	2.71718e-10	15.6857
CPE	-1.19416	6.93399	-7.13855	1.49446e-11	2.72196e-10	15.6967
ZHX1.C8orf76	0.897503	0.0330784	7.13837	1.49601e-11	2.72196e-10	15.7847
NIPSNAP3B	-0.651419	0.809492	-7.13804	1.4989e-11	2.72425e-10	15.8576
PEA15	-0.576865	7.64612	-7.13781	1.5009e-11	2.72492e-10	15.7003
TM6SF1	-0.90398	1.67115	-7.1362	1.51517e-11	2.74604e-10	15.8544
FNDC1	-1.41477	6.12094	-7.13613	1.51582e-11	2.74604e-10	15.6742
CXorf21	-0.915749	1.24128	-7.12863	1.5838e-11	2.86609e-10	15.8139
ARHGAP27P1.BPTFP1.KPNA2P3	1.04393	3.13468	7.128	1.58971e-11	2.87367e-10	15.7843
RILPL1	-0.454328	3.0998	-7.12595	1.60882e-11	2.90433e-10	15.7368
STARD4.AS1	-1.94587	-0.151737	-7.12581	1.61014e-11	2.90433e-10	15.7712
FBXO17	-0.657583	3.15285	-7.11941	1.67162e-11	3.01197e-10	15.691
CRISPLD1	-0.942108	3.20833	-7.11869	1.67868e-11	3.02144e-10	15.6774
MGP	-1.26719	8.08961	-7.11773	1.68807e-11	3.03509e-10	15.6025
PTGIS	-1.47608	5.44029	-7.11552	1.71012e-11	3.07142e-10	15.5566
CASP8	0.490595	5.34351	7.11313	1.73417e-11	3.11127e-10	15.5449
TNFAIP6	-1.07683	3.10483	-7.11174	1.74831e-11	3.13328e-10	15.6428
SAMD12	1.00343	5.13027	7.11134	1.75238e-11	3.13722e-10	15.5524
SPIRE2	1.21349	4.49878	7.11085	1.75743e-11	3.14288e-10	15.5952
IL3RA	-0.863491	3.22078	-7.11017	1.76441e-11	3.15199e-10	15.6283
PTGIR	-0.717578	2.91194	-7.10772	1.78989e-11	3.1941e-10	15.6401
MSN	-0.627247	8.72171	-7.10743	1.79286e-11	3.196e-10	15.5519
KCNMA1	-1.01458	3.99857	-7.10593	1.8087e-11	3.2208e-10	15.5491
PPM1M	-0.619676	4.33639	-7.10249	1.84544e-11	3.28272e-10	15.5126
SCARA3	-1.0132	4.72154	-7.09812	1.89306e-11	3.36385e-10	15.4696
LINC01123	1.93424	1.43171	7.09726	1.90268e-11	3.37735e-10	15.6131
GAB3	-0.72299	2.63415	-7.09613	1.91524e-11	3.39604e-10	15.5929
PDF	1.30042	1.02495	7.08859	2.0014e-11	3.54507e-10	15.5601
OSR1	-1.23062	1.38329	-7.08457	2.04883e-11	3.62524e-10	15.5657
PLPPR2	-0.641374	4.68086	-7.08425	2.05264e-11	3.62814e-10	15.3926
NREP	-0.675281	6.02853	-7.08302	2.06747e-11	3.6505e-10	15.3633
MAP3K13	0.471091	5.68689	7.08268	2.0716e-11	3.65393e-10	15.3631
MBLAC2	-0.998824	1.69098	-7.08128	2.08851e-11	3.67988e-10	15.5438
CD99	-0.716751	7.70873	-7.07644	2.14836e-11	3.78134e-10	15.3527
LRRN4CL	-0.944214	2.02358	-7.07292	2.19283e-11	3.85556e-10	15.4882
ARSI	-1.19665	2.33925	-7.07045	2.22469e-11	3.90745e-10	15.4558
METTL24	-0.969479	0.33239	-7.06904	2.24297e-11	3.93531e-10	15.4603
BOLA3.AS1	-0.739346	0.42801	-7.06887	2.24525e-11	3.93531e-10	15.4595
LRRC55	-1.36644	0.886318	-7.06561	2.28819e-11	4.00637e-10	15.459
EVI2A	-0.890411	3.33888	-7.05906	2.37713e-11	4.15774e-10	15.3299
ZNF781	-0.812067	-0.103421	-7.05419	2.44558e-11	4.27299e-10	15.3546
AZIN2	-0.688236	3.02329	-7.05337	2.45717e-11	4.28876e-10	15.3251
PPT1	-0.480544	6.98107	-7.05228	2.47288e-11	4.31169e-10	15.1981
ZDHHC23	0.726779	3.42451	7.05192	2.47799e-11	4.31609e-10	15.328
SSTR2	-1.18702	1.42408	-7.05081	2.49402e-11	4.3395e-10	15.376
KLC1	0.624301	5.84267	7.05039	2.50013e-11	4.34559e-10	15.1781
SAMHD1	-0.791119	6.53774	-7.04967	2.51062e-11	4.35929e-10	15.1791
COL6A6	-1.4135	-0.858377	-7.04833	2.53026e-11	4.38885e-10	15.288
MPPED2	-0.97019	0.662332	-7.04771	2.53945e-11	4.40022e-10	15.3524
CAND2	-0.929964	1.6246	-7.04381	2.59776e-11	4.4966e-10	15.335
CAP2	-0.684584	2.81693	-7.04305	2.60923e-11	4.51179e-10	15.2818
MARVELD1	-0.710985	6.34109	-7.0383	2.6823e-11	4.63058e-10	15.1114
RBM47	0.677785	6.92098	7.03822	2.68347e-11	4.63058e-10	15.109
CPT1B	1.26437	1.84974	7.03739	2.69651e-11	4.64828e-10	15.3005
GLI3	-0.932271	3.7532	-7.03535	2.72865e-11	4.69883e-10	15.1651
ARMC10	0.588557	5.4164	7.03382	2.75293e-11	4.73577e-10	15.0925
ATP10A	-0.690337	4.25126	-7.03354	2.7574e-11	4.73859e-10	15.1251
IL12A.AS1	-1.22948	-3.57163	-7.03206	2.78123e-11	4.77464e-10	14.8991
F10	-1.11243	2.62063	-7.03152	2.78992e-11	4.78465e-10	15.2208
MVB12B	-0.618122	3.40456	-7.03087	2.80053e-11	4.79792e-10	15.1705
DACT1	-0.788718	4.77072	-7.03005	2.81396e-11	4.81599e-10	15.0808
GADD45B	-0.757064	5.97425	-7.02831	2.84252e-11	4.85989e-10	15.0526
FMOD	-0.853267	6.68	-7.02617	2.87802e-11	4.91557e-10	15.0485
CSF3R	-1.05346	3.8376	-7.02468	2.90302e-11	4.95321e-10	15.0975
CORO1A	-1.12968	5.18516	-7.02448	2.90629e-11	4.95372e-10	15.039
ITGB2	-0.937794	6.86249	-7.02382	2.91743e-11	4.96766e-10	15.0391
FGF1	-0.824618	2.63193	-7.02239	2.94176e-11	5.00398e-10	15.1743
KLRG1	-0.994394	0.213074	-7.01925	2.99584e-11	5.09079e-10	15.1796
CHST1	-0.842875	2.82376	-7.01628	3.04803e-11	5.17422e-10	15.1267
AEBP1	-1.11421	9.34915	-7.01394	3.08961e-11	5.23949e-10	15.0408
MAL2	0.804569	8.21833	7.01364	3.09491e-11	5.24315e-10	14.9937
ZNF823	0.629489	2.93044	7.01125	3.13814e-11	5.31102e-10	15.1271
RMND5A	0.749076	6.40287	7.00967	3.16705e-11	5.35453e-10	14.9438
ANKRD53	-1.30463	-0.738856	-7.00342	3.28378e-11	5.54627e-10	15.0477
CLDN12	0.802223	6.36438	7.00175	3.31572e-11	5.59457e-10	14.8991
CD27	-1.36908	1.42093	-6.99687	3.41092e-11	5.7494e-10	15.0734
PDCD1LG2	-1.00554	1.40905	-6.99589	3.43016e-11	5.776e-10	15.07
C6orf132	0.739276	5.65292	6.99411	3.46578e-11	5.83011e-10	14.8635
EIF2S2	0.495518	6.68418	6.99289	3.49037e-11	5.86557e-10	14.8502
ZNF207	0.411736	7.34062	6.9907	3.53483e-11	5.93433e-10	14.8482
PET117	0.654938	2.39304	6.9887	3.576e-11	5.99742e-10	15.0235
HAVCR2	-0.805573	4.1953	-6.98805	3.58939e-11	6.01385e-10	14.8701
ARMCX1	-0.609397	3.83491	-6.9814	3.73029e-11	6.24366e-10	14.8585
MYO1G	-0.842587	3.47309	-6.98025	3.75521e-11	6.27909e-10	14.875
SENCR	-1.1657	-1.31714	-6.97807	3.80286e-11	6.34988e-10	14.8623
AP1G2	0.555165	5.80948	6.97796	3.80515e-11	6.34988e-10	14.7677
NEK2	0.943114	3.34288	6.97574	3.85441e-11	6.42509e-10	14.9105
PSPC1	0.341121	5.16878	6.97558	3.8579e-11	6.42509e-10	14.7674
PARVB	-0.82996	4.55123	-6.97491	3.87286e-11	6.44359e-10	14.7776
EMX2OS	-1.60541	-2.10403	-6.97458	3.88037e-11	6.44967e-10	14.7843
C17orf107	-0.634469	1.64557	-6.96951	3.99571e-11	6.63256e-10	14.9219
HIC1	-0.764137	4.39352	-6.96939	3.99834e-11	6.63256e-10	14.7543
SAMSN1	-0.924426	3.43158	-6.96619	4.07303e-11	6.74976e-10	14.7982
ARHGEF17	-0.559702	5.96033	-6.96593	4.07923e-11	6.75334e-10	14.6984
PDE4B	-0.894438	3.92507	-6.96328	4.14213e-11	6.85069e-10	14.7469
MTHFS	0.912992	2.87215	6.95641	4.30957e-11	7.12058e-10	14.8288
SLC25A10	0.816644	3.68304	6.9545	4.35724e-11	7.19225e-10	14.7601
CAMK1G	-0.904929	0.0951813	-6.95286	4.39883e-11	7.25373e-10	14.8078
RPLP0P2	-0.955701	2.32324	-6.95257	4.40621e-11	7.25874e-10	14.7997
HELLS	0.936223	3.85912	6.95017	4.46752e-11	7.3525e-10	14.7286
ATP2C2.AS1	1.19282	-0.248906	6.94883	4.50229e-11	7.40244e-10	14.7139
ECSCR	-0.802943	1.52106	-6.94802	4.52317e-11	7.42946e-10	14.8033
TCEAL1	-0.419094	3.82222	-6.94781	4.52883e-11	7.43146e-10	14.6736
CTPS2	0.429485	4.92872	6.94753	4.53614e-11	7.43487e-10	14.6203
ZNF587	0.995176	5.04135	6.94739	4.5398e-11	7.43487e-10	14.6276
MAP4K1	-1.11308	2.52688	-6.94702	4.5495e-11	7.44346e-10	14.7526
SPC24	0.843102	2.77241	6.94617	4.57171e-11	7.47248e-10	14.7745
SIRPG	-1.25991	0.397527	-6.94346	4.64378e-11	7.58287e-10	14.7712
AVL9	0.618365	6.22676	6.9417	4.69115e-11	7.6467e-10	14.56
CD247	-1.07718	2.11793	-6.94167	4.69201e-11	7.6467e-10	14.7461
DNMBP	0.606577	6.07283	6.94086	4.71399e-11	7.67504e-10	14.556
CELF1	0.271568	7.06971	6.93956	4.74924e-11	7.72491e-10	14.5557
GET4	1.32056	3.25281	6.93694	4.82149e-11	7.83244e-10	14.7116
DTX2P1.UPK3BP1.PMS2P11	1.05751	0.384492	6.93683	4.82472e-11	7.83244e-10	14.6946
NSUN5P2	1.09064	0.982521	6.93664	4.82996e-11	7.83334e-10	14.7226
FAM171A2	-0.933553	0.83393	-6.93641	4.83643e-11	7.83624e-10	14.7389
NECAB1	-1.80204	0.0718621	-6.93615	4.84359e-11	7.84025e-10	14.7272
CADM1	-0.813144	4.72447	-6.93167	4.9703e-11	8.03757e-10	14.527
CD48	-1.26239	3.21342	-6.92376	5.20179e-11	8.40377e-10	14.5707
CHST10	-0.661123	2.97467	-6.92005	5.31409e-11	8.57692e-10	14.58
BACH2	-0.899771	2.58354	-6.91786	5.38129e-11	8.677e-10	14.5911
ARHGAP8	1.41637	2.00464	6.91587	5.44318e-11	8.76834e-10	14.6275
ZIK1	-0.753428	1.64534	-6.91377	5.50931e-11	8.86633e-10	14.6116
OMG	-1.34747	-2.04603	-6.91312	5.53002e-11	8.89111e-10	14.4522
MSI1	-1.08313	0.869576	-6.9122	5.55927e-11	8.92954e-10	14.6064
PPIA	0.715083	8.70898	6.9098	5.63663e-11	9.04512e-10	14.421
PALLD	-0.726208	8.25746	-6.90418	5.82172e-11	9.33318e-10	14.3928
RASGRP2	-1.2677	2.56831	-6.89901	5.99707e-11	9.60507e-10	14.479
TCF7L1	-1.15722	2.74457	-6.89708	6.06399e-11	9.70297e-10	14.4581
COG2	0.427228	5.36237	6.89416	6.16642e-11	9.85743e-10	14.3045
ANKRD23	0.799801	0.202563	6.88671	6.43553e-11	1.02778e-09	14.4182
SLC15A3	-0.795932	5.21465	-6.88401	6.53631e-11	1.04288e-09	14.2456
AFTPH	0.601403	5.89369	6.88314	6.56883e-11	1.04618e-09	14.2337
CD2	-1.10853	3.13999	-6.88312	6.56954e-11	1.04618e-09	14.3515
TECTA	-0.669349	-0.262858	-6.88285	6.57967e-11	1.0468e-09	14.4037
BEST1	-0.627276	1.91934	-6.88079	6.65784e-11	1.05823e-09	14.4232
LRATD2	0.672977	6.1905	6.88021	6.68003e-11	1.06075e-09	14.2151
PPP3CB	-0.307618	5.66166	-6.87836	6.75148e-11	1.07108e-09	14.2068
CHSY3	-0.852964	2.56415	-6.87778	6.7738e-11	1.0736e-09	14.3705
PAK1	0.510647	6.5984	6.87441	6.90583e-11	1.09349e-09	14.183
B3GNT3	0.838512	6.60898	6.87413	6.91707e-11	1.09423e-09	14.1813
TRPV2	-0.756173	4.45015	-6.87337	6.9472e-11	1.09796e-09	14.2124
ZNF700	0.622969	4.02642	6.87301	6.96155e-11	1.09919e-09	14.2703
SORD	0.763793	5.05095	6.87223	6.9926e-11	1.10305e-09	14.1992
ZEB2	-0.841505	5.66112	-6.87205	7e-11	1.10318e-09	14.1732
RPL36A	1.02188	6.58623	6.86606	7.24435e-11	1.14061e-09	14.1364
SH3PXD2B	-0.647763	6.64604	-6.86465	7.3032e-11	1.14879e-09	14.1365
GM2A	-0.540786	6.46887	-6.86303	7.37107e-11	1.15838e-09	14.124
CD74	-0.986215	10.6721	-6.86161	7.43123e-11	1.16674e-09	14.2155
CPNE2	-0.62455	4.59847	-6.85815	7.57971e-11	1.18893e-09	14.121
FAM107A	-1.26911	2.71892	-6.85242	7.83254e-11	1.22744e-09	14.2095
ESR1	-0.894042	1.48276	-6.84906	7.98434e-11	1.25006e-09	14.2566
INO80B	1.22648	2.69015	6.84757	8.05259e-11	1.25956e-09	14.2393
ID3	-0.785695	5.63587	-6.84662	8.09649e-11	1.26525e-09	14.0311
SPATA6L	0.938101	2.72595	6.84545	8.15088e-11	1.27256e-09	14.2207
ZMYND8	0.529681	6.17577	6.84512	8.16643e-11	1.2738e-09	14.0186
SNCA	-0.97122	1.86808	-6.8447	8.18602e-11	1.27566e-09	14.2213
NOTCH4	-0.585323	4.75797	-6.84404	8.217e-11	1.2793e-09	14.0359
HLA.DQB2	-1.36341	3.44466	-6.84058	8.38078e-11	1.30358e-09	14.0887
COL8A2	-1.01388	5.31454	-6.83526	8.63921e-11	1.34253e-09	13.9724
PPP1R16A	0.873886	4.91344	6.8339	8.70661e-11	1.35175e-09	13.995
ALDH1L2	-0.959507	4.1573	-6.83367	8.71847e-11	1.35233e-09	14.0063
GNAL	-0.567738	2.94944	-6.82753	9.02923e-11	1.39924e-09	14.0701
DDX19B	0.450872	4.45048	6.82567	9.12574e-11	1.41288e-09	13.9668
COL5A3	-1.01745	4.92456	-6.8243	9.19743e-11	1.42267e-09	13.9198
ZNF138	0.623978	2.86805	6.82332	9.24872e-11	1.42928e-09	14.0845
PHLDB1	-0.541532	6.89395	-6.81896	9.48185e-11	1.46395e-09	13.8848
TMEM183A	0.601015	5.469	6.81751	9.56062e-11	1.47475e-09	13.8755
CHODL	-1.23691	-1.55314	-6.81594	9.64615e-11	1.48569e-09	13.971
NTRK1	-1.02631	-0.387922	-6.81589	9.64933e-11	1.48569e-09	14.0414
CITED2	-0.596945	5.08272	-6.81446	9.72819e-11	1.49646e-09	13.8604
AP1S2	-0.581749	4.31183	-6.81128	9.90609e-11	1.52242e-09	13.8754
LINC02693	-0.646885	2.60451	-6.81109	9.91682e-11	1.52267e-09	14.0031
BACE1	-0.662378	5.65573	-6.81077	9.93472e-11	1.52402e-09	13.8306
NXN	-0.764167	5.5735	-6.81042	9.9544e-11	1.52564e-09	13.8298
GUCY1B1	-0.635334	4.45121	-6.80817	1.00828e-10	1.54391e-09	13.8499
FCMR	-1.45055	2.4498	-6.80689	1.01568e-10	1.55381e-09	13.9732
SEMA6B	-0.699101	4.39075	-6.80622	1.0196e-10	1.55838e-09	13.8419
RNF144A	-0.713601	5.32654	-6.80434	1.03055e-10	1.57368e-09	13.7989
IL18BP	-0.782843	3.56861	-6.80262	1.04067e-10	1.58769e-09	13.8768
CLEC3B	-1.0903	1.87311	-6.79922	1.06104e-10	1.61729e-09	13.9684
SH2D4A	0.737986	5.45549	6.79856	1.06505e-10	1.62192e-09	13.7724
OSBPL3	0.622678	6.10231	6.79675	1.07606e-10	1.63719e-09	13.75
CD83	-0.865396	3.67907	-6.79473	1.08852e-10	1.65465e-09	13.823
RASIP1	-0.861729	3.15969	-6.7944	1.09055e-10	1.65624e-09	13.8621
PYGM	-0.954623	0.445992	-6.79409	1.09247e-10	1.65763e-09	13.9528
RAPGEF1	-0.413222	6.5177	-6.79201	1.10546e-10	1.67583e-09	13.7279
HLA.DRB1	-1.05519	8.46729	-6.7902	1.11692e-10	1.69166e-09	13.7661
CDC25C	0.837005	1.57313	6.7887	1.12645e-10	1.70364e-09	13.9297
CKLF	0.722106	4.35854	6.78864	1.12686e-10	1.70364e-09	13.7763
NRN1	-1.1271	1.71492	-6.78774	1.13262e-10	1.7108e-09	13.9116
PDCD6	0.421915	6.51154	6.78741	1.13477e-10	1.7125e-09	13.6978
PRICKLE1	-0.831334	3.68675	-6.78626	1.1422e-10	1.72216e-09	13.777
GASK1B	-0.769311	6.4529	-6.78566	1.1461e-10	1.72648e-09	13.6951
GALNT3	0.822081	6.65495	6.7855	1.14714e-10	1.72649e-09	13.6877
CSF2RA	-0.8039	3.5459	-6.78496	1.15072e-10	1.73033e-09	13.7802
MSH5	1.25149	2.19781	6.78304	1.16333e-10	1.74771e-09	13.8971
SCN1B	-0.805351	2.91636	-6.78154	1.17328e-10	1.76109e-09	13.8121
CTHRC1	-1.0093	6.71634	-6.78077	1.17842e-10	1.7672e-09	13.6746
LGALS1	-1.06355	8.0389	-6.78005	1.18327e-10	1.7729e-09	13.6994
RHOH	-1.05324	2.50736	-6.77709	1.20331e-10	1.80131e-09	13.8126
TMEM59L	-1.40073	0.966848	-6.77606	1.21038e-10	1.81026e-09	13.8607
SCARA5	-2.26664	0.627519	-6.77518	1.21643e-10	1.81769e-09	13.8562
ITPRIP	-0.703454	5.63383	-6.7733	1.22949e-10	1.83556e-09	13.6229
FAP	-1.0305	5.55857	-6.77299	1.23166e-10	1.83715e-09	13.6235
PLPP1	-0.52152	5.09995	-6.77284	1.23275e-10	1.83715e-09	13.629
SSR4P1	-1.30943	-0.660166	-6.77159	1.2415e-10	1.84851e-09	13.7951
KLHL4	-1.30659	0.603729	-6.77144	1.24258e-10	1.84851e-09	13.8345
OFD1	0.428711	5.39513	6.76986	1.25378e-10	1.86351e-09	13.6111
ICA1	0.615392	5.68169	6.76732	1.27196e-10	1.88886e-09	13.5922
HEYL	-0.968595	5.41939	-6.76417	1.29491e-10	1.92122e-09	13.5758
METTL2B	0.485849	4.62426	6.76375	1.29799e-10	1.92409e-09	13.6134
TCN2	-0.673076	5.11869	-6.76104	1.3181e-10	1.95216e-09	13.5631
TCF4	-0.790732	6.42612	-6.75957	1.32916e-10	1.96514e-09	13.5504
RUNDC3B	-0.932205	0.347585	-6.75956	1.32921e-10	1.96514e-09	13.7631
C1QTNF6	-0.961916	4.84023	-6.75506	1.36358e-10	2.01418e-09	13.5382
MAP7	0.695997	5.45231	6.75124	1.3935e-10	2.05655e-09	13.5098
KIAA0930	-0.502532	6.51474	-6.75065	1.39816e-10	2.0616e-09	13.4994
AKAP1	0.573788	6.51388	6.74798	1.41942e-10	2.09112e-09	13.4792
CCL2	-1.2952	4.39524	-6.74673	1.42955e-10	2.10418e-09	13.5108
SCN3B	-1.02235	1.06918	-6.74636	1.43254e-10	2.10672e-09	13.6994
ALK	-1.23709	-2.05682	-6.74454	1.44735e-10	2.12663e-09	13.5479
RNF130	-0.490674	6.20626	-6.74197	1.4686e-10	2.15596e-09	13.4483
BST1	-0.613465	3.28308	-6.74065	1.47961e-10	2.17022e-09	13.5617
SHANK3	-0.748542	4.47022	-6.73898	1.49372e-10	2.189e-09	13.465
IRF6	0.745992	6.99921	6.73775	1.50414e-10	2.20234e-09	13.4267
MRPS35	0.50395	6.05358	6.73525	1.52553e-10	2.23171e-09	13.4092
EPCAM	0.733683	8.60367	6.73479	1.52957e-10	2.23566e-09	13.4448
DOCK2	-0.955999	4.76655	-6.73461	1.53111e-10	2.23596e-09	13.4277
CNPY2	0.622568	4.94077	6.73161	1.55736e-10	2.2723e-09	13.4206
CLNS1A	0.356514	6.11605	6.73021	1.56974e-10	2.28837e-09	13.3807
GPR89B	1.19227	2.44314	6.72906	1.57992e-10	2.30121e-09	13.5972
PTX3	-1.64247	1.22222	-6.72879	1.58237e-10	2.30277e-09	13.5989
PCDHB7	-0.71751	1.62925	-6.72748	1.59414e-10	2.31788e-09	13.5895
COPS5	0.348687	5.8047	6.72616	1.6061e-10	2.33324e-09	13.3608
BLMH	-0.528691	4.89072	-6.72418	1.62415e-10	2.35741e-09	13.3665
ZSCAN16.AS1	-1.02917	1.67035	-6.72186	1.64562e-10	2.38651e-09	13.5538
CD3D	-1.23039	1.96403	-6.71866	1.67563e-10	2.42792e-09	13.5208
MACC1	1.11262	6.33357	6.71385	1.72178e-10	2.49262e-09	13.2924
KLHDC8B	-0.684864	4.08905	-6.71166	1.74323e-10	2.52149e-09	13.3369
NES	-0.800305	5.7223	-6.71077	1.75205e-10	2.53207e-09	13.2774
MAGI2	-0.493948	3.18304	-6.70714	1.78826e-10	2.58217e-09	13.3896
RENBP	-0.840603	3.19259	-6.70539	1.80608e-10	2.60564e-09	13.3695
DCAF8	0.391136	6.31557	6.70497	1.81035e-10	2.60955e-09	13.2414
TRABD2B	-2.69419	1.27943	-6.70133	1.84791e-10	2.6614e-09	13.4376
ORC6	1.23744	2.83055	6.69996	1.86225e-10	2.67975e-09	13.4256
DLG3	0.515912	6.3788	6.69472	1.91813e-10	2.75779e-09	13.1851
CALCRL	-0.87743	4.87741	-6.69229	1.94465e-10	2.79351e-09	13.1907
PLEKHH1	0.910685	4.19732	6.69185	1.94946e-10	2.79802e-09	13.265
PGBD1	-0.477603	1.85715	-6.68982	1.97182e-10	2.82769e-09	13.3806
APBB1IP	-0.864567	3.67225	-6.68698	2.00372e-10	2.87097e-09	13.2296
PI16	-2.24046	0.759086	-6.68631	2.0113e-10	2.87921e-09	13.373
RNF149	0.352633	6.69216	6.68616	2.01292e-10	2.87921e-09	13.1403
FAM219A	-0.479242	4.32575	-6.68423	2.03502e-10	2.90833e-09	13.1739
SARS2	0.756552	2.68123	6.68354	2.04289e-10	2.91709e-09	13.3318
GSTA4	-0.582267	3.29539	-6.68214	2.05908e-10	2.9377e-09	13.2402
LRRN3	-1.07935	0.158984	-6.68028	2.08072e-10	2.96605e-09	13.3329
SERPING1	-1.32371	8.43304	-6.68011	2.08274e-10	2.9664e-09	13.1613
SMIM3	-2.82311	3.33702	-6.67972	2.0873e-10	2.97036e-09	13.2137
ATL1	-0.581845	2.99737	-6.67833	2.10376e-10	2.99124e-09	13.2453
INTS4	0.318516	4.68277	6.67722	2.11687e-10	3.00732e-09	13.1287
CD81	-0.786169	8.54078	-6.67666	2.12358e-10	3.01429e-09	13.139
FLG	-1.69944	-1.97477	-6.67621	2.12902e-10	3.01946e-09	13.207
HSD17B7	0.520721	3.33369	6.67529	2.14001e-10	3.03246e-09	13.2346
SLC16A10	-1.0026	2.67146	-6.67355	2.16115e-10	3.05983e-09	13.2354
TRAPPC2	0.440627	4.14016	6.67282	2.16997e-10	3.06972e-09	13.1472
LINC00894	1.12263	1.41494	6.67157	2.18536e-10	3.08851e-09	13.2934
CENPF	1.0852	5.53087	6.67144	2.18695e-10	3.08851e-09	13.0744
NIM1K	-0.900322	-0.633724	-6.66717	2.24014e-10	3.16095e-09	13.2292
RADIL	-1.03572	0.318737	-6.66669	2.24619e-10	3.16683e-09	13.2637
PKP4	0.394523	6.80707	6.66635	2.25052e-10	3.16914e-09	13.0327
SEMA6D	-0.782592	2.40061	-6.66626	2.25162e-10	3.16914e-09	13.2198
C5orf58	-1.53201	-2.70723	-6.6651	2.26631e-10	3.18713e-09	13.0806
COL6A3	-1.10328	10.4286	-6.66476	2.27073e-10	3.19067e-09	13.1249
COL13A1	-0.821138	2.57305	-6.6616	2.31139e-10	3.24284e-09	13.1808
POLE	0.478637	4.99601	6.66157	2.31175e-10	3.24284e-09	13.0298
GPX8	-0.552874	5.67257	-6.65734	2.36739e-10	3.31811e-09	12.9829
LAYN	-0.629059	3.75721	-6.65683	2.37425e-10	3.32322e-09	13.0619
CDCP1	0.782101	7.13346	6.65677	2.375e-10	3.32322e-09	12.9829
HTRA3	-1.1371	7.26441	-6.65652	2.37827e-10	3.32501e-09	13.0019
PRELID3B	0.607725	6.51089	6.65424	2.40895e-10	3.36508e-09	12.9632
ARL11	-0.819642	1.46271	-6.65109	2.45205e-10	3.42243e-09	13.1787
GAS6	-0.809376	7.31209	-6.64914	2.47895e-10	3.45709e-09	12.9588
MYOT	-1.38775	-1.31986	-6.64865	2.48581e-10	3.46377e-09	13.1025
LUC7L2	0.544769	5.56479	6.64783	2.49726e-10	3.47512e-09	12.936
CYTIP	-0.849717	3.97462	-6.64777	2.49811e-10	3.47512e-09	12.9933
HLA.DMA	-0.894255	6.18863	-6.64646	2.51666e-10	3.49802e-09	12.9263
LAMP5	-1.09537	4.44612	-6.64601	2.523e-10	3.50392e-09	12.9545
PKD2	-0.587372	5.74626	-6.63603	2.66838e-10	3.70274e-09	12.8659
NID2	-0.982931	4.72627	-6.63516	2.6814e-10	3.71772e-09	12.883
FAM13C	-0.974934	1.61289	-6.63418	2.69613e-10	3.73504e-09	13.0821
COL4A2	-0.709562	9.72371	-6.63241	2.72309e-10	3.76927e-09	12.9265
OSBPL6	-0.774634	1.81535	-6.63205	2.72854e-10	3.77369e-09	13.0657
FAAH2	0.614198	3.59815	6.63143	2.738e-10	3.78364e-09	12.9758
SGO1	0.923718	1.77406	6.63003	2.75955e-10	3.81028e-09	13.0714
SUSD5	-1.03385	1.76427	-6.62445	2.8472e-10	3.92806e-09	13.0222
FAM20C	-0.736919	5.96597	-6.62047	2.91155e-10	4.01352e-09	12.7816
NECAB2	-1.41325	-0.0307798	-6.6142	3.01552e-10	4.15342e-09	12.9783
NDUFV2	1.4082	4.32321	6.61364	3.02499e-10	4.16303e-09	12.8493
RUSC2	-0.535142	5.39809	-6.61187	3.05507e-10	4.20097e-09	12.7375
CAMKK1	-0.541608	3.39232	-6.60806	3.12086e-10	4.28792e-09	12.8293
NAPSB	-1.27337	3.23771	-6.60289	3.21246e-10	4.41015e-09	12.7988
ARID5A	-0.658617	4.71205	-6.60113	3.24417e-10	4.45003e-09	12.6984
ZNF337.AS1	0.793123	0.705138	6.59823	3.29726e-10	4.51913e-09	12.8899
TERF2IP	-0.344729	6.17277	-6.59761	3.30878e-10	4.53122e-09	12.655
EGLN2	0.602751	5.07099	6.59582	3.34206e-10	4.57304e-09	12.6696
OPN1SW	-2.51678	-0.806263	-6.59225	3.40938e-10	4.66135e-09	12.8504
CD8A	-1.18667	2.82873	-6.59156	3.42244e-10	4.67537e-09	12.772
LTA	-1.46345	-1.48787	-6.59115	3.4303e-10	4.6823e-09	12.7906
FHDC1	0.772144	4.25394	6.5908	3.43696e-10	4.68755e-09	12.7037
RARRES2	-1.16986	6.39956	-6.58826	3.48622e-10	4.75087e-09	12.614
SPRY1	-0.574728	5.87323	-6.58579	3.53465e-10	4.81294e-09	12.5913
REPS2	0.857181	5.47251	6.58417	3.56665e-10	4.85256e-09	12.5953
PLD3	-0.661865	7.6849	-6.58202	3.60975e-10	4.9072e-09	12.5996
INKA1	-0.832079	0.630261	-6.58055	3.63945e-10	4.94356e-09	12.8067
DOCK5	0.770441	6.36783	6.58004	3.64994e-10	4.95378e-09	12.558
GRM2	-1.01776	-0.605984	-6.57976	3.6555e-10	4.95731e-09	12.7708
DZIP1	-0.763017	4.36803	-6.57871	3.67702e-10	4.98245e-09	12.5927
ZNF33B	0.622785	5.40733	6.5766	3.72059e-10	5.0374e-09	12.5526
POU2F2	-1.01301	2.46614	-6.57301	3.79589e-10	5.1352e-09	12.7046
ITGA5	-0.935982	7.30899	-6.57126	3.83298e-10	5.18119e-09	12.5356
TOR1AIP2	0.76514	6.94462	6.57067	3.84558e-10	5.19402e-09	12.5106
PPP6R3	0.476767	6.8677	6.56924	3.87634e-10	5.23134e-09	12.5029
HOPX	-0.845741	5.64938	-6.56902	3.88111e-10	5.23355e-09	12.5026
CHL1	-1.21161	2.38676	-6.56829	3.89698e-10	5.25072e-09	12.681
EXOC1	0.414811	5.83238	6.56623	3.94209e-10	5.30722e-09	12.4851
THOC3	0.97421	3.50504	6.56584	3.9506e-10	5.3144e-09	12.6433
SH3PXD2A	-0.571235	7.58646	-6.5639	3.99359e-10	5.36791e-09	12.498
GEM	-0.786833	5.88688	-6.56202	4.03559e-10	5.42001e-09	12.4634
ASL	0.582058	5.66202	6.56115	4.05513e-10	5.44188e-09	12.4615
MDM4	0.697135	5.69752	6.56098	4.0591e-10	5.44284e-09	12.4612
RASGEF1C	-1.40963	-2.7227	-6.55731	4.14294e-10	5.55081e-09	12.5148
DIDO1	0.38861	6.60408	6.55267	4.25117e-10	5.69126e-09	12.4104
AGAP9	1.20698	2.84094	6.55209	4.26494e-10	5.70512e-09	12.6247
ST3GAL2	-0.502695	5.03893	-6.55148	4.27952e-10	5.72005e-09	12.4174
SRPX2	-0.868979	4.8788	-6.55031	4.30739e-10	5.7527e-09	12.4156
GPC3	-0.965476	3.73961	-6.54639	4.40241e-10	5.87492e-09	12.4577
TARBP1	0.509733	5.38758	6.54245	4.49992e-10	6.00025e-09	12.3663
MARVELD3	0.643088	4.59363	6.54037	4.55224e-10	6.06518e-09	12.3975
GZMM	-1.42847	-0.37473	-6.53905	4.58582e-10	6.10506e-09	12.5712
TRAP1	0.429702	5.89158	6.5379	4.61514e-10	6.1392e-09	12.3309
PRKCI	0.759335	6.36306	6.53642	4.65332e-10	6.18507e-09	12.3213
MTG1	0.867344	3.14801	6.53509	4.6879e-10	6.22608e-09	12.5022
CYP26B1	-1.06684	1.25296	-6.53205	4.76757e-10	6.32687e-09	12.5431
VWF	-0.631003	7.41185	-6.53081	4.80067e-10	6.36574e-09	12.3152
FER1L4	1.61201	4.71706	6.52858	4.86044e-10	6.43989e-09	12.3633
ARHGAP31	-0.615939	5.21377	-6.52808	4.87388e-10	6.45258e-09	12.2859
GRIK5	-1.27363	1.26392	-6.52681	4.90837e-10	6.4931e-09	12.513
WASH2P	0.733288	2.43394	6.52547	4.9452e-10	6.53666e-09	12.4916
TNFRSF19	-0.853027	3.90354	-6.52487	4.96161e-10	6.55317e-09	12.3305
CD300LF	-0.91019	2.42284	-6.5234	5.00218e-10	6.60154e-09	12.4419
RWDD2A	-0.433575	2.71232	-6.52315	5.00911e-10	6.60547e-09	12.4323
FZD5	0.827302	5.51481	6.52224	5.03468e-10	6.63395e-09	12.2576
STX2	-0.473004	4.27974	-6.51722	5.17683e-10	6.81137e-09	12.2681
LIN7A	-0.683517	1.99107	-6.51719	5.17747e-10	6.81137e-09	12.4419
KIF15	0.839493	2.72708	6.51652	5.19679e-10	6.83142e-09	12.4307
GRAP2	-0.870058	1.61161	-6.51561	5.22307e-10	6.86056e-09	12.4469
DIXDC1	-0.606925	4.4727	-6.51132	5.34894e-10	7.02039e-09	12.2234
IGFBP5	-1.18328	9.87022	-6.50866	5.42844e-10	7.11913e-09	12.2648
MTIF2	0.374205	5.10021	6.50714	5.47436e-10	7.17373e-09	12.1835
EPM2A	-0.519831	2.13766	-6.5069	5.4817e-10	7.17772e-09	12.382
PAMR1	-0.801821	3.48162	-6.50483	5.54471e-10	7.25454e-09	12.2568
ARHGAP28	-0.92719	2.16847	-6.50354	5.58468e-10	7.30113e-09	12.3547
SCOC.AS1	-1.26256	-2.08746	-6.50257	5.61454e-10	7.33443e-09	12.283
PIP4K2A	-0.443994	5.5515	-6.50207	5.63037e-10	7.34937e-09	12.1394
TMEM30B	0.675953	6.33971	6.50043	5.68174e-10	7.41064e-09	12.1265
IKZF1	-1.03215	3.82759	-6.49952	5.71043e-10	7.44225e-09	12.1976
FANCL	0.410094	4.1206	6.49353	5.90273e-10	7.68142e-09	12.1741
NSUN2	0.386319	6.22313	6.49352	5.90313e-10	7.68142e-09	12.089
CKMT1A	1.37829	2.95361	6.49056	6.00072e-10	7.80234e-09	12.2927
BMS1	0.326919	6.04029	6.48995	6.02102e-10	7.82265e-09	12.0702
PPAN	0.876051	3.07619	6.48715	6.11489e-10	7.93843e-09	12.2521
ADGRE1	-1.00764	-0.302091	-6.48537	6.1753e-10	8.01065e-09	12.2864
ADAMTS2	-0.904931	6.83395	-6.48243	6.27644e-10	8.13553e-09	12.045
SPICE1	0.629864	4.54931	6.48203	6.29043e-10	8.14735e-09	12.0866
COX16	0.432506	4.5991	6.4769	6.47144e-10	8.3753e-09	12.0485
MXRA8	-1.01047	7.15471	-6.47504	6.53809e-10	8.45501e-09	12.0129
PIANP	-1.53476	0.259405	-6.47025	6.71348e-10	8.67512e-09	12.2219
FAM221A	0.768761	3.42694	6.46955	6.7397e-10	8.70228e-09	12.1249
EMILIN2	-0.61749	4.71035	-6.46893	6.7628e-10	8.72536e-09	11.9834
STUM	-1.56644	-0.239191	-6.4671	6.83117e-10	8.80679e-09	12.1978
VAT1	-0.638138	7.53094	-6.46631	6.86132e-10	8.83884e-09	11.9703
CD2AP	0.771953	7.14174	6.46563	6.88682e-10	8.86486e-09	11.9456
FANCD2	0.70827	3.82197	6.46538	6.89658e-10	8.87059e-09	12.0626
ADAMTS8	-1.63292	1.35124	-6.46412	6.94443e-10	8.92527e-09	12.1726
IRAK1BP1	-0.624441	1.77565	-6.4635	6.96827e-10	8.94903e-09	12.1668
TAF4	0.346699	4.38748	6.45573	7.27373e-10	9.32908e-09	11.9476
KIF11	0.766042	4.35685	6.45569	7.27535e-10	9.32908e-09	11.9649
MRPS17	0.489792	3.36013	6.4555	7.28281e-10	9.33148e-09	12.0443
ZNF7	0.38373	4.51786	6.45469	7.31519e-10	9.36579e-09	11.934
ZNF542P	-0.628342	2.81359	-6.45306	7.3813e-10	9.44321e-09	12.0436
TUFT1	0.713308	5.68221	6.45128	7.45413e-10	9.52909e-09	11.8693
UCHL3	0.676494	3.48129	6.44988	7.51178e-10	9.59545e-09	12.0098
LAMB1	-0.607832	8.49468	-6.44953	7.52631e-10	9.60667e-09	11.9044
TYW5	0.505106	3.60123	6.44811	7.58562e-10	9.67499e-09	11.9852
ALDH1B1	-0.714124	5.51519	-6.44703	7.63063e-10	9.72498e-09	11.8443
EXPH5	1.31659	4.3175	6.44596	7.67592e-10	9.77525e-09	11.9438
LOXL1	-0.772829	5.59019	-6.44576	7.68421e-10	9.77837e-09	11.8371
ZNF562	0.601572	5.3382	6.44529	7.70446e-10	9.79667e-09	11.8455
ZNF518A	0.773835	5.53259	6.44248	7.82471e-10	9.93758e-09	11.827
TMEM33	0.639418	6.54283	6.44229	7.8328e-10	9.93758e-09	11.8141
TLL1	-1.0051	1.49341	-6.44221	7.83623e-10	9.93758e-09	12.0596
CCBE1	-0.987433	0.0989301	-6.44214	7.83905e-10	9.93758e-09	12.0697
HNRNPL	0.272047	7.68473	6.44064	7.90401e-10	1.00123e-08	11.8268
GNAI2	-0.597046	8.30539	-6.4398	7.94063e-10	1.00511e-08	11.8471
CBWD2	0.755519	3.78909	6.43797	8.02106e-10	1.01452e-08	11.9236
CHRDL2	-1.84001	1.06351	-6.43403	8.19694e-10	1.03599e-08	12.0211
TAFA5	-0.798736	3.8774	-6.43132	8.32033e-10	1.05079e-08	11.8301
ZNF236.DT	-0.841722	-0.65113	-6.4305	8.35788e-10	1.05473e-08	11.9852
WASIR2	1.5579	-2.49664	6.43035	8.36484e-10	1.05481e-08	11.7718
LRP5	0.607437	7.19302	6.42773	8.48607e-10	1.0693e-08	11.744
PCDHB15	-0.605287	2.02772	-6.42756	8.49386e-10	1.06947e-08	11.9645
CAVIN2	-0.890947	3.86716	-6.42729	8.50642e-10	1.07025e-08	11.8089
CAMK1D	-0.723254	4.66677	-6.42676	8.53148e-10	1.07259e-08	11.7587
TRIM63	-1.18052	-1.71373	-6.42485	8.62167e-10	1.08312e-08	11.9062
PPA2	0.384931	5.70833	6.42419	8.6531e-10	1.08625e-08	11.7208
PLA2G7	-0.970072	3.0667	-6.42336	8.69242e-10	1.09037e-08	11.8539
RAD54B	1.08096	1.55039	6.42218	8.74896e-10	1.09664e-08	11.9696
ZNF582.AS1	-0.942367	-0.0377571	-6.42057	8.82691e-10	1.10558e-08	11.9541
LMTK2	0.703434	6.07471	6.4194	8.88392e-10	1.11189e-08	11.6925
PTPN7	-0.869992	3.06688	-6.41926	8.89058e-10	1.11189e-08	11.8338
TNFRSF9	-0.935029	1.18623	-6.41782	8.9612e-10	1.11988e-08	11.9407
TOM1L1	0.71748	5.21635	6.41684	9.00947e-10	1.12507e-08	11.6998
SOX9	0.644406	6.9926	6.41481	9.11034e-10	1.13682e-08	11.6714
TRAF3IP3	-0.961726	2.64155	-6.4136	9.17118e-10	1.14356e-08	11.839
CNIH4	0.423936	5.47816	6.41277	9.21309e-10	1.14793e-08	11.6647
DUSP1	-0.863867	7.73594	-6.41107	9.29952e-10	1.15783e-08	11.6819
LXN	-0.524184	5.01085	-6.40977	9.36609e-10	1.16497e-08	11.6554
IKZF3	-1.16017	3.24563	-6.40959	9.37544e-10	1.16497e-08	11.7609
NCAM1	-1.16975	2.78663	-6.40955	9.37771e-10	1.16497e-08	11.7999
SCG2	-1.39461	4.52194	-6.40788	9.46363e-10	1.17477e-08	11.6647
DIS3L2	0.302421	4.8513	6.40718	9.50023e-10	1.17844e-08	11.657
THUMPD2	0.385447	3.64243	6.40654	9.53366e-10	1.18171e-08	11.7526
ZNF710.AS1	-1.24428	1.16168	-6.40531	9.59845e-10	1.18886e-08	11.8723
RASSF4	-0.685456	5.35249	-6.405	9.61455e-10	1.18997e-08	11.6215
TEAD2	-0.668755	4.6675	-6.40355	9.69118e-10	1.19857e-08	11.6347
HJURP	0.778847	3.3622	6.40257	9.74372e-10	1.20417e-08	11.774
ADAP2	-0.598599	3.46304	-6.40172	9.78915e-10	1.20771e-08	11.7121
MYO5B	0.788472	6.28273	6.40168	9.79151e-10	1.20771e-08	11.5968
KCNB1	-1.42225	0.0392665	-6.40163	9.79403e-10	1.20771e-08	11.8597
AGTR1	-1.21338	0.944689	-6.40022	9.87007e-10	1.21619e-08	11.8512
ZNF440	0.682899	4.33966	6.3982	9.98004e-10	1.22884e-08	11.6566
SCN4A	-1.32498	-1.854	-6.39723	1.00331e-09	1.23447e-08	11.7571
PLAC9	-1.08455	2.01725	-6.39696	1.00482e-09	1.2353e-08	11.7918
DLEU1	0.543408	2.67182	6.39684	1.00546e-09	1.2353e-08	11.791
MIR17HG	1.21751	0.611109	6.39406	1.02093e-09	1.25337e-08	11.8106
CXCR4	-0.879423	6.49456	-6.3935	1.02407e-09	1.2563e-08	11.5624
SNORA26	1.04796	-1.36419	6.39198	1.03262e-09	1.26586e-08	11.701
SVEP1	-1.05058	5.24522	-6.39169	1.03427e-09	1.26696e-08	11.5536
ADGRD1	-0.913376	3.45572	-6.39071	1.03981e-09	1.27281e-08	11.6472
NSD2	0.508771	6.18693	6.39011	1.04324e-09	1.27608e-08	11.5346
SAMD11	-0.915452	2.71851	-6.38711	1.06053e-09	1.29629e-08	11.6927
FES	-0.634762	4.43718	-6.38694	1.06153e-09	1.29655e-08	11.5577
GFRA1	-1.32743	2.90926	-6.38404	1.07849e-09	1.31608e-08	11.6516
FANCA	0.668277	3.39847	6.38394	1.07909e-09	1.31608e-08	11.6669
ADGRF5	-0.615814	5.12163	-6.38338	1.08238e-09	1.31914e-08	11.5112
SNHG20	0.665957	2.59287	6.3794	1.10627e-09	1.34727e-08	11.7061
PLXNA4	-1.00942	2.43974	-6.37698	1.12102e-09	1.36423e-08	11.6608
ACP5	-0.946578	5.63917	-6.37587	1.1278e-09	1.37149e-08	11.4642
MYADM	-0.860538	7.45081	-6.37512	1.13248e-09	1.37531e-08	11.4833
LMO2	-0.651382	3.77731	-6.3751	1.13259e-09	1.37531e-08	11.5405
BPNT1	0.479023	5.48949	6.37456	1.13595e-09	1.37839e-08	11.4612
MBOAT1	1.08389	4.1211	6.37376	1.1409e-09	1.38339e-08	11.5642
TUBB6	-0.737291	6.17405	-6.37355	1.14225e-09	1.38403e-08	11.4508
MRPL38	1.12111	3.28582	6.37221	1.15063e-09	1.39317e-08	11.6331
HLA.DQB1.AS1	-2.30862	-1.60394	-6.36943	1.16823e-09	1.41346e-08	11.6511
HSPD1	0.580031	8.15531	6.36914	1.17008e-09	1.41468e-08	11.4538
KLHL6	-0.889197	3.78108	-6.3673	1.18195e-09	1.42737e-08	11.496
HSD11B1	-0.970462	3.00631	-6.36725	1.18229e-09	1.42737e-08	11.5605
TSPAN4	-0.776829	5.22953	-6.36512	1.19611e-09	1.44302e-08	11.4115
CHRNA5	1.14592	2.37319	6.36114	1.22244e-09	1.47371e-08	11.6324
SPAG5	0.645074	4.05931	6.36052	1.22654e-09	1.47759e-08	11.4788
MRPL46	0.420064	3.57855	6.35866	1.23905e-09	1.49159e-08	11.5065
SOCS3	-0.74796	6.88498	-6.35653	1.2536e-09	1.50802e-08	11.3708
TMEM268	-0.410693	3.89957	-6.35622	1.25567e-09	1.50942e-08	11.4358
CASQ2	-1.6437	-0.580205	-6.35573	1.25907e-09	1.51243e-08	11.6108
FABP4	-1.98317	1.72923	-6.35487	1.26502e-09	1.51848e-08	11.5716
NUMBL	-0.71474	4.65906	-6.35294	1.2784e-09	1.53343e-08	11.3654
RET	-1.0216	0.876848	-6.35146	1.28878e-09	1.54478e-08	11.5983
SIGLEC10	-0.891362	3.28796	-6.34927	1.30422e-09	1.56217e-08	11.4421
LIPH	0.862037	6.61997	6.34876	1.30791e-09	1.56547e-08	11.3153
PILRB	1.64235	3.2964	6.34853	1.30951e-09	1.56626e-08	11.5283
SINHCAF	0.667728	6.16186	6.34456	1.33821e-09	1.59945e-08	11.2928
LGI4	-1.03305	1.79553	-6.34297	1.34982e-09	1.61217e-08	11.5223
TYW1	0.439657	4.54484	6.34266	1.35214e-09	1.61378e-08	11.3363
LEF1	-0.689179	4.61284	-6.3424	1.35404e-09	1.6149e-08	11.3118
DHRS13	0.791332	2.0561	6.34109	1.36373e-09	1.62338e-08	11.5329
RYR3	-1.21009	-0.501071	-6.34107	1.36389e-09	1.62338e-08	11.5327
SELP	-1.33866	2.77934	-6.34105	1.36406e-09	1.62338e-08	11.4328
NRXN3	-0.911094	1.70702	-6.34061	1.36736e-09	1.62615e-08	11.5173
NUPR1	-0.974578	5.74458	-6.33991	1.37255e-09	1.63116e-08	11.2728
SLC22A20P	1.0575	0.444791	6.33927	1.37732e-09	1.63567e-08	11.5251
SCARF1	-0.495362	3.4682	-6.33842	1.38378e-09	1.64217e-08	11.3777
ESYT3	0.907539	1.7807	6.33807	1.38636e-09	1.64407e-08	11.5261
KDR	-0.647591	4.76252	-6.3376	1.38998e-09	1.64719e-08	11.28
HK2	0.920872	6.95004	6.33689	1.39532e-09	1.65235e-08	11.2549
CRIP1	1.50899	3.87153	6.33542	1.40655e-09	1.66447e-08	11.4038
NDUFA7	1.24339	2.08223	6.33338	1.4223e-09	1.68191e-08	11.498
OCLN	1.48114	5.20418	6.33316	1.42395e-09	1.68268e-08	11.2763
CCDC183	1.03941	1.17872	6.33108	1.4402e-09	1.70067e-08	11.4945
RNF103	0.598317	6.26159	6.33041	1.44547e-09	1.7057e-08	11.2171
SUFU	-0.448569	4.4607	-6.32929	1.4543e-09	1.71491e-08	11.2521
TDO2	-0.987633	2.03425	-6.32885	1.45778e-09	1.71779e-08	11.4355
SYNPO	-0.716061	7.32544	-6.32663	1.47557e-09	1.73753e-08	11.2212
MIF	1.41819	5.49703	6.32535	1.48585e-09	1.74841e-08	11.2164
TTLL4	0.41085	4.82265	6.32375	1.49883e-09	1.76244e-08	11.2176
NPEPL1	0.650437	4.18869	6.32361	1.49999e-09	1.76257e-08	11.2707
TBRG1	0.330203	5.15983	6.32068	1.52413e-09	1.78968e-08	11.1838
CDH23	-0.702282	2.76903	-6.31976	1.53177e-09	1.79738e-08	11.3393
RPL39	1.01725	7.48047	6.31932	1.53543e-09	1.80042e-08	11.1698
SRF	-0.519404	5.84888	-6.31913	1.53702e-09	1.80102e-08	11.1595
SKA3	0.736847	2.33707	6.31599	1.56346e-09	1.83072e-08	11.3882
CACNA2D3	-0.974848	0.396217	-6.31418	1.57892e-09	1.84752e-08	11.4071
SORD2P	1.06188	1.0621	6.31335	1.58613e-09	1.85466e-08	11.402
MYLK	-0.964797	6.98466	-6.31301	1.58902e-09	1.85674e-08	11.1446
COG3	0.396358	5.52064	6.31147	1.60241e-09	1.87108e-08	11.1248
RBM33	0.422229	5.99108	6.31019	1.61357e-09	1.8828e-08	11.1109
SLK	0.660219	7.39883	6.30995	1.61564e-09	1.8839e-08	11.1211
PTGFR	-1.02075	1.19344	-6.30713	1.64063e-09	1.9117e-08	11.3608
ASPM	1.18172	4.2836	6.30399	1.66884e-09	1.94322e-08	11.1857
PTCD1	0.636899	3.13044	6.30315	1.67652e-09	1.94944e-08	11.2649
SH3RF1	0.65306	6.25522	6.30311	1.67685e-09	1.94944e-08	11.0727
RBM39	0.307507	7.74911	6.30302	1.67768e-09	1.94944e-08	11.0957
ZNF274	0.465773	4.7347	6.30067	1.69918e-09	1.97306e-08	11.102
MPZL3	0.685474	4.94311	6.30045	1.70121e-09	1.97404e-08	11.0946
BCLAF3	0.49683	4.18529	6.29982	1.70706e-09	1.97945e-08	11.1416
NACAD	-0.870235	2.22022	-6.29955	1.70954e-09	1.97994e-08	11.2718
ZNF275	-0.355673	4.91394	-6.29942	1.71082e-09	1.97994e-08	11.0734
SMIM10L2B	-0.64041	0.890817	-6.29939	1.71103e-09	1.97994e-08	11.329
KDM8	-0.52931	1.97398	-6.29847	1.71962e-09	1.9885e-08	11.2898
SULT1C4	-0.848904	1.31895	-6.29797	1.7243e-09	1.99253e-08	11.311
KNOP1	0.415707	4.42651	6.29736	1.72998e-09	1.99772e-08	11.1049
ARHGAP20	-0.930423	1.66989	-6.29688	1.73454e-09	2.0016e-08	11.291
STX3	0.45211	5.77512	6.29631	1.73987e-09	2.00637e-08	11.0402
FAM168A	-0.3934	6.22021	-6.29492	1.75313e-09	2.02026e-08	11.0315
PRKACA	-0.610081	5.89972	-6.28902	1.81007e-09	2.08445e-08	11.0008
ASB2	-1.09965	1.29263	-6.28815	1.81867e-09	2.09291e-08	11.2574
STX11	-0.65537	2.01502	-6.28766	1.82348e-09	2.09667e-08	11.2284
SEMA3D	-1.32087	1.04711	-6.28756	1.82445e-09	2.09667e-08	11.2601
GOLPH3L	0.509548	5.84811	6.28603	1.83972e-09	2.11278e-08	10.9852
C1orf116	0.652365	6.85236	6.28467	1.85331e-09	2.12692e-08	10.9782
GATAD1	0.361497	5.77002	6.28294	1.87081e-09	2.14553e-08	10.9691
ZNF57	0.652759	2.61746	6.28098	1.89074e-09	2.1669e-08	11.1882
ZNF385A	-0.976847	4.2423	-6.28033	1.89746e-09	2.17311e-08	11.0024
NCF2	-0.738207	4.92482	-6.27945	1.90647e-09	2.18193e-08	10.9662
RNF146	-0.310689	4.99805	-6.27921	1.90893e-09	2.18326e-08	10.964
HMGN1	0.380968	7.11036	6.27877	1.91348e-09	2.18567e-08	10.9527
MECOM	0.879777	6.23796	6.27876	1.91365e-09	2.18567e-08	10.9452
CCR7	-1.4749	1.89281	-6.27838	1.91752e-09	2.1886e-08	11.1703
MYL4	-1.24193	-1.45791	-6.27816	1.91988e-09	2.18979e-08	11.1723
HRH2	-0.962339	0.0814377	-6.27721	1.92974e-09	2.19953e-08	11.2139
NUP62CL	0.756121	1.78827	6.27339	1.97014e-09	2.24405e-08	11.1879
LDOC1	-1.22187	3.38204	-6.27087	1.99721e-09	2.27334e-08	11.0143
WDR33	0.237293	6.22542	6.26826	2.02553e-09	2.30401e-08	10.8885
F2RL1	0.793108	6.45909	6.26628	2.04739e-09	2.32729e-08	10.8786
ATP1A2	-1.44126	0.713859	-6.26601	2.05038e-09	2.3291e-08	11.1548
SAPCD2	0.914094	3.54207	6.26387	2.07429e-09	2.35463e-08	11.0313
TICRR	0.76438	2.16858	6.26375	2.07567e-09	2.35463e-08	11.1253
MIR635	-1.67218	-2.72339	-6.25975	2.12099e-09	2.40337e-08	11.0095
OSCAR	-0.967424	2.66027	-6.25971	2.12151e-09	2.40337e-08	11.0245
FAR1	0.58485	6.45211	6.25778	2.14371e-09	2.42687e-08	10.8337
EOMES	-1.26542	0.153559	-6.25656	2.15785e-09	2.44123e-08	11.1095
ZNF419	0.45723	3.18713	6.25488	2.17761e-09	2.46193e-08	10.9994
LRRC4C	-0.885723	0.993476	-6.25314	2.1982e-09	2.48352e-08	11.0869
NR4A3	-1.2717	3.29477	-6.25129	2.22018e-09	2.50666e-08	10.9202
ART5	-1.23312	-1.54162	-6.24928	2.24453e-09	2.53245e-08	11.0221
FAM185A	0.436971	2.43366	6.24638	2.27986e-09	2.57057e-08	11.0137
GPR89A	1.19079	2.73475	6.24503	2.29662e-09	2.58773e-08	11.0093
CYB5R3	-0.746838	7.68232	-6.24257	2.32731e-09	2.62053e-08	10.7871
TPD52	0.728433	6.77133	6.24197	2.3348e-09	2.6272e-08	10.7525
ASAH2B	0.661489	2.26273	6.24014	2.35806e-09	2.65158e-08	10.9963
SLCO1C1	-1.12613	-1.42166	-6.23946	2.36664e-09	2.65945e-08	10.9758
R3HCC1L	0.34873	4.42212	6.23777	2.38834e-09	2.68203e-08	10.7896
ESPL1	0.632731	3.03656	6.23693	2.39922e-09	2.69244e-08	10.9254
EBI3	-1.16152	0.590361	-6.23519	2.42185e-09	2.71602e-08	10.9986
ZNF761	0.572608	4.1607	6.23432	2.43327e-09	2.72699e-08	10.8028
PDE7B	-0.805272	2.06105	-6.23366	2.44192e-09	2.73485e-08	10.9426
EPN3	0.902813	4.20644	6.23328	2.44696e-09	2.73866e-08	10.8039
BRIX1	0.396804	4.87129	6.23248	2.45742e-09	2.74853e-08	10.7338
ZNF273	0.582697	2.60335	6.23174	2.46734e-09	2.75778e-08	10.9309
XPNPEP2	-1.76862	-0.603023	-6.23148	2.47074e-09	2.75974e-08	10.9735
ARHGDIB	-0.67934	7.03674	-6.22944	2.49815e-09	2.78849e-08	10.7023
CD163	-1.12496	5.98634	-6.22908	2.50293e-09	2.79196e-08	10.69
FZD7	-0.586365	4.53059	-6.22794	2.51838e-09	2.80732e-08	10.7133
DTNA	-0.886883	2.59056	-6.2266	2.53666e-09	2.82581e-08	10.8623
MROH7	1.44003	0.978354	6.22633	2.54038e-09	2.82808e-08	10.9523
HAAO	-0.754513	2.47432	-6.22211	2.5988e-09	2.89118e-08	10.8508
ZC3H10	-0.381311	2.99145	-6.22174	2.60394e-09	2.89498e-08	10.8146
HYPK	0.843676	1.64893	6.22063	2.61951e-09	2.90986e-08	10.92
VDAC1	0.475602	8.06913	6.22054	2.6208e-09	2.90986e-08	10.6684
NR2F1	-0.723078	4.36515	-6.22027	2.62455e-09	2.91208e-08	10.6814
MAPRE2	-0.422869	5.76086	-6.21821	2.65385e-09	2.94265e-08	10.6281
PPP1R18	-0.673481	6.57852	-6.2168	2.67415e-09	2.96318e-08	10.6275
MST1R	0.874517	6.25057	6.21649	2.67859e-09	2.96614e-08	10.618
FZD4	-0.598785	4.99401	-6.21583	2.68809e-09	2.97407e-08	10.6301
ZNF69	0.737695	3.18732	6.21575	2.68931e-09	2.97407e-08	10.8062
DNAJC9	0.564128	4.17767	6.21546	2.69354e-09	2.97678e-08	10.7014
RTEL1.TNFRSF6B	1.09052	2.70049	6.21495	2.70083e-09	2.98286e-08	10.8522
CNTN1	-1.07284	4.39725	-6.2147	2.70445e-09	2.98489e-08	10.6491
C1GALT1	0.691069	6.11605	6.21408	2.71351e-09	2.99292e-08	10.6054
CTSL	-0.663049	6.84844	-6.2127	2.73379e-09	3.0133e-08	10.6107
SAP30L	-0.556561	4.81041	-6.21242	2.73784e-09	3.01578e-08	10.6189
ERVK3.1	0.570033	4.09554	6.21219	2.74128e-09	3.01654e-08	10.693
DBNDD2	1.44543	3.39174	6.21213	2.74215e-09	3.01654e-08	10.7997
BORA	0.68895	2.42932	6.21121	2.75584e-09	3.02961e-08	10.838
CYP3A5	1.27132	6.75354	6.21066	2.7639e-09	3.03648e-08	10.5886
MAPK11	-0.8525	3.20939	-6.20842	2.79747e-09	3.07134e-08	10.7107
SMG1P7	0.863264	1.49864	6.20772	2.80797e-09	3.08085e-08	10.8563
C6orf89	-0.479946	6.47251	-6.20357	2.8713e-09	3.14742e-08	10.5548
SYNDIG1	-0.910461	2.80067	-6.2035	2.87242e-09	3.14742e-08	10.7217
MTFP1	0.726904	2.48492	6.20156	2.90263e-09	3.17845e-08	10.7848
NDUFA13	0.590435	5.29038	6.19921	2.93941e-09	3.21661e-08	10.544
DNAJC2	0.36216	5.02611	6.1967	2.97935e-09	3.25818e-08	10.5382
KCNJ12	-1.0908	0.542899	-6.19324	3.0352e-09	3.3171e-08	10.7843
CLEC4E	-1.15795	1.05145	-6.19164	3.06143e-09	3.34282e-08	10.7659
STYK1	0.942837	3.65821	6.19156	3.06274e-09	3.34282e-08	10.6435
CEACAM21	-0.803295	0.684504	-6.1911	3.07038e-09	3.34898e-08	10.773
MCOLN1	-0.576653	4.34372	-6.19088	3.07404e-09	3.35078e-08	10.5301
IGFBP7.AS1	-1.08225	-2.99293	-6.18929	3.10039e-09	3.37731e-08	10.6214
TMEM88	-1.08612	0.900396	-6.18892	3.10647e-09	3.38172e-08	10.7565
SLC45A1	-0.743376	1.48172	-6.18656	3.14614e-09	3.42269e-08	10.73
CBX6	-0.60769	6.01157	-6.18636	3.1494e-09	3.424e-08	10.4621
SGCA	-1.25563	0.844402	-6.18352	3.19784e-09	3.4744e-08	10.7283
HSD17B6	-0.955654	1.59866	-6.18206	3.2229e-09	3.49936e-08	10.6974
EDNRA	-0.757617	5.38653	-6.18097	3.24192e-09	3.51551e-08	10.4385
FBXW2	-0.41874	5.70917	-6.18092	3.2427e-09	3.51551e-08	10.4336
PLTP	-0.861366	6.45103	-6.18084	3.24409e-09	3.51551e-08	10.4398
LINC01119	-0.85394	-0.908985	-6.17739	3.30477e-09	3.57895e-08	10.6806
SH3BGR	-0.672141	1.32604	-6.17599	3.32966e-09	3.60357e-08	10.6824
NUAK1	-0.748324	5.23114	-6.17514	3.34478e-09	3.6176e-08	10.4111
ITGAM	-0.719965	4.74149	-6.17336	3.37691e-09	3.64999e-08	10.4174
TRAM2.AS1	-1.02978	1.57428	-6.17322	3.37945e-09	3.65037e-08	10.6518
RUNDC1	0.349356	4.99077	6.17305	3.38251e-09	3.65132e-08	10.4163
SELL	-1.12586	3.54364	-6.17208	3.40011e-09	3.66795e-08	10.4865
C8orf76	0.699528	3.19472	6.1705	3.42908e-09	3.69682e-08	10.5705
PLCL1	-0.75	1.98781	-6.16769	3.48104e-09	3.75042e-08	10.6068
DAND5	1.33624	-1.50941	6.16626	3.50767e-09	3.77668e-08	10.5458
AAK1	-0.552002	5.11454	-6.16602	3.51223e-09	3.77915e-08	10.3665
DSE	-0.758756	5.2796	-6.16261	3.577e-09	3.84637e-08	10.3448
PSTPIP1	-0.825331	2.38846	-6.16192	3.59017e-09	3.85805e-08	10.5444
LINC01715	-0.910234	-2.4488	-6.16141	3.6001e-09	3.86623e-08	10.5198
PSMG4	0.520978	3.80761	6.16117	3.60471e-09	3.86623e-08	10.453
SPOCK1	-0.970789	5.38022	-6.16112	3.60562e-09	3.86623e-08	10.3362
THAP9.AS1	0.5536	5.04609	6.16105	3.60703e-09	3.86623e-08	10.3552
SMYD3	0.686901	3.38821	6.15987	3.62985e-09	3.88819e-08	10.4962
FBXO10	-0.503114	2.43349	-6.15929	3.64103e-09	3.89767e-08	10.5372
BUB3	0.37578	6.41713	6.15603	3.70525e-09	3.96389e-08	10.3015
NR2F2	-0.575605	6.24549	-6.15507	3.72423e-09	3.98059e-08	10.3003
GLB1L	-0.483077	3.24326	-6.155	3.72563e-09	3.98059e-08	10.4409
SEMA5B	-0.731348	1.03772	-6.15399	3.74573e-09	3.99696e-08	10.5775
TJP3	0.940582	5.99167	6.15381	3.74939e-09	3.99696e-08	10.2942
NPTXR	-0.850221	4.09798	-6.15379	3.74977e-09	3.99696e-08	10.3511
NRIP2	-0.906251	1.85214	-6.15376	3.75051e-09	3.99696e-08	10.5388
MNAT1	0.42651	3.94936	6.15355	3.75464e-09	3.99881e-08	10.3958
SRSF12	-0.750516	0.362712	-6.15299	3.76591e-09	4.00826e-08	10.5804
PRAF2	-0.940761	3.95452	-6.15161	3.79379e-09	4.03536e-08	10.349
PSD	-1.01505	3.46967	-6.15094	3.80735e-09	4.04721e-08	10.3842
EPX	-1.31198	-3.73888	-6.14839	3.85959e-09	4.10014e-08	10.3611
USP11	-0.428193	6.24456	-6.14762	3.87562e-09	4.11455e-08	10.2604
HK3	-1.00162	2.64138	-6.14692	3.89006e-09	4.12726e-08	10.4405
RCBTB2	-0.40725	4.20889	-6.14605	3.90832e-09	4.14401e-08	10.3089
TIMM21	-0.355115	3.3417	-6.14092	4.01692e-09	4.25645e-08	10.3623
SDS	-1.07572	2.9899	-6.13964	4.04434e-09	4.2828e-08	10.3695
CD6	-0.923973	2.98916	-6.1377	4.08658e-09	4.32479e-08	10.3624
SLC7A8	-0.823129	5.2484	-6.13675	4.10733e-09	4.34401e-08	10.2113
PRAM1	-0.943221	1.95158	-6.13643	4.1142e-09	4.34744e-08	10.4425
CFL2	-0.575297	4.21569	-6.13636	4.11578e-09	4.34744e-08	10.2559
BCL10	0.653021	5.49494	6.13525	4.14026e-09	4.37054e-08	10.2054
NAT8L	-1.55119	0.691732	-6.13455	4.15572e-09	4.38409e-08	10.4795
ABI3BP	-1.06294	4.83829	-6.13266	4.19785e-09	4.42574e-08	10.2022
TMEM170A	0.405455	4.94366	6.13136	4.22715e-09	4.45347e-08	10.2032
NQO1	0.814655	7.9113	6.13126	4.22948e-09	4.45347e-08	10.1961
ZEB1	-0.70252	5.88149	-6.1311	4.23303e-09	4.4544e-08	10.1751
ZNF362	-0.51636	4.84694	-6.13093	4.23678e-09	4.45555e-08	10.1934
SLC36A1	-0.446774	4.78176	-6.1283	4.29679e-09	4.51528e-08	10.183
ZFAND1	0.511013	5.25955	6.1282	4.29898e-09	4.51528e-08	10.1747
GXYLT2	-0.950159	3.55359	-6.1266	4.33583e-09	4.55112e-08	10.254
RTN1	-1.00366	2.95305	-6.12524	4.36735e-09	4.58133e-08	10.2997
VSIG10	0.566368	5.17116	6.12338	4.41092e-09	4.62414e-08	10.1541
MIRLET7BHG	1.14329	2.03206	6.12313	4.41676e-09	4.62736e-08	10.4138
FECH	-0.379723	4.02027	-6.12196	4.44439e-09	4.65339e-08	10.1996
RGCC	-0.658087	4.42977	-6.12172	4.45008e-09	4.65643e-08	10.1654
VDAC2	0.610583	6.32568	6.12089	4.46989e-09	4.67282e-08	10.119
SERPINI1	-0.604898	2.27891	-6.12083	4.47133e-09	4.67282e-08	10.349
AP1B1	-0.365549	6.97537	-6.12034	4.48286e-09	4.68195e-08	10.1292
ULK2	-0.432141	4.10414	-6.11982	4.49542e-09	4.69213e-08	10.1809
STAMBP	0.303192	5.56826	6.11861	4.52437e-09	4.7194e-08	10.1136
KMO	-0.863608	0.798152	-6.11815	4.53556e-09	4.72813e-08	10.399
PI4K2B	0.747133	4.67616	6.11715	4.55984e-09	4.75047e-08	10.1565
PNPT1	0.485291	5.08909	6.11436	4.62806e-09	4.81854e-08	10.1099
AURKA	0.71226	3.687	6.10781	4.79223e-09	4.98636e-08	10.1983
TMEM109	-0.49617	6.71209	-6.10718	4.80843e-09	5.00011e-08	10.0575
SIGLEC1	-1.05112	3.93099	-6.10622	4.83289e-09	5.02242e-08	10.1156
DUS4L	0.378091	2.90988	6.1055	4.85166e-09	5.0388e-08	10.2487
COX6A1	0.527114	6.47716	6.10404	4.8894e-09	5.07484e-08	10.032
KDM3A	0.490057	6.30579	6.10271	4.92405e-09	5.10763e-08	10.0248
ABHD11	0.666267	5.33257	6.10082	4.97389e-09	5.15613e-08	10.0327
TRIOBP	0.546254	5.62835	6.09797	5.04969e-09	5.23147e-08	10.0076
GPR17	-1.59468	-1.60894	-6.09776	5.05542e-09	5.23416e-08	10.2649
GTPBP10	0.520677	4.59124	6.09441	5.14632e-09	5.32498e-08	10.0375
PGF	-0.691032	3.95375	-6.09414	5.15374e-09	5.32936e-08	10.0555
ACTC1	-1.62648	-0.924666	-6.09151	5.22622e-09	5.40097e-08	10.258
CD79B	-1.51159	1.70508	-6.09035	5.25857e-09	5.43104e-08	10.2113
FCRL6	-1.12366	-0.798381	-6.08929	5.28809e-09	5.45816e-08	10.2453
VMP1	0.670041	8.49098	6.08765	5.33456e-09	5.50273e-08	9.98728
PALB2	0.421067	4.22805	6.08581	5.38695e-09	5.55334e-08	10.0189
CHSY1	-0.531338	6.04598	-6.08242	5.48451e-09	5.65043e-08	9.92251
ST8SIA5	-1.10211	-2.62682	-6.08186	5.50092e-09	5.66384e-08	10.119
CBWD5	1.2645	2.8937	6.07992	5.55786e-09	5.71895e-08	10.1525
ATG16L1	0.347805	5.55898	6.07615	5.6701e-09	5.83085e-08	9.89478
CALML4	0.956076	4.15186	6.07558	5.68732e-09	5.84497e-08	9.99699
KLHL22	-0.430093	4.17159	-6.07485	5.70947e-09	5.86388e-08	9.94332
CDK1	0.743391	4.45643	6.07474	5.71273e-09	5.86388e-08	9.95403
PCDHB4	-0.711232	2.05603	-6.0739	5.73808e-09	5.88628e-08	10.1224
MCIDAS	1.14041	-1.29165	6.07349	5.75071e-09	5.89563e-08	10.1068
ADCY1	-0.841785	2.15524	-6.07139	5.81512e-09	5.95434e-08	10.0993
KLF3	0.513568	6.98741	6.07138	5.81536e-09	5.95434e-08	9.86903
WBP1	0.486951	3.68308	6.07127	5.81866e-09	5.95434e-08	10.0005
RAB39B	-1.09334	0.204213	-6.07112	5.82334e-09	5.95547e-08	10.1666
CTU1	0.647609	1.8324	6.0707	5.83626e-09	5.96505e-08	10.1458
SLC25A42	-0.529043	2.97553	-6.0693	5.87983e-09	6.00591e-08	10.0239
CKMT1B	1.25341	3.15812	6.06869	5.89905e-09	6.02185e-08	10.0718
LTBP2	-0.756576	7.70535	-6.06611	5.97997e-09	6.09734e-08	9.87116
SPART	-0.574159	5.28662	-6.0661	5.98029e-09	6.09734e-08	9.84505
LIMD2	-0.962192	4.02901	-6.06418	6.0416e-09	6.1561e-08	9.89218
MAP7D3	-0.564153	3.38603	-6.05687	6.2801e-09	6.39523e-08	9.91933
DOK5	-0.898459	2.74707	-6.0539	6.37961e-09	6.49261e-08	9.95592
DIO3	-1.03624	1.85227	-6.05305	6.40808e-09	6.5139e-08	10.0209
MCCC2	0.361401	6.09737	6.05305	6.40833e-09	6.5139e-08	9.76904
DBH	-1.56459	-2.12405	-6.04959	6.52674e-09	6.63023e-08	10.0016
MSC.AS1	-0.640567	3.22125	-6.04699	6.6169e-09	6.71774e-08	9.8831
CYBRD1	-0.74773	7.42137	-6.04529	6.67659e-09	6.77423e-08	9.75696
CFP	-1.06999	1.15152	-6.04505	6.68525e-09	6.7789e-08	10.0167
SLC35A3	0.727881	5.60533	6.0445	6.70456e-09	6.79436e-08	9.73525
CSNK2B	0.401614	5.7492	6.04381	6.72905e-09	6.81505e-08	9.72527
ABCB6	0.819613	2.73821	6.04329	6.74759e-09	6.82969e-08	9.96106
RSPH10B	1.32427	-3.0328	6.04271	6.76846e-09	6.84667e-08	9.81591
XCR1	-1.4494	-0.364638	-6.04213	6.7893e-09	6.86359e-08	10.0195
PTCH2	-0.898352	1.90291	-6.0405	6.84768e-09	6.91843e-08	9.95783
CYB561A3	-0.342898	5.11992	-6.03994	6.86821e-09	6.93499e-08	9.71546
COL5A1	-0.95501	9.56318	-6.03455	7.0666e-09	7.131e-08	9.76335
EMC6	0.977224	1.53996	6.03251	7.14312e-09	7.20387e-08	9.96602
SDK1	-0.837373	3.81806	-6.03057	7.21644e-09	7.27342e-08	9.73818
TCEAL4	-0.620196	5.92028	-6.02964	7.25204e-09	7.3049e-08	9.65158
MPP5	0.52602	5.37689	6.02935	7.26295e-09	7.31149e-08	9.66147
ELL3	1.22682	0.915653	6.02876	7.28593e-09	7.33021e-08	9.95407
PPP1R26	0.433314	5.33499	6.0252	7.42388e-09	7.46451e-08	9.64005
PPM1E	-1.2509	-0.834124	-6.02162	7.56541e-09	7.60224e-08	9.90831
WDR86.AS1	-1.14913	-1.30982	-6.02085	7.5963e-09	7.6287e-08	9.8891
FADD	0.619535	4.05205	6.019	7.67072e-09	7.69881e-08	9.70095
TAX1BP1	0.411831	7.63858	6.01694	7.75427e-09	7.77799e-08	9.60448
HSPA1B	1.21141	6.92146	6.01649	7.77275e-09	7.79185e-08	9.58455
FMO2	-1.07319	3.19904	-6.01524	7.82402e-09	7.83855e-08	9.71216
BTBD10	0.405001	5.38232	6.01421	7.8668e-09	7.87669e-08	9.58201
MTCP1	0.617868	0.62168	6.01278	7.926e-09	7.93121e-08	9.87427
GRB2	-0.332663	7.14289	-6.01021	8.03416e-09	8.03464e-08	9.5659
OIP5	0.825315	0.846664	6.00707	8.16818e-09	8.16379e-08	9.84584
ZNF165	0.712718	2.23006	6.00606	8.21183e-09	8.20251e-08	9.80316
SH3YL1	0.574581	6.2425	6.00586	8.22016e-09	8.20409e-08	9.52714
SLC45A4	0.612921	5.67583	6.00579	8.22323e-09	8.20409e-08	9.5337
ARHGEF28	0.706993	5.64499	6.00401	8.30078e-09	8.27486e-08	9.52648
ZCCHC12	-1.03419	-1.4689	-6.00384	8.30829e-09	8.27486e-08	9.79745
SPATC1	-1.09529	-2.03792	-6.00382	8.30901e-09	8.27486e-08	9.77222
NAGK	-0.426675	5.72535	-5.99944	8.50255e-09	8.46257e-08	9.49683
TGFA	0.6678	5.80216	5.99911	8.51744e-09	8.47235e-08	9.49763
TRIM16	0.823281	5.09917	5.99821	8.55782e-09	8.50395e-08	9.51969
DDX39B	0.662479	6.54865	5.99818	8.55939e-09	8.50395e-08	9.48835
TPX2	0.74916	5.0823	5.99749	8.5903e-09	8.5296e-08	9.51541
SCLY	0.821235	2.31585	5.99134	8.87257e-09	8.80465e-08	9.72608
AOX1	-1.20643	3.42949	-5.98984	8.94295e-09	8.86922e-08	9.55862
FAM117A	-0.554825	3.5136	-5.98876	8.99395e-09	8.91451e-08	9.55799
ACKR3	-0.779067	4.69955	-5.98785	9.03688e-09	8.95176e-08	9.46331
CHMP4A	1.01221	2.70518	5.98732	9.06194e-09	8.97127e-08	9.68635
PTGDS	-1.5078	5.28987	-5.98611	9.11988e-09	9.02328e-08	9.44125
RAB11FIP3	-0.539161	5.24128	-5.98584	9.13263e-09	9.03056e-08	9.43496
DNA2	0.704378	2.32989	5.98543	9.15258e-09	9.04494e-08	9.69191
ANGPT1	-0.801204	2.15418	-5.98482	9.18168e-09	9.06833e-08	9.66105
USP3	0.415098	5.56525	5.98169	9.33403e-09	9.21336e-08	9.41122
RAB24	0.769114	3.36716	5.98112	9.36198e-09	9.23549e-08	9.5856
ANGPT4	-1.23782	-2.03026	-5.98066	9.38441e-09	9.25216e-08	9.66285
LSG1	0.307562	5.65558	5.97885	9.47404e-09	9.33503e-08	9.39404
FAM216A	-0.498114	1.57235	-5.97734	9.54951e-09	9.40385e-08	9.66706
PLAGL1	-0.70499	4.12418	-5.97675	9.57932e-09	9.42766e-08	9.44138
UBA6	0.648919	6.06368	5.97442	9.69713e-09	9.53798e-08	9.36802
SDC3	-0.520519	6.33793	-5.97286	9.77673e-09	9.61062e-08	9.36312
TARID	-1.36895	-2.22974	-5.97268	9.78603e-09	9.61411e-08	9.61561
LEFTY2	-1.36881	-2.44507	-5.97228	9.80657e-09	9.62863e-08	9.60167
SAMD14	-0.597604	1.81271	-5.97103	9.87108e-09	9.68629e-08	9.61934
TGFB1I1	-0.755476	5.39943	-5.96973	9.93857e-09	9.7468e-08	9.35013
PCDH1	0.648716	7.59824	5.9693	9.96076e-09	9.76283e-08	9.35818
AGAP2	-0.709063	2.65608	-5.96798	1.00302e-08	9.82509e-08	9.53418
CD7	-1.06319	2.10355	-5.96679	1.00929e-08	9.88073e-08	9.56559
PTCD3	0.322551	5.64256	5.96624	1.01215e-08	9.903e-08	9.33023
THUMPD3.AS1	0.579932	3.6192	5.96537	1.0168e-08	9.94261e-08	9.47215
ZNF587B	0.690011	3.52824	5.96413	1.02344e-08	1.00017e-07	9.48235
ACOX2	-0.601445	2.04536	-5.96343	1.02719e-08	1.00325e-07	9.56645
COL8A1	-0.991513	7.13188	-5.96226	1.03353e-08	1.00885e-07	9.32892
GPSM3	-0.867593	4.58758	-5.95909	1.05083e-08	1.02515e-07	9.32185
CASP10	0.469733	5.20281	5.95876	1.05265e-08	1.02631e-07	9.30664
KIAA1841	0.503911	3.72625	5.95856	1.05374e-08	1.02678e-07	9.42344
ZNF443	0.721161	2.29466	5.95794	1.05716e-08	1.02937e-07	9.55666
CDK3	1.15269	-0.124743	5.95786	1.05763e-08	1.02937e-07	9.58702
ZNF224	0.574971	3.96641	5.95678	1.06358e-08	1.03457e-07	9.39215
LPIN3	0.589008	4.5976	5.9553	1.07186e-08	1.04201e-07	9.32685
FTL	-0.699262	11.1322	-5.95349	1.08206e-08	1.05132e-07	9.39139
OSTM1	-0.453685	5.04898	-5.95272	1.08644e-08	1.05495e-07	9.27214
DHX15	0.341819	7.11634	5.95151	1.09336e-08	1.06106e-07	9.25961
TAGAP	-0.83132	3.11772	-5.95048	1.09926e-08	1.06617e-07	9.3973
LRRC10B	-1.11238	0.12196	-5.95027	1.10047e-08	1.06672e-07	9.56316
ZNF226	0.396344	4.16493	5.94925	1.10636e-08	1.07181e-07	9.32702
NFIX	-0.482255	6.3248	-5.94726	1.11791e-08	1.08237e-07	9.23255
SORBS1	-0.748846	5.57587	-5.94676	1.12087e-08	1.08461e-07	9.23099
ADRA1D	-1.08281	-2.11003	-5.94485	1.13209e-08	1.09483e-07	9.4809
HGF	-0.871955	3.17434	-5.94351	1.14002e-08	1.10187e-07	9.35573
CDK11A	0.689593	3.21118	5.94323	1.14171e-08	1.10286e-07	9.40749
FOXQ1	0.836667	5.36825	5.94264	1.14523e-08	1.10562e-07	9.22511
BBOF1	-0.409766	2.65146	-5.94232	1.14717e-08	1.10685e-07	9.41554
KHDC4	0.540463	5.64087	5.94158	1.1516e-08	1.11049e-07	9.2069
POLR3E	0.274902	5.34485	5.94093	1.15551e-08	1.11337e-07	9.20851
NOS3	-0.606588	3.80078	-5.94087	1.15592e-08	1.11337e-07	9.28703
COL16A1	-0.690411	7.41107	-5.94049	1.15818e-08	1.1149e-07	9.22145
IPO4	1.18578	3.20058	5.94023	1.15979e-08	1.11581e-07	9.41616
PABPC4L	-0.784908	0.868785	-5.93993	1.1616e-08	1.11691e-07	9.50266
LCLAT1	0.775309	4.90246	5.93763	1.17564e-08	1.12977e-07	9.2226
SEMA6C	-0.61286	2.5492	-5.9371	1.17887e-08	1.13222e-07	9.39123
CDH1	0.585124	8.89999	5.93599	1.18573e-08	1.13816e-07	9.22458
COL25A1	-1.02018	-1.47586	-5.93467	1.19396e-08	1.14539e-07	9.45746
LINC01018	-1.22955	-0.85884	-5.93294	1.20481e-08	1.15472e-07	9.47003
MRPS18A	0.461714	4.34111	5.93289	1.20507e-08	1.15472e-07	9.2299
ZDHHC11	1.15555	1.46584	5.9327	1.20626e-08	1.1552e-07	9.47051
YPEL4	-0.670446	0.541251	-5.9314	1.21452e-08	1.16231e-07	9.46733
NTM	-0.826405	5.2844	-5.93131	1.21506e-08	1.16231e-07	9.15732
SARDH	-0.792759	2.0629	-5.93109	1.21646e-08	1.16297e-07	9.39696
NTF3	-0.844057	-0.724467	-5.93064	1.21934e-08	1.16473e-07	9.45857
LIN9	0.598282	2.822	5.93058	1.21969e-08	1.16473e-07	9.37644
C3orf35	0.832078	-0.350422	5.93041	1.22081e-08	1.16513e-07	9.45033
IRF9	1.32724	3.92297	5.92938	1.2274e-08	1.17075e-07	9.29568
CATSPERB	1.13743	2.29366	5.92205	1.27523e-08	1.21568e-07	9.38661
TSPAN33	-0.828546	3.33552	-5.92105	1.28186e-08	1.22131e-07	9.2249
PAQR4	0.532213	4.28742	5.91963	1.2914e-08	1.2297e-07	9.16954
ITIH3	-0.852234	2.07607	-5.91898	1.29581e-08	1.2332e-07	9.33295
CAPN11	-0.894739	-0.819732	-5.91736	1.30681e-08	1.24295e-07	9.39157
CRNDE	0.943356	2.65357	5.91644	1.31309e-08	1.24822e-07	9.32937
BCYRN1	1.35931	1.49983	5.91195	1.34415e-08	1.27702e-07	9.36896
KIF26A	-0.882768	1.85377	-5.9112	1.34941e-08	1.28128e-07	9.30962
PSIP1	-0.461851	5.29287	-5.90482	1.39496e-08	1.32379e-07	9.02277
ORC4	0.301885	4.78686	5.90375	1.40274e-08	1.33041e-07	9.04554
XRCC2	0.907598	1.66319	5.90353	1.40439e-08	1.33122e-07	9.31791
HAND2	-0.82966	3.87966	-5.9026	1.41117e-08	1.33689e-07	9.08306
EZH2	0.501981	3.7777	5.90136	1.42029e-08	1.34434e-07	9.12743
PXDC1	-0.483118	5.48297	-5.90132	1.42063e-08	1.34434e-07	9.00146
MRPL23	0.521699	4.88754	5.90102	1.42287e-08	1.34531e-07	9.03047
GRTP1	0.731555	3.96333	5.90094	1.42345e-08	1.34531e-07	9.11502
ACAP1	-0.898839	3.36914	-5.90085	1.42407e-08	1.34531e-07	9.11925
LRRC4B	-0.894901	0.280932	-5.9006	1.42593e-08	1.3463e-07	9.31699
LINC00939	2.62297	0.234501	5.90001	1.43037e-08	1.34973e-07	9.29527
KIF18B	0.676566	2.9181	5.89722	1.45126e-08	1.36867e-07	9.20251
RASSF6	0.826256	5.38594	5.89361	1.47874e-08	1.3938e-07	8.97658
WDR75	0.316649	5.46659	5.89296	1.48377e-08	1.39735e-07	8.96297
ECRG4	-1.23284	0.253126	-5.8929	1.48417e-08	1.39735e-07	9.27794
DNAJB4	-0.622481	4.44414	-5.89023	1.50497e-08	1.41613e-07	8.98319
SNN	-0.496448	4.56007	-5.88739	1.52731e-08	1.43634e-07	8.96282
ABCA9	-0.905784	2.81746	-5.8872	1.52881e-08	1.4366e-07	9.10818
HELZ2	0.658338	6.4103	5.88714	1.52931e-08	1.4366e-07	8.9246
ADGRL1	-0.590158	4.45459	-5.88657	1.5338e-08	1.44002e-07	8.96397
KCTD12	-0.649168	6.98378	-5.88641	1.53508e-08	1.4404e-07	8.93776
GALNT12	0.820728	5.25671	5.88612	1.53742e-08	1.4418e-07	8.94344
TCERG1	0.389758	5.8104	5.88598	1.53855e-08	1.44205e-07	8.92153
ANGPTL6	-0.809946	-1.12453	-5.88397	1.55467e-08	1.45605e-07	9.22012
CRY2	-0.354425	5.63989	-5.8839	1.55523e-08	1.45605e-07	8.91142
UBE2C	0.838587	4.27623	5.88009	1.58634e-08	1.48399e-07	8.98391
TMEM236	-1.37361	0.0631624	-5.88001	1.58694e-08	1.48399e-07	9.21608
SEC16B	1.50423	0.314206	5.87992	1.58774e-08	1.48399e-07	9.21147
CLIC4	-0.63234	7.65709	-5.87881	1.5969e-08	1.49171e-07	8.91567
STIL	0.7545	3.51553	5.87824	1.6016e-08	1.49527e-07	9.05434
NCKAP5L	-0.404424	4.96765	-5.87685	1.61316e-08	1.50523e-07	8.89173
LRPPRC	0.525075	7.16399	5.87371	1.63967e-08	1.52911e-07	8.86598
ERO1A	0.782654	7.79804	5.86983	1.67304e-08	1.55936e-07	8.85893
MAPK4	-1.3068	0.0163256	-5.8696	1.67501e-08	1.56033e-07	9.16548
BROX	0.612053	6.36154	5.86933	1.67738e-08	1.56167e-07	8.83483
IL27RA	-0.634146	3.72349	-5.86872	1.6827e-08	1.56574e-07	8.92962
GLT1D1	-0.90411	-0.0701519	-5.86557	1.7104e-08	1.59063e-07	9.14648
APOE	-1.16082	7.50174	-5.86508	1.71471e-08	1.59375e-07	8.84892
PTPRH	0.844301	6.01624	5.86469	1.71814e-08	1.59606e-07	8.8148
KNTC1	0.728347	4.58056	5.86417	1.72286e-08	1.59955e-07	8.87434
SBF2.AS1	0.622444	2.1167	5.86285	1.73467e-08	1.60962e-07	9.09082
SRRM3	-0.79879	2.35492	-5.86223	1.74021e-08	1.61387e-07	9.02741
ZNF570	-0.557513	2.56807	-5.86123	1.74927e-08	1.62137e-07	9.01266
CA13	0.813088	3.90843	5.86086	1.75258e-08	1.623e-07	8.92691
SIAH1	0.540777	4.37494	5.86082	1.75296e-08	1.623e-07	8.86734
MET	0.915874	7.66461	5.86013	1.75923e-08	1.6279e-07	8.80573
COQ6	0.323544	3.33425	5.85938	1.76605e-08	1.63331e-07	8.95784
MYOZ3	-0.804764	0.909198	-5.85806	1.77822e-08	1.64365e-07	9.09538
DHX32	0.384065	5.70102	5.85752	1.78319e-08	1.64733e-07	8.78005
FUT7	-0.98423	-1.37144	-5.85741	1.7842e-08	1.64736e-07	9.08615
MTX1	0.443969	4.199	5.85705	1.78751e-08	1.6495e-07	8.85984
ZNF252P.AS1	0.920962	-0.645146	5.85671	1.79064e-08	1.65148e-07	9.08175
GZMA	-0.936644	2.15724	-5.8546	1.81029e-08	1.66868e-07	9.00354
PSMG3.AS1	-0.627002	1.87529	-5.85371	1.81866e-08	1.67548e-07	9.02904
C22orf23	-1.54564	-0.54972	-5.85279	1.82738e-08	1.68233e-07	9.08338
SEPTIN1	-1.09014	2.47924	-5.85271	1.82811e-08	1.68233e-07	8.95995
C4orf3	-0.406186	6.90039	-5.85136	1.84096e-08	1.69322e-07	8.75699
RABGGTB	0.349795	5.75063	5.85051	1.84906e-08	1.69973e-07	8.74386
ANTXR1	-0.886307	8.10406	-5.85024	1.85161e-08	1.70114e-07	8.78752
HRC	-0.777231	-0.359529	-5.8456	1.89655e-08	1.74137e-07	9.04762
BZW2	0.418054	5.99086	5.84545	1.89803e-08	1.74137e-07	8.71593
RGS16	-0.966323	4.79726	-5.8454	1.89852e-08	1.74137e-07	8.73904
PPA1	0.482159	7.54783	5.8443	1.9094e-08	1.75039e-07	8.72725
INAFM2	-0.821562	2.64256	-5.84375	1.9148e-08	1.75438e-07	8.90763
LSM8	0.311365	4.84042	5.84263	1.92591e-08	1.76359e-07	8.73527
ITGAX	-0.674607	5.06307	-5.84249	1.92735e-08	1.76394e-07	8.71514
HLA.DQB1	-1.09164	6.77753	-5.84141	1.93808e-08	1.77279e-07	8.71291
ETS1	-0.589273	7.22754	-5.84101	1.94213e-08	1.77552e-07	8.7146
HIGD1B	-0.866689	0.22003	-5.84021	1.95021e-08	1.78194e-07	9.02086
BRD7	0.233639	5.99062	5.83949	1.95741e-08	1.7873e-07	8.68556
GUCY1B2	1.52244	0.449988	5.83941	1.95821e-08	1.7873e-07	9.01655
KNL1	1.008	3.69432	5.83883	1.96414e-08	1.79173e-07	8.85105
CAPZB	-0.527658	7.85581	-5.83803	1.9723e-08	1.79819e-07	8.71496
MIA2	1.41177	3.86956	5.83594	1.99365e-08	1.81667e-07	8.84051
COL5A2	-0.964732	9.0821	-5.83567	1.99639e-08	1.81818e-07	8.74385
KCTD17	-0.65911	3.83217	-5.83457	2.00778e-08	1.82755e-07	8.74821
SRSF1	0.264978	7.30524	5.83235	2.03091e-08	1.8476e-07	8.66379
COX5B	0.454392	6.47301	5.83108	2.04429e-08	1.85876e-07	8.6433
MTPAP	0.348462	4.61079	5.828	2.07703e-08	1.88751e-07	8.67776
FBXW10	1.33997	-2.63627	5.82765	2.08085e-08	1.88994e-07	8.82523
PTPRD	-0.880126	3.17705	-5.82672	2.09081e-08	1.89796e-07	8.76986
PSMC6	0.313195	6.08637	5.82538	2.10529e-08	1.91006e-07	8.61456
CFAP298	0.423708	4.48468	5.82507	2.10866e-08	1.91209e-07	8.67446
SHISA4	-0.692491	3.36075	-5.8249	2.11051e-08	1.91272e-07	8.74426
ARSG	-0.413728	2.49424	-5.82434	2.11669e-08	1.91729e-07	8.84037
MRPL48	0.342694	4.26173	5.82422	2.11794e-08	1.91738e-07	8.68635
TMC7	0.790222	4.34489	5.82408	2.11949e-08	1.91775e-07	8.69618
NAP1L2	-1.0027	0.935154	-5.82307	2.13052e-08	1.92668e-07	8.92018
BARD1	0.706984	3.73696	5.82202	2.14208e-08	1.9361e-07	8.7469
FAM72D	1.36067	-0.637998	5.82092	2.15433e-08	1.94611e-07	8.90303
SCART1	1.0011	1.68749	5.8201	2.16338e-08	1.95323e-07	8.90699
CEBPG	0.522891	5.96251	5.81857	2.18051e-08	1.96764e-07	8.58214
COL6A4P1	1.61046	-2.72834	5.8168	2.20055e-08	1.9844e-07	8.75781
MSR1	-0.946851	5.36112	-5.81672	2.20146e-08	1.9844e-07	8.57994
C1orf112	0.54668	2.80211	5.8156	2.21418e-08	1.99479e-07	8.80283
FNTA	0.391819	5.89978	5.81498	2.22127e-08	2.0001e-07	8.56422
FAM136A	0.312286	5.26636	5.81481	2.22319e-08	2.00076e-07	8.57679
CCDC92	-0.53764	5.10917	-5.81429	2.22915e-08	2.00504e-07	8.57287
INTS8	0.409227	5.22496	5.81318	2.24194e-08	2.01545e-07	8.5717
CSTL1	1.57769	-4.33313	5.81233	2.25183e-08	2.02326e-07	8.58978
PACRGL	0.334666	3.39968	5.81111	2.26598e-08	2.03488e-07	8.71156
APOC1	-1.1953	5.25689	-5.81061	2.27187e-08	2.03908e-07	8.5533
FHL3	-0.794332	4.62863	-5.80961	2.2835e-08	2.04841e-07	8.56759
METTL5	0.308246	4.75542	5.80878	2.29328e-08	2.05609e-07	8.57083
VIT	-1.6173	-1.34284	-5.80846	2.29716e-08	2.05846e-07	8.85672
TTC28	-0.52745	4.63764	-5.80515	2.33653e-08	2.09262e-07	8.54677
HMCN2	-0.989731	2.39821	-5.80482	2.34055e-08	2.09509e-07	8.73375
TEP1	0.493124	6.35104	5.80465	2.34259e-08	2.09579e-07	8.5108
STK24	0.601191	6.98845	5.80324	2.35968e-08	2.10996e-07	8.50933
TPGS1	1.4357	2.18207	5.80239	2.37001e-08	2.11806e-07	8.80695
HNRNPU	0.337147	8.65478	5.80027	2.39603e-08	2.14017e-07	8.53895
IGF2BP2	0.718469	5.43697	5.79942	2.40645e-08	2.14833e-07	8.50058
NOL10	0.294395	5.03231	5.79846	2.41839e-08	2.15784e-07	8.50448
PLA2G4B	1.21256	-0.243751	5.79675	2.43977e-08	2.17576e-07	8.79994
KIRREL3	-0.946888	0.0376567	-5.79589	2.45055e-08	2.1842e-07	8.80607
SLC26A11	-0.522621	3.3143	-5.79331	2.48329e-08	2.21221e-07	8.59798
MAIP1	0.30676	3.7141	5.79291	2.48841e-08	2.21559e-07	8.58409
INO80D	0.791375	5.48404	5.79262	2.49207e-08	2.21766e-07	8.46626
STAT5B	-0.296179	6.25109	-5.78861	2.54398e-08	2.26265e-07	8.43291
CCNA2	0.711595	3.85911	5.78753	2.55811e-08	2.27401e-07	8.56139
ARAP1	-0.408058	6.89667	-5.78663	2.56988e-08	2.28326e-07	8.43355
CEACAM1	0.865986	6.19482	5.78647	2.5721e-08	2.28402e-07	8.42189
FUT4	0.662229	5.10502	5.78474	2.59504e-08	2.30316e-07	8.44049
SLA2	-0.800987	1.22031	-5.78359	2.61035e-08	2.31553e-07	8.71745
RTL8C	-0.714115	5.99815	-5.78185	2.63377e-08	2.33506e-07	8.40109
PDCD1	-1.07076	0.522987	-5.78064	2.65022e-08	2.34809e-07	8.72362
ITPKB	-0.419549	5.33556	-5.78056	2.65127e-08	2.34809e-07	8.39919
MTRF1	0.388116	3.25982	5.77755	2.69253e-08	2.38285e-07	8.56234
DPH6	0.457567	3.01823	5.77749	2.69337e-08	2.38285e-07	8.5911
DHX34	0.431957	4.57297	5.77738	2.69482e-08	2.38287e-07	8.4305
ZCWPW2	-0.493592	-0.295535	-5.77669	2.7044e-08	2.39008e-07	8.713
GALNT11	-0.277952	5.63955	-5.77581	2.7167e-08	2.39968e-07	8.3705
MSTO1	0.53028	3.53358	5.77482	2.7305e-08	2.4106e-07	8.52591
GLT8D1	-0.308593	5.68104	-5.77229	2.76613e-08	2.44062e-07	8.35259
GUCY1A2	-0.764698	3.61018	-5.7722	2.76742e-08	2.44062e-07	8.45741
CACUL1	0.442793	6.22107	5.77141	2.77864e-08	2.44922e-07	8.3453
SEC22C	-0.270212	5.21176	-5.7712	2.78157e-08	2.45051e-07	8.35625
RGS17	-0.926109	1.59895	-5.77066	2.78932e-08	2.45604e-07	8.63087
ZNF638	0.450229	6.86765	5.76939	2.80749e-08	2.47074e-07	8.33986
MSL3P1	1.74495	0.395467	5.76691	2.84346e-08	2.50107e-07	8.66343
JMJD4	0.36929	4.01025	5.76558	2.86287e-08	2.51683e-07	8.41979
ZWINT	0.533095	4.20693	5.76405	2.88534e-08	2.53525e-07	8.39907
TMEM52B	-0.854629	-0.104274	-5.76392	2.8874e-08	2.53572e-07	8.65194
NFASC	-0.823752	4.21204	-5.76329	2.8966e-08	2.54247e-07	8.36189
MAL	-1.36259	-0.450555	-5.76182	2.91856e-08	2.5604e-07	8.64193
MAGED2	-0.379514	7.36501	-5.76152	2.92304e-08	2.56299e-07	8.31926
CNTFR	-1.78088	-1.30417	-5.76137	2.92522e-08	2.56355e-07	8.63212
KMT5B	0.308494	5.9191	5.76119	2.92791e-08	2.56457e-07	8.29594
CCSER1	1.20843	2.44235	5.75973	2.94999e-08	2.58255e-07	8.57957
XKR9	1.4993	2.5428	5.75751	2.9837e-08	2.6107e-07	8.57105
CHKB	0.940779	2.91016	5.75628	3.00246e-08	2.62574e-07	8.51643
TMEM41A	0.346118	5.12563	5.75455	3.02911e-08	2.64766e-07	8.28311
DEPDC1B	0.845588	2.51544	5.75388	3.03952e-08	2.65537e-07	8.53246
SPIN2B	0.603863	1.26774	5.75347	3.04591e-08	2.65957e-07	8.5892
GRID1	-0.630814	2.21169	-5.75289	3.05502e-08	2.66613e-07	8.50543
PITX1	1.24524	4.66013	5.75227	3.06476e-08	2.67324e-07	8.33034
RBM15	0.632068	4.10523	5.75169	3.0738e-08	2.67972e-07	8.35537
MFSD1	-0.350268	6.42856	-5.74942	3.10977e-08	2.70966e-07	8.24035
HPGDS	-0.802126	1.68068	-5.74828	3.12782e-08	2.7239e-07	8.5183
TMEM68	0.436908	4.33432	5.74819	3.12937e-08	2.7239e-07	8.30656
EPAS1	-0.417736	7.76628	-5.74799	3.13248e-08	2.7252e-07	8.26319
ZNF20	1.03234	-0.128577	5.74736	3.14264e-08	2.73261e-07	8.56645
HTATIP2	0.501018	6.04664	5.74708	3.14716e-08	2.73512e-07	8.22558
SYNGAP1	-0.570798	4.08252	-5.74671	3.15311e-08	2.73886e-07	8.29283
BRI3BP	0.686863	5.33054	5.74521	3.1773e-08	2.75845e-07	8.23454
CYS1	-1.08943	3.72556	-5.74506	3.17975e-08	2.75914e-07	8.30636
MFNG	-0.779978	3.67147	-5.74384	3.19968e-08	2.77499e-07	8.30958
KIF14	1.02478	2.87996	5.74331	3.20839e-08	2.7811e-07	8.45937
OXGR1	-1.25722	-2.86471	-5.74264	3.21928e-08	2.7891e-07	8.47719
ARHGEF18	1.16958	4.62386	5.7418	3.23315e-08	2.79967e-07	8.27905
SLC35A1	0.621347	4.4727	5.74032	3.25771e-08	2.81947e-07	8.2625
PLEC	0.699536	10.1312	5.73993	3.26426e-08	2.82368e-07	8.27902
LCOR	0.860955	5.5257	5.7395	3.27131e-08	2.82831e-07	8.20234
EEF1AKMT2	0.408607	3.59801	5.73602	3.33002e-08	2.87759e-07	8.32149
SLIT1	-1.56133	-0.210772	-5.73203	3.3985e-08	2.93525e-07	8.49708
LINC02273	-1.45138	-2.69456	-5.73043	3.42633e-08	2.95775e-07	8.43235
OLFM1	-0.951431	3.04804	-5.72959	3.44115e-08	2.96901e-07	8.29838
TMEM131L	-0.633257	4.178	-5.72927	3.44669e-08	2.97226e-07	8.1985
ZHX3	-0.42693	5.02725	-5.72808	3.46769e-08	2.98737e-07	8.1479
LACTB2.AS1	1.44133	-0.326257	5.72807	3.46778e-08	2.98737e-07	8.46639
SMTNL2	-1.00964	-1.52362	-5.72758	3.47651e-08	2.99334e-07	8.45875
CERK	-0.433074	5.86845	-5.7273	3.48151e-08	2.99611e-07	8.12879
VTI1A	0.368335	4.59566	5.72675	3.49125e-08	3.00294e-07	8.17696
MTERF1	0.44078	3.41718	5.72644	3.49678e-08	3.00474e-07	8.29634
CYSLTR2	-0.786576	0.662379	-5.72643	3.49693e-08	3.00474e-07	8.45997
MPDZ	-0.735849	4.49963	-5.72232	3.57107e-08	3.06687e-07	8.14209
TPO	-1.7292	-1.53334	-5.72085	3.59782e-08	3.08825e-07	8.43341
SPTBN2	0.768739	5.93546	5.72074	3.59987e-08	3.08843e-07	8.09835
NXPE3	-0.576865	3.89861	-5.71971	3.61875e-08	3.10303e-07	8.17539
AGAP1.IT1	1.26663	-1.89734	5.71944	3.62378e-08	3.10575e-07	8.36674
TRPM2	-0.635273	3.38448	-5.71845	3.64212e-08	3.11987e-07	8.21713
CD69	-0.979489	2.70121	-5.71752	3.65939e-08	3.13306e-07	8.27551
CLINT1	0.51858	7.4636	5.71558	3.69571e-08	3.16121e-07	8.08505
RERG	-0.666293	3.72329	-5.71556	3.69605e-08	3.16121e-07	8.16882
RALGAPA2	0.647029	6.4588	5.70933	3.81519e-08	3.26144e-07	8.03843
NCAPG	0.748912	3.30448	5.70796	3.8419e-08	3.2826e-07	8.23239
CARD14	0.821448	1.67465	5.70749	3.85105e-08	3.28873e-07	8.35494
NUF2	0.715501	2.68617	5.70614	3.87756e-08	3.30968e-07	8.28061
CACNA1H	-0.674862	4.91639	-5.70594	3.88149e-08	3.31135e-07	8.04177
KLHL34	-1.16705	-3.04641	-5.70565	3.88737e-08	3.31331e-07	8.29116
GFPT1	0.646312	7.56447	5.70563	3.88775e-08	3.31331e-07	8.03733
CTNS	-0.414744	3.80369	-5.70494	3.90127e-08	3.32314e-07	8.11376
ATP2C2	1.02229	4.47066	5.70409	3.91819e-08	3.33585e-07	8.10269
ISCU	-0.353022	6.05123	-5.70297	3.94068e-08	3.35329e-07	8.00833
RAP1A	-0.32908	6.09764	-5.70199	3.96039e-08	3.36835e-07	8.00346
MAGED1	-0.438666	7.50358	-5.70131	3.97398e-08	3.37818e-07	8.02609
PLEKHA7	0.588284	5.82193	5.70079	3.98447e-08	3.38538e-07	8.00031
TMC5	0.92848	7.37367	5.7004	3.99243e-08	3.38984e-07	8.00495
ELF3	0.833455	8.93314	5.70033	3.99377e-08	3.38984e-07	8.04673
CCL22	-1.06524	2.53561	-5.70018	3.9968e-08	3.39009e-07	8.20351
SYNPO2	-1.08738	5.3725	-5.70012	3.99812e-08	3.39009e-07	8.00237
UBC	0.722416	10.0884	5.69983	4.00402e-08	3.39338e-07	8.08016
PID1	-0.680003	3.43315	-5.69929	4.01494e-08	3.4009e-07	8.11746
RAP2C.AS1	-0.500783	0.593084	-5.69907	4.01946e-08	3.40301e-07	8.33219
ATG4C	-0.334389	3.38872	-5.69786	4.04428e-08	3.42229e-07	8.12694
ASH1L.AS1	0.567911	0.922847	5.6962	4.07858e-08	3.44938e-07	8.32
NOP58	0.347452	6.0066	5.69611	4.08042e-08	3.44938e-07	7.97376
SUSD3	-0.809507	1.37821	-5.69597	4.08331e-08	3.45008e-07	8.282
SLC6A17	-1.41244	1.43845	-5.69557	4.09158e-08	3.45532e-07	8.26352
ARMCX5	0.449795	3.97523	5.69457	4.11253e-08	3.47125e-07	8.07806
LGI3	-1.55172	-1.21929	-5.69243	4.15738e-08	3.50735e-07	8.3033
CNTN2	-1.42753	-1.59094	-5.69192	4.16816e-08	3.51466e-07	8.2918
EPS8L2	0.669613	6.99789	5.69037	4.20115e-08	3.5407e-07	7.95016
LINC00330	1.80677	-3.69171	5.68958	4.21793e-08	3.55305e-07	8.07748
RNF139.AS1	0.677296	1.10948	5.68912	4.22776e-08	3.55953e-07	8.28287
RAB6B	-0.662754	3.1594	-5.68902	4.22999e-08	3.55962e-07	8.09621
SDHA	0.355829	6.96549	5.68845	4.24224e-08	3.56813e-07	7.94215
FGF18	-1.02626	0.676011	-5.68744	4.26407e-08	3.58469e-07	8.26878
ELK1	-0.308982	5.34046	-5.68685	4.27685e-08	3.59363e-07	7.93604
PSMA2	0.883211	4.71549	5.6865	4.28444e-08	3.5982e-07	7.98702
CYBB	-0.95	5.78442	-5.6863	4.28877e-08	3.60003e-07	7.93027
ZNF793.AS1	-1.01527	-0.881479	-5.68595	4.29644e-08	3.60465e-07	8.27434
GAA	-0.592465	6.5668	-5.6857	4.30193e-08	3.60745e-07	7.93036
ERI2	0.480348	3.66136	5.68525	4.31178e-08	3.6139e-07	8.06867
KRBA1	-0.601191	2.75898	-5.68395	4.34014e-08	3.63584e-07	8.1168
POC1B	0.564283	5.03849	5.68364	4.34717e-08	3.63991e-07	7.94169
LINC01963	-0.543301	2.41655	-5.68352	4.34976e-08	3.64026e-07	8.15076
KCNJ5	-1.1454	2.22121	-5.68313	4.3584e-08	3.64566e-07	8.14876
[truncated: 14,722 more rows]

## Sheet: Immunological_LowVSHigh
Genes	logFC	AveExpr	t	P.Value	adj.P.Val	B
TRAT1	-2.10829	-0.215057	-9.41785	8.31969e-18	1.39114e-13	29.1321
AOAH	-1.51582	2.95621	-9.03832	1.03784e-16	7.56598e-13	27.3433
IKZF1	-1.58461	3.82759	-8.99149	1.41285e-16	7.56598e-13	27.0876
PYHIN1	-1.74406	0.602217	-8.95381	1.80993e-16	7.56598e-13	26.4602
CRTAM	-1.29423	0.252288	-8.91833	2.28435e-16	7.63933e-13	26.2089
CD3G	-1.57359	1.61584	-8.80367	4.83442e-16	1.09698e-12	25.7089
GAB3	-0.982262	2.63415	-8.7954	5.10201e-16	1.09698e-12	25.7975
SLA2	-1.27391	1.22031	-8.79106	5.24838e-16	1.09698e-12	25.5921
MCOLN2	-1.41682	1.26139	-8.72798	7.91113e-16	1.4698e-12	25.1989
SLAMF1	-1.56154	1.27916	-8.55492	2.42201e-15	4.04985e-12	24.1262
SCML4	-1.63184	0.805126	-8.51831	3.06491e-15	4.65629e-12	23.826
UBASH3A	-1.36128	0.683073	-8.50485	3.34163e-15	4.65629e-12	23.7434
CD96	-1.42729	2.63015	-8.48708	3.74521e-15	4.8172e-12	23.8582
EOMES	-1.87073	0.153559	-8.45802	4.51165e-15	5.38852e-12	23.3362
FGD2	-0.954685	3.81847	-8.39788	6.62608e-15	7.38632e-12	23.3397
PTPRC	-1.51109	5.669	-8.35716	8.5897e-15	8.97677e-12	23.0314
BIN2	-1.09475	3.10903	-8.34276	9.41365e-15	9.25915e-12	22.9969
ITGAL	-1.43507	3.91558	-8.32781	1.03525e-14	9.61688e-12	22.9078
STAT4	-1.14582	2.2324	-8.26898	1.50368e-14	1.32332e-11	22.4997
IL10RA	-1.00161	4.77495	-8.24759	1.72167e-14	1.4394e-11	22.3734
GRAP2	-1.19785	1.61161	-8.23778	1.8319e-14	1.45863e-11	22.2526
TLR10	-1.9524	0.665362	-8.21584	2.10423e-14	1.59931e-11	21.9624
CCR4	-1.80253	1.45607	-8.18308	2.58723e-14	1.84883e-11	21.8779
NCKAP1L	-1.15054	4.89224	-8.17906	2.65366e-14	1.84883e-11	21.9492
CD2	-1.52256	3.13999	-7.97132	9.74201e-14	6.51585e-11	20.73
ITK	-1.70209	2.47358	-7.91831	1.35385e-13	8.70683e-11	20.3847
CXCR6	-1.4362	1.72307	-7.84705	2.10357e-13	1.30273e-10	19.9198
ZAP70	-1.6063	2.14934	-7.81475	2.56703e-13	1.51769e-10	19.755
JAML	-1.28372	4.03427	-7.80961	2.64946e-13	1.51769e-10	19.7468
CD48	-1.71352	3.21342	-7.79996	2.81148e-13	1.51769e-10	19.7049
DOCK2	-1.16698	4.76655	-7.79983	2.81373e-13	1.51769e-10	19.6475
LINC00426	-1.28737	0.272811	-7.74887	3.84741e-13	2.01039e-10	19.2056
TAGAP	-1.20522	3.11772	-7.70765	4.95158e-13	2.50895e-10	19.1581
TRAF3IP3	-1.31587	2.64155	-7.68619	5.64501e-13	2.77618e-10	19.0248
KBTBD8	-1.16404	1.48513	-7.67202	6.15471e-13	2.94037e-10	18.8851
LINC00861	-1.89008	0.401969	-7.66069	6.5947e-13	3.06305e-10	18.6814
CD200R1	-1.29894	0.11748	-7.647	7.16789e-13	3.16581e-10	18.5966
SCIMP	-1.22347	2.29542	-7.64639	7.19459e-13	3.16581e-10	18.7812
GIMAP1	-1.08402	2.6641	-7.63199	7.85345e-13	3.27133e-10	18.7092
GPR65	-1.03235	2.11671	-7.62985	7.95595e-13	3.27133e-10	18.6803
LCP1	-1.12126	6.8144	-7.62736	8.0772e-13	3.27133e-10	18.5573
KLHL6	-1.19771	3.78108	-7.62454	8.21697e-13	3.27133e-10	18.6533
CXorf21	-1.09528	1.24128	-7.58771	1.02752e-12	3.9956e-10	18.3793
GVINP1	-1.61896	2.45469	-7.5561	1.24425e-12	4.72842e-10	18.2539
PREX1	-0.759222	5.50891	-7.54273	1.34898e-12	5.0125e-10	18.0704
AKNA	-0.794989	5.38945	-7.52709	1.48253e-12	5.38901e-10	17.9828
ZC3H12D	-1.09452	1.29316	-7.51512	1.59352e-12	5.66922e-10	17.9661
CCR5	-1.31861	2.6057	-7.51145	1.62916e-12	5.67524e-10	18.0028
CYTIP	-1.06726	3.97462	-7.49658	1.7819e-12	6.08064e-10	17.8889
CLNK	-1.30805	-0.350066	-7.48559	1.90368e-12	6.36629e-10	17.6217
SLAMF6	-1.38657	2.5354	-7.47763	1.99706e-12	6.54763e-10	17.8049
CD247	-1.34506	2.11793	-7.4562	2.2715e-12	7.30418e-10	17.6682
SAMHD1	-0.820301	6.53774	-7.43932	2.51362e-12	7.93022e-10	17.4454
NCF1	-1.267	1.7535	-7.4315	2.63419e-12	8.15671e-10	17.5096
APLN	1.35548	1.28554	7.38279	3.52521e-12	1.07173e-09	17.2548
CD226	-1.12843	1.27975	-7.37173	3.76592e-12	1.12446e-09	17.1439
MYO1F	-0.846386	4.64021	-7.33858	4.58827e-12	1.34597e-09	16.9198
NLRC3	-0.992057	2.57743	-7.28601	6.26946e-12	1.80454e-09	16.7064
SASH3	-1.23449	3.8173	-7.2834	6.3673e-12	1.80454e-09	16.6645
IPCEF1	-1.16051	2.39758	-7.27352	6.75069e-12	1.85504e-09	16.6328
SPN	-1.14178	3.62657	-7.27311	6.76738e-12	1.85504e-09	16.6122
SNX20	-1.06705	2.66718	-7.21054	9.79274e-12	2.64104e-09	16.277
BTK	-1.1286	2.98685	-7.20224	1.02838e-11	2.71549e-09	16.2269
CD180	-1.23255	2.39203	-7.19998	1.0421e-11	2.71549e-09	16.2151
PIK3R5	-1.03647	3.57848	-7.1978	1.0556e-11	2.71549e-09	16.1811
CD69	-1.40948	2.70121	-7.17826	1.18414e-11	2.99999e-09	16.094
SLA	-1.02195	4.88407	-7.15818	1.33229e-11	3.29819e-09	15.871
CD101	-0.86288	1.41312	-7.15704	1.34129e-11	3.29819e-09	15.9467
FCRL3	-2.00926	0.511247	-7.1416	1.46833e-11	3.55826e-09	15.7645
PTPN7	-1.12556	3.06688	-7.13265	1.54742e-11	3.69635e-09	15.8307
CCR7	-2.0106	1.89281	-7.12661	1.60312e-11	3.77545e-09	15.7772
CD84	-1.23648	4.21244	-7.11276	1.73832e-11	4.03701e-09	15.6661
TNFSF8	-1.3136	1.12813	-7.10617	1.80663e-11	4.13818e-09	15.638
HCLS1	-0.975506	5.50696	-7.09974	1.8758e-11	4.20549e-09	15.5037
CSF2RB	-1.09941	4.0815	-7.09878	1.88632e-11	4.20549e-09	15.5904
SOX11	1.59328	0.918807	7.08866	2.00106e-11	4.40259e-09	15.5819
MAP4K1	-1.34309	2.52688	-7.07823	2.12663e-11	4.6181e-09	15.5305
CD8A	-1.54791	2.82873	-7.06103	2.35065e-11	5.03913e-09	15.4341
LOXL2	1.17412	6.32607	7.05311	2.46162e-11	5.21023e-09	15.2196
DNASE1L3	-1.89826	-0.496283	-7.03917	2.66941e-11	5.57939e-09	15.108
SIRPG	-1.46664	0.397527	-7.03456	2.74189e-11	5.66015e-09	15.1864
CSF2RA	-0.942545	3.5459	-7.00962	3.1688e-11	6.46164e-09	15.1157
RCSD1	-1.11997	3.94037	-7.00018	3.3469e-11	6.74259e-09	15.0429
CYBB	-1.15517	5.78442	-6.99513	3.44626e-11	6.86011e-09	14.9037
ANKRD44	-0.822481	4.04341	-6.99039	3.54199e-11	6.96772e-09	14.9694
IL7R	-1.40265	4.93111	-6.96775	4.03752e-11	7.85015e-09	14.8032
SLC12A3	-1.29782	-2.27474	-6.93795	4.79488e-11	9.21553e-09	14.3771
IL18RAP	-1.13211	0.233753	-6.9354	4.86558e-11	9.24516e-09	14.6439
CD5	-1.41562	2.35255	-6.9255	5.1512e-11	9.67789e-09	14.6799
SP140	-1.26181	2.27077	-6.92032	5.3069e-11	9.85963e-09	14.6512
LINC01929	1.99704	-1.41853	6.89354	6.18978e-11	1.13735e-08	14.3848
RHOH	-1.2356	2.50736	-6.7901	1.11782e-10	2.03164e-08	13.9365
PARVG	-0.963285	3.88486	-6.77973	1.18571e-10	2.13186e-08	13.814
FAM78A	-0.970801	3.03929	-6.77506	1.21753e-10	2.16578e-08	13.8382
HLA.DMB	-0.871005	5.57958	-6.77165	1.2414e-10	2.185e-08	13.655
P2RY8	-1.22353	2.71376	-6.76367	1.2989e-10	2.24559e-08	13.7891
DNAH8	-1.72621	-2.49193	-6.76316	1.30269e-10	2.24559e-08	13.4043
BCL2	-0.927827	3.70774	-6.75939	1.33079e-10	2.27062e-08	13.714
SUSD3	-1.06154	1.37821	-6.75625	1.35475e-10	2.28816e-08	13.7394
RAB39B	-1.34109	0.204213	-6.72991	1.57275e-10	2.62979e-08	13.5316
GPR55	-1.26107	-1.03776	-6.72576	1.61004e-10	2.66549e-08	13.408
CD53	-1.00429	5.29194	-6.71478	1.7132e-10	2.80847e-08	13.358
SAMD3	-1.01215	0.632626	-6.70807	1.77936e-10	2.88862e-08	13.4498
XCR1	-1.80745	-0.364638	-6.69778	1.88569e-10	3.03178e-08	13.3024
APBB1IP	-0.998185	3.67225	-6.69447	1.92127e-10	3.05958e-08	13.3623
ARHGAP9	-1.03922	3.34505	-6.69213	1.94678e-10	3.07095e-08	13.372
CD1D	-1.03636	1.79949	-6.66706	2.242e-10	3.50359e-08	13.269
ASPA	-1.11478	1.06332	-6.64359	2.55808e-10	3.96052e-08	13.1242
IL9R	-1.10539	-1.02304	-6.63522	2.68095e-10	4.09178e-08	12.94
PRKCH	-0.52515	4.92745	-6.6345	2.6918e-10	4.09178e-08	12.9219
FAM53B	-0.587797	5.05058	-6.60238	3.22224e-10	4.85397e-08	12.7423
CD38	-1.36705	1.91504	-6.59786	3.30472e-10	4.93376e-08	12.8984
PLCG2	-0.717346	4.88561	-6.58831	3.48588e-10	5.15818e-08	12.6789
LILRB1	-0.997786	2.44437	-6.58367	3.57735e-10	5.20422e-08	12.8197
EBI3	-1.39551	0.590361	-6.58358	3.57924e-10	5.20422e-08	12.7795
IGFLR1	-0.82966	0.824647	-6.55654	4.16138e-10	5.99849e-08	12.6577
NUGGC	-1.35502	0.0801208	-6.55223	4.26261e-10	6.09189e-08	12.5857
CD244	-1.0114	-0.151534	-6.55034	4.30747e-10	6.10383e-08	12.5706
SPIB	-1.87601	2.59092	-6.53739	4.62913e-10	6.50451e-08	12.576
RTN1	-1.24136	2.95305	-6.52165	5.05208e-10	7.00103e-08	12.4759
CFP	-1.3033	1.15152	-6.52114	5.06624e-10	7.00103e-08	12.4763
NFATC2	-0.70257	4.80782	-6.51519	5.23633e-10	7.17678e-08	12.2885
SLC9A9	-0.904503	2.85354	-6.51339	5.28891e-10	7.18991e-08	12.4301
KLRK1	-1.73835	-0.758981	-6.5104	5.37733e-10	7.25116e-08	12.2939
GIMAP7	-1.199	2.85378	-6.50662	5.49114e-10	7.34539e-08	12.399
KLRG1	-1.03989	0.213074	-6.49872	5.73675e-10	7.61303e-08	12.3225
LAIR1	-0.829758	4.86857	-6.48506	6.18734e-10	8.14634e-08	12.1279
CEACAM21	-0.928569	0.684504	-6.48181	6.29948e-10	8.22918e-08	12.259
ARHGAP25	-0.819458	3.72843	-6.47728	6.45903e-10	8.37221e-08	12.1785
CXCR5	-2.10875	-2.47132	-6.45721	7.21576e-10	9.20615e-08	11.8263
SMAP2	-0.686209	5.8913	-6.45613	7.25906e-10	9.20615e-08	11.9219
CIITA	-0.809027	5.16194	-6.45591	7.26757e-10	9.20615e-08	11.9518
HCST	-0.969618	1.63162	-6.4522	7.41803e-10	9.32608e-08	12.1264
CD27	-1.52379	1.42093	-6.41878	8.91576e-10	1.10777e-07	11.945
TMEM158	1.1251	3.5329	6.41821	8.94377e-10	1.10777e-07	11.8146
LAX1	-1.45121	0.838715	-6.41196	9.256e-10	1.13801e-07	11.893
PPP1R16B	-1.05627	3.51728	-6.40588	9.56998e-10	1.16803e-07	11.8236
ARHGAP30	-0.836585	4.7204	-6.39984	9.89251e-10	1.19864e-07	11.6837
CELF2	-0.944605	4.6027	-6.39457	1.01825e-09	1.2249e-07	11.669
FYB1	-1.04945	4.61081	-6.3819	1.09142e-09	1.30355e-07	11.6059
GIMAP6	-0.943022	3.84702	-6.37419	1.13842e-09	1.35004e-07	11.6263
TBC1D10C	-1.35181	2.57531	-6.36729	1.18223e-09	1.39211e-07	11.6739
DOCK8	-0.891764	5.20932	-6.35348	1.27488e-09	1.49072e-07	11.4052
CMKLR1	-0.976795	3.73316	-6.35085	1.29332e-09	1.50005e-07	11.5133
ADGRE1	-1.09853	-0.302091	-6.34979	1.30081e-09	1.50005e-07	11.5228
SESN1	-0.615902	4.69956	-6.34603	1.32771e-09	1.5206e-07	11.3893
RIPOR2	-1.33134	2.8995	-6.33487	1.41104e-09	1.60503e-07	11.4934
LINC01561	1.2209	-0.490905	6.32617	1.47951e-09	1.67154e-07	11.4406
ITGB5	0.595384	8.28923	6.31557	1.56737e-09	1.75892e-07	11.2061
PATL2	-0.973285	0.723059	-6.3052	1.65816e-09	1.84841e-07	11.3456
PLCL2	-0.716588	4.32819	-6.30193	1.68793e-09	1.86717e-07	11.1905
PDCD1	-1.32439	0.522987	-6.30091	1.69733e-09	1.86717e-07	11.3108
LCN10	-1.81215	-2.34407	-6.29756	1.72848e-09	1.88901e-07	11.0627
CD8B	-1.35993	0.829321	-6.27904	1.91102e-09	2.06793e-07	11.2096
ADA2	-0.967255	5.30166	-6.27847	1.91693e-09	2.06793e-07	11.0072
ICAM3	-1.55167	1.58966	-6.27141	1.99165e-09	2.13376e-07	11.1845
GIMAP5	-1.62968	1.36141	-6.2699	2.00799e-09	2.13376e-07	11.1727
PSTPIP1	-0.967545	2.38846	-6.26915	2.01623e-09	2.13376e-07	11.1635
CDK2AP1	0.384427	6.12982	6.25598	2.16503e-09	2.27682e-07	10.8509
CCL22	-1.35972	2.53561	-6.24784	2.26235e-09	2.3643e-07	11.0539
IL6R	-0.764175	4.65574	-6.24468	2.30132e-09	2.39008e-07	10.8643
GZMA	-1.15897	2.15724	-6.24054	2.35328e-09	2.42897e-07	11.023
DOCK10	-0.965571	4.44446	-6.23616	2.40959e-09	2.46495e-07	10.8475
TLR7	-1.23633	2.13232	-6.23554	2.41763e-09	2.46495e-07	10.9986
RASAL3	-1.0354	3.16745	-6.22557	2.55114e-09	2.58531e-07	10.9012
NAPSB	-1.48482	3.23771	-6.22082	2.61732e-09	2.6364e-07	10.8841
BLK	-2.38556	-0.147425	-6.21581	2.68886e-09	2.69224e-07	10.8241
GIMAP8	-0.847848	3.49966	-6.19646	2.98371e-09	2.96968e-07	10.7205
PIAS3	0.469853	5.48857	6.19476	3.01113e-09	2.97924e-07	10.5359
IL12RB1	-0.834912	2.1494	-6.19074	3.07682e-09	3.02632e-07	10.7641
CD3D	-1.36984	1.96403	-6.1856	3.16281e-09	3.09271e-07	10.745
ELMO1	-0.779128	4.34295	-6.16575	3.51783e-09	3.41986e-07	10.4824
IKZF3	-1.3402	3.24563	-6.15127	3.80134e-09	3.67411e-07	10.522
TXK	-0.902891	0.703485	-6.14976	3.83217e-09	3.68084e-07	10.5548
CD6	-1.08401	2.98916	-6.14878	3.85233e-09	3.68084e-07	10.5174
CLEC17A	-1.97807	-1.6545	-6.14698	3.88946e-09	3.69521e-07	10.3818
LRRC2	-1.10763	0.366974	-6.14108	4.01409e-09	3.79207e-07	10.4986
EVI2B	-0.964529	3.86986	-6.13631	4.11763e-09	3.86803e-07	10.3821
ZBED3.AS1	-0.745141	-0.315616	-6.13162	4.22196e-09	3.94387e-07	10.4294
PDE3B	-1.0775	3.7074	-6.11365	4.6462e-09	4.31606e-07	10.2845
CALHM6	-1.07944	1.73293	-6.10955	4.74896e-09	4.38715e-07	10.3591
HCK	-0.827907	4.2946	-6.10069	4.97816e-09	4.56731e-07	10.1529
LINC02257	1.35847	-1.3124	6.09949	5.00981e-09	4.56731e-07	10.2627
ARHGEF6	-0.749312	4.42353	-6.09827	5.04247e-09	4.56731e-07	10.1245
CSF1R	-0.812029	5.80959	-6.09787	5.05324e-09	4.56731e-07	10.0402
GIMAP4	-0.821484	4.40463	-6.08735	5.34364e-09	4.80382e-07	10.0739
ESR1	-0.908881	1.48276	-6.06567	5.99482e-09	5.3604e-07	10.1389
IGSF6	-0.94385	3.47781	-6.06312	6.07641e-09	5.38047e-07	10.0408
TENT5C	-0.95431	4.86537	-6.06296	6.08163e-09	5.38047e-07	9.91387
SEMA4D	-0.455529	5.65616	-6.05809	6.24055e-09	5.49201e-07	9.83311
SLFN12L	-1.21065	0.946408	-6.05115	6.47405e-09	5.65327e-07	10.0619
CLEC12A	-1.29241	0.936081	-6.05016	6.50783e-09	5.65327e-07	10.0564
HLA.DOA	-0.966704	4.93413	-6.04966	6.52522e-09	5.65327e-07	9.84353
TM6SF1	-0.908803	1.67115	-6.04865	6.56021e-09	5.65429e-07	10.052
HAPLN1	1.65366	0.271147	6.02291	7.51507e-09	6.44408e-07	9.92486
GORASP2	0.331808	6.76667	6.01569	7.80688e-09	6.66014e-07	9.60996
NRROS	-0.878843	1.9062	-6.01469	7.84811e-09	6.66133e-07	9.87702
SIGLEC10	-0.983086	3.28796	-5.99216	8.83555e-09	7.46157e-07	9.69664
FCRL6	-1.23406	-0.798381	-5.9887	8.99789e-09	7.56049e-07	9.68992
LINC00346	1.2213	1.48961	5.98525	9.16219e-09	7.66005e-07	9.71643
PLPP4	1.14463	3.05398	5.97657	9.58932e-09	7.97727e-07	9.56252
ESM1	0.978418	3.438	5.96978	9.9371e-09	8.22566e-07	9.49553
[truncated: 16,519 more rows]

## Sheet: Neuro_Endocrine_LowVSHigh
Genes	logFC	AveExpr	t	P.Value	adj.P.Val	B
[truncated: 16,721 more rows]

## Sheet: Cell_Cycle_LowVSHigh
Genes	logFC	AveExpr	t	P.Value	adj.P.Val	B
[truncated: 16,721 more rows]

[truncated: 4 more sheets: corMCP_Markers, corMCP, Multivariant_Cox_Dim3, Multivariant_Cox_Dim4]
