# Supplementary material for: Multi-omics data integration and modeling unravels new mechanisms for pancreatic cancer and improves prognostic prediction
Source: NPJ Precis Oncol. 2022 Aug 17;6:57. doi: 10.1038/s41698-022-00299-z (PMC9385633; doi:10.1038/s41698-022-00299-z)
Supplement: Supplementary file 4 — Supplementary Table 2 [file 41698_2022_299_MOESM4_ESM.xlsx]

## Sheet: PDX_MiceVSHuman
Gene	logFC	AveExpr	t	P.Value	adj.P.Val	B
COX3	-14.5341	5.31267	-111.879	1.45899e-169	3.07897e-166	376.924
COX2	-14.5171	5.24119	-118.765	3.25025e-174	1.51559e-170	387.363
ATP6	-14.0082	4.99736	-111.845	1.54069e-169	3.07897e-166	376.883
AGR2	-13.9042	3.54886	-45.6171	1.82973e-101	2.75524e-100	221.509
ATP8	-13.805	4.25609	-74.9707	1.20691e-138	1.87595e-136	306.817
ND3	-13.4873	3.55271	-114.329	3.00481e-171	1.05086e-167	380.759
KRT8	-13.451	4.97624	-83.8936	2.83902e-147	9.45597e-145	326.492
ND4L	-12.8362	4.35649	-64.9327	1.05079e-127	6.77396e-126	281.793
ELF3	-12.5255	3.06548	-61.6952	7.66772e-124	4.12553e-122	272.941
TSPAN1	-12.3605	2.90634	-56.6022	2.24379e-117	7.69324e-116	258.099
CLDN4	-11.811	2.99912	-57.4766	1.60115e-118	5.94124e-117	260.731
GPX2	-11.4294	2.19879	-40.9682	9.9587e-94	1.10215e-92	203.695
TFF1	-11.2682	2.83306	-24.8307	2.62603e-60	1.01564e-59	126.618
CLDN18	-11.1815	1.94042	-21.3859	1.63931e-51	5.0679e-51	106.333
FER1L4	-11.1197	2.36347	-59.5313	3.72302e-121	1.702e-119	266.773
GCNT3	-11.0228	1.90592	-38.8591	5.5615e-90	5.35812e-89	195.064
PERP	-11.0094	3.63278	-68.6344	6.54036e-132	5.75428e-130	291.43
SLC44A4	-10.9406	2.96908	-44.2469	2.96539e-99	4.00414e-98	216.423
FERMT1	-10.9376	1.89675	-77.0699	9.28647e-141	1.70932e-138	311.626
TM4SF4	-10.7911	2.08388	-25.5162	5.57375e-62	2.23862e-61	130.488
SERPINB5	-10.6606	2.05472	-47.5444	1.76604e-104	3.0313e-103	228.451
MAL2	-10.4672	4.04876	-45.4672	3.17247e-101	4.73131e-100	220.959
HNF4A	-10.4635	1.74191	-43.5249	4.56381e-98	5.90593e-97	213.693
KRT18	-10.4179	5.21448	-44.2735	2.68303e-99	3.62987e-98	216.51
DSG2	-10.3966	3.24136	-57.6013	1.10223e-118	4.1338e-117	261.103
ESRP1	-10.3842	2.4018	-55.9666	1.56399e-116	5.05282e-115	256.157
ANO9	-10.3441	1.81733	-69.8223	3.23799e-133	3.2125e-131	294.379
SPINT1	-10.3291	2.89263	-52.9017	2.42272e-112	6.16208e-111	246.533
USH1C	-10.313	1.76803	-40.8294	1.73792e-93	1.9068e-92	203.145
PTPRH	-10.3122	1.67426	-66.2964	2.79874e-129	1.99753e-127	285.368
PLS1	-10.2557	2.70773	-57.0477	5.81916e-118	2.08729e-116	259.44
CDHR2	-10.1902	1.56822	-40.485	6.96411e-93	7.45949e-92	201.76
S100A14	-10.1334	3.54757	-40.2469	1.82817e-92	1.93745e-91	200.781
SPINK1	-10.1193	1.38074	-29.5589	2.41261e-71	1.25792e-70	152.114
PSCA	-10.1087	1.64794	-27.5336	9.28369e-67	4.21791e-66	141.531
PRR15L	-10.0891	1.90342	-44.919	2.40475e-100	3.4187e-99	218.938
SDR16C5	-10.0818	1.24055	-57.848	5.27502e-119	2.04411e-117	261.807
MYO15B	-10.0543	2.27943	-46.1492	2.62602e-102	4.0908e-101	223.452
SPATA20	-10.0323	1.76746	-99.0313	4.34586e-160	3.79964e-157	355.464
KRT17	-9.9862	2.44854	-25.5041	5.96205e-62	2.39114e-61	130.423
PIGR	-9.95552	1.65541	-22.2431	9.23293e-54	3.01634e-53	111.55
PROM2	-9.94381	2.13769	-40.1435	2.78419e-92	2.92402e-91	200.369
LDLRAD2	-9.88488	1.54781	-74.3087	5.75184e-138	8.12753e-136	305.198
POF1B	-9.84666	1.89403	-44.2455	2.9811e-99	4.02146e-98	216.422
EPCAM	-9.8422	4.36639	-50.6016	4.69207e-109	9.79662e-108	238.977
B4GALNT3	-9.81416	2.16364	-48.9274	1.4019e-106	2.62533e-105	233.281
MUC13	-9.80723	3.25776	-27.241	4.44241e-66	1.97599e-65	139.935
CGN	-9.80671	3.44966	-43.9408	9.40532e-99	1.24712e-97	215.268
HKDC1	-9.74533	1.99536	-60.2063	5.29164e-122	2.57926e-120	268.698
HSD17B2	-9.72111	1.18049	-43.0448	2.87006e-97	3.59438e-96	211.861
ATP6V1C2	-9.68581	2.38159	-90.152	8.05898e-153	3.52303e-150	339.055
PTK6	-9.60304	1.96476	-71.417	6.16468e-135	6.89902e-133	298.296
MYH14	-9.59672	3.94937	-32.4611	1.45015e-77	9.1051e-77	166.428
LAMB3	-9.59351	4.78662	-56.1872	7.95539e-117	2.61854e-115	256.85
ATP2C2	-9.5857	1.58026	-61.4358	1.59243e-123	8.31212e-122	272.169
PRSS8	-9.56727	2.44716	-51.8919	6.48283e-111	1.51907e-109	243.248
ARL14	-9.56716	1.25906	-56.0215	1.32166e-116	4.28971e-115	256.295
TMPRSS2	-9.39442	1.58137	-38.9237	4.24754e-90	4.10634e-89	195.35
LRRD1	-9.38128	2.73211	-75.794	1.76223e-139	2.9701e-137	308.707
TMEM45B	-9.369	2.22604	-37.2186	5.91473e-87	5.20057e-86	188.097
AOC1	-9.36699	1.58662	-44.045	6.34522e-99	8.46171e-98	215.67
TMC5	-9.35871	2.79358	-37.6412	9.60398e-88	8.67895e-87	189.909
FAM83E	-9.35794	1.99443	-39.8248	1.0232e-91	1.04861e-90	199.072
TACSTD2	-9.34712	3.82869	-46.8959	1.77806e-103	2.90576e-102	226.142
HNF4G	-9.32288	0.936327	-61.827	5.29337e-124	2.88128e-122	273.222
SLC5A1	-9.30871	1.00649	-47.8529	5.94363e-105	1.03802e-103	229.531
TTC22	-9.30739	0.937542	-80.9288	1.65854e-144	4.09971e-142	319.976
EPS8L1	-9.27293	3.0866	-44.1052	5.0556e-99	6.77422e-98	215.89
CLDN7	-9.23019	3.49282	-64.5539	2.9127e-127	1.85208e-125	280.778
KRT19	-9.23018	5.87993	-49.1307	6.95388e-107	1.32171e-105	233.954
KRT7	-9.20287	4.64579	-44.3325	2.14945e-99	2.91646e-98	216.73
IRF6	-9.18304	2.80277	-54.1536	4.44151e-114	1.24764e-112	250.521
MUC3A	-9.15831	2.73685	-26.3881	4.51457e-64	1.89938e-63	135.317
CDCP1	-9.15089	2.80783	-66.0705	5.07886e-129	3.48275e-127	284.793
TMEM54	-9.14922	1.58894	-57.5527	1.27459e-118	4.74209e-117	260.92
H2BC12	-9.13263	1.39976	-53.6987	1.88162e-113	5.07169e-112	249.056
TMPRSS3	-9.10284	1.42096	-42.1661	8.68383e-96	1.0286e-94	208.454
IL22RA1	-9.0933	0.862665	-61.2845	2.44234e-123	1.2654e-121	271.689
ONECUT3	-9.06926	1.16473	-34.3988	1.66662e-81	1.20239e-80	175.564
GABRP	-9.06186	1.40769	-21.4138	1.3832e-51	4.28468e-51	106.565
MYO7B	-9.05322	1.65429	-35.0796	7.51979e-83	5.71088e-82	178.653
MYO5C	-9.04991	2.13057	-55.8709	2.09914e-116	6.71964e-115	255.85
ENTPD4	-9.03494	1.70114	-70.1845	1.30723e-133	1.3348e-131	295.228
ADGRF1	-9.02835	1.69114	-42.6924	1.1189e-96	1.3694e-95	210.501
GSTM3	-8.99523	0.947797	-42.6617	1.25995e-96	1.53934e-95	210.385
MUC1	-8.96354	4.78854	-32.6486	5.92775e-78	3.74879e-77	167.277
ITGB6	-8.9585	3.30568	-34.423	1.49203e-81	1.07922e-80	175.631
MUC4	-8.95783	1.12978	-31.0895	1.12703e-74	6.44826e-74	159.824
MELTF	-8.95443	1.2484	-51.0404	1.08238e-109	2.31875e-108	240.419
WFDC2	-8.92771	0.772443	-40.0647	3.83787e-92	4.01556e-91	200.07
CDHR5	-8.92755	1.26234	-43.3153	1.01648e-97	1.29504e-96	212.9
PHLDA2	-8.91754	0.930437	-74.3428	5.30661e-138	7.57491e-136	305.151
ATP10B	-8.90363	0.991444	-35.4361	1.51102e-83	1.17301e-82	180.276
VIL1	-8.898	3.06966	-39.522	3.55171e-91	3.554e-90	197.817
FA2H	-8.89573	1.68388	-44.2021	3.50937e-99	4.72499e-98	216.262
PRSS22	-8.88793	2.06236	-48.2193	1.6427e-105	2.95369e-104	230.821
KLK10	-8.87915	1.70432	-30.4074	3.32868e-73	1.83543e-72	156.417
RAB25	-8.86984	2.93593	-49.4728	2.15003e-107	4.16576e-106	235.155
ADAM28	-8.85875	1.86192	-33.7539	3.27224e-80	2.2384e-79	172.568
MISP	-8.85257	3.1814	-50.0269	3.25836e-108	6.53962e-107	237.04
TMPRSS4	-8.81616	4.05266	-34.6024	6.56743e-82	4.83027e-81	176.436
MUC20	-8.78942	1.87728	-39.5249	3.51006e-91	3.51483e-90	197.845
TRIM38	-8.77794	0.846058	-96.3592	5.71723e-158	3.33243e-155	350.336
SPAG16	-8.74442	0.612778	-92.3595	1.08948e-154	5.44314e-152	342.895
GRHL2	-8.72698	1.48151	-58.678	4.51352e-120	1.86253e-118	264.232
LAD1	-8.70584	4.21394	-42.8068	7.18649e-97	8.86523e-96	210.92
S100A2	-8.70574	0.798871	-41.0126	8.33888e-94	9.25814e-93	203.897
GJB1	-8.69816	1.41086	-36.6556	6.83057e-86	5.73203e-85	185.671
DNAJC22	-8.68673	1.31447	-55.4602	7.45349e-116	2.32739e-114	254.556
KRT15	-8.68466	1.46778	-50.4769	7.1331e-109	1.47611e-107	238.54
BAIAP2L2	-8.67893	1.92049	-43.5965	3.47432e-98	4.51924e-97	213.971
MARVELD3	-8.67841	0.935257	-71.5088	4.91984e-135	5.5503e-133	298.379
GPRC5A	-8.65793	5.60422	-48.6032	4.30982e-106	7.91207e-105	232.126
FOXQ1	-8.65658	1.90053	-53.4356	4.35712e-113	1.15221e-111	248.226
BICDL2	-8.65637	2.28928	-51.1494	7.53109e-110	1.641e-108	240.796
PPP1R1B	-8.63877	1.88734	-30.2687	6.66641e-73	3.63573e-72	155.719
KLK7	-8.62655	0.762318	-27.2062	5.35489e-66	2.37733e-65	139.839
NR1I2	-8.62203	0.730042	-40.1874	2.32877e-92	2.4568e-91	200.57
GRB7	-8.6157	1.86732	-56.36	4.69109e-117	1.58129e-115	257.33
CBLC	-8.5699	1.51897	-56.8415	1.08559e-117	3.80609e-116	258.772
MSLN	-8.56322	3.29292	-27.5485	8.57719e-67	3.90072e-66	141.589
CHMP4C	-8.56074	1.79492	-66.154	4.07381e-129	2.84943e-127	284.948
IYD	-8.55635	0.669057	-46.169	2.44369e-102	3.81526e-101	223.515
ONECUT2	-8.53949	1.7131	-30.6188	1.15937e-73	6.46153e-73	157.478
SAMD12	-8.51739	1.196	-68.0667	2.79791e-131	2.34371e-129	289.835
EPS8L3	-8.51645	3.47361	-30.1134	1.45513e-72	7.86242e-72	154.898
FOXH1	-8.46822	0.660303	-74.7382	2.08578e-138	3.10404e-136	306.009
TSPAN8	-8.46313	5.01123	-24.2032	9.39922e-59	3.49417e-58	122.924
COL17A1	-8.45265	4.31669	-31.358	3.01404e-75	1.75389e-74	161.047
CD46	-8.45032	4.89453	-93.0635	2.81891e-155	1.51668e-152	344.963
POU5F1	-8.4438	0.633441	-57.7154	7.83542e-119	2.96243e-117	261.341
SPATA21	-8.44364	0.754599	-109.232	1.06255e-167	1.85801e-164	372.057
SFTA2	-8.4355	0.429947	-44.9762	1.94488e-100	2.77621e-99	219.144
AP1M2	-8.43411	2.56047	-47.6888	1.05979e-104	1.83482e-103	228.961
CFTR	-8.43207	0.847206	-35.5561	8.82962e-84	6.90042e-83	180.821
TMEM92	-8.41738	0.53686	-68.0621	2.83075e-131	2.35711e-129	289.757
RHPN2	-8.40709	3.00957	-54.5646	1.21636e-114	3.51564e-113	251.812
EPHA10	-8.4036	1.02631	-51.1942	6.48947e-110	1.41846e-108	240.915
IL17RE	-8.40026	2.04818	-47.7462	8.65698e-105	1.50438e-103	229.16
MUCL3	-8.35837	1.64175	-18.9356	7.22828e-45	1.9397e-44	91.081
TFCP2L1	-8.34959	1.91967	-42.1332	9.87542e-96	1.1658e-94	208.324
ANXA13	-8.34088	0.953313	-30.9206	2.59447e-74	1.47237e-73	159.006
WWC1	-8.33475	2.42726	-63.4265	6.25616e-126	3.69272e-124	277.689
SLC15A1	-8.32957	0.952595	-44.2623	2.79834e-99	3.78222e-98	216.486
DKK1	-8.31481	1.28316	-31.701	5.65622e-76	3.36845e-75	162.826
MYO5B	-8.31131	2.54278	-56.5274	2.81664e-117	9.61024e-116	257.854
CLDN23	-8.29336	0.84595	-46.754	2.957e-103	4.79322e-102	225.622
MUC5AC	-8.26952	5.04608	-17.2406	4.24419e-40	1.03688e-39	79.87
EHF	-8.23503	2.92839	-36.7491	4.54243e-86	3.85349e-85	186.053
FOXA3	-8.22613	1.1393	-43.4272	6.62497e-98	8.53377e-97	213.327
RHPN1	-8.22192	1.69165	-67.6482	8.2276e-131	6.46606e-129	288.798
SLC38A5	-8.19703	0.913479	-31.5737	1.05065e-75	6.19887e-75	162.218
ARFGEF3	-8.16719	1.93442	-46.1649	2.48011e-102	3.8678e-101	223.509
WDR72	-8.16496	0.971744	-32.3507	2.45971e-77	1.53201e-76	165.975
MUC5B	-8.11132	2.56641	-19.7534	4.04545e-47	1.13593e-46	96.2316
SLC9A3	-8.07594	0.577996	-44.2289	3.17217e-99	4.2751e-98	216.357
PLEK2	-8.06977	2.38044	-58.2453	1.61953e-119	6.51024e-118	262.986
PITX1	-8.02419	0.660135	-63.1956	1.17996e-125	6.87767e-124	276.925
DSC2	-8.02015	2.67343	-36.973	1.71417e-86	1.47748e-85	187.035
SGPP2	-8.0153	2.56504	-41.4777	1.30741e-94	1.49057e-93	205.737
OCLN	-7.99075	2.05203	-53.79	1.40704e-113	3.84434e-112	249.348
REC8	-7.97499	0.816356	-71.2198	1.0015e-134	1.10315e-132	297.619
FOXA2	-7.93756	0.493683	-57.5885	1.14522e-118	4.27213e-117	260.942
PM20D2	-7.91149	0.840332	-51.3496	3.87525e-110	8.64606e-109	241.415
CLRN3	-7.89105	0.563955	-42.8751	5.52066e-97	6.83438e-96	211.207
SIM2	-7.88554	0.525808	-47.8907	5.20339e-105	9.11017e-104	229.642
TESC	-7.86095	1.91341	-33.7699	3.03704e-80	2.08363e-79	172.655
PARD6B	-7.85109	1.41438	-54.6352	9.74669e-115	2.86442e-113	251.982
BEST1	-7.80567	5.75072	-72.839	1.93114e-136	2.50136e-134	301.979
FGFR4	-7.78592	2.02548	-32.6606	5.59822e-78	3.54842e-77	167.43
GGT1	-7.78513	1.13859	-39.784	1.20931e-91	1.23572e-90	198.924
BCAS1	-7.77999	3.39386	-32.0345	1.12503e-76	6.87852e-76	164.382
KIF12	-7.76363	1.17224	-35.0021	1.06769e-82	8.05603e-82	178.329
GPRIN2	-7.75828	0.815536	-48.6824	3.27347e-106	6.05722e-105	232.403
SHH	-7.75357	0.85681	-41.3636	2.05653e-94	2.32194e-93	205.296
PNMA2	-7.71815	0.692172	-40.7974	1.97647e-93	2.16514e-92	203.036
FBP1	-7.71285	2.23395	-29.3774	6.09691e-71	3.1449e-70	151.199
TMEM125	-7.70852	1.57497	-47.1946	6.11619e-104	1.02099e-102	227.2
SH3RF2	-7.69122	2.85266	-43.6118	3.27787e-98	4.27346e-97	214.026
SPDEF	-7.68017	0.833765	-40.8873	1.37734e-93	1.51834e-92	203.396
OVOL2	-7.67559	0.194478	-101.705	3.73263e-162	4.35131e-159	359.425
TOX3	-7.64383	1.20669	-39.7667	1.29837e-91	1.32479e-90	198.853
FBXO16	-7.63892	0.605606	-62.6146	5.87643e-125	3.35532e-123	275.315
MYL6B	-7.61678	4.90071	-65.7284	1.25649e-128	8.49133e-127	283.999
SOWAHB	-7.60993	0.315002	-75.4434	3.98907e-139	6.56507e-137	307.547
GJB2	-7.59286	2.1598	-37.7581	5.82656e-88	5.30304e-87	190.433
HENMT1	-7.59076	0.606508	-56.9267	8.38834e-118	2.96325e-116	258.959
LYPD6B	-7.55601	0.75976	-37.7835	5.22594e-88	4.76569e-87	190.561
RASSF6	-7.55511	2.47017	-39.467	4.45623e-91	4.44004e-90	197.605
PADI1	-7.54805	1.88264	-23.0883	6.12087e-56	2.121e-55	116.621
HNF1A	-7.54715	0.771221	-55.3515	1.04356e-115	3.24409e-114	254.17
KLF5	-7.53064	4.79884	-51.1051	8.72587e-110	1.88665e-108	240.646
KCNK1	-7.52762	2.67773	-46.7636	2.85752e-103	4.63733e-102	225.669
CCNB1IP1	-7.52647	1.80597	-55.1456	1.97875e-115	6.04382e-114	253.58
SGK2	-7.51001	1.27912	-46.2813	1.62668e-102	2.57126e-101	223.921
PTPRN2	-7.48447	1.28711	-37.0377	1.29433e-86	1.12392e-85	187.348
GCKR	-7.46794	0.367199	-36.1775	5.58147e-85	4.56337e-84	183.594
SLC26A9	-7.46783	0.955329	-26.3371	5.96597e-64	2.50324e-63	135.135
ADGRF4	-7.44914	0.513013	-43.3661	8.36808e-98	1.06905e-96	213.088
CFAP44	-7.44794	1.41532	-62.317	1.34459e-124	7.52377e-123	274.544
MIA	-7.44754	1.03284	-28.9554	5.3362e-70	2.67364e-69	149.076
METTL7B	-7.44227	0.878919	-51.7669	9.77518e-111	2.27151e-109	242.78
DSP	-7.43297	4.46561	-40.0221	4.56657e-92	4.76019e-91	199.816
MAP3K21	-7.42817	1.39669	-55.263	1.37337e-115	4.25047e-114	253.922
KRT16	-7.42438	0.321021	-29.2619	1.10157e-70	5.6302e-70	150.671
GGT6	-7.42395	0.567971	-34.8905	1.77006e-82	1.32272e-81	177.835
VSTM2L	-7.41909	0.0136388	-37.7877	5.13328e-88	4.68425e-87	190.582
EPN3	-7.41282	1.13335	-45.3018	5.83247e-101	8.55246e-100	220.347
SPINK5	-7.41145	0.683884	-34.2156	3.86766e-81	2.74783e-80	174.749
AGMAT	-7.40434	0.178208	-67.4306	1.44497e-130	1.11678e-128	288.074
ANKRD22	-7.40048	1.44225	-41.0096	8.43846e-94	9.36127e-93	203.885
LAMC2	-7.39716	6.14459	-56.2737	6.10521e-117	2.03832e-115	257.096
SERPINA5	-7.38393	0.307868	-34.139	5.50237e-81	3.87577e-80	174.401
CRB3	-7.36525	1.03909	-52.8756	2.63555e-112	6.66703e-111	246.382
TMEM262	-7.36174	1.11692	-74.7193	2.18069e-138	3.21112e-136	305.945
ST14	-7.35508	4.85807	-39.8098	1.0882e-91	1.11359e-90	198.917
ATP7B	-7.35442	1.49654	-33.4584	1.29756e-79	8.65182e-79	171.22
FGFBP1	-7.35365	0.00862337	-36.9955	1.55441e-86	1.34226e-85	187.174
ENTPD8	-7.35286	0.17885	-45.5556	2.29294e-101	3.43794e-100	221.268
SPRR3	-7.3361	0.336119	-23.4997	5.50229e-57	1.95856e-56	119.098
NMU	-7.3297	0.060427	-50.4153	8.77758e-109	1.80308e-107	238.284
SYCP2L	-7.32398	0.300123	-78.3328	5.27391e-142	1.10115e-139	314.056
TRANK1	-7.31086	0.877665	-53.6328	2.3211e-113	6.20837e-112	248.793
MACC1	-7.29158	3.50607	-36.8097	3.48735e-86	2.96748e-85	186.3
RAB3B	-7.28835	1.39863	-32.6978	4.68943e-78	2.98048e-77	167.634
FAM47E	-7.28791	-0.0972411	-70.6213	4.40362e-134	4.70246e-132	296.072
ATF7IP2	-7.28118	1.01546	-49.9164	4.7401e-108	9.41892e-107	236.622
SLC28A3	-7.26411	0.0929221	-36.6132	8.22503e-86	6.88981e-85	185.509
NFE2L3	-7.24731	2.6814	-63.8053	2.22024e-126	1.31606e-124	278.707
EXPH5	-7.23713	0.859929	-58.8758	2.52365e-120	1.06657e-118	264.73
ASPHD1	-7.2302	1.9289	-43.7598	1.86735e-98	2.4482e-97	214.593
GPR21	-7.21301	2.34031	-65.2254	4.79848e-128	3.13673e-126	282.493
ALDOB	-7.2038	-0.0106105	-30.2299	8.09968e-73	4.40538e-72	155.589
FER1L6	-7.19518	2.03986	-24.1642	1.17555e-58	4.35392e-58	122.886
GPA33	-7.18963	0.427672	-33.3249	2.42561e-79	1.60283e-78	170.614
SPINK4	-7.18568	0.200423	-22.3287	5.53423e-54	1.81989e-53	112.179
MROH6	-7.18121	2.76579	-39.6212	2.36071e-91	2.3844e-90	198.239
ANKMY1	-7.17634	1.1955	-71.6398	3.56824e-135	4.09149e-133	298.635
SPINT2	-7.14512	5.73496	-57.9117	4.36354e-119	1.70032e-117	262.047
SLC27A2	-7.14337	0.203137	-53.2198	8.70068e-113	2.25396e-111	247.458
FAM3B	-7.13357	0.649624	-27.9006	1.32287e-67	6.1871e-67	143.571
EPS8L2	-7.13248	4.61402	-62.4583	9.07057e-125	5.15806e-123	275.129
RIPK4	-7.12731	1.67211	-37.5241	1.58734e-87	1.42069e-86	189.443
CNNM1	-7.10472	0.373648	-48.9524	1.28576e-106	2.41753e-105	233.319
FUT2	-7.10183	2.86103	-38.9071	4.55068e-90	4.39334e-89	195.277
CUZD1	-7.09023	0.124843	-70.4031	7.57686e-134	7.9099e-132	295.532
DSG3	-7.08768	0.0364474	-27.2517	4.19431e-66	1.86682e-65	140.118
PAX8	-7.0755	0.425626	-36.9084	2.26897e-86	1.94967e-85	186.796
PPARA	-7.07246	1.8617	-56.8051	1.21208e-117	4.22839e-116	258.645
CATSPERB	-7.07178	-0.0629931	-54.9004	4.24966e-115	1.27299e-113	252.75
MC1R	-7.06348	0.397372	-58.1063	2.4465e-119	9.66784e-118	262.45
CHRNA5	-7.06068	0.329313	-63.1119	1.48582e-125	8.58891e-124	276.646
KRT6B	-7.05649	-0.0181766	-26.0234	3.34571e-63	1.38266e-62	133.43
SSTR1	-7.05153	-0.0728834	-43.3848	7.79237e-98	9.97324e-97	213.157
KDF1	-7.04764	0.69443	-57.7197	7.73547e-119	2.93256e-117	261.318
DNAH14	-7.04217	-0.126297	-51.4916	2.42244e-110	5.51915e-109	241.858
ST6GALNAC1	-7.03675	3.03268	-21.9905	4.20911e-53	1.35484e-52	110.021
BTN2A2	-7.03115	0.170419	-62.4333	9.72522e-125	5.50794e-123	274.782
UPK3B	-7.0276	-0.0308036	-36.1965	5.13244e-85	4.20607e-84	183.679
NTSR1	-7.01498	-0.115293	-32.1055	7.98843e-77	4.90778e-76	164.818
LIPH	-7.01334	4.22785	-43.0775	2.53141e-97	3.18166e-96	211.941
YJEFN3	-7.00356	3.34341	-76.5192	3.28972e-140	5.8253e-138	310.397
CDRT4	-7.00148	0.242244	-66.2378	3.26553e-129	2.30715e-127	284.983
SCNN1A	-6.99655	4.3299	-41.3724	1.98534e-94	2.24518e-93	205.261
XKR9	-6.99477	0.0224783	-56.0907	1.06884e-116	3.48533e-115	256.409
IFI44L	-6.97825	1.45182	-16.8197	6.77944e-39	1.61316e-38	77.365
A1CF	-6.96952	-0.262738	-41.4749	1.32187e-94	1.50583e-93	205.735
PLCH1	-6.96514	0.497298	-51.1117	8.53706e-110	1.84868e-108	240.606
SLC22A3	-6.96083	1.63231	-31.1295	9.25693e-75	5.31153e-74	160.038
CPVL	-6.95966	-0.243739	-37.1531	7.85311e-87	6.88328e-86	187.857
CDH1	-6.95731	5.90667	-35.3683	2.04871e-83	1.5799e-82	179.73
TMEM184A	-6.95267	3.62254	-59.7521	1.96247e-121	9.12061e-120	267.43
ERICH5	-6.94981	-0.258944	-48.6395	3.79851e-106	7.01021e-105	232.239
AQP3	-6.94591	1.57956	-24.5853	1.05782e-59	4.02223e-59	125.325
NRSN2	-6.94471	-0.255379	-45.2838	6.23349e-101	9.10233e-100	220.27
MSX2	-6.9434	-0.173498	-56.6118	2.17907e-117	7.48967e-116	257.99
NQO1	-6.93062	5.40536	-76.601	2.72484e-140	4.88689e-138	310.826
GPR87	-6.9303	-0.0774337	-35.8279	2.62745e-84	2.09433e-83	182.047
RNASE1	-6.92335	2.14464	-23.8179	8.66322e-58	3.14452e-57	120.887
CDH17	-6.91803	3.40864	-20.0512	6.24078e-48	1.78825e-47	98.0575
MYO1A	-6.89085	2.07486	-27.5084	1.06184e-66	4.81808e-66	141.442
PRRG4	-6.88418	2.02937	-51.4289	2.98063e-110	6.76884e-109	241.698
NMUR2	-6.88393	-0.221556	-33.8353	2.24159e-80	1.54395e-79	172.997
VTCN1	-6.87796	0.159691	-34.8229	2.4059e-82	1.78927e-81	177.532
VWA2	-6.87786	0.248387	-43.1721	1.7596e-97	2.21957e-96	212.344
AADAT	-6.8678	-0.334782	-64.7502	1.71608e-127	1.1012e-125	281.065
ABCA12	-6.86766	-0.130001	-37.1448	8.14021e-87	7.12154e-86	187.821
STX19	-6.85594	-0.0209621	-61.3724	1.90472e-123	9.90525e-122	271.833
SLC9A2	-6.855	1.5221	-33.2479	3.48197e-79	2.28897e-78	170.237
MLPH	-6.84911	5.08953	-48.7324	2.75212e-106	5.09926e-105	232.56
KCNMB3	-6.83324	-0.287763	-69.128	1.86482e-132	1.69396e-130	292.37
LRRC6	-6.82557	-0.175748	-49.0388	9.54447e-107	1.80429e-105	233.614
KCNH8	-6.82255	-0.270426	-41.3339	2.31421e-94	2.60656e-93	205.176
LYPD3	-6.80877	0.145323	-31.3056	3.8966e-75	2.25806e-74	160.93
DUOXA2	-6.79032	0.726771	-24.0073	2.90032e-58	1.06128e-57	122.042
STPG1	-6.78692	0.703588	-57.3596	2.27484e-118	8.39651e-117	260.241
TRNP1	-6.78253	3.07978	-31.465	1.78641e-75	1.04473e-74	161.626
WNT7A	-6.76619	-0.195271	-32.6331	6.38026e-78	4.03314e-77	167.346
CLDN3	-6.76357	0.152979	-35.5462	9.2291e-84	7.20859e-83	180.792
GALNT14	-6.7608	0.657095	-30.5243	1.8569e-73	1.02876e-72	157.061
ALDH3A1	-6.74009	0.501797	-30.9783	1.95087e-74	1.10893e-73	159.318
SPRR1B	-6.74	-0.384905	-26.848	3.69434e-65	1.59704e-64	137.94
H2AC6	-6.73616	2.30348	-43.173	1.75395e-97	2.21644e-96	212.355
PROM1	-6.72713	3.84872	-22.709	5.75173e-55	1.93882e-54	114.239
CRYGS	-6.6994	0.0506205	-66.7509	8.48671e-130	6.28151e-128	286.314
PRR19	-6.69444	-0.00570786	-71.3568	7.14912e-135	7.93722e-133	297.86
MYRF	-6.68522	5.0031	-34.9949	1.10334e-82	8.32057e-82	178.099
SFN	-6.68458	4.00136	-51.3726	3.59139e-110	8.05129e-109	241.544
PPP1R1C	-6.68099	-0.14736	-56.0696	1.14047e-116	3.71023e-115	256.344
F12	-6.67444	0.116849	-59.5355	3.67772e-121	1.68681e-119	266.611
FABP1	-6.6695	-0.206986	-23.606	2.96348e-57	1.06216e-56	119.721
LAMA3	-6.66807	5.28164	-42.8807	5.4021e-97	6.69353e-96	211.109
KRT23	-6.66204	1.90019	-23.0363	8.31457e-56	2.86979e-55	116.334
ATP6V1FNB	-6.65666	-0.151539	-50.3547	1.07648e-108	2.20159e-107	238.08
KRT6A	-6.63778	-0.243983	-22.2653	8.08607e-54	2.64847e-53	111.8
IHH	-6.63162	0.986548	-33.8819	1.80577e-80	1.24992e-79	173.209
SATL1	-6.61758	-0.122735	-76.493	3.49402e-140	6.10972e-138	309.915
HPCA	-6.61679	0.567748	-51.2363	5.64322e-110	1.2432e-108	241.016
HGD	-6.58552	1.51898	-40.1929	2.27729e-92	2.4043e-91	200.594
ANKRD36	-6.58451	-0.166752	-69.3305	1.11732e-132	1.02831e-130	292.872
ERBB3	-6.58387	5.49807	-45.2354	7.45125e-101	1.08353e-99	220.003
LAMP3	-6.58057	-0.0274526	-43.2205	1.46146e-97	1.85689e-96	212.529
TM4SF20	-6.57919	-0.193735	-25.7916	1.20495e-62	4.89716e-62	132.148
NPC1L1	-6.57168	1.6988	-24.702	5.44669e-60	2.08693e-59	125.992
TMEM139	-6.57121	1.63662	-39.2321	1.1776e-90	1.15441e-89	196.65
ZP3	-6.56964	-0.390221	-56.7952	1.24883e-117	4.34574e-116	258.542
PKHD1	-6.56123	-0.325027	-39.7831	1.21424e-91	1.23985e-90	198.923
TSIX	-6.55997	-0.184941	-17.097	1.08988e-39	2.63732e-39	79.2372
CYP2S1	-6.55991	3.45276	-27.6828	4.19605e-67	1.92581e-66	142.284
KRT13	-6.55587	-0.264699	-22.9589	1.31179e-55	4.50101e-55	115.927
ARHGEF16	-6.55579	3.3436	-39.2644	1.0299e-90	1.01104e-89	196.745
ATP6AP1L	-6.55244	-0.371869	-68.1689	2.15187e-131	1.83552e-129	289.951
LEMD1	-6.54179	0.730036	-36.1243	7.05784e-85	5.75027e-84	183.36
PPP1R42	-6.53813	0.120612	-66.9606	4.90626e-130	3.68999e-128	286.855
PMFBP1	-6.53805	0.0546531	-68.7915	4.38319e-132	3.9055e-130	291.52
XRRA1	-6.53435	1.59064	-72.4909	4.48249e-136	5.59871e-134	300.697
EDAR	-6.53043	-0.0663344	-38.2958	5.92987e-89	5.56358e-88	192.739
UNC5CL	-6.5236	2.15813	-27.579	7.29159e-67	3.32254e-66	141.822
PAK6	-6.52309	0.724946	-51.6672	1.35731e-110	3.12808e-109	242.436
CNKSR1	-6.50582	2.5895	-28.4111	9.0283e-69	4.35957e-68	146.2
IGFBP1	-6.50566	-0.386804	-31.3739	2.7883e-75	1.62455e-74	161.264
PLEKHS1	-6.4941	1.75793	-28.5805	3.73001e-69	1.81682e-68	147.12
GUCY2C	-6.47511	0.402427	-35.1615	5.19687e-83	3.96396e-82	179.064
TLDC2	-6.46494	0.642445	-48.5363	5.43746e-106	9.90424e-105	231.881
RAB17	-6.45715	2.64992	-40.6324	3.84109e-93	4.1589e-92	202.363
SMIM6	-6.44669	0.743596	-41.5169	1.11926e-94	1.28129e-93	205.902
PKP3	-6.43866	4.18026	-43.0661	2.64435e-97	3.31468e-96	211.891
BCL2L15	-6.43739	2.57454	-30.2196	8.53016e-73	4.63772e-72	155.482
PLA2G2F	-6.43505	-0.407335	-30.0373	2.13496e-72	1.14913e-71	154.62
OLFM4	-6.42014	2.21468	-14.5958	1.94103e-32	4.06058e-32	62.4658
PCLO	-6.41066	-0.0697926	-40.1016	3.30173e-92	3.46236e-91	200.223
FSCN3	-6.40993	0.554038	-49.7183	9.29911e-108	1.82448e-106	235.932
MAP3K13	-6.4099	2.96968	-70.3362	8.9517e-134	9.27595e-132	295.641
SPACA4	-6.40598	-0.349603	-51.8999	6.31495e-111	1.48221e-109	243.194
SLC51A	-6.40351	-0.388568	-83.9241	2.66187e-147	9.08217e-145	326.019
NAT1	-6.39704	0.611058	-50.2135	1.73327e-108	3.51912e-107	237.606
LGALS4	-6.39309	6.22259	-24.7652	3.80453e-60	1.46535e-59	125.958
CHST4	-6.38093	0.212931	-33.9179	1.52854e-80	1.06013e-79	173.381
DNALI1	-6.3789	0.952838	-35.6472	5.87632e-84	4.62079e-83	181.241
ANKEF1	-6.37889	0.904381	-38.4756	2.77755e-89	2.63068e-88	193.496
ATP1B1	-6.37057	6.39851	-41.1551	4.71841e-94	5.28469e-93	204.264
STPG4	-6.36925	-0.176019	-58.7941	3.20799e-120	1.33561e-118	264.462
CYSTM1	-6.36031	5.19362	-41.1058	5.7444e-94	6.40817e-93	204.122
CLSTN3	-6.35981	3.0386	-50.5396	5.7778e-109	1.20276e-107	238.765
PIK3C2G	-6.3551	0.183187	-27.9246	1.16479e-67	5.45686e-67	143.706
ACE2	-6.35426	0.0181214	-32.6793	5.12226e-78	3.2541e-77	167.566
SLC23A3	-6.34707	2.16725	-60.9861	5.69358e-123	2.89627e-121	270.842
L3MBTL1	-6.3408	1.14593	-58.9481	2.04167e-120	8.68112e-119	264.933
CFAP221	-6.33406	-0.575145	-40.193	2.27583e-92	2.4043e-91	200.595
DUOX2	-6.31987	3.06334	-16.4395	8.39579e-38	1.95357e-37	74.7393
NEK11	-6.31985	0.77331	-54.7207	7.45506e-115	2.20951e-113	252.192
GOLGA7B	-6.31757	0.900866	-41.1203	5.4216e-94	6.05773e-93	204.327
TEX22	-6.3111	-0.371199	-81.8498	2.23978e-145	5.91175e-143	321.669
IL17RB	-6.30864	1.71709	-39.5633	2.99563e-91	3.01264e-90	198.019
MAPK13	-6.28851	3.20028	-45.6789	1.4588e-101	2.20618e-100	221.737
TSSK3	-6.28448	-0.189939	-66.5938	1.281e-129	9.38213e-128	285.906
SOX21	-6.26417	-0.348784	-34.7131	3.96597e-82	2.93235e-81	177.032
MISP3	-6.25788	0.738057	-46.1974	2.20488e-102	3.45398e-101	223.602
IFNE	-6.25749	-0.591754	-42.1583	8.9512e-96	1.05938e-94	208.423
GJB6	-6.24716	-0.590424	-37.3808	2.93832e-87	2.61311e-86	188.839
MRNIP	-6.24596	4.87293	-83.6675	4.58036e-147	1.49011e-144	326.345
WNT10A	-6.24583	0.567302	-27.5527	8.38745e-67	3.81692e-66	141.73
OTX1	-6.24167	-0.491275	-81.1945	9.2885e-145	2.36249e-142	320.273
SLC4A5	-6.23808	0.39787	-56.7104	1.61522e-117	5.57908e-116	258.284
PDZD3	-6.2376	1.94543	-28.4419	7.6881e-69	3.71756e-68	146.394
UTS2	-6.23731	-0.162392	-54.2724	3.05211e-114	8.66043e-113	250.787
FAM184B	-6.23385	1.11765	-48.862	1.75718e-106	3.27314e-105	233.013
MARVELD2	-6.23304	2.47731	-53.6014	2.56536e-113	6.83558e-112	248.739
CCL20	-6.22203	1.25879	-24.2451	7.3889e-59	2.75489e-58	123.404
CLDN9	-6.22139	-0.295986	-42.6447	1.34582e-96	1.64255e-95	210.313
CES4A	-6.21363	-0.490245	-41.9538	1.9958e-95	2.3266e-94	207.622
PCSK9	-6.20569	1.96772	-28.7158	1.84612e-69	9.08706e-69	147.822
GDAP1	-6.20251	0.658855	-47.2903	4.35053e-104	7.34132e-103	227.514
WDR27	-6.2	1.20482	-52.2089	2.2959e-111	5.50897e-110	244.214
STK31	-6.19575	0.288255	-42.8373	6.38819e-97	7.90136e-96	211.057
SLC44A5	-6.19158	0.452824	-23.9782	3.43204e-58	1.25453e-57	121.881
TRPV1	-6.1865	0.47054	-50.3641	1.04288e-108	2.13913e-107	238.11
DSC3	-6.18276	-0.486166	-28.4944	5.84341e-69	2.83536e-68	146.7
TRPV3	-6.17964	0.276459	-46.2286	1.96895e-102	3.10176e-101	223.713
SLC34A2	-6.17923	-0.447933	-26.8672	3.33069e-65	1.44296e-64	138.045
SARM1	-6.17903	2.34217	-58.415	9.80357e-120	3.99831e-118	263.442
PAQR5	-6.17365	1.36409	-37.4013	2.69101e-87	2.39469e-86	188.924
STMN3	-6.17224	-0.0781515	-34.0905	6.88269e-81	4.83101e-80	174.179
PLA2G10	-6.16864	-0.289642	-47.433	2.62076e-104	4.47194e-103	228.019
PRSS21	-6.15874	0.0021787	-25.0181	9.10581e-61	3.5502e-60	127.819
FAM24B	-6.14194	0.0928194	-53.7859	1.42535e-113	3.88678e-112	249.254
UBXN10	-6.14162	1.04157	-35.1032	6.75962e-83	5.14754e-82	178.799
NINJ2	-6.12149	-0.43713	-68.8063	4.22054e-132	3.78469e-130	291.557
POU2F3	-6.11587	0.712647	-35.6799	5.07859e-84	4.00476e-83	181.389
BAIAP2L1	-6.11521	4.91201	-49.4524	2.30533e-107	4.45432e-106	235.039
HOXC11	-6.10722	-0.0456287	-34.0017	1.03722e-80	7.24037e-80	173.769
CFAP57	-6.10457	0.307913	-60.9085	7.09961e-123	3.58543e-121	270.525
FAM83G	-6.09944	2.73541	-54.1444	4.57193e-114	1.2817e-112	250.471
UBA52	-6.08692	5.44962	-70.0346	1.9015e-133	1.91367e-131	295.108
CFAP65	-6.08481	-0.476713	-44.6256	7.17154e-100	9.97244e-99	217.833
SH2D4A	-6.08063	2.91552	-44.3702	1.86583e-99	2.54396e-98	216.892
TRIM69	-6.07839	1.60414	-53.3194	6.32207e-113	1.65307e-111	247.802
AK9	-6.07309	0.137012	-53.3183	6.34384e-113	1.65567e-111	247.769
CASR	-6.07288	0.485467	-22.6898	6.44571e-55	2.17118e-54	114.334
MRAP2	-6.05006	0.348416	-35.4204	1.62167e-83	1.25682e-82	180.228
TDRD5	-6.04482	-0.384371	-39.3171	8.28041e-91	8.15737e-90	197.005
SPIRE2	-6.04355	2.9623	-46.7796	2.69803e-103	4.38868e-102	225.727
ALX3	-6.03979	-0.125326	-57.9411	3.99695e-119	1.56182e-117	261.957
FRAS1	-6.03764	2.29152	-29.6669	1.39275e-71	7.31899e-71	152.705
RNF39	-6.02915	1.1144	-42.5021	2.34099e-96	2.82068e-95	209.763
AK7	-6.02534	0.115216	-45.9394	5.63326e-102	8.65974e-101	222.665
CALB2	-6.02118	-0.234168	-26.0112	3.57779e-63	1.47726e-62	133.364
ELOVL7	-6.02083	1.9036	-33.838	2.21399e-80	1.52644e-79	172.994
PLLP	-6.01918	2.2881	-34.62	6.05994e-82	4.46406e-81	176.585
CLDN2	-6.01259	2.13665	-17.3476	2.1035e-40	5.16877e-40	80.8268
ANKUB1	-6.01257	-0.540971	-67.8681	4.66379e-131	3.79312e-129	289.182
AMN	-6.00995	3.67027	-44.4911	1.18582e-99	1.62472e-98	217.325
TINAG	-6.00387	-0.492273	-39.9841	5.33326e-92	5.53054e-91	199.744
WNT3	-6.0038	-0.434691	-56.2473	6.61913e-117	2.1942e-115	256.883
GAD1	-5.99627	-0.149387	-43.3369	9.35942e-98	1.19352e-96	212.973
ITGA2	-5.99322	4.87334	-44.7116	5.20319e-100	7.28603e-99	218.079
CEACAM19	-5.98603	1.19928	-36.8241	3.27456e-86	2.79146e-85	186.428
DHRS2	-5.98222	-0.768631	-59.1128	1.2606e-120	5.47655e-119	265.39
SOWAHA	-5.97606	-0.370296	-48.282	1.3194e-105	2.38156e-104	230.996
PNMA1	-5.97009	3.08635	-60.972	5.92588e-123	3.00352e-121	270.885
BAAT	-5.96653	-0.153868	-29.6092	1.86791e-71	9.77927e-71	152.451
LYPD6	-5.96351	1.03294	-31.174	7.43729e-75	4.27797e-74	160.281
CAPN9	-5.95952	1.64206	-23.5501	4.10246e-57	1.46588e-56	119.372
TRIM15	-5.9583	1.69519	-37.1481	8.02379e-87	7.02408e-86	187.83
PPP1R26	-5.94845	2.43827	-44.0713	5.74466e-99	7.6828e-98	215.77
SLC35F2	-5.9409	2.81778	-45.0333	1.57359e-100	2.26005e-99	219.364
PIFO	-5.93548	-0.70798	-38.8505	5.76511e-90	5.55045e-89	195.067
COBL	-5.9345	2.74593	-30.3684	4.04637e-73	2.2224e-72	156.22
SYTL5	-5.93224	0.67396	-30.7974	4.7734e-74	2.69363e-73	158.423
PPL	-5.9296	4.20017	-30.3841	3.7403e-73	2.05915e-72	156.157
CATSPER1	-5.9277	-0.733239	-53.3495	5.7408e-113	1.5039e-111	247.87
AIFM3	-5.92398	-0.219536	-48.4755	6.71929e-106	1.21915e-104	231.668
TMPRSS13	-5.92294	-0.274567	-34.6678	4.87297e-82	3.59725e-81	176.826
B3GALT5	-5.92098	4.14906	-25.1807	3.64485e-61	1.43426e-60	128.487
TTLL6	-5.9209	-0.471701	-38.1912	9.23195e-89	8.61546e-88	192.297
HOXA11	-5.9099	-0.391475	-40.4235	8.93056e-93	9.52934e-92	201.529
ITGB4	-5.90313	6.5885	-44.9702	1.98901e-100	2.83631e-99	218.975
SALL4	-5.89623	-0.592721	-39.9965	5.07057e-92	5.26985e-91	199.795
STYK1	-5.89562	2.32006	-31.6713	6.53563e-76	3.8839e-75	162.682
SPATC1L	-5.89211	-0.739745	-52.0379	4.01638e-111	9.5068e-110	243.644
SPRR1A	-5.88848	-0.238644	-23.8191	8.60352e-58	3.12366e-57	120.961
GALNT5	-5.87651	3.94672	-34.9576	1.30618e-82	9.81317e-82	178.008
NRG3	-5.87371	-0.765687	-34.3449	2.13477e-81	1.53381e-80	175.349
MANEAL	-5.87192	0.990433	-37.6773	8.22924e-88	7.45106e-87	190.111
SLC44A3	-5.86786	2.56988	-43.6011	3.41367e-98	4.44636e-97	213.99
ZKSCAN2	-5.86744	-0.109452	-47.7445	8.70665e-105	1.51113e-103	229.116
LYPD5	-5.85783	-0.80926	-56.3602	4.68859e-117	1.58129e-115	257.227
BEX2	-5.85669	-0.540596	-35.7833	3.20411e-84	2.54239e-83	181.849
ARHGAP40	-5.84814	-0.652373	-33.955	1.28745e-80	8.96472e-80	173.553
XIST	-5.84254	0.201014	-14.713	8.79979e-33	1.85504e-32	63.334
SDCBP2	-5.84044	4.54783	-42.5267	2.12752e-96	2.57456e-95	209.767
PRSS16	-5.83325	1.4129	-39.5599	3.0378e-91	3.05066e-90	198.007
GSTA1	-5.82964	-0.438269	-29.1009	2.51995e-70	1.27354e-69	149.847
LMNTD2	-5.82583	2.41129	-38.5162	2.34125e-89	2.22197e-88	193.655
FBXO41	-5.80413	2.4425	-40.1682	2.51781e-92	2.64824e-91	200.488
TRIM10	-5.80346	0.156986	-38.8781	5.13775e-90	4.95328e-89	195.182
HTR1D	-5.79428	0.907632	-35.9394	1.60107e-84	1.28352e-83	182.542
BPIFB1	-5.79387	-0.429616	-29.412	5.10873e-71	2.64298e-70	151.444
GLB1L2	-5.79101	2.87091	-25.314	1.72577e-61	6.83904e-61	129.387
CYP2R1	-5.78859	1.73462	-56.2518	6.52887e-117	2.16941e-115	256.932
IL23A	-5.78587	-0.0536508	-45.2145	8.05119e-101	1.16834e-99	220.013
TSNAXIP1	-5.78149	0.589866	-59.4112	5.27885e-121	2.36685e-119	266.252
DMBX1	-5.77896	-0.559669	-45.4784	3.04409e-101	4.55442e-100	220.983
SLC27A5	-5.77702	0.665481	-55.422	8.38787e-116	2.61332e-114	254.36
MFSD2A	-5.76847	1.5756	-35.4759	1.26459e-83	9.84436e-83	180.471
PCNX2	-5.76814	2.54332	-51.3212	4.25831e-110	9.4705e-109	241.349
CXCL3	-5.76713	1.80987	-21.8349	1.07509e-52	3.42428e-52	109.182
LLGL2	-5.75668	5.32671	-44.5913	8.15345e-100	1.13041e-98	217.6
MST1	-5.75498	0.793558	-40.6443	3.65986e-93	3.96645e-92	202.42
APOM	-5.75375	0.69443	-60.0917	7.35946e-122	3.55005e-120	268.207
ADTRP	-5.74665	0.526731	-27.2729	3.74222e-66	1.66826e-65	140.234
LCN2	-5.74439	4.86064	-20.5277	3.20647e-49	9.43725e-49	100.82
CYSRT1	-5.73739	-0.554689	-44.6836	5.77553e-100	8.07132e-99	218.049
TC2N	-5.72777	3.97619	-34.3706	1.89701e-81	1.36368e-80	175.322
GIPR	-5.72464	2.40767	-25.8476	8.83949e-63	3.61039e-62	132.404
FOXJ1	-5.72257	0.422864	-22.8117	3.13082e-55	1.06329e-54	115.057
LCOR	-5.71564	3.24251	-47.2486	5.04602e-104	8.48334e-103	227.401
EVPL	-5.71356	4.42126	-39.6765	1.88092e-91	1.90668e-90	198.363
H2BC11	-5.71211	-0.447807	-43.923	1.00622e-98	1.33169e-97	215.198
PLB1	-5.70855	0.32361	-44.2805	2.61327e-99	3.53891e-98	216.543
NUDT15	-5.69809	2.37555	-66.9096	5.60579e-130	4.19355e-128	286.862
SEC14L4	-5.69111	-0.627645	-37.7949	4.97918e-88	4.54659e-87	190.613
STYXL1	-5.68089	2.22804	-53.1389	1.12847e-112	2.90721e-111	247.245
KRT5	-5.67937	-0.297403	-17.3245	2.44767e-40	6.00709e-40	80.7338
L3MBTL4	-5.67866	-0.770075	-35.8905	1.98896e-84	1.59173e-83	182.326
PDZK1IP1	-5.661	3.66346	-25.3928	1.11046e-61	4.42443e-61	129.736
EFHC2	-5.65677	-0.265927	-38.9911	3.20668e-90	3.10868e-89	195.653
PHACTR3	-5.6566	0.539712	-29.818	6.46897e-72	3.43042e-71	153.512
SLC5A10	-5.65576	0.12253	-53.3862	5.10351e-113	1.3445e-111	247.985
DAB1	-5.654	-0.743924	-69.7931	3.48426e-133	3.43249e-131	294.02
SLC10A5	-5.63575	-0.777576	-74.7539	2.00999e-138	3.02341e-136	305.921
SPOCD1	-5.62751	-0.2446	-34.3145	2.45452e-81	1.75859e-80	175.21
NAGS	-5.62038	0.4608	-36.5526	1.07215e-85	8.95425e-85	185.245
ILDR1	-5.61897	1.67916	-30.0819	1.70534e-72	9.19307e-72	154.833
PLCH2	-5.61493	1.06592	-32.2256	4.4828e-77	2.76743e-76	165.395
ABCC6	-5.61191	0.512052	-40.0479	4.10961e-92	4.29334e-91	200.005
CELSR1	-5.61154	2.9892	-34.0639	7.78309e-81	5.44388e-80	173.994
SYTL1	-5.61066	3.12332	-27.3212	2.88943e-66	1.29345e-65	140.379
RASSF7	-5.60976	4.05035	-57.7717	6.6231e-119	2.52454e-117	261.642
AURKC	-5.60885	-0.753687	-65.8441	9.24527e-129	6.27826e-127	283.95
FANK1	-5.60822	0.574231	-44.6914	5.61016e-100	7.84805e-99	218.078
NPFFR1	-5.60615	-0.762769	-54.0205	6.7674e-114	1.88209e-112	249.995
MIOX	-5.60316	-0.79534	-44.3569	1.96086e-99	2.67093e-98	216.83
HCN3	-5.59582	1.63878	-47.5662	1.63481e-104	2.81642e-103	228.5
SULT1E1	-5.58949	-0.0118547	-21.0877	1.01487e-50	3.09437e-50	104.66
GSTO2	-5.58613	2.98573	-62.3499	1.22664e-124	6.89138e-123	274.734
TGFA	-5.57845	3.65726	-50.064	2.87313e-108	5.77474e-107	237.165
MBNL3	-5.57653	2.71177	-46.4929	7.56807e-103	1.2017e-101	224.695
GJB4	-5.57401	1.82366	-30.3229	5.08116e-73	2.78528e-72	156.041
THEM5	-5.57249	-0.848306	-44.8752	2.83049e-100	4.00362e-99	218.76
NR0B2	-5.56833	-0.209752	-29.5696	2.2847e-71	1.19301e-70	152.25
RIMKLA	-5.56586	0.653615	-31.1217	9.61668e-75	5.51117e-74	160.026
STARD10	-5.56474	4.22537	-39.5159	3.64157e-91	3.64131e-90	197.715
SLC9C1	-5.56327	-0.800482	-58.9811	1.85353e-120	7.92937e-119	265.006
CCNO	-5.56218	0.760739	-46.6351	4.53497e-103	7.28354e-102	225.177
MCIDAS	-5.56035	-0.926162	-73.274	6.77979e-137	9.11947e-135	302.455
LARP1B	-5.55312	2.78986	-59.8014	1.70138e-121	7.96008e-120	267.513
NUP62CL	-5.54068	0.466593	-45.151	1.018e-100	1.47115e-99	219.78
LSR	-5.53439	5.93369	-43.8298	1.43229e-98	1.88488e-97	214.699
HSBP1L1	-5.52766	2.04844	-47.6673	1.14363e-104	1.97266e-103	228.864
SLC16A5	-5.52739	2.97642	-45.7132	1.2868e-101	1.95239e-100	221.865
TMEM63C	-5.51779	-0.43844	-50.3615	1.052e-108	2.15467e-107	238.101
CRYBG2	-5.51658	2.54489	-33.1463	5.6147e-79	3.66685e-78	169.739
PSORS1C2	-5.51367	0.138104	-36.057	9.50599e-85	7.70448e-84	183.064
H2AC11	-5.51108	-1.00311	-72.2654	7.74842e-136	9.50813e-134	300.054
ELL3	-5.51079	1.61333	-40.0129	4.74157e-92	4.93893e-91	199.862
CLDN1	-5.49386	5.05602	-27.677	4.32805e-67	1.98314e-66	142.053
IGSF9B	-5.48538	-0.571062	-38.9335	4.07712e-90	3.94432e-89	195.413
ZDHHC23	-5.48247	2.41095	-43.19	1.64302e-97	2.08002e-96	212.42
ARHGAP8	-5.48024	2.45999	-35.3685	2.04706e-83	1.5795e-82	179.97
PGC	-5.47718	-0.357316	-21.4363	1.20585e-51	3.73862e-51	106.793
SUCNR1	-5.47664	-0.0925153	-23.351	1.31143e-56	4.61991e-56	118.235
CDHR3	-5.46681	0.708846	-40.3168	1.37622e-92	1.46402e-91	201.097
LRRC66	-5.46632	1.42204	-29.1086	2.42272e-70	1.22662e-69	149.88
CNTN3	-5.45394	-0.976347	-34.1878	4.39434e-81	3.11095e-80	174.627
GRTP1	-5.45372	2.29697	-42.4077	3.38005e-96	4.04479e-95	209.4
RAPGEFL1	-5.4501	4.38011	-36.4137	1.97172e-85	1.6321e-84	184.468
CCDC190	-5.44274	-0.653759	-27.8164	2.06542e-67	9.60543e-67	143.133
ATP6V1B1	-5.44068	-0.432864	-35.9578	1.47546e-84	1.18486e-83	182.625
GRHL3	-5.43854	-0.00157296	-34.2998	2.62533e-81	1.87855e-80	175.143
GSDMC	-5.43797	-0.946687	-36.8432	3.01441e-86	2.57597e-85	186.513
CCDC150	-5.43729	0.645991	-43.9242	1.00156e-98	1.32679e-97	215.203
USP9Y	-5.43147	-0.709427	-23.1777	3.62106e-56	1.26102e-55	117.217
ELF5	-5.43132	-0.819212	-30.5328	1.77936e-73	9.87363e-73	157.107
CACNG4	-5.42695	0.61563	-22.4876	2.14378e-54	7.11489e-54	113.131
TUT1	-5.42315	7.24262	-98.9854	4.72091e-160	3.88476e-157	356.221
CYB5R2	-5.42168	1.73794	-37.5699	1.30394e-87	1.17153e-86	189.648
LCN12	-5.42018	-0.519973	-49.042	9.44003e-107	1.78696e-105	233.623
FAM83A	-5.41665	2.41183	-20.1304	3.80421e-48	1.09343e-47	98.6595
TMEM217	-5.41477	-0.590611	-59.1182	1.24083e-120	5.40747e-119	265.402
ZIC2	-5.41046	-0.293733	-35.3215	2.52764e-83	1.94709e-82	179.785
CLMN	-5.40805	4.25241	-45.786	9.86082e-102	1.49938e-100	222.084
IGSF9	-5.40413	3.47691	-28.1819	3.00128e-68	1.43098e-67	144.915
KLK9	-5.40399	-0.228926	-28.5816	3.70932e-69	1.80737e-68	147.157
ANKDD1A	-5.39949	0.618964	-29.4685	3.82775e-71	1.98614e-70	151.733
CRCT1	-5.39687	-0.915149	-32.7094	4.43902e-78	2.82261e-77	167.709
ACOX2	-5.39661	-0.73711	-39.3989	5.90389e-91	5.84912e-90	197.343
ODF3B	-5.38818	1.2137	-39.2488	1.09881e-90	1.07793e-89	196.723
CNGA1	-5.38309	-0.378559	-35.3739	1.99792e-83	1.54329e-82	180.02
HSH2D	-5.38274	3.02558	-36.424	1.88503e-85	1.56496e-84	184.632
PRR29	-5.3806	0.425804	-31.896	2.19649e-76	1.32959e-75	163.807
CFAP73	-5.37453	1.06465	-44.1231	4.72473e-99	6.33694e-98	215.953
ANKFN1	-5.37211	-0.944497	-51.2693	5.05808e-110	1.12313e-108	241.123
S100A5	-5.36837	-0.545638	-52.8872	2.53901e-112	6.44613e-111	246.389
ARHGEF37	-5.36743	2.51716	-36.7146	5.27985e-86	4.45745e-85	185.931
TUBAL3	-5.36683	-1.06787	-54.9412	3.74131e-115	1.12312e-113	252.875
PSAPL1	-5.36367	-0.761649	-29.9113	4.03354e-72	2.15199e-71	153.985
IMPG1	-5.35618	-0.775556	-61.4395	1.57614e-123	8.25793e-122	272.017
HOXA10	-5.35484	1.49535	-18.9973	4.87263e-45	1.31134e-44	91.5528
MKRN2OS	-5.35481	0.599264	-46.4005	1.0565e-102	1.67566e-101	224.334
NIPAL1	-5.35174	2.05463	-29.8041	6.94049e-72	3.67906e-71	153.419
PAX6	-5.34728	-0.00712364	-38.6612	1.27343e-89	1.21514e-88	194.276
IGF2BP3	-5.34607	3.59001	-30.9197	2.60542e-74	1.47799e-73	158.888
SERPINA6	-5.34029	-1.00783	-31.4878	1.59796e-75	9.36483e-75	161.821
VNN1	-5.33833	3.28822	-18.1715	9.83242e-43	2.5326e-42	86.0744
CDX1	-5.33302	-0.860566	-25.88	7.38532e-63	3.02086e-62	132.639
TMC7	-5.33092	2.82922	-39.4221	5.36303e-91	5.32081e-90	197.42
LRRIQ4	-5.32638	-0.997025	-57.761	6.83912e-119	2.5998e-117	261.425
TMPRSS11E	-5.32448	-0.996628	-35.9749	1.36788e-84	1.101e-83	182.7
PABPC1L	-5.32393	3.3993	-48.7691	2.42393e-106	4.49713e-105	232.735
TRIM66	-5.31714	2.6701	-47.206	5.87324e-104	9.82784e-103	227.247
ACBD7	-5.31352	-0.881342	-59.5076	3.98827e-121	1.81143e-119	266.53
ABCC2	-5.31003	-0.489373	-36.0191	1.12432e-84	9.09138e-84	182.896
LPO	-5.30936	-0.900571	-67.7933	5.65673e-131	4.52183e-129	288.991
PKP1	-5.29873	1.7461	-21.2755	3.21533e-51	9.89425e-51	105.791
SERPINB7	-5.2986	-0.282597	-27.2613	3.98312e-66	1.77395e-65	140.172
FRMD5	-5.2939	1.11983	-37.2292	5.6505e-87	4.97763e-86	188.186
LRRC69	-5.2913	-0.737301	-59.5227	3.81747e-121	1.7395e-119	266.572
CCDC85C	-5.28704	3.07707	-52.1545	2.7423e-111	6.54642e-110	244.106
FOXL1	-5.28475	2.38142	-26.5905	1.49539e-64	6.37969e-64	136.494
HCAR1	-5.28452	1.54144	-27.4742	1.27439e-66	5.76194e-66	141.303
SYT8	-5.27821	4.08738	-24.2853	5.86798e-59	2.1925e-58	123.388
RPTN	-5.2763	-1.0594	-31.2301	5.6455e-75	3.2567e-74	160.559
MMEL1	-5.26715	2.00228	-44.7505	4.50106e-100	6.30916e-99	218.307
EPB42	-5.2665	-0.736983	-59.1448	1.14792e-120	5.03395e-119	265.48
CHST5	-5.26487	-0.621763	-29.949	3.33322e-72	1.78311e-71	154.176
CNIH3	-5.26252	-0.930312	-59.1111	1.26704e-120	5.48444e-119	265.383
CALB1	-5.25992	-1.0566	-27.865	1.59644e-67	7.44171e-67	143.39
SPATA17	-5.24643	-0.607961	-46.7026	3.5566e-103	5.75183e-102	225.419
GAN	-5.24525	3.23949	-39.9996	5.00544e-92	5.20603e-91	199.774
CCDC183	-5.2446	1.90495	-31.6162	8.54146e-76	5.05442e-75	162.435
RIBC2	-5.242	-0.273063	-45.8508	7.78025e-102	1.19079e-100	222.343
MAB21L4	-5.2355	1.03512	-28.9133	6.63452e-70	3.30992e-69	148.877
ISL1	-5.2354	-0.243836	-26.7266	7.13452e-65	3.06338e-64	137.284
LAMP5	-5.22822	-0.924536	-36.4986	1.35879e-85	1.13009e-84	185.008
SPDYA	-5.22022	2.69489	-60.996	5.53539e-123	2.82608e-121	270.909
PP2D1	-5.21789	0.299544	-51.8873	6.57998e-111	1.53925e-109	243.151
H2BC15	-5.20527	-0.589791	-48.6798	3.30314e-106	6.10404e-105	232.375
RHCG	-5.20422	-0.969598	-32.8898	1.88607e-78	1.20973e-77	168.565
MDH1B	-5.20405	-1.0709	-58.8216	2.95926e-120	1.23943e-118	264.543
CEL	-5.20316	-0.846027	-43.9751	8.26195e-99	1.10073e-97	215.395
RP1L1	-5.20281	-0.935034	-50.4584	7.59065e-109	1.56616e-107	238.427
SP5	-5.20016	-0.995115	-55.2508	1.4266e-115	4.40546e-114	253.832
ITGA3	-5.19554	6.49629	-52.8345	3.00958e-112	7.58577e-111	246.251
FAM110C	-5.193	2.32113	-31.2226	5.85594e-75	3.3767e-74	160.491
LY6G5B	-5.1922	2.17173	-42.1737	8.4273e-96	9.99064e-95	208.487
CHML	-5.19182	2.39435	-29.4136	5.06686e-71	2.62228e-70	151.411
BGLAP	-5.19076	-0.664303	-40.0946	3.3975e-92	3.56012e-91	200.195
HOOK1	-5.18926	2.78584	-34.2777	2.90565e-81	2.07383e-80	174.995
EDN2	-5.18863	-1.10184	-46.6379	4.48836e-103	7.22528e-102	225.188
CYBRD1	-5.185	2.00153	-17.7984	1.1073e-41	2.78847e-41	83.7957
MEI4	-5.18371	-1.04259	-48.6241	4.00818e-106	7.38741e-105	232.184
CCL28	-5.17989	2.77444	-28.4537	7.22733e-69	3.5008e-68	146.415
SERPINB11	-5.17786	-1.09568	-32.7648	3.41077e-78	2.17373e-77	167.972
VWA5B1	-5.17781	-0.77788	-31.8745	2.43719e-76	1.47337e-75	163.703
PPM1N	-5.17738	0.512918	-34.3201	2.39175e-81	1.71581e-80	175.236
FRAT1	-5.17455	-0.0220139	-43.469	5.64859e-98	7.28949e-97	213.477
TMED6	-5.17391	-0.915584	-59.5722	3.30549e-121	1.52107e-119	266.716
MGST2	-5.17319	3.60471	-38.7986	7.16089e-90	6.87534e-89	194.781
ALDH1A1	-5.16752	4.74198	-20.1386	3.61285e-48	1.03928e-47	98.3951
CPLX1	-5.16532	-0.718437	-49.3013	3.86916e-107	7.41448e-106	234.511
CLHC1	-5.16432	0.688958	-51.2595	5.22488e-110	1.15467e-108	241.091
MIR25	-5.1623	-0.00115314	-53.5735	2.80469e-113	7.4591e-112	248.58
JSRP1	-5.16102	3.93728	-28.7609	1.46081e-69	7.2133e-69	147.884
DNASE1	-5.15898	3.41952	-78.1998	7.11857e-142	1.46444e-139	314.24
DYRK4	-5.15842	0.985858	-33.4608	1.28332e-79	8.56094e-79	171.253
RIMKLB	-5.15785	1.14515	-21.0442	1.32565e-50	4.03143e-50	104.39
ZIC5	-5.15561	-0.58583	-37.6232	1.03752e-87	9.36378e-87	189.88
RAB9B	-5.15465	-1.04291	-59.2162	9.32074e-121	4.1262e-119	265.689
SOX2	-5.1523	-0.43764	-24.562	1.20738e-59	4.58099e-59	125.233
SEMA4G	-5.1502	4.32053	-36.5009	1.34465e-85	1.119e-84	184.854
LRRIQ1	-5.14773	-0.966868	-42.9276	4.50727e-97	5.60464e-96	211.405
C2CD4A	-5.14502	0.130605	-26.3469	5.65634e-64	2.37617e-63	135.211
PIP5K1B	-5.14298	1.71443	-26.279	8.20377e-64	3.436e-63	134.826
TEX45	-5.14275	-0.874463	-51.8059	8.5992e-111	2.0049e-109	242.886
SPATA33	-5.13905	1.32705	-50.917	1.63313e-109	3.45627e-108	239.96
MEIOC	-5.13357	0.540144	-46.518	6.91308e-103	1.10145e-101	224.757
MBOAT2	-5.1334	4.32573	-38.9462	3.86706e-90	3.74628e-89	195.334
PNPLA3	-5.12971	1.55128	-28.9068	6.85994e-70	3.41995e-69	148.839
TTC39A	-5.12542	2.81714	-37.142	8.23672e-87	7.20147e-86	187.777
HES2	-5.12518	-0.379414	-29.8455	5.62602e-72	2.99248e-71	153.653
BCO1	-5.12516	0.891816	-35.7145	4.35321e-84	3.43857e-83	181.543
KREMEN2	-5.1215	-0.623164	-47.8849	5.31049e-105	9.28605e-104	229.608
MCMDC2	-5.11505	0.186635	-49.2166	5.17493e-107	9.87614e-106	234.222
FBXO2	-5.11423	0.804461	-26.8751	3.19119e-65	1.38338e-64	138.088
WDR17	-5.11241	-0.972296	-40.5147	6.1755e-93	6.63001e-92	201.897
S100A3	-5.11226	-0.0033607	-36.0172	1.13394e-84	9.16392e-84	182.888
SLC1A1	-5.11201	2.93183	-25.6434	2.74465e-62	1.10904e-61	131.224
ADAMTS13	-5.109	0.457852	-41.2265	3.54841e-94	3.98704e-93	204.749
ACTBL2	-5.1075	-1.13609	-50.4823	7.00409e-109	1.45156e-107	238.508
TJP3	-5.10475	3.92493	-38.5	2.50667e-89	2.37734e-88	193.498
C2CD4D	-5.10328	-1.14613	-84.4305	9.16468e-148	3.20512e-145	327.066
ACTL10	-5.10247	-0.254043	-51.1762	6.88908e-110	1.50345e-108	240.813
ZSWIM5	-5.10208	0.39348	-35.6319	6.29225e-84	4.94507e-83	181.175
TRIM29	-5.10154	4.64097	-19.6309	8.75423e-47	2.43707e-46	95.212
BEND7	-5.10082	2.32507	-37.1492	7.98669e-87	6.99598e-86	187.827
SLC26A3	-5.10053	-1.15968	-37.975	2.31051e-88	2.13485e-87	191.38
LSAMP	-5.09686	-0.41112	-37.6105	1.09556e-87	9.86847e-87	189.825
FGF20	-5.09558	-0.948386	-48.3732	9.59738e-106	1.73684e-104	231.314
ZPLD1	-5.09092	-1.07703	-39.3799	6.38542e-91	6.30831e-90	197.265
TNFSF15	-5.08373	2.0968	-28.8208	1.07082e-69	5.31004e-69	148.374
WNT7B	-5.08368	1.56145	-22.5287	1.67885e-54	5.58779e-54	113.367
MAPK8IP2	-5.07889	-0.325035	-35.5608	8.64598e-84	6.76068e-83	180.857
CASKIN1	-5.07879	1.93375	-52.9376	2.15745e-112	5.50741e-111	246.578
RPP25	-5.07674	1.80406	-36.7038	5.53517e-86	4.67018e-85	185.901
SPRR2D	-5.07541	-1.20531	-36.3808	2.27927e-85	1.88e-84	184.491
XRCC5	-5.07502	6.11293	-92.6236	6.55313e-155	3.39525e-152	344.424
TFAP2E	-5.0747	-0.559503	-47.2011	5.97718e-104	9.98982e-103	227.196
R3HDML	-5.06856	-0.691125	-35.9695	1.4005e-84	1.1266e-83	182.677
SPATA32	-5.0659	-1.12387	-81.9637	1.75094e-145	4.80274e-143	321.913
SYNE1	-5.0647	0.235719	-27.4257	1.652e-66	7.44516e-66	141.053
CNFN	-5.06468	-1.08554	-39.4625	4.54051e-91	4.5208e-90	197.606
SPOCK1	-5.05521	-0.885177	-31.7454	4.55901e-76	2.73131e-75	163.077
RNF207	-5.05272	3.29844	-42.5087	2.28181e-96	2.7565e-95	209.773
CYP24A1	-5.04822	-1.13997	-29.8235	6.28908e-72	3.33755e-71	153.539
PIP5KL1	-5.04645	-0.285482	-41.292	2.73368e-94	3.07654e-93	205.009
EDN3	-5.04575	-0.637173	-27.9466	1.03701e-67	4.86964e-67	143.824
CLTRN	-5.04496	-0.642292	-31.7443	4.58255e-76	2.74423e-75	163.072
KCNJ3	-5.043	-0.141426	-22.6883	6.50165e-55	2.18949e-54	114.327
RAB27B	-5.03639	3.97579	-36.9788	1.67104e-86	1.44208e-85	186.978
NEK5	-5.02982	-0.873018	-52.3052	1.67698e-111	4.0728e-110	244.512
TRPM8	-5.02878	-0.899213	-39.996	5.0805e-92	5.27626e-91	199.793
BDH1	-5.02421	3.26464	-40.4263	8.83165e-93	9.43098e-92	201.509
UCN	-5.022	-1.21249	-85.0827	2.34211e-148	8.40096e-146	328.405
LRRC34	-5.01944	0.211281	-39.7338	1.48631e-91	1.51324e-90	198.721
IVL	-5.01925	-1.113	-27.9716	9.08985e-68	4.27476e-67	143.954
ROS1	-5.01866	-0.97794	-34.4937	1.07929e-81	7.8591e-81	176.031
SLC30A10	-5.01714	-0.360985	-30.5292	1.81193e-73	1.00464e-72	157.09
MIR93	-5.01597	-1.14678	-75.3888	4.53182e-139	7.37159e-137	307.393
B3GNT5	-5.0127	3.70002	-37.3652	3.14312e-87	2.79169e-86	188.678
MAPK15	-5.00895	2.76347	-27.8738	1.52423e-67	7.11225e-67	143.362
CCNB3	-5.00778	-1.00197	-67.2075	2.5791e-130	1.97153e-128	287.491
PCBD1	-5.00759	3.63266	-54.6075	1.06294e-114	3.09137e-113	251.964
VSNL1	-4.99736	-0.680153	-34.4742	1.17998e-81	8.5749e-81	175.943
LDOC1	-4.9956	-0.838122	-27.5509	8.46716e-67	3.85194e-66	141.721
HSD17B1	-4.9933	1.77281	-50.5027	6.54037e-109	1.35747e-107	238.588
SLC34A3	-4.9913	-1.08642	-59.8085	1.66654e-121	7.82325e-120	267.397
GJB3	-4.97665	3.36631	-27.6778	4.31042e-67	1.97635e-66	142.257
SLFNL1	-4.9759	-0.663074	-53.2539	7.79838e-113	2.02772e-111	247.563
LANCL3	-4.97541	0.0228721	-36.3253	2.90886e-85	2.39506e-84	184.248
BICD1	-4.97468	2.2043	-38.038	1.76764e-88	1.63975e-87	191.64
ATP13A4	-4.97451	0.469827	-24.7629	3.85503e-60	1.48399e-59	126.375
BTBD16	-4.97123	0.115548	-31.3584	3.00817e-75	1.7512e-74	161.19
STPG3	-4.97043	-0.666507	-48.5429	5.31476e-106	9.69338e-105	231.901
ALKAL1	-4.96473	-1.17692	-57.7856	6.35456e-119	2.44214e-117	261.499
TFAP2C	-4.95393	-0.513866	-22.5172	1.79686e-54	5.97487e-54	113.309
CLCA1	-4.95214	-0.499444	-19.1851	1.47321e-45	4.00403e-45	92.7638
LYPD2	-4.9501	-0.911575	-30.1129	1.45874e-72	7.87886e-72	155.002
PPP1R36	-4.94652	0.780571	-39.3113	8.48208e-91	8.35016e-90	196.981
PLA2G4F	-4.94534	1.45942	-28.0596	5.71431e-68	2.70516e-67	144.415
GSDMA	-4.9393	-0.714171	-34.4234	1.48913e-81	1.07767e-80	175.71
SOX9	-4.93909	4.81562	-40.6276	3.91537e-93	4.2295e-92	202.202
SLC45A1	-4.93718	-1.0471	-51.412	3.15191e-110	7.13465e-109	241.594
DMRTA1	-4.93387	-0.0304638	-27.1721	6.43038e-66	2.84847e-65	139.693
NECAB3	-4.92995	1.98465	-53.8563	1.13967e-113	3.12604e-112	249.508
GPRIN1	-4.92508	1.30542	-28.2119	2.56491e-68	1.22585e-67	145.219
CRISP3	-4.91593	-0.986598	-29.801	7.05144e-72	3.73646e-71	153.425
SNAP25	-4.91484	-1.18533	-39.026	2.77242e-90	2.69142e-89	195.798
GJD3	-4.91293	-0.995424	-61.2102	3.01454e-123	1.55038e-121	271.375
NEK10	-4.91227	-0.916684	-50.4443	7.96091e-109	1.64014e-107	238.379
FANCD2OS	-4.91117	-0.348614	-54.3775	2.19077e-114	6.26721e-113	251.114
TMEM74B	-4.91089	0.545493	-25.3636	1.30701e-61	5.19575e-61	129.762
UBAP1L	-4.90911	0.688631	-40.6123	4.16443e-93	4.49161e-92	202.291
FAM131C	-4.9089	-1.248	-66.4649	1.79668e-129	1.29555e-127	285.576
CDH16	-4.9089	-1.22143	-54.0637	5.90338e-114	1.64507e-112	250.133
BEX4	-4.90552	-0.831031	-28.1988	2.74677e-68	1.31097e-67	145.153
PLD6	-4.90528	-0.623716	-46.6111	4.94293e-103	7.91152e-102	225.09
KCNK5	-4.90504	3.65156	-30.693	8.01439e-74	4.48632e-73	157.753
FN3K	-4.90442	1.13791	-33.395	1.74579e-79	1.15688e-78	170.945
TMPRSS11D	-4.89831	-1.34497	-51.1222	8.24405e-110	1.79078e-108	240.639
LY6G5C	-4.89542	-0.630404	-47.433	2.62134e-104	4.47194e-103	228.017
LRRC43	-4.89428	-1.1736	-57.3303	2.48403e-118	9.14451e-117	260.146
SLC26A7	-4.89051	-0.962778	-36.6638	6.59139e-86	5.53795e-85	185.731
RAG1	-4.89042	-0.152764	-35.106	6.67619e-83	5.08678e-82	178.814
PTPRR	-4.88821	2.04383	-28.0228	6.93824e-68	3.2757e-67	144.201
GPRC5D	-4.88794	0.37297	-38.3444	4.82928e-89	4.54317e-88	192.944
PLPP4	-4.88769	-1.29026	-50.8131	2.31054e-109	4.86046e-108	239.613
LHX4	-4.88755	0.472989	-35.7591	3.56893e-84	2.83026e-83	181.741
FAM83H	-4.88605	5.04375	-58.5932	5.79331e-120	2.37661e-118	264.068
APOB	-4.88113	-0.952886	-29.1079	2.43029e-70	1.23001e-69	149.883
UPK3A	-4.88063	-1.17187	-42.7961	7.49062e-97	9.23227e-96	210.898
PINLYP	-4.8782	-1.24198	-58.8175	2.99515e-120	1.25072e-118	264.533
MEI1	-4.87377	-0.718638	-39.5418	3.27408e-91	3.28088e-90	197.932
FXYD3	-4.87265	6.45896	-30.3394	4.67895e-73	2.56782e-72	155.756
REEP6	-4.86724	1.12066	-29.7235	1.04445e-71	5.50519e-71	153.031
ATP8B3	-4.86708	-0.0870957	-33.5409	8.82354e-80	5.92571e-79	171.629
B3GNT6	-4.86248	0.580527	-20.0978	4.66218e-48	1.33783e-47	98.5228
MIR331	-4.85822	-1.06731	-62.3128	1.36036e-124	7.58173e-123	274.448
RPS6KL1	-4.85743	1.59601	-42.4731	2.62092e-96	3.15144e-95	209.65
ISL2	-4.85451	-1.09111	-57.1533	4.23168e-118	1.52964e-116	259.615
SLC25A21	-4.85374	-0.857994	-45.6469	1.64018e-101	2.47513e-100	221.6
PKP2	-4.85325	3.84357	-37.6814	8.08801e-88	7.32793e-87	190.024
ESRP2	-4.85321	4.40976	-53.8914	1.01925e-113	2.80123e-112	249.696
ITPKA	-4.85155	0.63572	-26.9302	2.36831e-65	1.03113e-64	138.386
SRMS	-4.85071	0.393184	-34.4619	1.24839e-81	9.05797e-81	175.886
TMEM232	-4.8497	-1.15823	-67.3148	1.95185e-130	1.50024e-128	287.769
CCN6	-4.84964	0.513726	-23.9409	4.25658e-58	1.5539e-57	121.665
LUZP2	-4.84959	-0.974081	-36.8374	3.09048e-86	2.63775e-85	186.488
ABCB11	-4.84912	-1.14879	-66.2334	3.30362e-129	2.32233e-127	284.971
QRICH2	-4.84842	-0.348641	-42.5724	1.78153e-96	2.16148e-95	210.033
SLC39A5	-4.8443	1.52644	-24.0106	2.84661e-58	1.04189e-57	122.063
ABCG5	-4.84426	-1.02134	-43.9748	8.27167e-99	1.10097e-97	215.394
SNORD110	-4.84139	-0.686698	-54.9996	3.11792e-115	9.42043e-114	253.053
WNK2	-4.84057	1.21804	-20.1368	3.65354e-48	1.05055e-47	98.765
ACP7	-4.83696	-1.19302	-36.016	1.13973e-84	9.20537e-84	182.882
FBXO43	-4.83503	-1.02994	-50.8425	2.0945e-109	4.41265e-108	239.709
NWD2	-4.83441	-0.942772	-44.0487	6.25581e-99	8.35043e-98	215.672
GP6	-4.83401	-1.09638	-59.2927	7.45593e-121	3.32169e-119	265.911
ARR3	-4.83399	-0.997113	-61.9042	4.26264e-124	2.33844e-122	273.315
NUTM1	-4.83016	-1.11917	-59.2541	8.34487e-121	3.70592e-119	265.799
SLC5A12	-4.82969	-1.18204	-48.0653	2.81787e-105	4.99609e-104	230.242
CELF6	-4.82964	-0.829737	-52.5796	6.87037e-112	1.71014e-110	245.399
SLC5A9	-4.82382	-0.144368	-32.8672	2.09924e-78	1.34461e-77	168.459
JHY	-4.8234	0.208204	-29.6122	1.83982e-71	9.63942e-71	152.467
IQUB	-4.81944	-1.05119	-48.1315	2.23424e-105	4.00189e-104	230.472
NPB	-4.81719	-0.152015	-44.3511	2.00438e-99	2.72755e-98	216.807
CBS	-4.8139	-0.200181	-26.7581	6.01496e-65	2.58823e-64	137.455
LY6G6C	-4.81348	-0.915682	-38.8008	7.0959e-90	6.81762e-89	194.86
SIGLEC15	-4.81346	0.488382	-19.2891	7.60842e-46	2.07798e-45	93.4234
CAPS2	-4.80966	0.101553	-38.0667	1.56538e-88	1.45309e-87	191.769
TPPP2	-4.8053	-1.09358	-47.9251	4.61053e-105	8.09244e-104	229.751
MIP	-4.80504	-0.0802887	-47.0199	1.14095e-103	1.87773e-102	226.552
KCND2	-4.80447	-1.28856	-53.7603	1.54635e-113	4.18412e-112	249.177
CDSN	-4.79791	0.913715	-32.5143	1.1247e-77	7.07756e-77	166.779
TCTE3	-4.79023	-1.0029	-64.5845	2.68208e-127	1.71322e-125	280.617
TRHDE	-4.78525	-0.574799	-23.4376	7.90629e-57	2.80145e-56	118.742
FOXD4	-4.78498	-1.13667	-55.7864	2.72211e-116	8.67417e-115	255.479
FAM169A	-4.78364	0.804675	-32.3717	2.22345e-77	1.38733e-76	166.098
TLX1	-4.78202	-0.0574611	-25.2223	2.88644e-61	1.1371e-60	128.971
FAM227B	-4.77745	0.891493	-43.4263	6.6478e-98	8.5553e-97	213.315
BCAN	-4.77622	0.546395	-34.603	6.55026e-82	4.82018e-81	176.531
CCDC151	-4.76936	0.618525	-48.5654	4.91371e-106	8.98534e-105	231.981
SHANK2	-4.76809	2.45735	-42.9546	4.0627e-97	5.06534e-96	211.516
PLA2G4D	-4.76736	-1.05856	-58.2878	1.42799e-119	5.77347e-118	262.98
LIPM	-4.764	-0.315305	-38.4528	3.05812e-89	2.88859e-88	193.401
SLC2A2	-4.764	-1.26832	-50.1389	2.22992e-108	4.50786e-107	237.356
MPZL2	-4.76356	4.63782	-23.975	3.49576e-58	1.27749e-57	121.52
NCMAP	-4.76216	1.32911	-25.6193	3.13734e-62	1.26443e-61	131.189
FAM155A	-4.76214	-0.190867	-23.6671	2.07796e-57	7.47841e-57	120.079
FUT1	-4.75982	0.387225	-28.4341	8.00839e-69	3.87109e-68	146.386
TMPRSS9	-4.7597	-0.508487	-52.9951	1.79249e-112	4.60094e-111	246.734
COL22A1	-4.759	0.321721	-19.9799	9.75501e-48	2.77815e-47	97.7847
TACR2	-4.75665	-1.17865	-54.6275	9.98487e-115	2.92827e-113	251.9
ALDH8A1	-4.75537	-1.18268	-64.349	5.06805e-127	3.10952e-125	279.99
SH3YL1	-4.75359	4.25202	-56.9617	7.54483e-118	2.68561e-116	259.211
ARX	-4.75103	-1.22668	-50.7298	3.05296e-109	6.3934e-108	239.335
GPR37L1	-4.74917	0.0554544	-26.9853	1.75848e-65	7.68972e-65	138.686
MYRFL	-4.74695	-0.598697	-36.8721	2.65712e-86	2.279e-85	186.639
ADGRF2	-4.74669	-1.1283	-57.2604	3.06508e-118	1.12539e-116	259.936
DHCR24	-4.74555	5.78021	-42.4511	2.85462e-96	3.42775e-95	209.391
SLC25A41	-4.7452	-1.28607	-69.4442	8.38385e-133	7.92444e-131	293.16
BCL2L10	-4.74487	-1.20252	-58.9547	2.00242e-120	8.54019e-119	264.932
SLC24A1	-4.7432	1.81014	-38.1784	9.74694e-89	9.09e-88	192.24
TM4SF5	-4.74122	1.97654	-25.2593	2.34489e-61	9.25059e-61	129.154
CHRNA7	-4.73787	-0.64795	-37.7497	6.03782e-88	5.49175e-87	190.421
PNMT	-4.73687	-1.26113	-62.0405	2.91029e-124	1.60917e-122	273.697
ARL13A	-4.7366	-1.16173	-73.1927	8.24047e-137	1.08751e-134	302.264
GRM5	-4.73576	-1.10445	-37.4187	2.49693e-87	2.22481e-86	189.002
GC	-4.73459	-1.20234	-32.6497	5.89746e-78	3.73132e-77	167.425
STRC	-4.73423	-0.666742	-44.3761	1.82516e-99	2.49338e-98	216.9
SOWAHD	-4.73322	-1.32051	-82.2802	8.8502e-146	2.52664e-143	322.589
KLHDC7A	-4.73273	0.84796	-21.7202	2.15158e-52	6.80191e-52	108.516
SPRR2E	-4.73188	-1.37621	-43.4005	7.33768e-98	9.4085e-97	213.217
LEAP2	-4.73058	-0.0260075	-37.533	1.52762e-87	1.36899e-86	189.493
JRK	-4.7256	4.77044	-31.5709	1.06516e-75	6.28039e-75	161.953
SLC22A14	-4.72414	-1.22599	-73.661	2.68426e-137	3.75501e-135	303.372
MESP1	-4.72033	-1.23426	-56.1094	1.00936e-116	3.29905e-115	256.466
CIDEB	-4.7199	3.13289	-68.4047	1.1761e-131	1.01558e-129	290.824
PTAR1	-4.71986	3.21761	-52.5247	8.21104e-112	2.0294e-110	245.314
HSD17B13	-4.71906	-0.815633	-48.9639	1.23577e-106	2.32668e-105	233.355
HPDL	-4.71793	1.06053	-36.3922	2.16749e-85	1.79097e-84	184.541
RTKN2	-4.71495	2.0574	-33.1899	4.57461e-79	2.99879e-78	169.967
LSMEM1	-4.71211	0.417502	-26.4239	3.71168e-64	1.56677e-63	135.632
NWD1	-4.70887	-0.156469	-34.6138	6.23583e-82	4.59121e-81	176.58
ADM2	-4.70678	2.08608	-21.5838	4.91856e-52	1.54066e-51	107.654
PTGDS	-4.70676	-0.782371	-29.3533	6.89575e-71	3.55041e-70	151.145
ANKRD45	-4.706	-1.16513	-45.5675	2.19481e-101	3.29434e-100	221.31
RGS6	-4.70492	-0.713506	-25.8658	7.99248e-63	3.26729e-62	132.561
GUCA2B	-4.7017	-1.22782	-54.0139	6.91139e-114	1.91832e-112	249.977
MOK	-4.69909	3.07203	-45.0557	1.44847e-100	2.0825e-99	219.445
SLC13A4	-4.69654	-0.162983	-37.3421	3.47234e-87	3.07434e-86	188.673
EPHX4	-4.69529	0.868023	-32.3328	2.67978e-77	1.66611e-76	165.911
VRTN	-4.69386	-1.31774	-68.6301	6.61191e-132	5.78088e-130	291.12
F11	-4.69085	-1.20276	-46.1239	2.87888e-102	4.47473e-101	223.336
ANO7	-4.68744	1.29384	-22.6261	9.40523e-55	3.15062e-54	113.954
LDHC	-4.68558	-1.13769	-47.0661	9.67124e-104	1.59918e-102	226.718
AREG	-4.68391	-0.553849	-33.6846	4.51558e-80	3.06643e-79	172.299
TMEM266	-4.68293	-0.016355	-40.2434	1.8545e-92	1.96386e-91	200.799
PROSER2	-4.68134	1.39868	-34.4213	1.50352e-81	1.08696e-80	175.699
SLC39A4	-4.67929	3.41714	-27.938	1.08554e-67	5.09586e-67	143.632
ALB	-4.67714	-0.992289	-24.645	7.52887e-60	2.87606e-59	125.704
B3GAT1	-4.67326	-0.701265	-31.0828	1.16516e-74	6.65823e-74	159.835
TSPO2	-4.67324	-1.26131	-58.2309	1.69054e-119	6.77623e-118	262.815
CXCR5	-4.67261	3.3546	-34.314	2.45954e-81	1.76082e-80	175.118
C9	-4.67167	-1.19058	-70.1552	1.40629e-133	1.42555e-131	294.921
RAB11FIP1	-4.67067	5.59376	-34.073	7.46316e-81	5.22533e-80	173.795
HYAL4	-4.66941	-1.2182	-51.7728	9.58579e-111	2.23121e-109	242.78
TDRD1	-4.66896	-1.22276	-34.2715	2.99021e-81	2.13092e-80	175.012
NHLH1	-4.66895	-1.1328	-64.0504	1.13921e-126	6.83969e-125	279.187
RIMBP2	-4.66502	-1.04543	-30.8078	4.53425e-74	2.55971e-73	158.475
OOEP	-4.66412	-1.17184	-42.7949	7.52573e-97	9.26738e-96	210.894
A1BG	-4.66116	-1.33387	-70.5159	5.72185e-134	6.06386e-132	295.813
CCDC188	-4.66077	-1.0829	-56.9359	8.1571e-118	2.88885e-116	258.963
SOSTDC1	-4.65906	0.427874	-17.2138	5.05978e-40	1.23398e-39	80.0065
PCSK1N	-4.65832	-1.28196	-44.0874	5.40675e-99	7.2378e-98	215.819
CASP14	-4.65586	-0.784668	-23.2229	2.77746e-56	9.70135e-56	117.483
SUN3	-4.65552	-1.32633	-66.3059	2.72923e-129	1.95791e-127	285.164
ASB16	-4.65291	0.98037	-21.2504	3.74753e-51	1.15218e-50	105.655
SLURP1	-4.65219	-1.42201	-66.7909	7.64497e-130	5.68859e-128	286.426
HCRTR1	-4.65008	-0.777904	-58.3366	1.23611e-119	5.01215e-118	263.12
PDE4C	-4.64921	2.36311	-22.6852	6.62114e-55	2.22812e-54	114.252
SST	-4.64834	-1.29802	-26.8971	2.83336e-65	1.23131e-64	138.205
APOA1	-4.64795	-1.19208	-42.4505	2.86155e-96	3.43313e-95	209.561
PLEKHB1	-4.64764	2.39946	-18.7181	2.90618e-44	7.70704e-44	89.711
RPS6KA6	-4.6467	-0.742968	-37.2253	5.74594e-87	5.05534e-86	188.169
RNF112	-4.64643	-1.00557	-45.0247	1.62459e-100	2.32613e-99	219.314
SLC6A16	-4.64436	-1.08214	-48.1269	2.27035e-105	4.06137e-104	230.456
MIR106B	-4.64364	-1.18185	-72.5416	3.96427e-136	4.99605e-134	300.716
CDK6	-4.64304	3.82516	-34.225	3.70263e-81	2.63192e-80	174.659
GPR142	-4.64275	-1.44565	-86.3977	1.54146e-149	6.16101e-147	331.082
RRAGB	-4.64252	1.4984	-41.4591	1.40745e-94	1.59942e-93	205.673
LARGE2	-4.64177	0.967439	-31.7129	5.33796e-76	3.18298e-75	162.918
PLEKHA6	-4.63851	5.23617	-30.7353	6.49779e-74	3.64758e-73	157.789
SLC22A18	-4.63781	3.86764	-37.5648	1.33271e-87	1.19661e-86	189.521
GJA3	-4.63701	-1.27031	-50.232	1.62793e-108	3.31004e-107	237.669
PLAG1	-4.63614	1.29858	-25.8873	7.09594e-63	2.90419e-62	132.677
SPAG4	-4.63607	1.66032	-39.6199	2.37304e-91	2.39513e-90	198.254
CCDC103	-4.63376	0.765117	-41.4867	1.26136e-94	1.43925e-93	205.782
ARMC4	-4.63343	-1.35995	-51.044	1.06943e-109	2.29452e-108	240.38
GRHL1	-4.63196	2.74316	-33.755	3.25433e-80	2.22724e-79	172.579
CMBL	-4.62878	4.1652	-30.2717	6.56905e-73	3.58403e-72	155.578
ECT2L	-4.62672	-1.22415	-69.7869	3.53841e-133	3.43741e-131	294.01
TTBK1	-4.62653	-0.141047	-25.7997	1.1521e-62	4.6892e-62	132.195
ABCG8	-4.62497	-1.04426	-40.5223	5.98997e-93	6.43576e-92	201.928
LRRN1	-4.62326	1.40622	-13.6999	8.32236e-30	1.65371e-29	56.4829
WEE2	-4.62268	-1.37174	-72.2308	8.4289e-136	1.02532e-133	299.978
ABHD16B	-4.61657	0.0487117	-42.3758	3.82766e-96	4.57651e-95	209.27
WFDC3	-4.61439	0.0547228	-36.2667	3.76503e-85	3.09272e-84	183.99
GSTA2	-4.61163	-1.28516	-48.193	1.80103e-105	3.23423e-104	230.688
CXADR	-4.61111	4.06439	-30.0384	2.12292e-72	1.14309e-71	154.415
SMPD3	-4.60876	3.31612	-24.042	2.37544e-58	8.71263e-58	122.093
HSPA1A	-4.60704	3.72555	-27.4243	1.66436e-66	7.49849e-66	140.855
IQCH	-4.60626	-0.290516	-47.3666	3.31795e-104	5.65344e-103	227.782
TH	-4.60586	-1.11052	-41.4116	1.69918e-94	1.92624e-93	205.484
GPR143	-4.60581	-0.33509	-30.1455	1.23791e-72	6.70168e-72	155.168
KLK14	-4.60549	-1.20245	-47.7634	8.14768e-105	1.41764e-103	229.184
CADPS	-4.60427	0.256529	-17.8614	7.34815e-42	1.8595e-41	84.2416
RP1	-4.60378	-1.34153	-61.4648	1.46735e-123	7.71683e-122	272.095
PATJ	-4.60346	4.02578	-47.5627	1.65556e-104	2.84866e-103	228.49
RNF183	-4.60272	1.28946	-27.1146	8.76036e-66	3.86467e-65	139.381
BTC	-4.60132	1.0583	-29.1824	1.65747e-70	8.42525e-70	150.265
GAL3ST1	-4.60089	1.15049	-29.2615	1.10418e-70	5.64149e-70	150.672
MZF1	-4.59997	3.43976	-54.1278	4.81835e-114	1.34808e-112	250.451
KCNC4	-4.59844	1.16009	-16.6216	2.51093e-38	5.90046e-38	76.0981
CCDC92	-4.58852	2.10288	-38.8084	6.87357e-90	6.60855e-89	194.887
FNDC11	-4.58793	-0.919736	-48.943	1.32824e-106	2.49405e-105	233.283
RDH16	-4.58468	-0.798103	-43.644	2.8996e-98	3.79089e-97	214.142
TMC1	-4.58319	-1.32457	-76.2274	6.45094e-140	1.10051e-137	309.318
KL	-4.58285	-1.33532	-60.7082	1.25646e-122	6.29985e-121	269.966
NLGN1	-4.5826	-1.16758	-41.5043	1.17658e-94	1.3458e-93	205.851
SCGN	-4.58109	-1.21905	-42.1925	7.83004e-96	9.29045e-95	208.556
SLC46A2	-4.58092	-1.31324	-62.7877	3.63713e-125	2.09382e-123	275.76
IDI1	-4.58066	4.5533	-39.4405	4.97238e-91	4.94024e-90	197.367
CTSE	-4.57891	6.96979	-12.7386	5.61205e-27	1.05209e-26	49.4212
AADACL2	-4.57752	-1.49358	-87.8211	8.47191e-151	3.59132e-148	333.924
MYOM3	-4.57185	2.3947	-13.6941	8.65399e-30	1.71864e-29	56.3733
CCDC110	-4.57172	-0.996242	-47.68	1.0935e-104	1.89085e-103	228.89
SLC28A1	-4.56932	-1.22492	-44.636	6.8994e-100	9.6227e-99	217.872
LRRTM1	-4.56875	-1.35953	-49.7177	9.31706e-108	1.82544e-106	235.933
EGR4	-4.5677	-1.26032	-63.4074	6.59409e-126	3.87583e-124	277.45
PTPN20	-4.56615	-1.24068	-45.1361	1.07554e-100	1.5527e-99	219.726
FMO4	-4.56406	0.555821	-33.3961	1.73751e-79	1.15194e-78	170.95
MGAT5B	-4.56393	-1.08078	-45.1203	1.14045e-100	1.64302e-99	219.667
LTB4R2	-4.56385	0.442184	-39.9126	7.14413e-92	7.35388e-91	199.452
LRRN4	-4.56358	-1.22584	-56.4265	3.82982e-117	1.29722e-115	257.429
DDR1	-4.56333	6.52502	-54.6701	8.73654e-115	2.57839e-113	252.103
RNF43	-4.56309	3.02669	-25.6425	2.75767e-62	1.11366e-61	131.209
HOXC13	-4.56153	-1.10962	-39.3058	8.67513e-91	8.5342e-90	196.959
SYT1	-4.56099	-0.522399	-26.1133	2.03842e-63	8.46408e-63	133.929
FAM221A	-4.5577	2.25644	-43.947	9.18848e-99	1.22184e-97	215.299
BHMT	-4.55693	-1.34309	-56.2616	6.33565e-117	2.11022e-115	256.931
HOXD1	-4.55635	-1.28846	-43.2181	1.47492e-97	1.87229e-96	212.52
GUCA2A	-4.55626	-1.24674	-49.9212	4.66399e-108	9.28088e-107	236.621
SLC25A29	-4.55557	3.97312	-42.8366	6.40548e-97	7.90876e-96	211.003
CHRNB4	-4.55207	-1.14569	-50.7084	3.2807e-109	6.86004e-108	239.263
USH2A	-4.55128	-1.20988	-57.1855	3.84028e-118	1.399e-116	259.713
TENM1	-4.54946	-1.31503	-68.1429	2.3001e-131	1.95007e-129	289.888
SNPH	-4.54939	0.0578776	-29.5596	2.40397e-71	1.25388e-70	152.199
FGL1	-4.54902	-1.22917	-43.4522	6.02269e-98	7.7651e-97	213.414
CACNA2D4	-4.54508	0.610122	-29.5359	2.7139e-71	1.41185e-70	152.077
SLC6A11	-4.54355	-1.36706	-58.9033	2.32824e-120	9.8696e-119	264.785
OBP2B	-4.5417	-1.47174	-77.1398	7.9147e-141	1.47625e-138	311.389
LRRC7	-4.54112	-0.466089	-40.2577	1.74996e-92	1.85879e-91	200.857
PRR15	-4.54038	3.33951	-30.7509	6.01268e-74	3.38068e-73	158.077
SPRR4	-4.53849	-1.51938	-68.0936	2.61078e-131	2.20013e-129	289.768
OTOP2	-4.53546	-1.39545	-52.02	4.25845e-111	1.00458e-109	243.589
DSC1	-4.53479	-1.41132	-52.1765	2.55233e-111	6.11379e-110	244.098
SERINC2	-4.53247	5.48301	-24.5701	1.15315e-59	4.38114e-59	124.862
TEKT1	-4.52948	-1.17148	-46.2773	1.64992e-102	2.60505e-101	223.891
HORMAD1	-4.52927	-1.2041	-41.5593	9.46097e-95	1.08751e-93	206.069
CD163L1	-4.52898	0.561845	-20.1148	4.19346e-48	1.20432e-47	98.6289
PLCXD3	-4.52866	-1.29951	-47.3243	3.85536e-104	6.54521e-103	227.635
SAA4	-4.52778	-1.05108	-35.7192	4.26199e-84	3.37032e-83	181.564
CRP	-4.5277	-1.34113	-41.6633	6.26986e-95	7.2427e-94	206.48
PRODH2	-4.52464	-1.47463	-79.9426	1.44971e-143	3.38001e-141	317.589
OTC	-4.52426	-1.07914	-37.2071	6.21659e-87	5.45912e-86	188.09
RLN1	-4.52085	-1.31795	-66.0773	4.98861e-129	3.43772e-127	284.567
CFAP206	-4.5208	-1.0148	-43.2605	1.25388e-97	1.59459e-96	212.682
TEKT5	-4.52055	-1.20297	-58.5294	6.9933e-120	2.86051e-118	263.69
MYBPHL	-4.51934	-1.28039	-65.2672	4.29068e-128	2.83124e-126	282.437
HYDIN	-4.51833	-0.52885	-31.446	1.9599e-75	1.14476e-74	161.619
CNTNAP2	-4.51679	-0.314354	-27.029	1.38941e-65	6.09676e-65	138.922
SPRR2B	-4.51256	-1.50663	-68.8708	3.58178e-132	3.23261e-130	291.731
ADRA2C	-4.51193	-0.82259	-35.0341	9.23675e-83	6.98826e-82	178.489
CPB1	-4.51075	-1.40571	-64.4803	3.55376e-127	2.21935e-125	280.347
SYT2	-4.51022	-0.348143	-40.1466	2.74965e-92	2.88992e-91	200.406
CD164L2	-4.50806	-0.893818	-44.5174	1.07486e-99	1.47849e-98	217.429
PAX3	-4.50727	-1.33212	-48.2459	1.49685e-105	2.69492e-104	230.873
PTH2R	-4.50708	-0.847066	-35.0187	9.90308e-83	7.48833e-82	178.42
RSPH4A	-4.50649	-0.652225	-36.5384	1.14108e-85	9.51854e-85	185.183
LHX9	-4.50533	-1.22754	-38.992	3.19435e-90	3.09887e-89	195.657
KRT39	-4.50517	-1.48466	-98.0401	2.61622e-159	1.92623e-156	353.038
TKTL2	-4.49885	-1.40583	-77.0212	1.03814e-140	1.88604e-138	311.12
BPI	-4.49796	-1.41906	-58.8266	2.91616e-120	1.22505e-118	264.562
KRT75	-4.49772	-1.41728	-69.2116	1.50904e-132	1.37974e-130	292.583
USP51	-4.49603	-1.17602	-51.0856	9.31296e-110	2.00738e-108	240.516
CHRNA10	-4.49529	-0.368083	-27.2848	3.51238e-66	1.56729e-65	140.298
SCTR	-4.49252	0.845292	-17.8111	1.01905e-41	2.56903e-41	83.9122
CITED4	-4.49063	0.84168	-30.7084	7.42354e-74	4.16057e-73	157.981
GPR61	-4.48928	-1.11564	-61.5124	1.283e-123	6.79842e-122	272.224
CASZ1	-4.48909	3.36261	-33.8042	2.59056e-80	1.78168e-79	172.759
PNPLA1	-4.48873	-1.10158	-45.4449	3.44339e-101	5.12988e-100	220.861
CSMD2	-4.48843	-0.664335	-33.3126	2.56997e-79	1.69582e-78	170.56
SLC26A4	-4.48824	-1.27871	-67.7892	5.71633e-131	4.54351e-129	288.987
SEC31B	-4.48434	3.95945	-44.8776	2.80526e-100	3.97194e-99	218.747
CYP17A1	-4.48255	-1.31575	-61.7971	5.75705e-124	3.12153e-122	273.022
LMTK3	-4.47561	1.24659	-32.9616	1.3425e-78	8.66246e-78	168.905
HS3ST5	-4.47182	-0.48912	-28.7501	1.54457e-69	7.61612e-69	148.034
SLC9B2	-4.47149	3.22273	-22.31	6.18819e-54	2.03303e-53	111.918
SAPCD1	-4.47112	2.34711	-42.7454	9.11229e-97	1.12014e-95	210.709
OVOL1	-4.47008	2.56712	-33.7629	3.13831e-80	2.14994e-79	172.626
AMER3	-4.46736	-1.43108	-74.5152	3.52916e-138	5.14264e-136	305.38
IGSF11	-4.46682	-0.19322	-26.3246	6.3906e-64	2.6798e-63	135.09
DAPL1	-4.46627	-0.966177	-34.0863	7.01717e-81	4.92046e-80	174.16
TSSK2	-4.46593	-0.880207	-51.0794	9.5071e-110	2.04607e-108	240.494
SLC17A1	-4.46297	-1.39156	-52.777	3.62516e-112	9.08824e-111	246.04
FGF22	-4.46252	-1.29386	-75.5143	3.38069e-139	5.63005e-137	307.686
FRMD3	-4.46208	0.505888	-24.9802	1.12754e-60	4.3863e-60	127.605
THEG	-4.46082	-1.46357	-79.803	1.97465e-143	4.48484e-141	317.284
DYNLRB2	-4.46067	-1.32676	-58.2847	1.44126e-119	5.81031e-118	262.975
CFAP52	-4.45897	-0.924166	-48.7751	2.37367e-106	4.40973e-105	232.705
SLC22A13	-4.45823	-1.28952	-65.8904	8.17721e-129	5.58005e-127	284.078
DLX2	-4.45701	-1.40856	-66.5195	1.55684e-129	1.1343e-127	285.722
TST	-4.45568	3.77515	-38.4253	3.43363e-89	3.23891e-88	193.195
PNMA3	-4.45522	-1.24452	-58.8456	2.7578e-120	1.16202e-118	264.615
TMEM145	-4.45424	-1.12229	-51.41	3.17355e-110	7.17203e-109	241.587
DLEU7	-4.45311	-0.842655	-42.5726	1.78069e-96	2.16148e-95	210.034
A2ML1	-4.4527	0.276752	-16.2682	2.61867e-37	6.02708e-37	73.7558
SLC22A2	-4.44971	-1.4072	-70.4173	7.31396e-134	7.69286e-132	295.573
S100G	-4.44926	-1.43387	-59.6048	3.00779e-121	1.38865e-119	266.817
SLC34A1	-4.44802	-1.37511	-69.3955	9.47959e-133	8.9e-131	293.041
CPA4	-4.44584	-0.823404	-28.6148	3.11952e-69	1.52584e-68	147.33
OTOGL	-4.44534	-1.3356	-61.6555	8.57365e-124	4.59528e-122	272.628
FAM92B	-4.44326	-1.395	-64.5238	3.15967e-127	1.99102e-125	280.463
ECEL1	-4.4432	-1.30779	-49.6428	1.20281e-107	2.35002e-106	235.678
GABRA5	-4.44216	-1.4556	-60.5168	2.17131e-122	1.08094e-120	269.425
RSKR	-4.44098	1.81725	-43.9465	9.20594e-99	1.223e-97	215.292
SALL1	-4.43954	-1.44943	-51.4143	3.12791e-110	7.09178e-109	241.605
CADPS2	-4.43909	2.69353	-31.8135	3.27579e-76	1.97352e-75	163.355
CDK3	-4.43846	1.91501	-50.1579	2.09128e-108	4.2337e-107	237.436
SLPI	-4.43832	5.42659	-19.9256	1.37088e-47	3.89148e-47	96.9881
MSH4	-4.43754	-1.28766	-65.5956	1.78787e-128	1.20243e-126	283.303
LRRC75B	-4.43729	1.69884	-31.0603	1.30124e-74	7.42981e-74	159.718
TOMM20L	-4.43545	-1.17015	-64.0635	1.09933e-126	6.62867e-125	279.223
FBXO15	-4.43522	-1.33106	-64.5268	3.13398e-127	1.98377e-125	280.469
AGBL4	-4.43286	-1.33129	-57.1021	4.9381e-118	1.77581e-116	259.465
RNASE13	-4.43285	-1.30563	-48.0446	3.02932e-105	5.3642e-104	230.17
DLGAP2	-4.43237	-1.35034	-75.1402	8.10974e-139	1.2976e-136	306.826
NHLRC4	-4.4322	-1.18293	-59.1003	1.30743e-120	5.6276e-119	265.355
ST8SIA3	-4.43052	-1.32306	-63.8068	2.21097e-126	1.31606e-124	278.534
CSTL1	-4.43039	-1.14711	-49.154	6.41932e-107	1.22177e-105	234.009
CHRNE	-4.43006	0.754948	-33.5443	8.68612e-80	5.84183e-79	171.643
COL9A1	-4.42863	-1.15279	-44.538	9.94933e-100	1.37124e-98	217.507
AKAP3	-4.42274	-0.93903	-47.2324	5.34555e-104	8.96629e-103	227.308
MATN1	-4.42078	-0.895112	-52.4683	9.86286e-112	2.43336e-110	245.04
ASCL1	-4.42002	-1.4689	-82.1929	1.06816e-145	2.98849e-143	322.411
PRSS54	-4.41819	-0.77451	-38.2041	8.74202e-89	8.17461e-88	192.351
AMH	-4.4165	0.104587	-28.9542	5.37066e-70	2.68994e-69	149.091
SNORD118	-4.41597	-1.22925	-55.9999	1.41236e-116	4.57349e-115	256.132
COL9A2	-4.41479	2.00743	-23.0596	7.24856e-56	2.50742e-55	116.494
TTLL9	-4.4139	-0.909418	-42.5461	1.97353e-96	2.39028e-95	209.931
EFCAB6	-4.40985	-0.568914	-37.0395	1.2842e-86	1.11582e-85	187.366
KCNJ14	-4.40921	0.512163	-40.6237	3.97817e-93	4.29403e-92	202.336
ALPK3	-4.40907	2.60499	-14.1126	5.08606e-31	1.03746e-30	59.1813
IGSF1	-4.40525	-0.534178	-26.1887	1.34703e-63	5.61823e-63	134.343
CNGA3	-4.40375	-1.2687	-52.1033	3.24223e-111	7.72668e-110	243.859
FAM13A	-4.40339	3.76568	-30.8809	3.15641e-74	1.78621e-73	158.672
LRFN5	-4.40231	-1.46404	-43.768	1.81044e-98	2.37582e-97	214.614
MOV10L1	-4.40166	-1.36373	-59.3449	6.40255e-121	2.86151e-119	266.066
GPRIN3	-4.40124	0.479034	-20.8751	3.74693e-50	1.12795e-49	103.352
SRCAP	-4.40121	5.37454	-35.0971	6.94801e-83	5.28238e-82	178.499
GSC	-4.40087	-1.23926	-45.4719	3.11796e-101	4.65622e-100	220.961
KRT12	-4.40018	-0.899493	-35.7524	3.6759e-84	2.91344e-83	181.712
GIPC2	-4.39945	2.49208	-30.2917	5.94132e-73	3.25169e-72	155.857
RIMS1	-4.39921	-1.41228	-69.4553	8.15178e-133	7.7575e-131	293.191
KRT77	-4.39713	-1.38744	-47.3111	4.04102e-104	6.83554e-103	227.589
TTC21A	-4.39672	0.955909	-35.164	5.13847e-83	3.92155e-82	179.075
KCNK10	-4.39664	-0.325412	-28.926	6.21338e-70	3.10204e-69	148.945
OAZ3	-4.39477	0.743061	-47.1622	6.86552e-104	1.14199e-102	227.059
CAPN8	-4.39315	5.97225	-14.6349	1.49023e-32	3.12453e-32	62.282
RYR2	-4.39192	-0.266233	-26.1317	1.84291e-63	7.66365e-63	134.03
CBLIF	-4.39105	-1.42722	-78.1252	8.42559e-142	1.7082e-139	313.592
NT5C1B	-4.38679	-0.5129	-39.8087	1.09327e-91	1.11796e-90	199.028
ABCA13	-4.38637	0.600535	-25.5027	6.00758e-62	2.40872e-61	130.54
CCDC146	-4.38614	1.49878	-31.7612	4.22234e-76	2.53178e-75	163.151
TRIM54	-4.38586	1.28448	-12.2037	2.08957e-25	3.79722e-25	46.3687
FAM71D	-4.38517	-1.24657	-60.7105	1.24799e-122	6.27992e-121	269.971
HRK	-4.38359	-1.28771	-53.65	2.19704e-113	5.88781e-112	248.827
PIPOX	-4.38347	-0.694525	-41.7208	4.99708e-95	5.78677e-94	206.706
KCNK15	-4.38241	-0.782888	-33.1974	4.41498e-79	2.89687e-78	170.018
CDC20B	-4.38236	-1.34056	-53.5199	3.3276e-113	8.81626e-112	248.415
ASTL	-4.38202	-1.40445	-66.0985	4.71649e-129	3.26629e-127	284.625
FAM71E2	-4.3816	-1.039	-39.4709	4.38517e-91	4.37548e-90	197.64
PLA2G2C	-4.38065	-1.33945	-72.568	3.71835e-136	4.72872e-134	300.784
ABHD12B	-4.37872	-1.0575	-34.2893	2.75524e-81	1.96849e-80	175.094
CDK5R2	-4.37577	-1.34605	-74.3845	4.80746e-138	6.93316e-136	305.072
GPR158	-4.37511	-0.890323	-36.8097	3.48741e-86	2.96748e-85	186.367
SYT16	-4.37472	-1.15629	-48.0116	3.4015e-105	6.00803e-104	230.054
LGALS2	-4.37354	0.987281	-22.3733	4.24001e-54	1.39825e-53	112.447
SHROOM3	-4.37004	5.13316	-30.2614	6.91588e-73	3.77031e-72	155.425
JPX	-4.36929	2.75606	-59.9453	1.12253e-121	5.34116e-120	267.921
RMI2	-4.368	1.65231	-37.3572	3.25258e-87	2.88525e-86	188.736
H2AC13	-4.36681	-0.955952	-48.5989	4.37434e-106	8.02e-105	232.096
FOXE3	-4.36459	-1.36457	-63.993	1.33163e-126	7.96078e-125	279.037
FAM241B	-4.36324	0.967789	-28.6915	2.09413e-69	1.02897e-68	147.727
TCF21	-4.36264	-1.39041	-60.4009	3.02633e-122	1.48545e-120	269.095
FOXN1	-4.36129	-1.31917	-60.4077	2.9679e-122	1.4619e-120	269.113
TRPC7	-4.36096	-1.28125	-57.1735	3.98253e-118	1.44706e-116	259.678
SLC2A5	-4.35823	-1.0731	-37.87	3.61402e-88	3.31518e-87	190.933
MYT1	-4.35814	-1.28329	-52.8495	2.86715e-112	7.23981e-111	246.272
ITIH1	-4.35778	-1.16925	-45.2779	6.37118e-101	9.29369e-100	220.248
ADGRF3	-4.35746	-0.369869	-34.1155	6.13226e-81	4.31077e-80	174.295
RLBP1	-4.35735	-1.35037	-62.1102	2.39451e-124	1.32924e-122	273.893
EPHA1	-4.35718	3.68584	-41.4031	1.75782e-94	1.9911e-93	205.402
IGFBPL1	-4.35639	-1.29737	-59.9104	1.24145e-121	5.88699e-120	267.693
UBD	-4.35562	3.1238	-11.5161	2.13823e-23	3.74084e-23	41.5795
ACVR1C	-4.35528	0.128498	-21.9962	4.0669e-53	1.30967e-52	110.186
LEFTY2	-4.355	-1.422	-83.3645	8.71045e-147	2.76933e-144	324.869
MS4A10	-4.35466	-1.44531	-67.5486	1.06453e-130	8.27318e-129	288.376
KCNMB2	-4.35259	-1.32762	-57.9682	3.68763e-119	1.44499e-117	262.042
CWH43	-4.34926	-1.21184	-33.3899	1.78861e-79	1.1847e-78	170.921
TTC23L	-4.34912	-0.846756	-43.1881	1.65506e-97	2.09336e-96	212.404
GRM7	-4.34888	-1.32078	-53.7659	1.51926e-113	4.12678e-112	249.195
NODAL	-4.34865	-1.15739	-52.4105	1.19009e-111	2.91053e-110	244.855
SIAH3	-4.34814	-1.429	-69.3658	1.02191e-132	9.53036e-131	292.968
MAP7	-4.3481	3.76286	-35.8568	2.31007e-84	1.8466e-83	182.06
SLC38A11	-4.34729	-0.138897	-21.0354	1.39849e-50	4.24923e-50	104.34
TAF7L	-4.34687	-1.07921	-46.9233	1.61138e-103	2.63644e-102	226.209
B3GNT4	-4.34681	2.37646	-44.6309	7.0321e-100	9.79801e-99	217.867
EPB41L5	-4.34644	3.38476	-44.3395	2.09329e-99	2.84301e-98	216.766
TSGA13	-4.34548	-0.860859	-43.5538	4.08865e-98	5.30085e-97	213.799
SOGA3	-4.34463	-1.17493	-34.2744	2.95049e-81	2.10476e-80	175.025
CEACAM18	-4.34422	0.223507	-21.6313	3.6863e-52	1.15856e-51	107.979
DBH	-4.34403	-1.34554	-67.8141	5.36041e-131	4.3345e-129	289.052
KCNE1	-4.34376	-1.24061	-47.2914	4.33394e-104	7.32217e-103	227.519
PRSS33	-4.34306	-0.604287	-27.348	2.50356e-66	1.12179e-65	140.637
ABHD3	-4.34116	3.70911	-42.4128	3.31368e-96	3.96876e-95	209.376
CSMD3	-4.34104	-1.42394	-57.1704	4.01929e-118	1.45663e-116	259.671
OLIG1	-4.341	-1.45068	-72.979	1.37804e-136	1.80163e-134	301.766
FGF3	-4.33866	-1.38262	-56.4948	3.11038e-117	1.05609e-115	257.638
HEPHL1	-4.33819	-0.614319	-32.0627	9.81921e-77	6.01669e-76	164.613
SERPINA11	-4.3348	-1.42467	-60.0676	7.8883e-122	3.77909e-120	268.145
LRRC4B	-4.33232	-1.15878	-53.7218	1.74809e-113	4.72085e-112	249.053
TMEM74	-4.32955	-1.39713	-66.709	9.47051e-130	6.97279e-128	286.213
ADCY8	-4.32705	-1.43825	-68.2214	1.88043e-131	1.61382e-129	290.09
CYP27B1	-4.32683	0.919048	-37.8552	3.84874e-88	3.52818e-87	190.87
HEATR4	-4.32665	-0.252781	-44.819	3.48804e-100	4.91382e-99	218.551
TSPEAR	-4.32605	-1.17202	-47.1866	6.2929e-104	1.04799e-102	227.146
GABRB2	-4.32333	-1.33452	-51.9761	4.91834e-111	1.15829e-109	243.445
ZYG11A	-4.32167	-1.32322	-61.0964	4.16211e-123	2.13274e-121	271.061
NKPD1	-4.31694	-0.863316	-46.2944	1.55122e-102	2.45476e-101	223.951
KCNG3	-4.31591	-1.24407	-53.407	4.77423e-113	1.26013e-111	248.055
LRP1B	-4.31408	-1.35905	-59.9454	1.12223e-121	5.34116e-120	267.794
EZR	-4.31294	7.69924	-51.7155	1.15759e-110	2.68105e-109	242.594
TMPRSS11F	-4.31121	-1.3765	-56.2464	6.63782e-117	2.19519e-115	256.885
GDPD2	-4.31089	0.504143	-28.9431	5.68722e-70	2.84341e-69	149.032
CNGB3	-4.30785	-1.16402	-47.3238	3.86172e-104	6.54807e-103	227.633
MS4A15	-4.3064	-1.3084	-53.3592	5.56557e-113	1.46073e-111	247.903
GSTK1	-4.30512	5.12474	-50.3025	1.28355e-108	2.61743e-107	237.911
SYNDIG1L	-4.30248	-1.37063	-69.8634	2.92017e-133	2.91787e-131	294.204
ZP1	-4.30054	-1.37831	-58.7641	3.50358e-120	1.45005e-118	264.379
RAB3C	-4.2996	-1.03535	-31.4046	2.40014e-75	1.39956e-74	161.415
TIMP4	-4.29946	-0.235563	-25.2855	2.02477e-61	8.01032e-61	129.326
SLC13A1	-4.29772	-1.39814	-59.0959	1.32447e-120	5.68343e-119	265.345
TDH	-4.29557	-1.32989	-55.6404	4.26966e-116	1.35438e-114	255.035
HID1	-4.29509	5.08046	-27.2637	3.93165e-66	1.75159e-65	139.83
GRM3	-4.29198	-1.37691	-36.3924	2.16549e-85	1.79037e-84	184.542
CCDC14	-4.29163	4.50188	-59.1341	1.18436e-120	5.17748e-119	265.664
KCNH6	-4.28994	-1.33363	-55.5878	5.02257e-116	1.58602e-114	254.873
SDR9C7	-4.28821	-1.3722	-54.6254	1.00502e-114	2.94125e-113	251.895
ADH4	-4.28798	-0.69998	-33.0182	1.02738e-78	6.65679e-78	169.174
ARMC12	-4.28738	-1.32796	-54.2554	3.22048e-114	9.11969e-113	250.737
MAATS1	-4.28679	0.685186	-24.9846	1.10008e-60	4.28304e-60	127.629
KCNJ16	-4.2865	-1.07123	-31.9175	1.97926e-76	1.20017e-75	163.911
MIR9.3HG	-4.28439	-1.17443	-37.7774	5.36413e-88	4.88534e-87	190.538
CPB2	-4.28382	-1.33161	-52.751	3.94315e-112	9.86776e-111	245.956
RASSF10	-4.28135	-0.612094	-29.7733	8.11317e-72	4.28931e-71	153.286
ATG10	-4.28117	5.51162	-41.5383	1.0281e-94	1.18079e-93	205.808
GEN1	-4.28095	3.24086	-44.9012	2.56952e-100	3.64554e-99	218.868
CLVS2	-4.28078	-1.34747	-54.8105	5.62871e-115	1.67532e-113	252.471
GUCY2D	-4.28011	-1.25547	-41.4742	1.32579e-94	1.50907e-93	205.732
GABRD	-4.27737	-1.26465	-45.3394	5.07725e-101	7.46068e-100	220.474
GABRR1	-4.27709	-1.07866	-31.7937	3.60529e-76	2.16829e-75	163.311
WFDC5	-4.27616	-1.31265	-55.2668	1.35728e-115	4.20999e-114	253.885
RNF182	-4.27553	-1.21857	-35.9307	1.66369e-84	1.33295e-83	182.504
SRRM3	-4.27519	-0.635786	-29.4801	3.60727e-71	1.87244e-70	151.793
MET	-4.27513	5.60377	-36.806	3.54452e-86	3.01241e-85	186.09
BPIFB4	-4.27176	-1.40024	-55.8801	2.04035e-116	6.54645e-115	255.769
FSCN2	-4.27129	-0.0731132	-39.8239	1.02686e-91	1.05159e-90	199.09
DPP10	-4.27074	-1.16953	-36.0508	9.76949e-85	7.91346e-84	183.036
SEL1L3	-4.2706	5.47311	-27.7858	2.42845e-67	1.12489e-66	142.593
CAMKV	-4.27054	-1.22003	-57.6467	9.62297e-119	3.6187e-117	261.088
SNORD38A	-4.26976	-1.04043	-53.6302	2.34069e-113	6.24884e-112	248.762
FAAH	-4.26652	2.97876	-20.7727	7.04681e-50	2.10546e-49	102.593
STOML3	-4.26644	-1.25485	-50.9486	1.4696e-109	3.11488e-108	240.063
CCDC192	-4.26634	-0.697764	-38.1449	1.12327e-88	1.04478e-87	192.101
SLC35F4	-4.26527	-1.25516	-59.4769	4.36064e-121	1.96777e-119	266.446
SERPINB10	-4.26434	0.588662	-19.4363	2.99279e-46	8.23974e-46	94.3569
PKLR	-4.26317	-1.29819	-56.4949	3.10983e-117	1.05609e-115	257.637
TMEM72	-4.2627	-1.28578	-51.2256	5.84636e-110	1.28189e-108	240.981
CPNE4	-4.25685	-0.66816	-27.1989	5.56946e-66	2.4718e-65	139.837
KRT4	-4.25625	0.0682199	-17.6164	3.62697e-41	9.05222e-41	82.6446
CES5A	-4.2558	-1.40654	-59.1482	1.13655e-120	4.99973e-119	265.497
BMERB1	-4.25366	1.25818	-22.2797	7.41606e-54	2.43243e-53	111.886
LRR1	-4.25139	1.95757	-47.1141	8.15019e-104	1.35086e-102	226.902
GDPD4	-4.24864	-1.03955	-49.7822	7.47887e-108	1.47771e-106	236.149
DNASE2B	-4.24789	-1.28897	-57.0064	6.59114e-118	2.35814e-116	259.178
ZDBF2	-4.24631	0.0682797	-20.0065	8.2581e-48	2.35712e-47	97.9522
FRRS1L	-4.2373	-1.34688	-45.2284	7.64696e-101	1.11083e-99	220.066
MSH5	-4.23552	4.05007	-47.0479	1.0321e-103	1.7026e-102	226.658
CNPY1	-4.23495	-1.3227	-51.3738	3.57679e-110	8.03142e-109	241.47
TPO	-4.23468	-1.22115	-48.8757	1.67592e-106	3.13009e-105	233.054
MEPE	-4.23458	-1.37432	-55.6139	4.63326e-116	1.46639e-114	254.954
RGS7	-4.23399	-0.948646	-36.3886	2.202e-85	1.8184e-84	184.526
H2BC13	-4.23313	-1.2419	-60.6987	1.29086e-122	6.44925e-121	269.937
SLCO4C1	-4.23284	-1.13096	-40.3834	1.05068e-92	1.12027e-91	201.367
FEV	-4.23039	-1.34802	-57.0002	6.71623e-118	2.39677e-116	259.16
GNGT1	-4.22805	-0.887906	-35.0986	6.90306e-83	5.25391e-82	178.78
SLC4A11	-4.22761	3.1683	-29.3952	5.56631e-71	2.87439e-70	151.252
PON1	-4.22749	-0.341025	-22.1046	2.11861e-53	6.86684e-53	110.84
KNDC1	-4.22738	-0.59929	-25.8267	9.92377e-63	4.04498e-62	132.344
ADPRHL1	-4.22656	0.560981	-14.9085	2.35521e-33	5.01553e-33	64.6508
GJC2	-4.22542	0.436564	-23.5646	3.77074e-57	1.34804e-56	119.481
SLC25A48	-4.22418	-1.29003	-52.6876	4.84168e-112	1.20731e-110	245.751
CFAP61	-4.22375	-1.05042	-44.0538	6.13716e-99	8.19987e-98	215.692
MPL	-4.22335	-1.06526	-54.2943	2.8478e-114	8.10273e-113	250.857
GYS2	-4.22244	-1.31752	-40.736	2.53029e-93	2.76533e-92	202.788
ANKRD7	-4.22035	-1.34599	-60.0706	7.81995e-122	3.75922e-120	268.152
SLC24A2	-4.22014	-1.23044	-44.8641	2.94897e-100	4.16278e-99	218.72
RNF222	-4.21732	-1.21086	-46.6366	4.50959e-103	7.25111e-102	225.184
SNHG11	-4.21699	1.97889	-29.2942	9.3378e-71	4.78661e-70	150.822
REG3A	-4.21648	-1.32378	-52.5657	7.18797e-112	1.78285e-110	245.358
GDF9	-4.21399	2.44876	-43.8966	1.11181e-98	1.4659e-97	215.11
PPP1R14C	-4.20814	1.43586	-17.1646	6.99267e-40	1.70093e-39	79.677
SCN1A	-4.20812	-1.33132	-57.694	8.35402e-119	3.14998e-117	261.23
TECTB	-4.20756	-1.28895	-52.0266	4.16772e-111	9.84835e-110	243.609
LONRF2	-4.20723	1.2	-20.8231	5.16256e-50	1.5481e-49	103.029
BRSK2	-4.20704	-0.369716	-32.2489	4.00671e-77	2.48008e-76	165.51
BRINP2	-4.20551	-1.26703	-44.9041	2.54227e-100	3.61054e-99	218.868
PTPRT	-4.20533	-1.22789	-34.4936	1.07979e-81	7.8591e-81	176.03
XKR7	-4.20514	-1.31059	-44.5539	9.37727e-100	1.29367e-98	217.566
DYDC2	-4.20141	-1.25788	-51.0603	1.01313e-109	2.17705e-108	240.433
FAM186A	-4.20106	-0.774552	-45.9985	4.54188e-102	7.01284e-101	222.88
GRID2	-4.19693	-1.33709	-53.1326	1.15137e-112	2.96076e-111	247.18
RORC	-4.19657	1.87615	-17.3376	2.24674e-40	5.51784e-40	80.7936
CALHM1	-4.19484	-1.2892	-58.0645	2.7691e-119	1.09118e-117	262.326
ERMN	-4.19473	-0.984749	-42.0409	1.41817e-95	1.66433e-94	207.963
PKD2L1	-4.19361	-1.27977	-52.9482	2.08517e-112	5.33262e-111	246.589
BAIAP3	-4.19344	2.17612	-30.0952	1.59484e-72	8.60735e-72	154.886
MUC15	-4.19131	-0.836468	-32.8878	1.90369e-78	1.22047e-77	168.557
MESP2	-4.18839	-0.991644	-45.1351	1.07951e-100	1.55683e-99	219.721
OPN1SW	-4.18785	-0.223329	-42.9391	4.31174e-97	5.37106e-96	211.449
SDSL	-4.18737	1.25284	-34.5483	8.40949e-82	6.16564e-81	176.28
CAMSAP3	-4.18671	3.35868	-35.817	2.7575e-84	2.19424e-83	181.921
KCNG1	-4.18648	-0.966232	-32.3447	2.53144e-77	1.57598e-76	165.968
NPY5R	-4.18516	-1.2904	-45.3739	4.47209e-101	6.60613e-100	220.601
SKOR1	-4.18288	-0.930763	-44.6446	6.68049e-100	9.32669e-99	217.903
ITPRID1	-4.18002	-1.02984	-41.3682	2.01894e-94	2.28134e-93	205.312
PNMA5	-4.17749	-1.32824	-56.8104	1.19265e-117	4.17098e-116	258.589
RXFP1	-4.17708	-1.24522	-42.9381	4.32968e-97	5.38861e-96	211.446
BTN1A1	-4.17677	-1.25068	-52.5684	7.12448e-112	1.77024e-110	245.366
PAQR6	-4.17647	1.70356	-27.0263	1.40948e-65	6.18289e-65	138.896
RHBDL2	-4.17089	3.18734	-30.2856	6.12528e-73	3.34844e-72	155.768
KCNE2	-4.17029	-1.19062	-53.7766	1.46815e-113	3.99571e-112	249.227
GRIN2B	-4.16987	-1.16411	-49.7459	8.46473e-108	1.66544e-106	236.027
QRFPR	-4.16914	-1.28076	-43.4207	6.79238e-98	8.73333e-97	213.294
LY6H	-4.16676	-1.18967	-51.3454	3.92981e-110	8.75384e-109	241.375
RERGL	-4.16612	-0.979467	-32.9445	1.45575e-78	9.38021e-78	168.824
GDF7	-4.16592	-0.985585	-36.5324	1.17119e-85	9.76386e-85	185.156
PSPN	-4.16534	-0.0801126	-43.0674	2.63092e-97	3.3008e-96	211.942
HES5	-4.16294	-1.29928	-52.8219	3.13515e-112	7.88806e-111	246.183
SYT14	-4.16195	-1.28182	-46.9754	1.33732e-103	2.19317e-102	226.396
USP44	-4.16128	-0.993353	-36.9275	2.08874e-86	1.79922e-85	186.879
FAT2	-4.16021	-0.511078	-24.061	2.12839e-58	7.81675e-58	122.36
MIR324	-4.16008	-0.406107	-47.53	1.85849e-104	3.18607e-103	228.36
INPP4B	-4.15923	4.17835	-26.5056	2.37589e-64	1.00624e-63	135.821
CDH8	-4.15911	-1.32801	-41.6403	6.8662e-95	7.91849e-94	206.389
CALML3	-4.1582	-1.11799	-26.0754	2.51121e-63	1.03964e-62	133.717
CNGA4	-4.15556	-1.07396	-47.2125	5.73954e-104	9.61562e-103	227.238
SPAG1	-4.15556	3.8364	-52.4321	1.10955e-111	2.73267e-110	245.019
UBE2U	-4.15242	-1.30972	-52.4156	1.17075e-111	2.86824e-110	244.873
ETNPPL	-4.15229	-1.16436	-45.0137	1.69246e-100	2.42084e-99	219.273
GRID2IP	-4.14931	0.130135	-42.2796	5.57222e-96	6.62839e-95	208.895
TMPRSS7	-4.14927	-1.03927	-45.3924	4.17784e-101	6.19108e-100	220.668
CCDC18	-4.14823	2.32063	-45.2974	5.92802e-101	8.67438e-100	220.335
MUC6	-4.14748	2.36805	-13.9584	1.44473e-30	2.91424e-30	58.1642
PCSK1	-4.14476	-1.23508	-43.032	3.01453e-97	3.76857e-96	211.807
SOX15	-4.14405	-0.189973	-33.585	7.18243e-80	4.84451e-79	171.834
DLL3	-4.14405	-1.29424	-46.9789	1.32093e-103	2.16883e-102	226.408
NXPH1	-4.14371	-1.24391	-45.2587	6.83803e-101	9.96429e-100	220.178
DPYD	-4.14319	2.10476	-21.691	2.56746e-52	8.10199e-52	108.303
GFY	-4.14207	-1.2939	-51.5507	1.99313e-110	4.55586e-109	242.052
CFAP46	-4.1401	0.862655	-20.4609	4.85475e-49	1.42197e-48	100.786
HFM1	-4.13975	-1.27496	-54.6568	9.10901e-115	2.68265e-113	251.992
NANP	-4.13937	1.66329	-51.3759	3.55199e-110	7.98856e-109	241.486
PLEKHD1	-4.13884	-0.949179	-43.9006	1.09516e-98	1.4453e-97	215.114
CCDC78	-4.13557	1.16814	-29.6165	1.79926e-71	9.43548e-71	152.487
KRT86	-4.13497	-0.365508	-27.7014	3.80233e-67	1.74912e-66	142.523
DAW1	-4.13428	-0.566373	-29.7581	8.76399e-72	4.62671e-71	153.209
RFX4	-4.13373	-1.29805	-53.9492	8.4863e-114	2.34614e-112	249.773
SLC6A1	-4.13053	-1.28149	-38.628	1.46389e-89	1.39593e-88	194.136
GALNT13	-4.13039	-1.06001	-28.6006	3.36051e-69	1.64084e-68	147.254
GLRA4	-4.1298	-1.25072	-57.2318	3.34114e-118	1.22034e-116	259.852
TMEM267	-4.12976	2.70676	-51.6027	1.67895e-110	3.84401e-109	242.283
ELOVL2	-4.12855	-1.05872	-34.509	1.00649e-81	7.34089e-81	176.101
HOXB1	-4.12763	-1.03187	-39.3689	6.68274e-91	6.59272e-90	197.22
ANKRD33	-4.12709	-1.02513	-39.6457	2.13436e-91	2.1589e-90	198.359
ARHGEF39	-4.12459	4.00007	-36.1523	6.23758e-85	5.09087e-84	183.348
UNC80	-4.12174	-1.26845	-44.4965	1.16239e-99	1.59418e-98	217.352
RNF32	-4.12082	0.889616	-39.8287	1.00688e-91	1.03264e-90	199.11
CCDC154	-4.11973	-0.380472	-33.6868	4.47101e-80	3.03764e-79	172.308
SFTPB	-4.11841	-1.26829	-56.5309	2.78675e-117	9.53152e-116	257.746
PBX4	-4.11739	1.11219	-33.7519	3.30172e-80	2.25637e-79	172.61
SUSD4	-4.11221	0.494226	-20.5208	3.3472e-49	9.84318e-49	101.16
CELSR2	-4.11219	1.7154	-29.824	6.2745e-72	3.33108e-71	153.533
LRRC74B	-4.11184	-1.1477	-40.9462	1.08786e-93	1.20301e-92	203.631
AASS	-4.11063	0.518303	-26.3771	4.79331e-64	2.01604e-63	135.376
LRRC23	-4.11021	1.67662	-39.3193	8.20552e-91	8.08929e-90	197.014
PRKCZ	-4.10972	3.05154	-33.5908	6.99042e-80	4.71955e-79	171.792
SLC35F3	-4.1088	-0.0685841	-26.3711	4.95404e-64	2.08302e-63	135.344
SCEL	-4.10636	3.31883	-18.1343	1.25044e-42	3.21256e-42	85.8284
USP43	-4.10365	1.95054	-37.0203	1.39578e-86	1.20827e-85	187.277
TMEM25	-4.10318	0.918868	-27.0626	1.15906e-65	5.09078e-65	139.101
XK	-4.10256	1.96687	-30.0829	1.69693e-72	9.15124e-72	154.834
RADX	-4.1005	0.440751	-25.6685	2.38675e-62	9.65258e-62	131.465
CEP295NL	-4.09998	1.13163	-35.8142	2.79164e-84	2.22014e-83	181.987
RBP2	-4.09961	-0.849104	-32.2105	4.81929e-77	2.97384e-76	165.324
ELOVL3	-4.09956	-1.16146	-34.882	1.83988e-82	1.37343e-81	177.8
C8A	-4.09707	-1.24349	-42.1242	1.023e-95	1.20461e-94	208.29
AMIGO2	-4.09537	4.49845	-22.7027	5.96882e-55	2.01103e-54	114.078
LRGUK	-4.09407	-0.432842	-34.121	5.97826e-81	4.20462e-80	174.32
ST6GAL2	-4.09201	-1.29665	-26.7145	7.61858e-65	3.26921e-64	137.215
FUT9	-4.09191	-0.430765	-21.6526	3.2408e-52	1.01969e-51	108.109
MAPK10	-4.09133	-0.569477	-29.899	4.29295e-72	2.28952e-71	153.923
COLEC10	-4.08839	-1.10202	-39.9214	6.89146e-92	7.10424e-91	199.488
MIR222	-4.08821	-1.10347	-49.814	6.71367e-108	1.3284e-106	236.257
IGSF23	-4.08816	-1.05059	-41.8225	3.34582e-95	3.88099e-94	207.107
SMIM5	-4.08812	2.61831	-23.9	5.38801e-58	1.96386e-57	121.353
FFAR4	-4.08671	0.292672	-21.6145	4.08206e-52	1.28122e-51	107.877
NGEF	-4.08599	3.43624	-24.6349	7.97711e-60	3.0448e-59	125.478
LRATD1	-4.08598	1.70412	-15.6327	1.81834e-35	4.02798e-35	69.4968
AP1S3	-4.08566	3.58397	-28.7142	1.86127e-69	9.15516e-69	147.687
PLK5	-4.08396	-1.14115	-38.3015	5.79063e-89	5.44023e-88	192.763
SIDT1	-4.08394	1.49373	-18.0221	2.5872e-42	6.60566e-42	85.2767
ADGRB1	-4.08336	-0.373045	-27.7644	2.72082e-67	1.25698e-66	142.858
SCNN1G	-4.08189	-1.08133	-33.1198	6.36348e-79	4.14426e-78	169.652
TRIM67	-4.08133	-1.00551	-36.1144	7.37478e-85	6.00499e-84	183.317
PPFIA3	-4.07525	1.7633	-31.3393	3.30433e-75	1.91961e-74	161.086
GRID1	-4.0738	-0.995942	-30.4084	3.31228e-73	1.82711e-72	156.485
INAVA	-4.07201	5.46782	-26.7602	5.94745e-65	2.56154e-64	137.077
SLC37A1	-4.07104	4.54361	-29.2429	1.21481e-70	6.19541e-70	150.302
GCNT7	-4.06946	-0.885385	-44.2018	3.51308e-99	4.72542e-98	216.248
SINHCAF	-4.06881	5.01482	-40.9961	8.90595e-94	9.87206e-93	203.674
FAM189A1	-4.0685	-0.966204	-26.5267	2.11727e-64	8.98345e-64	136.194
PAX7	-4.06669	-0.864499	-23.4312	8.20582e-57	2.90611e-56	118.703
CCDC81	-4.06647	-0.867932	-42.0209	1.53387e-95	1.7956e-94	207.885
HOXD11	-4.06625	-1.22321	-46.5716	5.7001e-103	9.10259e-102	224.95
KBTBD12	-4.06469	1.97887	-17.449	1.08298e-40	2.67711e-40	81.5158
MRO	-4.06234	-1.27554	-45.9504	5.41133e-102	8.32773e-101	222.707
RRH	-4.06216	-1.11996	-48.107	2.4345e-105	4.34391e-104	230.387
NLRP6	-4.06035	-0.701506	-36.6571	6.78613e-86	5.69815e-85	185.702
HOXC10	-4.05977	1.0687	-13.7902	4.51399e-30	9.01316e-30	57.0956
CDH20	-4.05841	-1.29118	-55.2329	1.50827e-115	4.63718e-114	253.78
TEX35	-4.05832	-0.592289	-37.6631	8.74418e-88	7.90707e-87	190.051
KRT78	-4.05828	-0.772375	-28.9983	4.27736e-70	2.14851e-69	149.318
ASIC4	-4.05664	-0.989117	-42.9198	4.64609e-97	5.77213e-96	211.375
SLC13A2	-4.05632	-0.789114	-30.6118	1.20017e-73	6.68625e-73	157.502
SERPINF2	-4.05457	0.00473441	-32.6644	5.49857e-78	3.48841e-77	167.496
BSPRY	-4.05339	2.70907	-33.7342	3.58489e-80	2.44629e-79	172.484
DRC1	-4.05095	-0.359514	-26.5174	2.22771e-64	9.4406e-64	136.145
CCDC144B	-4.04856	-0.896023	-39.1297	1.80155e-90	1.75378e-89	196.229
SPATA46	-4.04846	-1.18573	-44.7749	4.11035e-100	5.77306e-99	218.389
SLITRK5	-4.04461	-1.21823	-43.9091	1.06045e-98	1.40213e-97	215.147
SLC6A15	-4.04179	-1.25282	-45.9138	6.18294e-102	9.49431e-101	222.574
ELAVL2	-4.04054	-1.26382	-44.8657	2.93164e-100	4.1425e-99	218.726
SRSF12	-4.03964	-0.900476	-31.8363	2.93347e-76	1.76957e-75	163.518
SLC25A43	-4.03736	2.78519	-38.1947	9.09694e-89	8.49513e-88	192.287
FGFR3	-4.03609	3.83951	-25.4434	8.36781e-62	3.34354e-61	129.99
NPPA	-4.03378	-0.743328	-39.925	6.79002e-92	7.00484e-91	199.503
WDR93	-4.03175	-0.623814	-40.1388	2.83769e-92	2.97798e-91	200.374
RAP1GAP	-4.02619	3.75854	-24.8101	2.95034e-60	1.14012e-59	126.431
IL20RA	-4.0259	2.88563	-20.8961	3.29282e-50	9.92958e-50	103.366
ARNTL2	-4.02536	3.9331	-27.5051	1.08098e-66	4.90175e-66	141.262
TPD52L1	-4.02466	2.13141	-20.4017	7.01307e-49	2.046e-48	100.378
CHDH	-4.02325	3.77505	-31.7841	3.77842e-76	2.27046e-75	163.108
PJVK	-4.02278	0.0145079	-41.0958	5.97751e-94	6.6629e-93	204.228
LDLRAD1	-4.01956	-0.804897	-36.6329	7.54353e-86	6.32652e-85	185.596
KIF27	-4.01909	0.661138	-37.011	1.45305e-86	1.25629e-85	187.242
TRPV6	-4.01866	1.11095	-17.9023	5.63282e-42	1.42827e-41	84.5046
KLK1	-4.01832	1.74775	-17.7494	1.52301e-41	3.82297e-41	83.4919
CRTAC1	-4.0168	-0.619331	-27.6786	4.29136e-67	1.9689e-66	142.402
GDF15	-4.01547	3.10455	-22.3808	4.05296e-54	1.33719e-53	112.358
GCGR	-4.01508	-0.955315	-37.2028	6.33314e-87	5.55799e-86	188.072
SCN8A	-4.01507	0.679806	-24.5006	1.71354e-59	6.47856e-59	124.881
SAPCD2	-4.01156	2.96137	-42.0495	1.37111e-95	1.61045e-94	207.991
MYO3A	-4.01096	-1.0206	-38.2997	5.83428e-89	5.47757e-88	192.755
ESR2	-4.01056	-0.261177	-33.8331	2.26485e-80	1.5592e-79	172.988
TIGD4	-4.01025	-0.365604	-30.74	6.34577e-74	3.5651e-73	158.14
PLEKHG6	-4.00935	3.33549	-37.9735	2.32568e-88	2.14745e-87	191.316
TGM5	-4.00554	-0.962651	-33.653	5.23145e-80	3.54396e-79	172.151
CITED1	-4.00457	-0.720491	-32.1761	5.68741e-77	3.50335e-76	165.159
MOBP	-4.00426	-1.19777	-49.7224	9.17025e-108	1.80172e-106	235.947
PRMT8	-4.00271	-1.26265	-25.9713	4.45976e-63	1.83547e-62	133.142
DLEC1	-4.00097	2.41367	-43.1543	1.88434e-97	2.37478e-96	212.283
IGF2BP1	-3.99884	0.368792	-17.0892	1.14742e-39	2.77326e-39	79.1875
CHRNA9	-3.99845	-1.22009	-48.5712	4.81568e-106	8.8176e-105	232.002
TDRD12	-3.99609	-1.0871	-44.8097	3.611e-100	5.08192e-99	218.518
LCE1F	-3.99528	-1.26221	-33.164	5.16579e-79	3.37841e-78	169.86
TAC4	-3.99404	-0.804416	-27.7852	2.43645e-67	1.12784e-66	142.968
MEIG1	-3.99356	-0.99943	-46.0151	4.27537e-102	6.60863e-101	222.941
SLC4A9	-3.99284	-0.858138	-38.6839	1.15758e-89	1.10611e-88	194.371
CD70	-3.99265	-0.477563	-22.97	1.2288e-55	4.2204e-55	115.995
ATP13A5	-3.9902	-1.14518	-33.4019	1.69044e-79	1.12127e-78	170.977
SPINK6	-3.98887	-1.22669	-43.2017	1.57074e-97	1.99032e-96	212.457
THEM6	-3.98863	3.75745	-40.6691	3.31165e-93	3.608e-92	202.459
HCN1	-3.98743	-1.11451	-34.3266	2.32163e-81	1.66636e-80	175.265
ACVR2B	-3.98497	1.91448	-43.7746	1.76527e-98	2.31872e-97	214.644
MIR138.1	-3.98486	-1.21367	-44.9344	2.2716e-100	3.23269e-99	218.98
IDI2	-3.98419	0.291352	-40.1776	2.42309e-92	2.55246e-91	200.532
DCTD	-3.98334	4.44172	-55.5248	6.10216e-116	1.91827e-114	254.816
AQP4	-3.98323	-1.06658	-25.3054	1.81077e-61	7.1698e-61	129.435
ODF3L1	-3.98296	-1.04048	-38.5899	1.71744e-89	1.63549e-88	193.977
CYP2E1	-3.9819	1.18963	-10.7203	4.31378e-21	7.23134e-21	36.463
SCG5	-3.98131	0.353561	-20.9575	2.25702e-50	6.82521e-50	103.86
PPARGC1A	-3.97995	0.631702	-20.3399	1.02987e-48	2.99832e-48	100.034
GRIN2A	-3.97949	-0.344933	-25.1185	5.17111e-61	2.02516e-60	128.387
KCNJ11	-3.97525	-0.13116	-16.9684	2.54168e-39	6.09976e-39	78.3931
ANO5	-3.97501	0.887422	-11.5641	1.54983e-23	2.71789e-23	42.0747
EPHA8	-3.97481	-1.00459	-26.004	3.7226e-63	1.53615e-62	133.324
CTNNA2	-3.96759	-1.09523	-35.2056	4.25871e-83	3.25547e-82	179.263
LPAR2	-3.96536	3.04864	-36.1497	6.3096e-85	5.14665e-84	183.422
CFAP70	-3.96222	0.508509	-27.5388	9.03335e-67	4.10684e-66	141.656
TTC36	-3.95956	-1.11262	-52.0574	3.76836e-111	8.93485e-110	243.708
DGKH	-3.95872	3.97698	-42.3022	5.10001e-96	6.07184e-95	208.927
STK33	-3.95766	0.105123	-24.7026	5.42758e-60	2.08017e-59	126.033
AXDND1	-3.95765	0.820486	-22.1731	1.40479e-53	4.57014e-53	111.248
MOGAT1	-3.95479	-0.889815	-30.2907	5.9709e-73	3.26532e-72	155.896
DNPH1	-3.95477	2.25642	-34.1856	4.44037e-81	3.14195e-80	174.596
RAD51AP2	-3.95353	-1.09534	-42.0894	1.1724e-95	1.37937e-94	208.153
CPLX3	-3.9506	-1.13367	-45.3878	4.2492e-101	6.29016e-100	220.652
RSPO4	-3.95054	-1.0798	-26.6895	8.72806e-65	3.74186e-64	137.08
HAPLN1	-3.9504	-1.13791	-30.7638	5.6391e-74	3.17574e-73	158.256
ADGRG7	-3.94816	0.440864	-17.5864	4.40925e-41	1.0985e-40	82.448
BOLL	-3.94233	-1.17058	-51.5011	2.34776e-110	5.35771e-109	241.888
CACNG8	-3.93933	0.780885	-19.6816	6.35594e-47	1.77578e-46	95.9073
GPR3	-3.93495	-0.786751	-41.4981	1.20561e-94	1.37788e-93	205.827
NKAIN3	-3.93489	-1.05082	-41.5351	1.0412e-94	1.19388e-93	205.973
SYNPR	-3.92962	-1.08865	-37.3596	3.22043e-87	2.85854e-86	188.748
KCTD14	-3.92863	2.8005	-29.1126	2.37294e-70	1.20185e-69	149.834
CALY	-3.92802	-1.12776	-44.5066	1.11914e-99	1.53637e-98	217.39
SAMD5	-3.92664	2.02176	-15.4176	7.68361e-35	1.68315e-34	68.0341
PGBD5	-3.92591	-0.105685	-19.2888	7.62359e-46	2.08172e-45	93.4229
DAO	-3.92533	-1.17791	-37.0363	1.30228e-86	1.13013e-85	187.351
SAA2	-3.92372	0.267528	-16.3384	1.64238e-37	3.79505e-37	74.2223
LINGO4	-3.92365	-1.16923	-43.6458	2.88003e-98	3.76883e-97	214.15
LRRC19	-3.91696	0.0991227	-23.5124	5.11176e-57	1.82048e-56	119.178
MLXIPL	-3.91559	1.88854	-15.3587	1.1408e-34	2.48925e-34	67.648
PPP1R3G	-3.91455	-0.349288	-24.1602	1.2032e-58	4.45517e-58	122.931
MAEL	-3.91451	-1.17125	-39.5605	3.03077e-91	3.04579e-90	198.009
GRPR	-3.91409	-1.07418	-36.599	8.75103e-86	7.32604e-85	185.448
CACNA2D2	-3.91381	0.820645	-22.3547	4.73716e-54	1.56072e-53	112.337
NAP1L5	-3.91366	0.058966	-29.354	6.87381e-71	3.54172e-70	151.148
AKAP14	-3.9129	-1.14204	-50.5836	4.98506e-109	1.03928e-107	238.847
SLC12A3	-3.9119	-1.11664	-46.22	2.031e-102	3.18517e-101	223.683
TUFT1	-3.91049	4.88415	-54.5555	1.25175e-114	3.60304e-113	251.781
CLIC3	-3.91039	2.14827	-24.4513	2.27103e-59	8.56089e-59	124.562
KBTBD6	-3.90728	1.56516	-50.1807	1.93612e-108	3.92526e-107	237.504
CCDC159	-3.90681	3.69743	-49.5754	1.51397e-107	2.9497e-106	235.503
VSIG2	-3.90348	4.92652	-19.2845	7.83668e-46	2.13949e-45	92.9842
SNCB	-3.90295	-1.19705	-32.3934	2.00424e-77	1.25279e-76	166.201
SPEF2	-3.90202	1.25713	-26.2102	1.19696e-63	5.00575e-63	134.457
CLDN11	-3.9017	-0.18921	-22.8581	2.37923e-55	8.10992e-55	115.333
ERBB2	-3.89905	6.36593	-53.3698	5.37823e-113	1.41421e-111	247.978
ESRRG	-3.8978	-0.595428	-22.9662	1.25656e-55	4.31362e-55	115.972
DIRAS1	-3.89746	-1.0948	-40.4744	7.27001e-93	7.78119e-92	201.734
AARD	-3.89313	-1.16179	-42.1295	1.00182e-95	1.18166e-94	208.31
LINGO2	-3.89276	-1.21872	-38.6994	1.08477e-89	1.03867e-88	194.436
TMEM30B	-3.89237	4.37492	-28.1932	2.82929e-68	1.3499e-67	144.859
APOH	-3.89066	-1.00805	-33.7874	2.79976e-80	1.92272e-79	172.776
H4C8	-3.88862	1.05604	-25.3695	1.26472e-61	5.03192e-61	129.794
CNMD	-3.88831	-1.18964	-38.8799	5.09818e-90	4.91852e-89	195.19
SULT2B1	-3.88565	1.72625	-25.3693	1.26653e-61	5.03767e-61	129.779
KCNIP2	-3.87897	0.861821	-32.1614	6.10357e-77	3.75805e-76	165.087
GALE	-3.87767	5.19205	-51.1168	8.39456e-110	1.82064e-108	240.642
STXBP5L	-3.8776	-1.1295	-47.1573	6.98624e-104	1.1607e-102	227.042
HESX1	-3.87687	-0.675305	-40.8625	1.52166e-93	1.67346e-92	203.296
DBNDD1	-3.87627	2.63655	-38.0147	1.95176e-88	1.80936e-87	191.529
PRLR	-3.87615	0.503377	-21.3765	1.73545e-51	5.36157e-51	106.427
RTBDN	-3.87614	-0.933094	-42.6752	1.19588e-96	1.46234e-95	210.431
IDO1	-3.87378	-0.728227	-23.102	5.64947e-56	1.95911e-55	116.772
ELFN2	-3.87377	-0.856434	-37.0891	1.03571e-86	9.02148e-86	187.58
PTPRQ	-3.87327	-1.15072	-35.5773	8.02972e-84	6.28231e-83	180.93
FAM161B	-3.8724	2.78648	-54.1085	5.12263e-114	1.43035e-112	250.359
SLC17A9	-3.86725	4.87683	-31.7297	4.9198e-76	2.93865e-75	162.722
PALM3	-3.86617	2.77244	-18.0174	2.66705e-42	6.80703e-42	85.1443
TAF7	-3.86517	5.13496	-74.9491	1.26984e-138	1.95206e-136	307.004
DRC3	-3.86497	0.861949	-42.5058	2.30785e-96	2.78555e-95	209.775
FSTL4	-3.86273	-0.984579	-25.3691	1.26735e-61	5.0395e-61	129.792
XRCC6	-3.86097	6.31401	-72.1047	1.1456e-135	1.36972e-133	300.22
BNIPL	-3.86026	0.0443646	-31.1846	7.05792e-75	4.06143e-74	160.337
CST6	-3.85923	0.787224	-18.0939	1.62434e-42	4.16323e-42	85.7502
SNORA26	-3.85782	-0.389143	-40.4668	7.49758e-93	8.01863e-92	201.703
KCTD4	-3.85742	-1.1816	-45.2963	5.95247e-101	8.70105e-100	220.316
GRIP1	-3.85658	0.254823	-29.6885	1.24815e-71	6.56406e-71	152.855
SCARNA6	-3.84968	-0.888224	-42.7123	1.03599e-96	1.27015e-95	210.574
NCCRP1	-3.84903	-0.408287	-20.8557	4.22451e-50	1.2698e-49	103.233
DRD1	-3.84876	0.69071	-20.7742	6.98295e-50	2.08683e-49	102.728
GRIA2	-3.84705	-1.14316	-35.54	9.48991e-84	7.40817e-83	180.763
LIN7B	-3.84699	0.414723	-35.7223	4.20338e-84	3.32585e-83	181.578
MPIG6B	-3.84518	-0.72433	-40.6443	3.66051e-93	3.96645e-92	202.419
OSBPL10	-3.84314	3.80645	-48.1017	2.47991e-105	4.41368e-104	230.401
NPAS2	-3.8424	4.87585	-33.9347	1.41436e-80	9.82885e-80	173.21
TRPA1	-3.84079	-0.931108	-25.4723	7.11806e-62	2.84824e-61	130.37
POU4F1	-3.83969	-0.939708	-30.9563	2.17406e-74	1.23479e-73	159.21
TMPRSS5	-3.83958	0.0882299	-27.1176	8.61885e-66	3.80344e-65	139.399
DLX6	-3.83943	-0.800037	-22.661	7.64742e-55	2.56916e-54	114.163
CCDC169	-3.83914	-1.03837	-37.0275	1.35307e-86	1.17347e-85	187.313
TLL2	-3.83828	-0.290297	-24.8091	2.96774e-60	1.14621e-59	126.638
F2	-3.83535	-1.01155	-34.7691	3.07238e-82	2.27767e-81	177.287
GABRA2	-3.83445	-0.856378	-24.3857	3.30303e-59	1.23976e-58	124.224
FOLR1	-3.83398	0.635913	-18.0069	2.85627e-42	7.28333e-42	85.1859
LMO7	-3.83296	6.86761	-28.3036	1.58544e-68	7.60847e-68	145.289
ANKK1	-3.83049	-0.634682	-35.261	3.31967e-83	2.54599e-82	179.512
H2AC7	-3.83026	-0.895016	-34.9724	1.22124e-82	9.18488e-82	178.21
NIPSNAP1	-3.82939	3.99561	-46.6561	4.20496e-103	6.77687e-102	225.256
ECT2	-3.82793	4.98985	-38.1619	1.04532e-88	9.73571e-88	191.975
RDH8	-3.82782	-0.948806	-28.7225	1.78229e-69	8.77594e-69	147.889
CFAP77	-3.82618	-0.960886	-37.7074	7.23709e-88	6.56974e-87	190.239
DGKG	-3.82442	0.677816	-27.7856	2.43113e-67	1.12576e-66	142.97
OCIAD2	-3.8209	5.8375	-36.7582	4.36456e-86	3.70484e-85	185.874
GCG	-3.81332	-1.15451	-32.1809	5.55523e-77	3.42344e-76	165.181
ERICH4	-3.81065	-1.09739	-39.8969	7.61659e-92	7.82869e-91	199.389
CTH	-3.80895	0.563047	-29.7978	7.16509e-72	3.79525e-71	153.409
CCDC33	-3.80486	-0.68885	-35.5958	7.39501e-84	5.79221e-83	181.013
SLC29A2	-3.80382	3.99841	-47.0085	1.18843e-103	1.95358e-102	226.521
RECQL4	-3.80287	3.38124	-46.1177	2.94437e-102	4.57145e-101	223.333
ACMSD	-3.8024	-0.226717	-28.3918	9.99061e-69	4.82093e-68	146.165
ZBED5	-3.79829	4.31593	-61.865	4.75794e-124	2.59996e-122	273.477
MANSC1	-3.79826	4.71472	-47.3549	3.45837e-104	5.87839e-103	227.717
CDH26	-3.79525	-0.357654	-23.0301	8.62313e-56	2.97335e-55	116.349
GTSF1	-3.7946	-1.06652	-32.2647	3.71435e-77	2.30217e-76	165.584
PLCD3	-3.78867	5.03096	-43.0336	2.99617e-97	3.74896e-96	211.691
CLDN20	-3.78828	-1.00622	-45.679	1.45847e-101	2.20618e-100	221.718
CCDC13	-3.78676	-0.622919	-32.526	1.06327e-77	6.69402e-77	166.836
SLAIN1	-3.78664	1.03521	-16.8068	7.37934e-39	1.75322e-38	77.3231
SLC45A3	-3.78515	4.13103	-27.687	4.10479e-67	1.88516e-66	142.21
OAS3	-3.78441	5.4136	-18.9825	5.35788e-45	1.44082e-44	91.0144
DEPDC1B	-3.78389	2.53081	-32.917	1.65815e-78	1.06697e-77	168.656
TGM3	-3.78106	-0.940391	-35.9549	1.4943e-84	1.1993e-83	182.611
MAP7D2	-3.77719	0.2299	-21.6748	2.83272e-52	8.92901e-52	108.243
NPW	-3.77615	-0.929693	-37.1087	9.51508e-87	8.29324e-86	187.665
LRRC1	-3.77308	4.16367	-41.537	1.03364e-94	1.18619e-93	205.901
EPHA2	-3.77298	5.49343	-38.2388	7.54749e-89	7.07653e-88	192.27
FAM186B	-3.7729	-0.541071	-40.6527	3.53912e-93	3.84384e-92	202.453
ZMYND12	-3.77243	-0.164694	-37.9874	2.19236e-88	2.02703e-87	191.433
PHEX	-3.77131	-0.319642	-30.1522	1.19693e-72	6.48482e-72	155.201
SOHLH2	-3.77073	-1.04223	-39.6975	1.72513e-91	1.75256e-90	198.572
HABP2	-3.77042	0.881576	-14.0501	7.76334e-31	1.57645e-30	58.8552
ACHE	-3.76921	2.56777	-16.1144	7.28519e-37	1.65927e-36	72.6399
HSPA1B	-3.76804	4.08189	-27.4413	1.51993e-66	6.85882e-66	140.904
GGCT	-3.76747	4.23553	-50.3268	1.18228e-108	2.41444e-107	238.037
NIPAL2	-3.76578	4.10894	-32.6651	5.47933e-78	3.47779e-77	167.315
SPA17	-3.76426	2.08568	-40.1728	2.47148e-92	2.60147e-91	200.511
PTPRF	-3.76349	7.10616	-54.5582	1.24116e-114	3.57991e-113	251.75
MBOAT4	-3.7621	-0.993832	-37.1409	8.27768e-87	7.23275e-86	187.804
PAPLN	-3.76185	1.74522	-24.6319	8.11217e-60	3.09466e-59	125.612
NELL2	-3.76144	-0.15462	-17.5689	4.94296e-41	1.23081e-40	82.3349
PITPNM3	-3.76113	3.22306	-23.4881	5.88863e-57	2.09555e-56	118.89
KCNB2	-3.7603	-1.13986	-36.2745	3.638e-85	2.99189e-84	184.023
OTOG	-3.76002	-0.934887	-37.5884	1.20441e-87	1.0835e-86	189.73
TCERG1L	-3.75855	-1.14616	-39.9068	7.31393e-92	7.52313e-91	199.429
CTCFL	-3.7558	-1.06937	-33.7458	3.39722e-80	2.31936e-79	172.582
TENM2	-3.75495	-0.803588	-21.5394	6.44093e-52	2.01166e-51	107.42
TARBP1	-3.75342	4.62213	-47.5522	1.71783e-104	2.95217e-103	228.423
CCDC180	-3.75285	0.495925	-19.7585	3.91765e-47	1.10048e-46	96.3925
SMC1B	-3.75242	-0.676143	-35.045	8.79341e-83	6.66727e-82	178.538
PDIA2	-3.75085	-0.0578023	-25.8879	7.0726e-63	2.89548e-62	132.683
NADSYN1	-3.75025	5.21997	-64.3828	4.62448e-127	2.86247e-125	280.413
STMND1	-3.74969	-1.11047	-37.9665	2.39584e-88	2.21078e-87	191.344
NKAIN4	-3.74931	-0.235031	-28.7903	1.25389e-69	6.20471e-69	148.242
NRXN3	-3.7481	-1.13871	-37.7779	5.35237e-88	4.87781e-87	190.541
SPTBN2	-3.74762	4.16851	-36.1713	5.73484e-85	4.68602e-84	183.419
PPP1R3E	-3.74758	2.52684	-40.4968	6.63928e-93	7.117e-92	201.82
TDGF1	-3.7467	-0.902489	-31.1252	9.4541e-75	5.42244e-74	160.043
MORN2	-3.74503	2.27389	-36.0651	9.17347e-85	7.4436e-84	183.083
TMEM91	-3.74495	1.15137	-37.0819	1.06874e-86	9.30346e-86	187.549
CDH4	-3.74454	-0.24965	-25.3837	1.16795e-61	4.65219e-61	129.876
CHRM1	-3.74215	-0.919371	-39.4735	4.33768e-91	4.33118e-90	197.651
F5	-3.74165	4.19945	-16.1671	5.12931e-37	1.17149e-36	72.7527
CNDP1	-3.73969	-0.921742	-32.1546	6.30648e-77	3.88128e-76	165.055
RHOF	-3.73841	4.66756	-31.8254	3.0924e-76	1.86384e-75	163.211
HSPA1L	-3.73743	2.40032	-34.5299	9.14716e-82	6.69245e-81	176.171
TTLL2	-3.73702	-0.571068	-31.462	1.81274e-75	1.05925e-74	161.696
CCDC57	-3.73569	3.82848	-52.4284	1.12304e-111	2.76103e-110	245.008
ICA1	-3.73528	4.63027	-29.9723	2.9634e-72	1.58771e-71	154.021
MOG	-3.73425	-1.09401	-45.2127	8.10355e-101	1.17472e-99	220.008
NSUN7	-3.73416	2.00046	-31.4854	1.61687e-75	9.47171e-75	161.792
SNORD23	-3.73311	-0.843286	-40.9402	1.11435e-93	1.23133e-92	203.607
DNAJB7	-3.73155	-0.262263	-36.1655	5.88306e-85	4.80433e-84	183.544
PPEF1	-3.73095	-1.02975	-39.1457	1.68536e-90	1.64297e-89	196.296
GAL3ST2	-3.72768	-0.468762	-23.7569	1.23393e-57	4.46493e-57	120.601
KIFC2	-3.72724	4.5717	-42.6186	1.48922e-96	1.81153e-95	210.117
RPH3AL	-3.72411	2.14433	-39.434	5.10684e-91	5.07023e-90	197.485
ESPNL	-3.72355	-0.309138	-30.8157	4.35994e-74	2.46329e-73	158.515
SULT4A1	-3.72249	-0.330011	-22.6873	6.54072e-55	2.20212e-54	114.321
CCDC96	-3.71788	0.291067	-39.4595	4.59649e-91	4.57327e-90	197.593
SV2C	-3.71476	-0.936213	-30.9079	2.76211e-74	1.56561e-73	158.97
LPCAT4	-3.70713	5.62287	-37.8869	3.36286e-88	3.08884e-87	190.766
KRT1	-3.70619	-1.0112	-20.9987	1.7523e-50	5.31389e-50	104.111
SNTB1	-3.70478	2.63933	-20.8469	4.45969e-50	1.33906e-49	103.089
GPR83	-3.70418	-0.933785	-34.1464	5.31747e-81	3.74741e-80	174.437
SLC3A1	-3.70383	3.50968	-28.3715	1.11054e-68	5.35334e-68	145.908
LRRC46	-3.7022	0.00682694	-33.4074	1.64759e-79	1.09337e-78	171.004
TOB1	-3.70168	5.64145	-39.1312	1.78977e-90	1.74353e-89	196.016
AHSG	-3.6969	-0.630075	-22.2783	7.47807e-54	2.4522e-53	111.881
RAB11FIP4	-3.69509	4.70445	-26.8495	3.66517e-65	1.58492e-64	137.637
SNX31	-3.69471	-0.975177	-30.2475	7.41629e-73	4.03997e-72	155.678
TUBG2	-3.69373	3.02261	-39.3994	5.89238e-91	5.84185e-90	197.318
ABCC8	-3.69289	-0.668688	-27.7986	2.27028e-67	1.05267e-66	143.039
TMC4	-3.69089	5.57271	-31.2318	5.59825e-75	3.23077e-74	160.233
CBLN1	-3.69062	-0.876393	-28.217	2.49646e-68	1.19395e-67	145.247
HSD11B2	-3.6905	2.26115	-21.5619	5.61884e-52	1.75765e-51	107.504
ADRA1B	-3.68986	-0.406712	-25.7457	1.5546e-62	6.31269e-62	131.895
PRG2	-3.68967	-0.431961	-24.2466	7.32598e-59	2.73216e-58	123.428
SLITRK4	-3.68959	-0.976634	-25.5757	4.00076e-62	1.60963e-61	130.946
SYNC	-3.68957	3.63145	-30.2001	9.40734e-73	5.11264e-72	155.29
CLDN22	-3.68827	0.159965	-36.8375	3.08933e-86	2.63775e-85	186.488
BMP4	-3.68546	4.06968	-20.6372	1.62778e-49	4.82743e-49	101.6
LIPG	-3.68425	2.343	-20.6945	1.14219e-49	3.39961e-49	102.176
CLDN10	-3.68294	2.93884	-13.1659	3.1039e-28	5.97255e-28	52.7269
CEP126	-3.68094	2.08897	-32.5976	7.55657e-78	4.77026e-77	167.158
ANKRD34B	-3.67902	-0.93475	-37.7149	7.00657e-88	6.3646e-87	190.272
RTN4R	-3.6748	0.686655	-27.5044	1.08498e-66	4.91827e-66	141.472
MORN5	-3.67079	-0.978365	-37.8264	4.35255e-88	3.97699e-87	190.747
FOXD1	-3.67017	1.37496	-17.1661	6.92056e-40	1.68397e-39	79.6817
DRD2	-3.66828	-0.833172	-31.9983	1.33944e-76	8.16799e-76	164.302
TMEM190	-3.66827	-0.589939	-35.2747	3.12112e-83	2.39766e-82	179.574
DNER	-3.66554	-0.709375	-28.403	9.42109e-69	4.54768e-68	146.223
SRP9	-3.66315	6.15171	-72.2119	8.82429e-136	1.06416e-133	300.481
CNTN1	-3.66274	-0.864441	-25.5056	5.9131e-62	2.37219e-61	130.556
CPNE6	-3.66089	-0.981027	-31.0585	1.31307e-74	7.49125e-74	159.714
TEX11	-3.65683	-0.674778	-25.8189	1.03584e-62	4.22089e-62	132.3
TNFRSF14	-3.65626	5.62292	-31.7408	4.66101e-76	2.78883e-75	162.724
KCNJ4	-3.65524	-0.989939	-33.4408	1.40901e-79	9.386e-79	171.159
CCDC65	-3.65477	0.663133	-43.3883	7.68813e-98	9.84883e-97	213.17
CFAP53	-3.65403	-0.449118	-34.851	2.11805e-82	1.57855e-81	177.66
GRM8	-3.65289	-1.02245	-33.5422	8.77151e-80	5.89643e-79	171.633
SHROOM1	-3.65162	3.574	-35.0431	8.86986e-83	6.72159e-82	178.427
PXMP2	-3.64816	2.63186	-44.4025	1.65267e-99	2.25995e-98	217.015
CFAP299	-3.64722	-1.07267	-37.3253	3.73347e-87	3.30345e-86	188.6
DSCAML1	-3.6446	-0.704551	-28.7374	1.64995e-69	8.12718e-69	147.967
CBLN3	-3.6432	1.66401	-33.6418	5.51189e-80	3.73033e-79	172.09
POU6F2	-3.64284	-0.819857	-26.5507	1.85774e-64	7.89668e-64	136.325
PLXNB1	-3.63572	6.13985	-35.4689	1.30445e-83	1.0149e-82	180.148
NRSN1	-3.63483	-1.05712	-31.4374	2.04434e-75	1.19358e-74	161.575
KRT80	-3.63479	4.28455	-26.5669	1.7006e-64	7.23529e-64	136.15
GNAT3	-3.6331	-1.03272	-37.6987	7.50866e-88	6.81184e-87	190.202
PTPN4	-3.63068	3.06012	-49.6409	1.21064e-107	2.362e-106	235.727
PKHD1L1	-3.62872	-0.950016	-26.7592	5.97782e-65	2.57304e-64	137.459
KCNH2	-3.62822	0.76843	-20.8685	3.90227e-50	1.1737e-49	103.31
CHRDL2	-3.62621	-0.804086	-32.4158	1.80022e-77	1.12727e-76	166.309
KRT36	-3.62597	-1.01349	-28.4486	7.42269e-69	3.59046e-68	146.461
PLXNB3	-3.62488	3.41868	-22.6539	7.97427e-55	2.67832e-54	113.946
UNC13C	-3.62411	-0.824714	-27.8921	1.38312e-67	6.46027e-67	143.534
MIRLET7D	-3.62306	0.13003	-39.1507	1.65041e-90	1.61113e-89	196.317
SYT13	-3.623	4.61486	-12.4315	4.48317e-26	8.26831e-26	47.4997
CATSPER3	-3.62247	-0.264186	-38.5551	1.98824e-89	1.8895e-88	193.831
GABRE	-3.62183	4.46536	-16.0873	8.73035e-37	1.98551e-36	72.1831
GREB1L	-3.62163	2.48574	-24.0983	1.71706e-58	6.32769e-58	122.509
TUBB1	-3.62025	-0.218811	-32.9961	1.14073e-78	7.38101e-78	169.069
PGLYRP4	-3.61742	-0.81414	-24.2955	5.53453e-59	2.06902e-58	123.707
BACE2	-3.61664	5.4407	-20.7136	1.01465e-49	3.02514e-49	101.915
ROBO3	-3.61586	1.07956	-23.104	5.58303e-56	1.93655e-55	116.78
TRIM14	-3.61394	4.68511	-39.0317	2.70802e-90	2.63073e-89	195.665
CDA	-3.61308	2.71817	-17.8435	8.25476e-42	2.08591e-41	84.0186
RGS13	-3.61177	-0.646067	-24.8655	2.15648e-60	8.34956e-60	126.956
SYBU	-3.60702	2.22698	-24.514	1.58802e-59	6.01212e-59	124.913
GPR150	-3.60596	-0.9998	-39.6104	2.46758e-91	2.48875e-90	198.215
JAKMIP2	-3.60526	-0.875546	-31.7281	4.95697e-76	2.95958e-75	162.992
MROH7	-3.60468	1.62637	-20.1502	3.36101e-48	9.6763e-48	98.8307
DNAH3	-3.60385	1.25173	-33.1332	5.97377e-79	3.89227e-78	169.712
TRPC4	-3.60214	-1.06618	-31.7241	5.05586e-76	3.01605e-75	162.972
ST8SIA5	-3.60159	-1.00365	-24.6198	8.69277e-60	3.31344e-59	125.559
TDRD6	-3.60006	-0.643674	-34.6388	5.56397e-82	4.10303e-81	176.694
CABP4	-3.59718	1.64713	-24.3908	3.20831e-59	1.20486e-58	124.235
ITIH4	-3.59702	0.375997	-18.6488	4.53361e-44	1.19843e-43	89.3328
YBX2	-3.5948	0.0110973	-21.2456	3.85903e-51	1.1862e-50	105.628
CRB2	-3.59426	-0.123888	-34.093	6.80224e-81	4.77694e-80	174.191
SNORD15A	-3.59247	-0.89479	-36.9165	2.19116e-86	1.88397e-85	186.831
RIMS4	-3.5923	-0.800559	-29.6453	1.55394e-71	8.15687e-71	152.635
KCNJ13	-3.5901	-0.833052	-30.3341	4.80314e-73	2.63494e-72	156.113
NPNT	-3.58839	5.22334	-18.2233	7.02934e-43	1.81595e-42	86.1476
OPRL1	-3.58814	-0.645516	-33.9131	1.56316e-80	1.08253e-79	173.359
SLC13A5	-3.58472	1.17215	-13.9753	1.28882e-30	2.60427e-30	58.3435
SLC6A19	-3.58421	0.0344445	-17.774	1.2981e-41	3.26485e-41	83.6723
GLYCTK	-3.58222	3.10242	-34.9753	1.20531e-82	9.07484e-82	178.159
TBX4	-3.58146	-0.571108	-22.8011	3.33221e-55	1.13087e-54	114.995
F2RL1	-3.58065	5.03985	-24.2121	8.93175e-59	3.32481e-58	122.856
SLC45A2	-3.57931	-0.998098	-32.9085	1.72589e-78	1.10953e-77	168.654
ANKS1B	-3.5791	1.87027	-26.7471	6.3857e-65	2.74522e-64	137.371
COL4A6	-3.57738	-0.460085	-21.0159	1.57647e-50	4.78378e-50	104.219
KCNJ12	-3.57484	-0.722873	-18.3943	2.3312e-43	6.08417e-43	87.6936
IQGAP3	-3.57143	4.96842	-39.4434	4.9114e-91	4.88312e-90	197.354
MICALL2	-3.57106	5.64224	-37.3026	4.11661e-87	3.63785e-86	188.254
ITIH2	-3.56185	0.146328	-19.6859	6.1864e-47	1.72876e-46	95.9359
CENPK	-3.56102	2.94932	-40.8017	1.94298e-93	2.13013e-92	203.037
GPR20	-3.55931	-0.100772	-23.8383	7.69945e-58	2.7976e-57	121.073
FSIP1	-3.55878	-0.58315	-35.8225	2.69082e-84	2.14361e-83	182.024
NDP	-3.55764	-0.253921	-15.9124	2.80237e-36	6.31176e-36	71.3853
SEC14L5	-3.55757	-0.703489	-19.2718	8.49591e-46	2.31765e-45	93.3129
VILL	-3.55425	5.88277	-18.2805	4.8583e-43	1.25927e-42	86.4713
CRYM	-3.55374	0.495656	-16.116	7.21201e-37	1.64287e-36	72.7417
RAPH1	-3.55361	4.91198	-40.6578	3.46701e-93	3.77138e-92	202.324
FCAMR	-3.55188	-0.729412	-21.0268	1.47434e-50	4.47873e-50	104.285
EPGN	-3.55141	-0.919386	-36.2412	4.21381e-85	3.45933e-84	183.877
F3	-3.55039	6.49629	-23.599	3.08699e-57	1.10558e-56	119.221
OXTR	-3.54957	1.02451	-18.328	3.57426e-43	9.29546e-43	87.2632
NYAP2	-3.54843	-1.00528	-26.3621	5.20494e-64	2.18786e-63	135.293
KRT14	-3.54821	0.0993781	-12.7811	4.20882e-27	7.91041e-27	50.2697
LTK	-3.54104	1.46942	-13.131	3.93119e-28	7.54885e-28	52.6174
SNHG9	-3.54029	0.496783	-34.5953	6.78595e-82	4.98837e-81	176.495
PLXNA3	-3.53922	4.97786	-39.6444	2.14582e-91	2.16892e-90	198.184
NUDT10	-3.53715	-1.0348	-36.917	2.18594e-86	1.88064e-85	186.834
PCP4	-3.53639	-0.871803	-33.0943	7.17389e-79	4.66336e-78	169.532
KCTD19	-3.53485	-0.689289	-28.9748	4.82904e-70	2.42214e-69	149.196
TECTA	-3.53131	-0.854268	-32.9547	1.38686e-78	8.94048e-78	168.873
FARP2	-3.53083	5.07521	-49.6951	1.00609e-107	1.96841e-106	235.856
AQP7	-3.52981	0.610451	-19.873	1.90748e-47	5.39612e-47	97.1126
EFCAB12	-3.52867	0.0314333	-28.1199	4.15923e-68	1.97701e-67	144.737
TMPRSS11B	-3.52753	-0.948943	-27.0778	1.06819e-65	4.70049e-65	139.183
KSR2	-3.527	-0.295974	-22.1809	1.34044e-53	4.36384e-53	111.297
TNS4	-3.52315	4.38445	-16.5473	4.10721e-38	9.61281e-38	75.2586
DDC	-3.52244	2.29127	-17.725	1.7851e-41	4.47442e-41	83.2901
PPP2R2C	-3.51398	1.49887	-12.7621	4.78572e-27	8.98142e-27	50.1201
TMEM52B	-3.51382	-1.03097	-33.8701	1.90724e-80	1.31755e-79	173.159
DCX	-3.51359	-0.865182	-26.0837	2.39982e-63	9.94992e-63	133.763
DPPA2	-3.50953	-1.00325	-31.0529	1.3498e-74	7.69767e-74	159.686
ARL9	-3.50837	-0.285482	-29.6965	1.19793e-71	6.30229e-71	152.896
PPIL6	-3.50824	0.541271	-36.2688	3.73018e-85	3.06589e-84	183.999
PDE6B	-3.50691	-0.523574	-26.9873	1.73972e-65	7.61006e-65	138.696
MINAR1	-3.50491	0.179869	-22.6138	1.01182e-54	3.387e-54	113.883
SOX6	-3.50437	1.07771	-16.8157	6.95873e-39	1.65554e-38	77.3794
NUDT11	-3.50429	-0.793495	-28.8177	1.08779e-69	5.39041e-69	148.383
ETNK2	-3.50395	0.358765	-26.182	1.39714e-63	5.82206e-63	134.306
RSPH9	-3.50307	2.18945	-31.5823	1.00765e-75	5.9502e-75	162.256
USP53	-3.50267	4.62183	-31.3254	3.53599e-75	2.05078e-74	160.776
PRPH	-3.50053	-0.688135	-29.1136	2.36036e-70	1.19591e-69	149.912
PRKDC	-3.49913	5.76871	-55.8347	2.34651e-116	7.49438e-115	255.74
AANAT	-3.49695	-0.609773	-34.8447	2.17996e-82	1.62383e-81	177.631
CHGB	-3.49657	-0.777587	-22.8485	2.51846e-55	8.58031e-55	115.274
DISP3	-3.49636	-0.906192	-35.5323	9.82249e-84	7.66351e-83	180.729
OTOF	-3.49144	-0.854016	-29.0866	2.71289e-70	1.36858e-69	149.773
FANCF	-3.49047	3.12647	-50.991	1.27588e-109	2.72078e-108	240.274
MST1R	-3.49036	5.97441	-36.8159	3.39483e-86	2.89222e-85	186.124
KCNC3	-3.48982	1.43415	-22.0902	2.30996e-53	7.47838e-53	110.737
STK32A	-3.48853	1.00039	-18.5911	6.57038e-44	1.73225e-43	88.9583
ENTPD6	-3.48772	5.8304	-52.2607	1.93901e-111	4.68478e-110	244.399
TERB1	-3.48753	-0.902798	-36.4286	1.84695e-85	1.53426e-84	184.701
TNFRSF10B	-3.48659	5.80185	-40.8723	1.46288e-93	1.61009e-92	203.14
CCDC40	-3.48594	1.58214	-26.9842	1.76962e-65	7.73602e-65	138.664
ELMO3	-3.48435	4.45023	-47.2494	5.03255e-104	8.47176e-103	227.36
EFNA3	-3.48423	2.15015	-24.0642	2.08987e-58	7.67931e-58	122.336
PATL2	-3.48183	0.207028	-24.9926	1.05123e-60	4.09402e-60	127.676
CAPRIN2	-3.48101	4.89762	-29.5939	2.01933e-71	1.05562e-70	152.074
FAM222A	-3.48016	0.0846694	-27.6178	5.92814e-67	2.70832e-66	142.078
CCDC152	-3.48005	3.76825	-21.4061	1.44896e-51	4.48441e-51	106.379
HEBP2	-3.47951	4.7315	-24.7817	3.46576e-60	1.33634e-59	126.15
CPNE9	-3.47637	-0.824371	-34.1976	4.20046e-81	2.97822e-80	174.672
DMC1	-3.47544	-0.20419	-33.2434	3.55612e-79	2.33662e-78	170.234
RAD51B	-3.47328	1.07903	-39.6464	2.12821e-91	2.15424e-90	198.362
HDHD3	-3.47322	4.67769	-34.8306	2.32394e-82	1.73015e-81	177.354
GFRA3	-3.47301	-0.806893	-26.7853	5.18985e-65	2.238e-64	137.601
PRSS27	-3.47261	-0.228868	-27.1069	9.13378e-66	4.0256e-65	139.341
CABCOCO1	-3.47211	-0.904803	-36.3942	2.14807e-85	1.77702e-84	184.55
HECW1	-3.47199	-0.872232	-29.2839	9.84147e-71	5.0374e-70	150.787
CNKSR2	-3.46951	-0.96884	-28.0512	5.97135e-68	2.82493e-67	144.374
ACY1	-3.46944	4.71966	-42.5463	1.97153e-96	2.38993e-95	209.829
CSPG5	-3.46793	-0.301863	-27.4379	1.54707e-66	6.97904e-66	141.118
SBK3	-3.46697	-0.661584	-33.0119	1.05852e-78	6.8554e-78	169.143
NRIP3	-3.46595	0.296898	-21.4544	1.08013e-51	3.35329e-51	106.902
GRIK4	-3.46538	-0.879349	-32.7666	3.38162e-78	2.15613e-77	167.981
ATG9B	-3.4647	2.54634	-21.2229	4.43449e-51	1.36099e-50	105.409
NDUFB4	-3.4634	5.15793	-54.5913	1.11865e-114	3.24663e-113	251.888
TMEM102	-3.46233	1.95804	-34.683	4.54834e-82	3.35939e-81	176.882
UBE2T	-3.46112	3.03064	-48.8504	1.82941e-106	3.40314e-105	233.015
CCR4	-3.46035	-0.971797	-25.489	6.48588e-62	2.59825e-61	130.462
VWCE	-3.45802	-0.445321	-27.3149	2.98801e-66	1.33715e-65	140.459
SCRN1	-3.45774	5.16222	-23.9607	3.79657e-58	1.38705e-57	121.396
GDF5	-3.45716	-0.896405	-28.2903	1.69917e-68	8.14867e-68	145.632
GPR75	-3.45514	-0.0388368	-23.7155	1.5692e-57	5.66199e-57	120.36
UMODL1	-3.45347	-0.90237	-32.6518	5.83906e-78	3.69605e-77	167.435
CBLN2	-3.45205	-0.967028	-28.272	1.87018e-68	8.95649e-68	145.536
MYH7B	-3.45195	0.847698	-29.452	4.16249e-71	2.15743e-70	151.648
DLX1	-3.45182	-0.831308	-29.5702	2.27799e-71	1.18995e-70	152.252
VWA3A	-3.44981	0.214139	-18.8123	1.59015e-44	4.23868e-44	90.3815
MYB	-3.44831	1.80748	-18.4454	1.67748e-43	4.39033e-43	87.9909
FXYD4	-3.44819	-0.792539	-34.8989	1.70455e-82	1.27581e-81	177.876
HIF3A	-3.44704	0.447748	-18.352	3.06172e-43	7.97437e-43	87.4211
FGF17	-3.44348	-0.725159	-31.3245	3.55241e-75	2.05946e-74	161.022
JPH1	-3.44315	2.43762	-16.9153	3.60723e-39	8.62737e-39	77.9627
SLC47A1	-3.44259	-0.512453	-18.442	1.71416e-43	4.48548e-43	88.0018
ALS2CL	-3.44252	6.29655	-35.0743	7.70204e-83	5.84611e-82	178.364
CYTL1	-3.44106	-0.981835	-23.4865	5.94414e-57	2.11423e-56	119.024
CALCR	-3.44001	-0.834954	-34.9403	1.41267e-82	1.06075e-81	178.064
PANX2	-3.43878	-0.313091	-30.5947	1.30734e-73	7.27464e-73	157.416
COCH	-3.43807	0.687661	-12.6798	8.35571e-27	1.561e-26	49.5838
NRTN	-3.43704	-0.609264	-25.9268	5.7039e-63	2.342e-62	132.897
CCDC120	-3.43631	3.84482	-41.8886	2.57931e-95	2.99933e-94	207.317
OMG	-3.43522	-0.584935	-31.833	2.98067e-76	1.79727e-75	163.502
DHTKD1	-3.43502	3.49877	-29.1066	2.44767e-70	1.2379e-69	149.734
GRIN2C	-3.4349	-0.289165	-26.9473	2.15926e-65	9.41289e-65	138.48
FBXO39	-3.43465	-0.41127	-29.8549	5.3666e-72	2.85559e-71	153.699
TTC34	-3.43421	-0.349411	-33.1337	5.95822e-79	3.88395e-78	169.718
TFAP2A	-3.4298	3.46659	-17.4369	1.17223e-40	2.8957e-40	81.2636
TACR3	-3.42968	-0.979163	-30.7028	7.63307e-74	4.27458e-73	157.953
CHODL	-3.42934	-0.929408	-19.4251	3.21394e-46	8.83817e-46	94.2843
BCL2L14	-3.42867	2.78022	-22.0355	3.21044e-53	1.03624e-52	110.321
TMEM14A	-3.42266	3.55769	-52.4022	1.2227e-111	2.98506e-110	244.923
SNX32	-3.42114	5.74559	-48.254	1.4551e-105	2.62312e-104	230.847
ADGRG6	-3.41859	4.64806	-23.0145	9.45566e-56	3.25641e-55	115.919
UNG	-3.41732	3.85825	-51.0019	1.23034e-109	2.62766e-108	240.313
INSM1	-3.41708	-0.674174	-24.7861	3.37945e-60	1.30342e-59	126.506
PCDHB6	-3.41606	-0.585955	-26.0793	2.45893e-63	1.0189e-62	133.74
EFCAB11	-3.41507	1.95629	-36.8299	3.19318e-86	2.72374e-85	186.447
PHF19	-3.41276	3.39333	-35.2291	3.83117e-83	2.93346e-82	179.285
PPP1R32	-3.41128	0.818216	-34.1616	4.95857e-81	3.49977e-80	174.506
GALNT3	-3.41021	5.77578	-20.681	1.24122e-49	3.69042e-49	101.694
NPHS2	-3.40916	-0.482302	-27.0316	1.37023e-65	6.01448e-65	138.935
SH2D7	-3.40832	-0.0487817	-26.9353	2.30401e-65	1.00345e-64	138.415
KLHL14	-3.40825	-0.88483	-19.6346	8.55078e-47	2.38138e-46	95.6097
KLHL32	-3.40733	-0.745244	-30.5258	1.84301e-73	1.02147e-72	157.072
AQP11	-3.40303	0.560168	-34.6636	4.96805e-82	3.66551e-81	176.807
CPNE5	-3.40087	0.482349	-18.993	5.01035e-45	1.34762e-44	91.537
ERMAP	-3.40042	2.96476	-32.7528	3.61069e-78	2.30009e-77	167.848
HMGA1	-3.39809	6.73978	-29.6156	1.80818e-71	9.47718e-71	152.091
H4C11	-3.39265	-0.883579	-35.2389	3.66615e-83	2.80864e-82	179.412
IGF2BP2	-3.39262	4.80147	-24.4818	1.90724e-59	7.20898e-59	124.434
SLC9B1	-3.39006	0.783732	-36.4186	1.93001e-85	1.59946e-84	184.657
MBOAT1	-3.389	3.89826	-30.8757	3.23889e-74	1.83214e-73	158.64
SLC7A13	-3.38888	-0.95767	-33.4806	1.16996e-79	7.81219e-79	171.345
JUP	-3.38772	7.89948	-26.5606	1.75982e-64	7.48497e-64	135.95
MRPS35	-3.38631	5.30718	-47.6705	1.13062e-104	1.95262e-103	228.811
TOGARAM2	-3.38276	0.0759081	-16.0146	1.41756e-36	3.21034e-36	72.0665
WDR31	-3.38186	1.18135	-36.3855	2.23208e-85	1.84216e-84	184.51
PKD1L1	-3.37745	-0.601564	-33.3127	2.56806e-79	1.69536e-78	170.56
NTRK1	-3.37725	-0.841849	-29.1729	1.73959e-70	8.83627e-70	150.217
ZMYND10	-3.3741	0.347278	-22.8254	2.88675e-55	9.81116e-55	115.139
RGS20	-3.37359	-0.107801	-22.8578	2.38324e-55	8.12158e-55	115.331
SPAG8	-3.37268	0.952916	-28.4692	6.66712e-69	3.23392e-68	146.567
HOXB6	-3.37175	4.11967	-25.1327	4.77533e-61	1.87226e-60	128.217
ADAM32	-3.37118	0.278999	-34.2973	2.65553e-81	1.89919e-80	175.131
CREB3L4	-3.37114	2.88476	-40.3663	1.12606e-92	1.19973e-91	201.282
TNNI3K	-3.37078	0.889601	-28.6029	3.3193e-69	1.62185e-68	147.266
NPY4R	-3.36958	0.329551	-19.4049	3.65119e-46	1.00288e-45	94.1585
MYH15	-3.36898	0.110971	-18.4798	1.34393e-43	3.52195e-43	88.2456
KCNV1	-3.36812	-0.898545	-22.1711	1.422e-53	4.62399e-53	111.236
TBX10	-3.3679	-0.678487	-28.261	1.98228e-68	9.49013e-68	145.478
TPMT	-3.36648	4.23161	-38.5858	1.74762e-89	1.66309e-88	193.84
TINAGL1	-3.36469	6.19783	-28.4617	6.9333e-69	3.3607e-68	146.135
SAA1	-3.36431	0.838524	-12.9467	1.37054e-27	2.60213e-27	51.3875
IL23R	-3.3641	-0.657101	-27.1736	6.37955e-66	2.82774e-65	139.699
NAPEPLD	-3.36346	4.04388	-42.318	4.79591e-96	5.71465e-95	208.989
DDX11	-3.36046	4.66184	-46.2209	2.0246e-102	3.17869e-101	223.649
GHRL	-3.35967	-0.412223	-33.8534	2.06109e-80	1.42313e-79	173.082
ACSS2	-3.35954	4.87997	-31.7959	3.56829e-76	2.14696e-75	163.054
FOXO6	-3.3583	-0.257303	-25.7995	1.15359e-62	4.69389e-62	132.193
SYCE1	-3.35727	0.0372032	-14.4994	3.72028e-32	7.73989e-32	61.8933
ASB12	-3.35642	-0.691765	-16.4584	7.40469e-38	1.72525e-37	75.0177
LRP2	-3.35515	-0.799123	-24.3405	4.27782e-59	1.60135e-58	123.964
DDN	-3.35492	-0.606072	-23.7472	1.30502e-57	4.71852e-57	120.543
AUNIP	-3.35452	1.57913	-33.9148	1.55078e-80	1.07495e-79	173.358
PDE6A	-3.354	-0.575726	-35.4951	1.16038e-83	9.03818e-83	180.563
H2AC21	-3.35275	-0.852753	-35.3963	1.8064e-83	1.39689e-82	180.12
STIL	-3.34974	3.5744	-32.3983	1.95764e-77	1.22421e-76	166.102
CHST13	-3.34936	-0.749914	-24.8186	2.8113e-60	1.08669e-59	126.69
STK36	-3.34886	4.16994	-50.8454	2.0742e-109	4.37648e-108	239.783
KCNN2	-3.34872	-0.927117	-25.4646	7.43453e-62	2.97318e-61	130.326
NEXMIF	-3.34532	-0.901486	-30.5318	1.78863e-73	9.92114e-73	157.101
MTFP1	-3.34314	2.60075	-39.9694	5.6623e-92	5.8674e-91	199.675
TMEM233	-3.33788	-0.567381	-12.7319	5.8732e-27	1.10046e-26	49.936
JAKMIP3	-3.33347	-0.463823	-24.1577	1.22054e-58	4.51814e-58	122.916
S1PR5	-3.33013	-0.712923	-24.9404	1.41155e-60	5.48048e-60	127.38
FAM166B	-3.32841	-0.607341	-33.7095	4.02212e-80	2.73531e-79	172.413
KIF6	-3.32503	-0.640929	-30.027	2.24893e-72	1.20908e-71	154.569
DOCK3	-3.32497	0.322584	-24.0791	1.91797e-58	7.05695e-58	122.463
MIR210	-3.32093	0.0932025	-23.4631	6.8143e-57	2.41942e-56	118.889
FPR3	-3.3199	-0.873653	-25.6593	2.51153e-62	1.01543e-61	131.412
SEMA4F	-3.31761	2.11578	-22.5928	1.14632e-54	3.83084e-54	113.713
USH1G	-3.31748	-0.783988	-29.3671	6.42777e-71	3.31434e-70	151.213
IFNLR1	-3.31623	2.53953	-22.2912	6.92406e-54	2.27212e-53	111.88
ECHDC2	-3.31378	5.29262	-30.4571	2.59612e-73	1.43489e-72	156.411
SYNE4	-3.31331	1.91557	-24.0628	2.10695e-58	7.74006e-58	122.336
DNAH2	-3.3116	2.79992	-19.7319	4.63078e-47	1.29819e-46	96.1141
ABLIM2	-3.31148	1.9704	-16.1693	5.05451e-37	1.1546e-36	73.0516
DIPK1C	-3.31103	-0.655665	-21.6228	3.88104e-52	1.21895e-51	107.926
LRRC24	-3.31036	1.71953	-36.0825	8.49121e-85	6.898e-84	183.169
GGT7	-3.31018	3.78153	-29.4245	4.79114e-71	2.48142e-70	151.339
TMEM253	-3.30928	1.17159	-24.6627	6.80864e-60	2.60235e-59	125.798
TDRD9	-3.30761	-0.67059	-22.6504	8.1415e-55	2.73383e-54	114.1
SQLE	-3.30734	5.59575	-27.8086	2.15309e-67	9.99986e-67	142.719
COX11	-3.30544	4.44363	-55.0218	2.90905e-115	8.80836e-114	253.257
HOXB9	-3.30391	2.12678	-17.5433	5.84614e-41	1.45209e-40	82.112
CCER2	-3.30267	-0.351031	-30.1554	1.17782e-72	6.38379e-72	155.216
NTNG1	-3.30215	-0.825648	-22.0557	2.8428e-53	9.19277e-53	110.542
YOD1	-3.30128	3.70433	-24.9832	1.10834e-60	4.31401e-60	127.428
SLC26A1	-3.30127	1.45095	-31.472	1.72608e-75	1.0103e-74	161.735
ARID3C	-3.29762	-0.740053	-29.5306	2.78744e-71	1.44957e-70	152.05
LY6D	-3.29712	1.9611	-9.02843	2.49868e-16	3.82764e-16	25.5074
FIBCD1	-3.29549	0.565	-16.9113	3.70377e-39	8.85525e-39	78.0147
CTRL	-3.29531	1.14034	-31.9821	1.44871e-76	8.82668e-76	164.219
COL4A4	-3.29458	0.859032	-17.9101	5.35462e-42	1.35871e-41	84.5555
CSRNP3	-3.29278	-0.283094	-18.536	9.36108e-44	2.46336e-43	88.6073
KRTCAP3	-3.28939	3.44288	-34.571	7.58154e-82	5.56152e-81	176.292
TRIM71	-3.28901	-0.860736	-31.9317	1.84854e-76	1.12236e-75	163.979
P4HTM	-3.28731	4.04912	-34.5788	7.31571e-82	5.36933e-81	176.272
FREM2	-3.28603	1.47742	-14.2689	1.76737e-31	3.63692e-31	60.3116
VWA3B	-3.28427	0.36628	-29.3957	5.55154e-71	2.86888e-70	151.361
TROAP	-3.28099	3.70056	-34.7414	3.48537e-82	2.58109e-81	177.048
NKX3.2	-3.27912	-0.851413	-28.4572	7.09559e-69	3.43818e-68	146.506
PTCHD4	-3.27856	-0.783624	-27.8831	1.45071e-67	6.77367e-67	143.486
ASIC2	-3.27356	-0.889674	-27.7776	2.53764e-67	1.1743e-66	142.926
TEX29	-3.27076	-0.702788	-35.3073	2.69441e-83	2.07328e-82	179.72
ASXL3	-3.27061	-0.73583	-22.2715	7.793e-54	2.55427e-53	111.838
MSTN	-3.2702	-0.662357	-13.6799	9.52764e-30	1.89026e-29	56.3504
NUDT12	-3.26908	3.29521	-29.5598	2.40223e-71	1.25344e-70	152.082
FBP2	-3.26888	-0.0799003	-14.3925	7.66172e-32	1.58714e-31	61.1711
CRNDE	-3.26714	2.52728	-27.6165	5.97176e-67	2.72736e-66	142.011
KLHL34	-3.26581	-0.854247	-18.3893	2.40716e-43	6.28125e-43	87.66
SPATS2L	-3.26512	6.2732	-37.5529	1.40258e-87	1.25854e-86	189.313
HAO1	-3.26366	-0.894188	-33.0305	9.6929e-79	6.28623e-78	169.231
IL7	-3.26346	1.7152	-23.3088	1.67895e-56	5.89234e-56	117.959
FBXO44	-3.26218	2.67135	-24.4038	2.97819e-59	1.11904e-58	124.245
PLIN5	-3.26009	0.0747678	-21.8725	8.56761e-53	2.73698e-52	109.439
ESYT3	-3.25986	1.03786	-27.1117	8.90106e-66	3.9255e-65	139.362
SLC6A3	-3.25884	-0.847642	-28.0013	7.77086e-68	3.66139e-67	144.11
SEMA4B	-3.25812	6.01486	-40.1782	2.41734e-92	2.54832e-91	200.322
CELSR3	-3.25678	3.35398	-20.7841	6.56631e-50	1.96442e-49	102.616
HAND2	-3.25287	-0.845366	-24.3482	4.09289e-59	1.53335e-58	124.008
VEPH1	-3.25129	0.345228	-20.1513	3.33702e-48	9.60921e-48	98.8581
OPN3	-3.2503	2.70399	-29.9969	2.61709e-72	1.40432e-71	154.354
ANXA11	-3.24997	6.77857	-46.6229	4.73813e-103	7.5924e-102	225.029
CALML4	-3.24888	5.1219	-26.4455	3.29795e-64	1.39255e-63	135.401
CCDC87	-3.24782	-0.448047	-34.3162	2.43513e-81	1.74603e-80	175.218
PLEKHH1	-3.24778	4.77358	-34.5245	9.37615e-82	6.8564e-81	175.951
ASTN2	-3.24659	0.266252	-23.25	2.36965e-56	8.28725e-56	117.641
GRIN3A	-3.2459	-0.376441	-30.1788	1.04713e-72	5.68425e-72	155.334
FAM228B	-3.24551	1.34347	-36.1931	5.20939e-85	4.26638e-84	183.661
CACNA1I	-3.24437	-0.207942	-16.4982	5.68668e-38	1.3274e-37	75.2828
RAVER2	-3.23965	3.42493	-21.9845	4.36228e-53	1.40317e-52	109.938
CAPN5	-3.23959	6.209	-22.6274	9.33505e-55	3.1286e-54	113.504
CEACAM1	-3.23922	5.38187	-21.5136	7.53211e-52	2.34827e-51	106.843
LRRC8B	-3.23905	3.61853	-26.1107	2.0681e-63	8.58222e-63	133.738
HAVCR1	-3.23888	0.699268	-15.7989	5.98201e-36	1.33978e-35	70.6253
GUCA1B	-3.23682	0.240011	-17.0229	1.77574e-39	4.27627e-39	78.7505
TMEM229A	-3.23652	-0.573397	-19.4349	3.02061e-46	8.3147e-46	94.3475
DUSP4	-3.23526	5.60003	-21.6049	4.32772e-52	1.35741e-51	107.382
TMEM86B	-3.23391	3.34174	-37.0641	1.15436e-86	1.00425e-85	187.408
BNC1	-3.23135	-0.849757	-20.6488	1.51463e-49	4.49663e-49	101.952
PIWIL4	-3.2307	3.03347	-24.9727	1.17649e-60	4.57418e-60	127.447
NPPB	-3.22344	-0.868954	-27.8937	1.37148e-67	6.41018e-67	143.542
REL	-3.21746	3.56215	-23.6712	2.02925e-57	7.30685e-57	119.918
TMEM53	-3.21661	3.2814	-40.8547	1.57021e-93	1.7255e-92	203.237
LIPK	-3.2163	-0.528265	-21.2117	4.74883e-51	1.45619e-50	105.419
SLC19A3	-3.21613	0.946633	-14.9534	1.74081e-33	3.71336e-33	64.9489
ENO4	-3.21587	0.206879	-35.4199	1.625e-83	1.2587e-82	180.226
CACNG6	-3.21492	-0.0587043	-12.2348	1.69308e-25	3.08553e-25	46.5819
BHLHA15	-3.21466	-0.314726	-18.9706	5.77863e-45	1.55277e-44	91.3942
AHCY	-3.21186	5.78391	-53.677	2.01602e-113	5.41306e-112	248.976
ITPR3	-3.21142	7.19484	-41.9767	1.82446e-95	2.13219e-94	207.515
GABRR2	-3.20991	-0.598531	-29.9695	3.00579e-72	1.6098e-71	154.278
IL18	-3.20764	5.12916	-34.4878	1.10904e-81	8.06358e-81	175.754
ICAM4	-3.20337	-0.691403	-33.5826	7.2656e-80	4.89588e-79	171.822
HOOK2	-3.20156	5.07173	-52.8763	2.62937e-112	6.66346e-111	246.427
SCIN	-3.19618	3.40357	-18.2639	5.41014e-43	1.40153e-42	86.6598
COL2A1	-3.19324	-0.803658	-24.7281	4.69611e-60	1.80478e-59	126.176
RPL29	-3.19313	7.43686	-19.7206	4.97299e-47	1.39273e-46	95.652
ADAM21	-3.19255	-0.736323	-35.6938	4.77274e-84	3.7657e-83	181.451
C2CD4C	-3.19253	-0.326903	-25.3037	1.82861e-61	7.23836e-61	129.426
GSTP1	-3.19073	7.73904	-39.9346	6.52956e-92	6.7411e-91	199.309
[truncated: 11,990 more rows]

## Sheet: GSEA_PDX_MiceVSHuman
pathway	pval	padj	ES	NES
ABRAHAM_ALPC_VS_MULTIPLE_MYELOMA_UP	0.00173611	0.0236268	0.652499	2.18759
ACEVEDO_LIVER_CANCER_WITH_H3K9ME3_DN	0.00516674	0.0326358	-0.440218	-1.56175
AIGNER_ZEB1_TARGETS	0.000518672	0.023313	-0.721604	-2.22284
ALTEMEIER_RESPONSE_TO_LPS_WITH_MECHANICAL_VENTILATION	0.00338983	0.027647	0.569593	2.61382
ANASTASSIOU_MULTICANCER_INVASIVENESS_SIGNATURE	0.00234192	0.0236551	0.850556	3.58108
ANDERSEN_CHOLANGIOCARCINOMA_CLASS2	0.000433088	0.023313	-0.565591	-2.16887
APPEL_IMATINIB_RESPONSE	0.00170358	0.0236268	0.709343	2.59911
AZARE_NEOPLASTIC_TRANSFORMATION_BY_STAT3_UP	0.00384615	0.0294878	0.443452	2.0432
BAELDE_DIABETIC_NEPHROPATHY_UP	0.00240385	0.0236551	0.477975	2.09574
BAKKER_FOXO3_TARGETS_UP	0.00196078	0.0236268	0.474011	1.90391
BASAKI_YBX1_TARGETS_UP	0.000828157	0.0236268	-0.372429	-1.49498
BASSO_CD40_SIGNALING_DN	0.00234192	0.0236551	0.482473	2.03135
BASSO_CD40_SIGNALING_UP	0.00309598	0.0265174	0.490941	2.19997
BASSO_HAIRY_CELL_LEUKEMIA_UP	0.00240385	0.0236551	0.470081	2.06113
BEGUM_TARGETS_OF_PAX3_FOXO1_FUSION_UP	0.00204918	0.0236551	0.521156	2.10043
BENPORATH_ES_1	0.000407664	0.023313	-0.401556	-1.63287
BENPORATH_ES_2	0.00259471	0.0240274	-0.537059	-1.66189
BENPORATH_PROLIFERATION	0.000437254	0.023313	-0.448836	-1.7063
BERENJENO_ROCK_SIGNALING_NOT_VIA_RHOA_DN	0.00193798	0.0236268	0.463825	1.855
BERENJENO_TRANSFORMED_BY_RHOA_FOREVER_UP	0.00286944	0.0255941	0.585197	1.85013
BERENJENO_TRANSFORMED_BY_RHOA_REVERSIBLY_DN	0.00171527	0.0236268	0.615917	2.15656
BERTUCCI_INVASIVE_CARCINOMA_DUCTAL_VS_LOBULAR_DN	0.00179856	0.0236268	0.68607	2.62869
BERTUCCI_MEDULLARY_VS_DUCTAL_BREAST_CANCER_DN	0.00546448	0.0336009	0.477297	2.32423
BIDUS_METASTASIS_DN	0.00487805	0.0318876	0.419733	1.98954
BIDUS_METASTASIS_UP	0.000420345	0.023313	-0.427446	-1.67903
BILANGES_SERUM_SENSITIVE_VIA_TSC2	0.00343053	0.0278358	0.502976	1.76111
BIOCARTA_BAD_PATHWAY	0.00151745	0.0236268	0.647453	2.10901
BIOCARTA_BCR_PATHWAY	0.0102215	0.0499487	0.453061	1.66007
BIOCARTA_CSK_PATHWAY	0.00140647	0.0236268	0.673428	2.06156
BIOCARTA_CTCF_PATHWAY	0.00160256	0.0236268	0.637104	2.1138
BIOCARTA_EDG1_PATHWAY	0.00146413	0.0236268	0.682866	2.21051
BIOCARTA_EICOSANOID_PATHWAY	0.00146413	0.0236268	0.705351	2.28329
BIOCARTA_ETS_PATHWAY	0.00431034	0.0305185	0.585609	1.81805
BIOCARTA_FCER1_PATHWAY	0.00175131	0.0236268	0.58383	2.21315
BIOCARTA_G2_PATHWAY	0.00319489	0.0267159	-0.618845	-1.77616
BIOCARTA_HDAC_PATHWAY	0.0015528	0.0236268	0.572092	1.89222
BIOCARTA_IL1R_PATHWAY	0.00511073	0.032561	0.511096	1.81545
BIOCARTA_LAIR_PATHWAY	0.00409277	0.029612	0.630472	1.89992
BIOCARTA_NKT_PATHWAY	0.00143678	0.0236268	0.632721	1.96431
BIOCARTA_TCR_PATHWAY	0.00375235	0.029294	0.467445	1.84441
BIOCARTA_VIP_PATHWAY	0.00840336	0.043648	0.510097	1.68953
BOQUEST_STEM_CELL_CULTURED_VS_FRESH_DN	0.00170358	0.0236268	0.692517	2.39687
BOQUEST_STEM_CELL_DN	0.00666667	0.0376516	0.468768	2.33222
BOSCO_EPITHELIAL_DIFFERENTIATION_MODULE	0.000493827	0.023313	-0.64044	-2.15454
BOSCO_TH1_CYTOTOXIC_MODULE	0.00296736	0.025931	0.48095	2.13715
BOUDOUKHA_BOUND_BY_IGF2BP2	0.00357143	0.0286001	0.354996	1.62877
BOYAULT_LIVER_CANCER_SUBCLASS_G1_UP	0.00582176	0.0342769	-0.419658	-1.54881
BOYAULT_LIVER_CANCER_SUBCLASS_G3_UP	0.000847817	0.0236268	-0.400777	-1.56138
BOYAULT_LIVER_CANCER_SUBCLASS_G5_DN	0.00160256	0.0236268	0.560608	1.86
BOYLAN_MULTIPLE_MYELOMA_C_CLUSTER_DN	0.00848896	0.0439162	0.491963	1.67668
BOYLAN_MULTIPLE_MYELOMA_C_D_DN	0.00877193	0.04502	0.320075	1.62965
BOYLAN_MULTIPLE_MYELOMA_D_DN	0.0047619	0.0318876	0.436663	1.90588
BOYLAN_MULTIPLE_MYELOMA_PCA1_UP	0.00296736	0.025931	0.413424	1.84411
BROCKE_APOPTOSIS_REVERSED_BY_IL6	0.00480769	0.0318876	0.371146	1.76844
BROWN_MYELOID_CELL_DEVELOPMENT_UP	0.00416667	0.0296636	0.471256	2.19947
BROWNE_HCMV_INFECTION_12HR_DN	0.00296736	0.025931	0.357277	1.5876
BROWNE_HCMV_INFECTION_16HR_DN	0.0049505	0.0320666	0.404833	1.72166
BROWNE_HCMV_INFECTION_18HR_DN	0.00526316	0.0327786	0.402028	1.94003
BROWNE_HCMV_INFECTION_20HR_DN	0.00940439	0.0474938	0.32626	1.47152
BROWNE_HCMV_INFECTION_24HR_DN	0.004329	0.0305608	0.408682	1.92938
BROWNE_HCMV_INFECTION_2HR_UP	0.00166945	0.0236268	0.568819	2.05013
BRUECKNER_TARGETS_OF_MIRLET7A3_DN	0.00952381	0.0478658	0.348369	1.52051
BRUNO_HEMATOPOIESIS	0.00226757	0.0236551	0.446627	1.84087
BURTON_ADIPOGENESIS_11	0.00193798	0.0236268	0.483251	1.93269
BURTON_ADIPOGENESIS_2	0.00472813	0.0318876	0.409764	1.78116
BURTON_ADIPOGENESIS_3	0.000458505	0.023313	-0.471537	-1.70887
BURTON_ADIPOGENESIS_7	0.00186916	0.0236268	0.543146	2.15626
BURTON_ADIPOGENESIS_8	0.00257732	0.0240274	0.622987	2.73854
BURTON_ADIPOGENESIS_9	0.00268097	0.0244756	0.500367	2.1975
BURTON_ADIPOGENESIS_PEAK_AT_0HR	0.00226757	0.0236551	0.694688	2.8633
BYSTROEM_CORRELATED_WITH_IL5_DN	0.00209644	0.0236551	0.486709	1.97059
CAIRO_HEPATOBLASTOMA_CLASSES_DN	0.00645161	0.0367042	0.372191	1.82986
CAIRO_LIVER_DEVELOPMENT_UP	0.00526316	0.0327786	0.428423	2.0674
CAMPS_COLON_CANCER_COPY_NUMBER_DN	0.00735681	0.0398109	-0.531701	-1.6068
CASORELLI_ACUTE_PROMYELOCYTIC_LEUKEMIA_UP	0.00930233	0.0473125	0.307197	1.47568
CASORELLI_APL_SECONDARY_VS_DE_NOVO_UP	0.00179856	0.0236268	0.518425	1.98635
CASTELLANO_NRAS_TARGETS_UP	0.00470588	0.0318876	0.468396	1.95768
CHARAFE_BREAST_CANCER_BASAL_VS_MESENCHYMAL_DN	0.00207469	0.0236551	0.52964	2.14015
CHARAFE_BREAST_CANCER_BASAL_VS_MESENCHYMAL_UP	0.000446429	0.023313	-0.631239	-2.33726
CHARAFE_BREAST_CANCER_LUMINAL_VS_MESENCHYMAL_UP	0.000403551	0.023313	-0.53398	-2.18436
CHEMNITZ_RESPONSE_TO_PROSTAGLANDIN_E2_DN	0.000408497	0.023313	-0.416043	-1.68867
CHEN_ETV5_TARGETS_SERTOLI	0.00143678	0.0236268	0.60867	1.88964
CHEN_LVAD_SUPPORT_OF_FAILING_HEART_DN	0.00173913	0.0236268	0.473461	1.76945
CHEN_LVAD_SUPPORT_OF_FAILING_HEART_UP	0.0031348	0.0266036	0.421521	1.90118
CHIANG_LIVER_CANCER_SUBCLASS_CTNNB1_DN	0.00515464	0.0326264	0.405549	1.97182
CHIANG_LIVER_CANCER_SUBCLASS_INTERFERON_UP	0.00143678	0.0236268	0.695456	2.15908
CHIANG_LIVER_CANCER_SUBCLASS_POLYSOMY7_UP	0.00144928	0.0236268	-0.486643	-1.67239
CHIANG_LIVER_CANCER_SUBCLASS_PROLIFERATION_UP	0.00257954	0.0240274	-0.398178	-1.5359
CHIARADONNA_NEOPLASTIC_TRANSFORMATION_CDC25_DN	0.0046729	0.0318876	0.401089	1.93872
CHIARADONNA_NEOPLASTIC_TRANSFORMATION_CDC25_UP	0.00380228	0.0293882	0.524374	2.42338
CHIARADONNA_NEOPLASTIC_TRANSFORMATION_KRAS_CDC25_DN	0.00207469	0.0236551	0.622384	2.51491
CHIARADONNA_NEOPLASTIC_TRANSFORMATION_KRAS_DN	0.00480769	0.0318876	0.480021	2.28721
CHIBA_RESPONSE_TO_TSA_UP	0.00196078	0.0236268	0.50989	2.04802
CLASPER_LYMPHATIC_VESSELS_DURING_METASTASIS_DN	0.00174216	0.0236268	0.800763	2.94757
COATES_MACROPHAGE_M1_VS_M2_DN	0.00486618	0.0318876	0.42467	1.82181
COATES_MACROPHAGE_M1_VS_M2_UP	0.00268097	0.0244756	0.499135	2.19209
COLDREN_GEFITINIB_RESISTANCE_DN	0.000421941	0.023313	-0.633341	-2.48439
CORRE_MULTIPLE_MYELOMA_DN	0.00414938	0.0296636	0.496511	2.00628
COWLING_MYCN_TARGETS	0.00175131	0.0236268	0.589047	2.23292
CREIGHTON_ENDOCRINE_THERAPY_RESISTANCE_2	0.000405022	0.023313	-0.379182	-1.54748
CROMER_METASTASIS_DN	0.002405	0.0236551	-0.456399	-1.59145
CROMER_TUMORIGENESIS_UP	0.00196078	0.0236268	0.683386	2.74488
CROONQUIST_IL6_DEPRIVATION_DN	0.000453104	0.023313	-0.46633	-1.70537
CROONQUIST_NRAS_SIGNALING_DN	0.000479616	0.023313	-0.532114	-1.8546
CROONQUIST_NRAS_SIGNALING_UP	0.00171527	0.0236268	0.667748	2.33804
CROONQUIST_STROMAL_STIMULATION_UP	0.00207469	0.0236551	0.549373	2.21989
CUI_TCF21_TARGETS_UP	0.00174216	0.0236268	0.670947	2.46972
DACOSTA_ERCC3_ALLELE_XPCS_VS_TTD_DN	0.00174216	0.0236268	0.588679	2.16689
DACOSTA_UV_RESPONSE_VIA_ERCC3_TTD_DN	0.00566572	0.0340294	0.346168	1.53853
DANG_MYC_TARGETS_DN	0.00500835	0.0321728	0.497397	1.79271
DASU_IL6_SIGNALING_SCAR_DN	0.00136426	0.0236268	0.776676	2.3405
DASU_IL6_SIGNALING_UP	0.0043956	0.0307296	0.419012	1.72047
DAUER_STAT3_TARGETS_UP	0.00746269	0.0400129	0.441878	1.73001
DAVICIONI_MOLECULAR_ARMS_VS_ERMS_DN	0.00606061	0.0350972	0.47565	2.32703
DAVICIONI_TARGETS_OF_PAX_FOXO1_FUSIONS_UP	0.01	0.0493011	0.375852	1.94529
DAVIES_MULTIPLE_MYELOMA_VS_MGUS_DN	0.0015528	0.0236268	0.622897	2.06026
DELACROIX_RAR_TARGETS_DN	0.00621118	0.0358089	0.515564	1.70525
DELASERNA_MYOD_TARGETS_DN	0.00209644	0.0236551	0.61695	2.49791
DELASERNA_MYOD_TARGETS_UP	0.0026738	0.0244756	0.381625	1.68943
DELYS_THYROID_CANCER_DN	0.00775194	0.0408888	0.409735	2.06313
DEMAGALHAES_AGING_UP	0.00186567	0.0236268	0.542742	2.1249
DIAZ_CHRONIC_MEYLOGENOUS_LEUKEMIA_DN	0.0031746	0.0266036	0.537076	2.42297
DORSEY_GAB2_TARGETS	0.00169779	0.0236268	0.537517	1.83193
DUNNE_TARGETS_OF_AML1_MTG8_FUSION_DN	0.00143472	0.0236268	0.706254	2.23285
DUNNE_TARGETS_OF_AML1_MTG8_FUSION_UP	0.00179856	0.0236268	0.634346	2.4305
DURAND_STROMA_S_UP	0.0102041	0.0499487	0.552212	2.89693
DUTERTRE_ESTRADIOL_RESPONSE_24HR_UP	0.000410846	0.023313	-0.437172	-1.76783
EBAUER_MYOGENIC_TARGETS_OF_PAX3_FOXO1_FUSION	0.00747664	0.0400129	0.442691	1.75746
EGUCHI_CELL_CYCLE_RB1_TARGETS	0.00753498	0.040159	-0.591798	-1.68121
FAELT_B_CLL_WITH_VH_REARRANGEMENTS_UP	0.00196078	0.0236268	0.495555	1.99044
FARMER_BREAST_CANCER_CLUSTER_1	0.00170358	0.0236268	0.694813	2.46802
FARMER_BREAST_CANCER_CLUSTER_2	0.00104439	0.0236268	-0.583776	-1.7844
FARMER_BREAST_CANCER_CLUSTER_4	0.00143678	0.0236268	0.900359	2.88706
FERRANDO_T_ALL_WITH_MLL_ENL_FUSION_UP	0.00257732	0.0240274	0.511431	2.24816
FERREIRA_EWINGS_SARCOMA_UNSTABLE_VS_STABLE_UP	0.00303424	0.0261676	-0.391332	-1.49631
FINAK_BREAST_CANCER_SDPP_SIGNATURE	0.0015528	0.0236268	0.709464	2.34658
FINETTI_BREAST_CANCER_KINOME_GREEN	0.00136426	0.0236268	0.719722	2.16887
FISCHER_G2_M_CELL_CYCLE	0.00041841	0.023313	-0.426186	-1.68578
FLECHNER_BIOPSY_KIDNEY_TRANSPLANT_REJECTED_VS_OK_UP	0.00240385	0.0236551	0.679698	2.98023
FONTAINE_FOLLICULAR_THYROID_ADENOMA_DN	0.00702576	0.0387766	0.394197	1.63047
FOSTER_TOLERANT_MACROPHAGE_UP	0.00515464	0.0326264	0.352551	1.68727
FOURNIER_ACINAR_DEVELOPMENT_LATE_2	0.000414422	0.023313	-0.400301	-1.60656
FOURNIER_ACINAR_DEVELOPMENT_LATE_DN	0.00434075	0.0305608	-0.614018	-1.7267
FRASOR_RESPONSE_TO_SERM_OR_FULVESTRANT_DN	0.00550275	0.0337827	-0.484809	-1.60662
FRIDMAN_IMMORTALIZATION_DN	0.00169205	0.0236268	0.65179	2.36992
FRIDMAN_SENESCENCE_UP	0.00240385	0.0236551	0.490022	2.14857
FURUKAWA_DUSP6_TARGETS_PCI35_DN	0.00191847	0.0236268	-0.471438	-1.64313
GAL_LEUKEMIC_STEM_CELL_DN	0.00675676	0.0378847	0.362792	1.77519
GALINDO_IMMUNE_RESPONSE_TO_ENTEROTOXIN	0.00486618	0.0318876	0.405197	1.73827
GARGALOVIC_RESPONSE_TO_OXIDIZED_PHOSPHOLIPIDS_PINK_DN	0.00170358	0.0236268	0.574859	1.98964
GAURNIER_PSMD4_TARGETS	0.00179856	0.0236268	0.550016	2.10739
GAUSSMANN_MLL_AF4_FUSION_TARGETS_B_UP	0.00585652	0.0343252	0.559335	1.81062
GAUSSMANN_MLL_AF4_FUSION_TARGETS_E_UP	0.00315457	0.0266036	0.535414	2.40089
GAUSSMANN_MLL_AF4_FUSION_TARGETS_F_UP	0.00574713	0.034044	0.455444	2.23227
GAVIN_FOXP3_TARGETS_CLUSTER_P2	0.00479616	0.0318876	0.392607	1.67134
GAVIN_FOXP3_TARGETS_CLUSTER_P4	0.00623053	0.0358671	0.332094	1.50224
GAVIN_FOXP3_TARGETS_CLUSTER_P7	0.00283286	0.0253845	0.363589	1.61595
GAVIN_PDE3B_TARGETS	0.00143678	0.0236268	0.652994	2.09387
GENTILE_UV_LOW_DOSE_DN	0.00226757	0.0236551	0.446811	1.84163
GENTLES_LEUKEMIC_STEM_CELL_UP	0.00170358	0.0236268	0.537368	1.85988
GERHOLD_ADIPOGENESIS_DN	0.0021322	0.0236551	0.546266	2.22355
GERHOLD_ADIPOGENESIS_UP	0.00746269	0.0400129	0.429225	1.68047
GILDEA_METASTASIS	0.00173611	0.0236268	0.540603	1.81244
GOLDRATH_IMMUNE_MEMORY	0.00694444	0.0386577	0.389695	1.62179
GOLUB_ALL_VS_AML_DN	0.00143678	0.0236268	0.589604	1.89061
GOTZMANN_EPITHELIAL_TO_MESENCHYMAL_TRANSITION_UP	0.00244499	0.0236551	0.60424	2.5463
GOUYER_TATI_TARGETS_DN	0.00562588	0.0340294	0.624038	1.91037
GRADE_COLON_AND_RECTAL_CANCER_UP	0.00702189	0.0387766	-0.338981	-1.36367
GRAESSMANN_RESPONSE_TO_MC_AND_SERUM_DEPRIVATION_UP	0.00680272	0.0380814	0.360177	1.76631
GRAHAM_NORMAL_QUIESCENT_VS_NORMAL_DIVIDING_DN	0.000461894	0.023313	-0.45502	-1.6354
GROSS_ELK3_TARGETS_UP	0.00170358	0.0236268	0.584672	2.0236
GU_PDEF_TARGETS_UP	0.00239808	0.0236551	0.553369	2.39114
GUENTHER_GROWTH_SPHERICAL_VS_ADHERENT_UP	0.00714678	0.039166	-0.604996	-1.67921
HADDAD_T_LYMPHOCYTE_AND_NK_PROGENITOR_DN	0.00187617	0.0236268	0.46706	1.86449
HAN_JNK_SINGALING_DN	0.00174216	0.0236268	0.592869	2.18232
HAN_JNK_SINGALING_UP	0.00166945	0.0236268	0.628784	2.26625
HELLEBREKERS_SILENCED_DURING_TUMOR_ANGIOGENESIS	0.00247525	0.0236551	0.491994	2.09233
HELLER_SILENCED_BY_METHYLATION_UP	0.00819672	0.0429194	0.360983	1.83483
HERNANDEZ_ABERRANT_MITOSIS_BY_DOCETACEL_2NM_UP	0.00488998	0.0318876	0.419468	1.76766
HERNANDEZ_ABERRANT_MITOSIS_BY_DOCETACEL_4NM_UP	0.00140647	0.0236268	0.663249	2.0304
HESS_TARGETS_OF_HOXA9_AND_MEIS1_DN	0.00247525	0.0236551	0.615252	2.61652
HOELZEL_NF1_TARGETS_DN	0.00338983	0.027647	0.394661	1.81107
HOFFMANN_LARGE_TO_SMALL_PRE_BII_LYMPHOCYTE_UP	0.0017331	0.0236268	-0.400059	-1.52685
HOFFMANN_PRE_BI_TO_LARGE_PRE_BII_LYMPHOCYTE_DN	0.0049505	0.0320666	0.431316	1.83429
HOFFMANN_SMALL_PRE_BII_TO_IMMATURE_B_LYMPHOCYTE_UP	0.00596421	0.0346769	0.44619	1.79132
HOLLERN_ADENOMYOEPITHELIAL_BREAST_TUMOR	0.00143678	0.0236268	0.789569	2.45125
HOLLERN_EMT_BREAST_TUMOR_DN	0.000443262	0.023313	-0.757355	-2.82644
HOLLERN_EMT_BREAST_TUMOR_UP	0.00414938	0.0296636	0.760958	3.58137
HOLLERN_SOLID_NODULAR_BREAST_TUMOR_DN	0.00166945	0.0236268	0.675857	2.43591
HOLLERN_SQUAMOUS_BREAST_TUMOR	0.00132509	0.0236268	-0.435686	-1.63813
HOSHIDA_LIVER_CANCER_SUBCLASS_S1	0.00826446	0.0431576	0.542438	2.75286
HOSHIDA_LIVER_CANCER_SUBCLASS_S2	0.00490633	0.0319155	-0.418687	-1.55427
HOSHIDA_LIVER_CANCER_SURVIVAL_UP	0.00486618	0.0318876	0.44752	1.91983
HOWLIN_PUBERTAL_MAMMARY_GLAND	0.00207469	0.0236551	0.537184	2.17063
HSIAO_LIVER_SPECIFIC_GENES	0.0050869	0.032561	-0.373246	-1.45602
HUANG_GATA2_TARGETS_UP	0.00406504	0.029612	0.491764	2.31878
HUMMERICH_SKIN_CANCER_PROGRESSION_DN	0.00315457	0.0266036	0.434176	1.94692
HUMMERICH_SKIN_CANCER_PROGRESSION_UP	0.00821918	0.042979	0.349811	1.54546
HUPER_BREAST_BASAL_VS_LUMINAL_DN	0.000993049	0.0236268	-0.510785	-1.70643
ICHIBA_GRAFT_VERSUS_HOST_DISEASE_35D_UP	0.00384615	0.0294878	0.596287	2.74739
ICHIBA_GRAFT_VERSUS_HOST_DISEASE_D7_UP	0.00296736	0.025931	0.556382	2.48179
IGLESIAS_E2F_TARGETS_UP	0.00393701	0.0295466	0.661679	3.07293
IIZUKA_LIVER_CANCER_PROGRESSION_L1_G1_UP	0.00136426	0.0236268	0.676191	2.03769
IKEDA_MIR30_TARGETS_UP	0.00390625	0.0295466	0.393111	1.82069
INGRAM_SHH_TARGETS_DN	0.00226757	0.0236551	0.564299	2.32588
INGRAM_SHH_TARGETS_UP	0.00387597	0.0294878	0.448105	2.07436
ISHIDA_E2F_TARGETS	0.000496524	0.023313	-0.525928	-1.75702
IZADPANAH_STEM_CELL_ADIPOSE_VS_BONE_DN	0.00343643	0.0278358	0.565807	2.60283
JAATINEN_HEMATOPOIETIC_STEM_CELL_DN	0.00591716	0.0345762	0.433511	2.12405
JAEGER_METASTASIS_DN	0.000420345	0.023313	-0.491638	-1.93823
JAEGER_METASTASIS_UP	0.008726	0.044903	0.430316	1.65092
JAZAERI_BREAST_CANCER_BRCA1_VS_BRCA2_DN	0.00556586	0.033902	0.448189	1.7244
JECHLINGER_EPITHELIAL_TO_MESENCHYMAL_TRANSITION_UP	0.00235294	0.0236551	0.735773	3.07518
JEON_SMAD6_TARGETS_DN	0.0066482	0.0376021	-0.613407	-1.66171
JEON_SMAD6_TARGETS_UP	0.0015528	0.0236268	0.618045	2.04421
JI_CARCINOGENESIS_BY_KRAS_AND_STK11_DN	0.00136426	0.0236268	0.895991	2.70005
JISON_SICKLE_CELL_DISEASE_UP	0.00546448	0.0336009	0.453101	2.2064
JOHANSSON_BRAIN_CANCER_EARLY_VS_LATE_DN	0.00180832	0.0236268	0.537971	2.07439
JOSEPH_RESPONSE_TO_SODIUM_BUTYRATE_DN	0.00645161	0.0367042	0.403347	1.65738
KAAB_HEART_ATRIUM_VS_VENTRICLE_UP	0.010101	0.04961	0.365548	1.88161
KAMIKUBO_MYELOID_CEBPA_NETWORK	0.00520833	0.0326467	0.527324	1.76792
KAMMINGA_EZH2_TARGETS	0.00153925	0.0236268	-0.53987	-1.7139
KANG_AR_TARGETS_UP	0.00862069	0.0445383	0.575494	1.78665
KANG_DOXORUBICIN_RESISTANCE_UP	0.000496524	0.023313	-0.602545	-2.01299
KANG_GLIS3_TARGETS	0.00471945	0.0318876	-0.592426	-1.71771
KANG_IMMORTALIZED_BY_TERT_DN	0.00315457	0.0266036	0.393791	1.76583
KARLSSON_TGFB1_TARGETS_DN	0.00714286	0.039166	0.353865	1.73301
KATSANOU_ELAVL1_TARGETS_UP	0.00480769	0.0318876	0.441798	2.10137
KAUFFMANN_DNA_REPAIR_GENES	0.00125997	0.0236268	-0.389127	-1.53297
KAUFFMANN_MELANOMA_RELAPSE_UP	0.0053012	0.0328573	-0.462373	-1.58848
KAYO_CALORIE_RESTRICTION_MUSCLE_UP	0.00296736	0.025931	0.442294	1.97289
KEGG_ACUTE_MYELOID_LEUKEMIA	0.00639659	0.0366599	0.427159	1.73873
KEGG_B_CELL_RECEPTOR_SIGNALING_PATHWAY	0.00238095	0.0236551	0.537919	2.34783
KEGG_BASE_EXCISION_REPAIR	0.00259336	0.0240274	-0.547391	-1.68619
KEGG_CELL_ADHESION_MOLECULES_CAMS	0.00940439	0.0474938	0.326659	1.47332
KEGG_CHEMOKINE_SIGNALING_PATHWAY	0.00531915	0.0328985	0.47561	2.30543
KEGG_CYTOKINE_CYTOKINE_RECEPTOR_INTERACTION	0.00694444	0.0386577	0.376236	1.83654
KEGG_ECM_RECEPTOR_INTERACTION	0.00273973	0.0247789	0.499361	2.20617
KEGG_FC_EPSILON_RI_SIGNALING_PATHWAY	0.00719424	0.0392046	0.376459	1.6026
KEGG_FC_GAMMA_R_MEDIATED_PHAGOCYTOSIS	0.00315457	0.0266036	0.424742	1.90462
KEGG_FOCAL_ADHESION	0.00699301	0.0387059	0.442809	2.18911
KEGG_GLUTATHIONE_METABOLISM	0.00203149	0.0236551	-0.519969	-1.68618
KEGG_GLYCOSAMINOGLYCAN_BIOSYNTHESIS_CHONDROITIN_SULFATE	0.00931677	0.0473125	0.512146	1.69395
KEGG_HEMATOPOIETIC_CELL_LINEAGE	0.00215054	0.0236551	0.567007	2.32987
KEGG_JAK_STAT_SIGNALING_PATHWAY	0.00760456	0.0403083	0.331059	1.52998
KEGG_LEISHMANIA_INFECTION	0.00203252	0.0236551	0.536537	2.16395
KEGG_LEUKOCYTE_TRANSENDOTHELIAL_MIGRATION	0.00359712	0.0286001	0.354273	1.62518
KEGG_LYSOSOME	0.00406504	0.029612	0.503413	2.33916
KEGG_NATURAL_KILLER_CELL_MEDIATED_CYTOTOXICITY	0.0030303	0.0261676	0.477758	2.1306
KEGG_NEUROTROPHIN_SIGNALING_PATHWAY	0.00406504	0.029612	0.355206	1.64609
KEGG_OXIDATIVE_PHOSPHORYLATION	0.00447628	0.0311812	-0.422093	-1.56083
KEGG_SYSTEMIC_LUPUS_ERYTHEMATOSUS	0.00507099	0.0325214	-0.50481	-1.62415
KEGG_T_CELL_RECEPTOR_SIGNALING_PATHWAY	0.00337838	0.027647	0.384941	1.76158
KEGG_TOLL_LIKE_RECEPTOR_SIGNALING_PATHWAY	0.0028169	0.0253586	0.489399	2.17147
KHETCHOUMIAN_TRIM24_TARGETS_UP	0.00186916	0.0236268	0.626525	2.48727
KIM_GLIS2_TARGETS_UP	0.00236407	0.0236551	0.742872	3.22912
KIM_MYC_AMPLIFICATION_TARGETS_DN	0.00745226	0.0400129	-0.420696	-1.5064
KIM_RESPONSE_TO_TSA_AND_DECITABINE_UP	0.00133929	0.0236268	-0.44133	-1.63409
KLEIN_PRIMARY_EFFUSION_LYMPHOMA_DN	0.00609756	0.0352062	0.417988	1.68582
KLEIN_TARGETS_OF_BCR_ABL1_FUSION	0.00174825	0.0236268	0.596115	2.23524
KOBAYASHI_EGFR_SIGNALING_24HR_DN	0.000416667	0.023313	-0.453551	-1.80914
KONG_E2F3_TARGETS	0.000457247	0.023313	-0.493788	-1.79476
KUNINGER_IGF1_VS_PDGFB_TARGETS_DN	0.00747664	0.0400129	0.438133	1.73937
KUROZUMI_RESPONSE_TO_ONCOCYTIC_VIRUS	0.00174825	0.0236268	0.509542	1.91062
KYNG_RESPONSE_TO_H2O2	0.00488998	0.0318876	0.397525	1.67519
LA_MEN1_TARGETS	0.00168067	0.0236268	0.612339	2.02817
LANDIS_BREAST_CANCER_PROGRESSION_DN	0.00247525	0.0236551	0.627594	2.66901
LANDIS_BREAST_CANCER_PROGRESSION_UP	0.00762583	0.0403109	-0.486758	-1.58529
LANDIS_ERBB2_BREAST_TUMORS_324_DN	0.00480769	0.0318876	0.518131	2.46444
LANDIS_ERBB2_BREAST_TUMORS_65_DN	0.00174216	0.0236268	0.525252	1.93342
LEE_AGING_CEREBELLUM_UP	0.00468384	0.0318876	0.432782	1.82214
LEE_CALORIE_RESTRICTION_MUSCLE_DN	0.00742115	0.0400129	0.432586	1.66437
LEE_DIFFERENTIATING_T_LYMPHOCYTE	0.00574713	0.034044	0.507508	2.48746
LEE_EARLY_T_LYMPHOCYTE_UP	0.000453104	0.023313	-0.471955	-1.72594
LEE_LIVER_CANCER_DENA_UP	0.00829876	0.0432785	0.412452	1.66662
LEE_LIVER_CANCER_SURVIVAL_DN	0.000430478	0.023313	-0.428193	-1.6474
LEE_NEURAL_CREST_STEM_CELL_UP	0.00434783	0.0305608	0.461669	2.1931
LEI_HOXC8_TARGETS_DN	0.00562588	0.0340294	0.629862	1.9282
LEIN_ASTROCYTE_MARKERS	0.00174216	0.0236268	0.600626	2.21087
LENAOUR_DENDRITIC_CELL_MATURATION_DN	0.00380228	0.0293882	0.533676	2.46637
LENAOUR_DENDRITIC_CELL_MATURATION_UP	0.00338983	0.027647	0.373018	1.69796
LI_CYTIDINE_ANALOG_PATHWAY	0.00282646	0.0253845	-0.660605	-1.70899
LI_INDUCED_T_TO_NATURAL_KILLER_DN	0.00404858	0.029612	0.332849	1.55804
LI_WILMS_TUMOR_VS_FETAL_KIDNEY_2_DN	0.00196078	0.0236268	0.542194	2.17777
LIAN_LIPA_TARGETS_3M	0.00188679	0.0236268	0.723012	2.80405
LIAN_LIPA_TARGETS_6M	0.0021322	0.0236551	0.647126	2.63409
LIAN_NEUTROPHIL_GRANULE_CONSTITUENTS	0.00146413	0.0236268	0.596564	1.93114
LIEN_BREAST_CARCINOMA_METAPLASTIC	0.00166945	0.0236268	0.758586	2.73408
LIEN_BREAST_CARCINOMA_METAPLASTIC_VS_DUCTAL_DN	0.000460405	0.023313	-0.604043	-2.17549
LIM_MAMMARY_LUMINAL_MATURE_DN	0.00311526	0.0266036	0.639505	2.89283
LIM_MAMMARY_LUMINAL_MATURE_UP	0.00223914	0.0236551	-0.433372	-1.59943
LIM_MAMMARY_STEM_CELL_DN	0.000405186	0.023313	-0.501704	-2.04706
LIN_SILENCED_BY_TUMOR_MICROENVIRONMENT	0.000458085	0.023313	-0.517744	-1.87206
LIN_TUMOR_ESCAPE_FROM_IMMUNE_ATTACK	0.00984529	0.0488487	0.58657	1.79566
LINDGREN_BLADDER_CANCER_CLUSTER_2A_DN	0.00416667	0.0296636	0.487018	2.27304
LINDGREN_BLADDER_CANCER_CLUSTER_3_UP	0.00246204	0.0236551	-0.34497	-1.39471
LINDGREN_BLADDER_CANCER_HIGH_RECURRENCE	0.00186916	0.0236268	0.727756	2.88915
LINDSTEDT_DENDRITIC_CELL_MATURATION_A	0.00409836	0.029612	0.45468	1.83251
LINDSTEDT_DENDRITIC_CELL_MATURATION_D	0.00209644	0.0236551	0.633159	2.56353
LINDVALL_IMMORTALIZED_BY_TERT_DN	0.00236407	0.0236551	0.642576	2.79315
LINDVALL_IMMORTALIZED_BY_TERT_UP	0.00244499	0.0236551	0.479474	2.02053
LIU_SMARCA4_TARGETS	0.00186567	0.0236268	0.467907	1.83192
LIU_VAV3_PROSTATE_CARCINOGENESIS_UP	0.00236407	0.0236551	0.543427	2.36217
LU_IL4_SIGNALING	0.00869565	0.0448063	0.333263	1.4831
LU_TUMOR_ANGIOGENESIS_UP	0.00520833	0.0326467	0.502207	1.68371
LU_TUMOR_ENDOTHELIAL_MARKERS_UP	0.00146413	0.0236268	0.744799	2.41099
LU_TUMOR_VASCULATURE_UP	0.00170358	0.0236268	0.632223	2.18818
LUCAS_HNF4A_TARGETS_UP	0.0014742	0.0236268	-0.494234	-1.67096
MAGRANGEAS_MULTIPLE_MYELOMA_IGG_VS_IGA_DN	0.00758725	0.0402716	0.519688	1.69283
MAHADEVAN_GIST_MORPHOLOGICAL_SWITCH	0.00409277	0.029612	0.622646	1.87633
MAHADEVAN_IMATINIB_RESISTANCE_DN	0.00272851	0.0247789	0.647939	1.95255
MANALO_HYPOXIA_DN	0.000412371	0.023313	-0.420616	-1.69373
MANALO_HYPOXIA_UP	0.00714286	0.039166	0.406533	2.00974
MARCHINI_TRABECTEDIN_RESISTANCE_DN	0.00187617	0.0236268	0.530249	2.09222
MARKEY_RB1_ACUTE_LOF_DN	0.00699301	0.0387059	0.613956	3.06665
MARKEY_RB1_ACUTE_LOF_UP	0.00376569	0.0293391	-0.357079	-1.41242
MARKEY_RB1_CHRONIC_LOF_DN	0.00359712	0.0286001	0.620431	2.84615
MARSON_FOXP3_TARGETS_UP	0.00234192	0.0236551	0.561294	2.36321
MARTIN_NFKB_TARGETS_UP	0.00719424	0.0392046	0.42725	1.63701
MASRI_RESISTANCE_TO_TAMOXIFEN_AND_AROMATASE_INHIBITORS_DN	0.00286944	0.0255941	0.582043	1.84016
MATZUK_MEIOTIC_AND_DNA_REPAIR	0.00313316	0.0266036	-0.544779	-1.6652
MCBRYAN_PUBERTAL_BREAST_5_6WK_DN	0.00404858	0.029612	0.390934	1.8338
MCBRYAN_PUBERTAL_BREAST_5_6WK_UP	0.00491071	0.0319155	-0.419888	-1.55654
MCBRYAN_PUBERTAL_BREAST_6_7WK_UP	0.00645161	0.0367042	0.395841	1.94004
MCBRYAN_PUBERTAL_TGFB1_TARGETS_UP	0.00574713	0.034044	0.394831	1.93519
MCDOWELL_ACUTE_LUNG_INJURY_DN	0.00179856	0.0236268	0.531911	2.03802
MCDOWELL_ACUTE_LUNG_INJURY_UP	0.00556586	0.033902	0.459851	1.76927
MCLACHLAN_DENTAL_CARIES_DN	0.00486618	0.0318876	0.379476	1.62792
MCLACHLAN_DENTAL_CARIES_UP	0.00714286	0.039166	0.665233	3.2579
MEISSNER_BRAIN_HCP_WITH_H3_UNMETHYLATED	0.00532481	0.0328985	-0.590042	-1.69349
MEISSNER_BRAIN_HCP_WITH_H3K27ME3	0.000424088	0.023313	-0.525733	-2.04604
MEISSNER_NPC_HCP_WITH_H3_UNMETHYLATED	0.000403551	0.023313	-0.429557	-1.76019
MEISSNER_NPC_HCP_WITH_H3K27ME3	0.000497512	0.023313	-0.5156	-1.7162
MEISSNER_NPC_HCP_WITH_H3K4ME2_AND_H3K27ME3	0.0004158	0.023313	-0.50751	-2.02721
MIKKELSEN_IPS_LCP_WITH_H3K4ME3	0.0102564	0.0499936	0.301475	1.45543
MIKKELSEN_MCV6_HCP_WITH_H3K27ME3	0.000410509	0.023313	-0.397555	-1.60834
MIKKELSEN_MEF_HCP_WITH_H3_UNMETHYLATED	0.00043592	0.023313	-0.465828	-1.769
MIKKELSEN_MEF_HCP_WITH_H3K27ME3	0.000405022	0.023313	-0.582781	-2.37877
MIKKELSEN_MEF_ICP_WITH_H3K27ME3	0.000440141	0.023313	-0.540762	-2.03909
MIKKELSEN_MEF_LCP_WITH_H3K27ME3	0.00153925	0.0236268	-0.558288	-1.77237
MIKKELSEN_MEF_LCP_WITH_H3K4ME3	0.00393701	0.0295466	0.584469	2.71436
MIKKELSEN_NPC_HCP_WITH_H3K27ME3	0.000417188	0.023313	-0.521735	-2.07315
MISHRA_CARCINOMA_ASSOCIATED_FIBROBLAST_UP	0.00146413	0.0236268	0.663906	2.14913
MISSIAGLIA_REGULATED_BY_METHYLATION_DN	0.000447027	0.023313	-0.508313	-1.88884
MITSIADES_RESPONSE_TO_APLIDIN_DN	0.00291303	0.0259233	-0.358254	-1.42559
MIYAGAWA_TARGETS_OF_EWSR1_ETS_FUSIONS_DN	0.00793651	0.0416694	0.412615	2.07598
MIYAGAWA_TARGETS_OF_EWSR1_ETS_FUSIONS_UP	0.00970874	0.0484189	0.293709	1.52615
MODY_HIPPOCAMPUS_NEONATAL	0.00511073	0.032561	0.506415	1.79882
MOREAUX_B_LYMPHOCYTE_MATURATION_BY_TACI_DN	0.00047824	0.023313	-0.521376	-1.81716
MORI_EMU_MYC_LYMPHOMA_BY_ONSET_TIME_DN	0.00143678	0.0236268	0.690518	2.14375
MORI_IMMATURE_B_LYMPHOCYTE_DN	0.000461894	0.023313	-0.487225	-1.75115
MORI_IMMATURE_B_LYMPHOCYTE_UP	0.00187617	0.0236268	0.617182	2.43523
MORI_LARGE_PRE_BII_LYMPHOCYTE_DN	0.00203252	0.0236551	0.624634	2.51926
MORI_LARGE_PRE_BII_LYMPHOCYTE_UP	0.000467946	0.023313	-0.510295	-1.82145
MORI_MATURE_B_LYMPHOCYTE_UP	0.00249377	0.0237152	0.611553	2.68178
MORI_PLASMA_CELL_DN	0.00348432	0.0281649	0.477143	1.75634
MORI_PRE_BI_LYMPHOCYTE_DN	0.00472813	0.0318876	0.437863	1.9033
MOROSETTI_FACIOSCAPULOHUMERAL_MUSCULAR_DISTROPHY_UP	0.00146413	0.0236268	0.730776	2.36559
MUELLER_PLURINET	0.000411862	0.023313	-0.425375	-1.71529
NABA_COLLAGENS	0.00185529	0.0236268	0.660866	2.54268
NABA_CORE_MATRISOME	0.00961538	0.048139	0.511431	2.63463
NABA_ECM_GLYCOPROTEINS	0.00568182	0.034044	0.481279	2.35668
NABA_ECM_REGULATORS	0.00645161	0.0367042	0.409643	1.99863
NABA_PROTEOGLYCANS	0.0051458	0.0326264	0.493657	1.72848
NADERI_BREAST_CANCER_PROGNOSIS_DN	0.00682128	0.0380814	0.608439	1.83352
NADERI_BREAST_CANCER_PROGNOSIS_UP	0.00203149	0.0236551	-0.518588	-1.6817
NADLER_OBESITY_UP	0.00207469	0.0236551	0.808199	3.26574
NAKAMURA_ADIPOGENESIS_EARLY_DN	0.00175131	0.0236268	0.599547	2.27273
NAKAMURA_ADIPOGENESIS_EARLY_UP	0.00414938	0.0296636	0.441499	1.78399
NAKAMURA_ADIPOGENESIS_LATE_DN	0.00174825	0.0236268	0.563836	2.1142
NAKAMURA_ADIPOGENESIS_LATE_UP	0.00323625	0.0268879	0.416713	1.90296
NAKAMURA_CANCER_MICROENVIRONMENT_UP	0.00143678	0.0236268	0.621687	1.93006
NAKAYAMA_SOFT_TISSUE_TUMORS_PCA1_UP	0.00207469	0.0236551	0.766461	3.09709
NAKAYAMA_SOFT_TISSUE_TUMORS_PCA2_DN	0.00462963	0.0318492	0.469239	1.95283
NEMETH_INFLAMMATORY_RESPONSE_LPS_UP	0.00236407	0.0236551	0.45091	1.96002
NEWMAN_ERCC6_TARGETS_DN	0.0033389	0.027647	0.506247	1.82461
NIKOLSKY_BREAST_CANCER_20Q12_Q13_AMPLICON	0.00978648	0.0487058	-0.397477	-1.48062
NIKOLSKY_BREAST_CANCER_8Q23_Q24_AMPLICON	0.00176134	0.0236268	-0.421348	-1.58466
ODONNELL_TARGETS_OF_MYC_AND_TFRC_DN	0.0030785	0.0264261	-0.516646	-1.64017
ODONNELL_TFRC_TARGETS_DN	0.00446429	0.0311536	-0.422825	-1.56743
OHGUCHI_LIVER_HNF4A_TARGETS_DN	0.000443459	0.023313	-0.444098	-1.65724
ONDER_CDH1_SIGNALING_VIA_CTNNB1	0.0026455	0.0243814	0.505758	2.23356
ONDER_CDH1_TARGETS_2_DN	0.000404694	0.023313	-0.443662	-1.81537
ONDER_CDH1_TARGETS_2_UP	0.00970874	0.0484189	0.619349	3.21822
ONDER_CDH1_TARGETS_3_DN	0.00553877	0.0338966	-0.490081	-1.60826
PANGAS_TUMOR_SUPPRESSION_BY_SMAD1_AND_SMAD5_UP	0.00406504	0.029612	0.56395	2.62045
PAPASPYRIDONOS_UNSTABLE_ATEROSCLEROTIC_PLAQUE_DN	0.00180832	0.0236268	0.641334	2.47295
PAPASPYRIDONOS_UNSTABLE_ATEROSCLEROTIC_PLAQUE_UP	0.00196078	0.0236268	0.59538	2.39139
PARK_APL_PATHOGENESIS_DN	0.0017452	0.0236268	0.583468	2.2385
PARK_HSC_AND_MULTIPOTENT_PROGENITORS	0.00173913	0.0236268	0.498818	1.86422
PARK_HSC_MARKERS	0.00179856	0.0236268	0.457079	1.7513
PARK_TRETINOIN_RESPONSE_AND_PML_RARA_FUSION	0.00170358	0.0236268	0.666331	2.36686
PARK_TRETINOIN_RESPONSE_AND_RARA_PLZF_FUSION	0.0060698	0.0350981	0.536824	1.74865
PASQUALUCCI_LYMPHOMA_BY_GC_STAGE_DN	0.00546448	0.0336009	0.425556	2.07227
PEPPER_CHRONIC_LYMPHOCYTIC_LEUKEMIA_UP	0.0015528	0.0236268	0.655533	2.16821
PETRETTO_CARDIAC_HYPERTROPHY	0.00173913	0.0236268	0.655898	2.45127
PETROVA_ENDOTHELIUM_LYMPHATIC_VS_BLOOD_DN	0.00529101	0.0328466	0.45053	2.16872
PETROVA_ENDOTHELIUM_LYMPHATIC_VS_BLOOD_UP	0.00404858	0.029612	0.325638	1.52752
PETROVA_PROX1_TARGETS_DN	0.00214133	0.0236551	0.580947	2.37339
PICCALUGA_ANGIOIMMUNOBLASTIC_LYMPHOMA_UP	0.00699301	0.0387059	0.72796	3.58724
PID_AMB2_NEUTROPHILS_PATHWAY	0.00179856	0.0236268	0.506157	1.93935
PID_ANGIOPOIETIN_RECEPTOR_PATHWAY	0.00392157	0.0295466	0.453909	1.82316
PID_AVB3_INTEGRIN_PATHWAY	0.00257732	0.0240274	0.561586	2.46864
PID_AVB3_OPN_PATHWAY	0.00169205	0.0236268	0.517404	1.88129
PID_BARD1_PATHWAY	0.00522193	0.0326792	-0.560266	-1.66376
PID_BCR_5PATHWAY	0.00231481	0.0236551	0.524133	2.18128
PID_CD8_TCR_PATHWAY	0.00187617	0.0236268	0.50383	2.01127
PID_CMYB_PATHWAY	0.0047619	0.0318876	0.407577	1.78163
PID_CXCR3_PATHWAY	0.00566038	0.0340294	0.458876	1.77965
PID_CXCR4_PATHWAY	0.00338983	0.027647	0.441523	2.02612
PID_DNA_PK_PATHWAY	0.00339175	0.027647	-0.659576	-1.70633
PID_EPHRINB_REV_PATHWAY	0.00171527	0.0236268	0.54532	1.90938
PID_EPO_PATHWAY	0.00174216	0.0236268	0.564936	2.0795
PID_FCER1_PATHWAY	0.0021322	0.0236551	0.608555	2.47709
PID_GLYPICAN_1PATHWAY	0.00169779	0.0236268	0.571883	1.94906
PID_GMCSF_PATHWAY	0.00173913	0.0236268	0.495651	1.85238
PID_HNF3B_PATHWAY	0.00777202	0.0409165	-0.505625	-1.57171
PID_IL12_2PATHWAY	0.00409836	0.029612	0.477029	1.92258
PID_IL2_1PATHWAY	0.00414938	0.0296636	0.497265	2.00933
PID_IL4_2PATHWAY	0.00203252	0.0236551	0.517885	2.08872
PID_IL6_7_PATHWAY	0.00375235	0.029294	0.451788	1.80352
PID_IL8_CXCR1_PATHWAY	0.00173611	0.0236268	0.532798	1.78628
PID_IL8_CXCR2_PATHWAY	0.00166945	0.0236268	0.567663	2.04596
PID_INTEGRIN_A4B1_PATHWAY	0.00170358	0.0236268	0.518562	1.90007
PID_INTEGRIN_A9B1_PATHWAY	0.00168067	0.0236268	0.646883	2.14259
PID_INTEGRIN_CS_PATHWAY	0.00868056	0.044788	0.49716	1.66679
PID_INTEGRIN1_PATHWAY	0.002331	0.0236551	0.571817	2.4228
PID_INTEGRIN2_PATHWAY	0.00641026	0.0366841	0.517222	1.71605
PID_INTEGRIN3_PATHWAY	0.00185529	0.0236268	0.605012	2.32778
PID_KIT_PATHWAY	0.00204918	0.0236551	0.555092	2.2372
PID_LYMPH_ANGIOGENESIS_PATHWAY	0.00173611	0.0236268	0.638278	2.13991
PID_PDGFRB_PATHWAY	0.00420168	0.0298035	0.38541	1.82887
PID_PI3KCI_PATHWAY	0.00392157	0.0295466	0.465198	1.86851
PID_PTP1B_PATHWAY	0.00187617	0.0236268	0.563876	2.25098
PID_RAC1_REG_PATHWAY	0.0017452	0.0236268	0.594334	2.28018
PID_S1P_META_PATHWAY	0.00151745	0.0236268	0.611233	1.99103
PID_S1P_S1P1_PATHWAY	0.00151745	0.0236268	0.615428	2.00469
PID_S1P_S1P2_PATHWAY	0.00672269	0.0378578	0.520455	1.72384
PID_S1P_S1P3_PATHWAY	0.00170358	0.0236268	0.688504	2.44562
PID_SHP2_PATHWAY	0.00409836	0.029612	0.494537	1.99315
PID_SYNDECAN_1_PATHWAY	0.00187617	0.0236268	0.632544	2.49585
PID_TCPTP_PATHWAY	0.00566038	0.0340294	0.422784	1.63968
PID_TCR_PATHWAY	0.0021978	0.0236551	0.525779	2.15886
PID_THROMBIN_PAR1_PATHWAY	0.00188679	0.0236268	0.478241	1.85476
PID_TOLL_ENDOGENOUS_PATHWAY	0.00931677	0.0473125	0.509998	1.68684
PID_TRKR_PATHWAY	0.00659341	0.0373466	0.391416	1.60716
PID_TXA2PATHWAY	0.00419287	0.0297955	0.470645	1.90554
PID_UPA_UPAR_PATHWAY	0.00174825	0.0236268	0.579986	2.17476
PID_VEGFR1_2_PATHWAY	0.00959233	0.0480856	0.353081	1.52568
PIONTEK_PKD1_TARGETS_UP	0.00626632	0.0360197	-0.544754	-1.63873
PLASARI_NFIC_TARGETS_BASAL_DN	0.00143678	0.0236268	0.680158	2.18097
PLASARI_TGFB1_SIGNALING_VIA_NFIC_10HR_DN	0.00169779	0.0236268	0.674834	2.29993
PLASARI_TGFB1_SIGNALING_VIA_NFIC_1HR_UP	0.00166945	0.0236268	0.66133	2.38355
PLASARI_TGFB1_TARGETS_10HR_DN	0.00892857	0.0456428	0.36622	1.87311
PLASARI_TGFB1_TARGETS_10HR_UP	0.00675676	0.0378847	0.393176	1.93483
PLASARI_TGFB1_TARGETS_1HR_UP	0.00174216	0.0236268	0.660846	2.43254
POMEROY_MEDULLOBLASTOMA_DESMOPLASIC_VS_CLASSIC_DN	0.0021978	0.0236551	0.496229	2.03752
POOLA_INVASIVE_BREAST_CANCER_UP	0.00877193	0.04502	0.491691	2.53891
PUJANA_BRCA_CENTERED_NETWORK	0.000447027	0.023313	-0.456071	-1.69472
PUJANA_BRCA2_PCC_NETWORK	0.000404694	0.023313	-0.36336	-1.48387
PUJANA_XPRSS_INT_NETWORK	0.000432152	0.023313	-0.41396	-1.58871
PYEON_CANCER_HEAD_AND_NECK_VS_CERVICAL_UP	0.000425532	0.023313	-0.421904	-1.63906
PYEON_HPV_POSITIVE_TUMORS_UP	0.000467946	0.023313	-0.473732	-1.69094
QI_PLASMACYTOMA_DN	0.00323625	0.0268879	0.342824	1.56554
QI_PLASMACYTOMA_UP	0.00952381	0.0478658	0.411448	2.12324
RADMACHER_AML_PROGNOSIS	0.00257732	0.0240274	0.411805	1.81023
RAGHAVACHARI_PLATELET_SPECIFIC_GENES	0.002331	0.0236551	0.52711	2.23337
RAMALHO_STEMNESS_DN	0.00226757	0.0236551	0.666281	2.74622
RASHI_RESPONSE_TO_IONIZING_RADIATION_6	0.00470588	0.0318876	0.466124	1.94818
REACTOME_ACTIVATED_PKN1_STIMULATES_TRANSCRIPTION_OF_AR_ANDROGEN_RECEPTOR_REGULATED_GENES_KLK2_AND_KLK3	0.00558347	0.0339375	-0.644972	-1.70538
REACTOME_ACTIVATION_OF_KAINATE_RECEPTORS_UPON_GLUTAMATE_BINDING	0.0102215	0.0499487	0.47509	1.64433
REACTOME_ACTIVATION_OF_MATRIX_METALLOPROTEINASES	0.00143678	0.0236268	0.687452	2.20436
REACTOME_ACYL_CHAIN_REMODELLING_OF_PC	0.00161464	0.0236268	-0.65351	-1.85652
REACTOME_ACYL_CHAIN_REMODELLING_OF_PS	0.00885936	0.0453487	-0.621655	-1.66413
REACTOME_AMYLOID_FIBER_FORMATION	0.00395062	0.0295915	-0.482449	-1.62303
REACTOME_ANTI_INFLAMMATORY_RESPONSE_FAVOURING_LEISHMANIA_PARASITE_INFECTION	0.00383142	0.0294878	0.358371	1.65674
REACTOME_ANTIGEN_ACTIVATES_B_CELL_RECEPTOR_BCR_LEADING_TO_GENERATION_OF_SECOND_MESSENGERS	0.00170358	0.0236268	0.55618	1.97559
REACTOME_ANTIGEN_PROCESSING_CROSS_PRESENTATION	0.00296736	0.025931	0.372007	1.65305
REACTOME_ASSEMBLY_OF_COLLAGEN_FIBRILS_AND_OTHER_MULTIMERIC_STRUCTURES	0.00226757	0.0236551	0.616256	2.54003
REACTOME_BASE_EXCISION_REPAIR	0.000490918	0.023313	-0.553936	-1.87878
REACTOME_BASE_EXCISION_REPAIR_AP_SITE_FORMATION	0.000522193	0.023313	-0.698596	-2.07454
REACTOME_BINDING_AND_UPTAKE_OF_LIGANDS_BY_SCAVENGER_RECEPTORS	0.00173913	0.0236268	0.653267	2.44144
REACTOME_CELL_CYCLE_CHECKPOINTS	0.000414938	0.023313	-0.397006	-1.59071
REACTOME_CELL_CYCLE_MITOTIC	0.00120773	0.0236268	-0.337371	-1.38575
REACTOME_CELL_EXTRACELLULAR_MATRIX_INTERACTIONS	0.00143472	0.0236268	0.605321	1.91375
REACTOME_CELL_SURFACE_INTERACTIONS_AT_THE_VASCULAR_WALL	0.00381679	0.0294417	0.446872	2.05747
REACTOME_CHOLESTEROL_BIOSYNTHESIS	0.00104877	0.0236268	-0.660027	-1.91372
REACTOME_CHONDROITIN_SULFATE_BIOSYNTHESIS	0.00573888	0.034044	0.569725	1.80121
REACTOME_CHONDROITIN_SULFATE_DERMATAN_SULFATE_METABOLISM	0.00196078	0.0236268	0.545321	2.19033
REACTOME_CHROMOSOME_MAINTENANCE	0.000467946	0.023313	-0.534242	-1.90693
REACTOME_COLLAGEN_BIOSYNTHESIS_AND_MODIFYING_ENZYMES	0.002331	0.0236551	0.634807	2.68969
REACTOME_COLLAGEN_CHAIN_TRIMERIZATION	0.00185529	0.0236268	0.660866	2.54268
REACTOME_COLLAGEN_DEGRADATION	0.00214133	0.0236551	0.696774	2.84659
REACTOME_COLLAGEN_FORMATION	0.00296736	0.025931	0.590209	2.62265
REACTOME_CROSSLINKING_OF_COLLAGEN_FIBRILS	0.00143472	0.0236268	0.82124	2.59639
REACTOME_DAP12_INTERACTIONS	0.00170358	0.0236268	0.541191	1.92235
REACTOME_DAP12_SIGNALING	0.00170358	0.0236268	0.57295	1.98303
REACTOME_DEFECTIVE_B4GALT7_CAUSES_EDS_PROGEROID_TYPE	0.010043	0.0494505	0.558434	1.76551
REACTOME_DEGRADATION_OF_THE_EXTRACELLULAR_MATRIX	0.00406504	0.029612	0.518356	2.40216
REACTOME_DEPOSITION_OF_NEW_CENPA_CONTAINING_NUCLEOSOMES_AT_THE_CENTROMERE	0.000518403	0.023313	-0.621434	-1.95168
REACTOME_DETOXIFICATION_OF_REACTIVE_OXYGEN_SPECIES	0.00166945	0.0236268	0.517847	1.86641
REACTOME_DISEASES_ASSOCIATED_WITH_GLYCOSAMINOGLYCAN_METABOLISM	0.00174825	0.0236268	0.627038	2.35119
REACTOME_DISEASES_ASSOCIATED_WITH_O_GLYCOSYLATION_OF_PROTEINS	0.00462963	0.0318492	0.401796	1.67215
REACTOME_DISEASES_OF_GLYCOSYLATION	0.00434783	0.0305608	0.408249	1.93933
REACTOME_DISEASES_OF_IMMUNE_SYSTEM	0.0015528	0.0236268	0.678969	2.24572
REACTOME_DNA_DAMAGE_TELOMERE_STRESS_INDUCED_SENESCENCE	0.0015544	0.0236268	-0.567929	-1.76538
REACTOME_DNA_DOUBLE_STRAND_BREAK_REPAIR	0.0021796	0.0236551	-0.413916	-1.57186
REACTOME_DNA_DOUBLE_STRAND_BREAK_RESPONSE	0.006003	0.0348156	-0.477824	-1.58348
REACTOME_DNA_REPAIR	0.000411523	0.023313	-0.391648	-1.58189
REACTOME_ECM_PROTEOGLYCANS	0.00236407	0.0236551	0.579145	2.51743
REACTOME_ELASTIC_FIBRE_FORMATION	0.00188679	0.0236268	0.723465	2.80581
REACTOME_ERCC6_CSB_AND_EHMT2_G9A_POSITIVELY_REGULATE_RRNA_EXPRESSION	0.00835509	0.0435138	-0.54575	-1.62065
REACTOME_EXTENSION_OF_TELOMERES	0.00761808	0.0403109	-0.48515	-1.57327
REACTOME_FCERI_MEDIATED_CA_2_MOBILIZATION	0.00170358	0.0236268	0.632788	2.24771
REACTOME_FCGAMMA_RECEPTOR_FCGR_DEPENDENT_PHAGOCYTOSIS	0.0028169	0.0253586	0.42216	1.87313
REACTOME_FCGR3A_MEDIATED_IL10_SYNTHESIS	0.00173913	0.0236268	0.485088	1.81291
REACTOME_FORMATION_OF_THE_CORNIFIED_ENVELOPE	0.000480307	0.023313	-0.699153	-2.44087
REACTOME_G_BETA_GAMMA_SIGNALLING_THROUGH_CDC42	0.0100575	0.0494588	0.550184	1.7642
REACTOME_G_BETA_GAMMA_SIGNALLING_THROUGH_PI3KGAMMA	0.00160256	0.0236268	0.61331	2.03485
REACTOME_G_PROTEIN_BETA_GAMMA_SIGNALLING	0.00166945	0.0236268	0.594331	2.14207
REACTOME_G2_M_CHECKPOINTS	0.00130776	0.0236268	-0.422986	-1.6082
REACTOME_G2_M_DNA_DAMAGE_CHECKPOINT	0.00142993	0.0236268	-0.488671	-1.70578
REACTOME_GENE_SILENCING_BY_RNA	0.000463607	0.023313	-0.517151	-1.85328
REACTOME_GENERATION_OF_SECOND_MESSENGER_MOLECULES	0.0015528	0.0236268	0.583257	1.92915
REACTOME_GLYCEROPHOSPHOLIPID_BIOSYNTHESIS	0.0102404	0.0499784	-0.395274	-1.47151
REACTOME_GLYCOSAMINOGLYCAN_METABOLISM	0.00380228	0.0293882	0.483865	2.23617
REACTOME_GLYCOSPHINGOLIPID_METABOLISM	0.00175131	0.0236268	0.55414	2.1006
REACTOME_GPVI_MEDIATED_ACTIVATION_CASCADE	0.00174216	0.0236268	0.58131	2.13977
REACTOME_GROWTH_HORMONE_RECEPTOR_SIGNALING	0.00146413	0.0236268	0.587327	1.90124
REACTOME_HCMV_EARLY_EVENTS	0.00558919	0.0339375	-0.428294	-1.53361
REACTOME_HCMV_LATE_EVENTS	0.00192957	0.0236268	-0.476733	-1.64783
REACTOME_HDACS_DEACETYLATE_HISTONES	0.00251004	0.0237536	-0.494363	-1.62979
REACTOME_HEPARAN_SULFATE_HEPARIN_HS_GAG_METABOLISM	0.00392157	0.0295466	0.464347	1.86509
REACTOME_HOMOLOGY_DIRECTED_REPAIR	0.00579065	0.0341974	-0.412605	-1.53378
REACTOME_HS_GAG_DEGRADATION	0.00732064	0.0397551	0.539166	1.74533
REACTOME_HSF1_ACTIVATION	0.00992167	0.0490396	-0.542144	-1.60994
REACTOME_IMMUNOREGULATORY_INTERACTIONS_BETWEEN_A_LYMPHOID_AND_A_NON_LYMPHOID_CELL	0.00244499	0.0236551	0.57349	2.41672
REACTOME_INFLAMMASOMES	0.00140647	0.0236268	0.657238	2.012
REACTOME_INTEGRIN_CELL_SURFACE_INTERACTIONS	0.00273973	0.0247789	0.588257	2.59891
REACTOME_INTEGRIN_SIGNALING	0.00173611	0.0236268	0.599978	2.0115
REACTOME_INTERLEUKIN_10_SIGNALING	0.00175131	0.0236268	0.486671	1.84484
REACTOME_INTERLEUKIN_2_FAMILY_SIGNALING	0.00175131	0.0236268	0.606497	2.29907
REACTOME_INTERLEUKIN_3_INTERLEUKIN_5_AND_GM_CSF_SIGNALING	0.00375235	0.029294	0.465955	1.83853
REACTOME_INTERLEUKIN_4_AND_INTERLEUKIN_13_SIGNALING	0.00323625	0.0268879	0.449673	2.05348
REACTOME_INTERLEUKIN_RECEPTOR_SHC_SIGNALING	0.0015528	0.0236268	0.636038	2.10372
REACTOME_KERATAN_SULFATE_KERATIN_METABOLISM	0.00166945	0.0236268	0.521043	1.87793
REACTOME_KERATINIZATION	0.000480307	0.023313	-0.699153	-2.44087
REACTOME_LEISHMANIA_INFECTION	0.00671141	0.0378492	0.419685	2.08492
REACTOME_M_PHASE	0.000814332	0.0236268	-0.348079	-1.41601
REACTOME_MEIOSIS	0.000481928	0.023313	-0.554221	-1.91375
REACTOME_MEIOTIC_RECOMBINATION	0.000518941	0.023313	-0.607494	-1.87985
REACTOME_MEIOTIC_SYNAPSIS	0.000509424	0.023313	-0.582126	-1.86121
REACTOME_MET_PROMOTES_CELL_MOTILITY	0.00566038	0.0340294	0.442969	1.71796
REACTOME_METABOLISM_OF_STEROIDS	0.00220459	0.0236551	-0.417837	-1.5703
REACTOME_METALLOPROTEASE_DUBS	0.00365535	0.0288855	-0.579622	-1.72123
REACTOME_MITOCHONDRIAL_TRANSLATION	0.00457247	0.0317178	-0.427764	-1.55514
REACTOME_MITOTIC_METAPHASE_AND_ANAPHASE	0.00334728	0.027647	-0.359442	-1.42177
REACTOME_MITOTIC_PROMETAPHASE	0.00254561	0.0240274	-0.376121	-1.46962
REACTOME_MOLECULES_ASSOCIATED_WITH_ELASTIC_FIBRES	0.00173913	0.0236268	0.711205	2.65797
REACTOME_MRNA_SPLICING	0.00593472	0.0346266	-0.370587	-1.44565
REACTOME_MYOGENESIS	0.00801282	0.0420132	0.50366	1.67106
REACTOME_NCAM_SIGNALING_FOR_NEURITE_OUT_GROWTH	0.00437637	0.0307058	0.433996	1.79691
REACTOME_NCAM1_INTERACTIONS	0.0017452	0.0236268	0.537132	2.06073
REACTOME_NEGATIVE_REGULATION_OF_FGFR1_SIGNALING	0.00992167	0.0490396	-0.541721	-1.60868
REACTOME_NON_INTEGRIN_MEMBRANE_ECM_INTERACTIONS	0.00218818	0.0236551	0.465278	1.92643
REACTOME_NONHOMOLOGOUS_END_JOINING_NHEJ	0.000507099	0.023313	-0.587454	-1.89005
REACTOME_O_GLYCOSYLATION_OF_TSR_DOMAIN_CONTAINING_PROTEINS	0.00175131	0.0236268	0.669138	2.53653
REACTOME_OPIOID_SIGNALLING	0.0030303	0.0261676	0.367125	1.63722
REACTOME_OTHER_INTERLEUKIN_SIGNALING	0.00585652	0.0343252	0.557162	1.80359
REACTOME_OTHER_SEMAPHORIN_INTERACTIONS	0.00143472	0.0236268	0.662835	2.09558
REACTOME_PARASITE_INFECTION	0.0021978	0.0236551	0.507159	2.0824
REACTOME_PIWI_INTERACTING_RNA_PIRNA_BIOGENESIS	0.000522739	0.023313	-0.673961	-1.98068
REACTOME_PLATELET_ACTIVATION_SIGNALING_AND_AGGREGATION	0.00980392	0.0487058	0.386779	2.01068
REACTOME_PLATELET_AGGREGATION_PLUG_FORMATION	0.00173913	0.0236268	0.496353	1.85501
REACTOME_PLATELET_HOMEOSTASIS	0.00529101	0.0328466	0.382262	1.68817
REACTOME_PRC2_METHYLATES_HISTONES_AND_DNA	0.00734137	0.0397829	-0.577449	-1.67429
REACTOME_PROCESSING_OF_CAPPED_INTRON_CONTAINING_PRE_MRNA	0.00250313	0.0237461	-0.364648	-1.44895
REACTOME_PROCESSING_OF_DNA_DOUBLE_STRAND_BREAK_ENDS	0.002405	0.0236551	-0.455153	-1.58711
REACTOME_PROSTACYCLIN_SIGNALLING_THROUGH_PROSTACYCLIN_RECEPTOR	0.00143472	0.0236268	0.592571	1.87344
REACTOME_PURINERGIC_SIGNALING_IN_LEISHMANIASIS_INFECTION	0.00146413	0.0236268	0.647247	2.0952
REACTOME_RECOGNITION_AND_ASSOCIATION_OF_DNA_GLYCOSYLASE_WITH_SITE_CONTAINING_AN_AFFECTED_PURINE	0.000549753	0.0236268	-0.707633	-1.96409
REACTOME_REGULATION_OF_BETA_CELL_DEVELOPMENT	0.00365535	0.0288855	-0.580783	-1.72468
REACTOME_REGULATION_OF_INSULIN_LIKE_GROWTH_FACTOR_IGF_TRANSPORT_AND_UPTAKE_BY_INSULIN_LIKE_GROWTH_FACTOR_BINDING_PROTEINS_IGFBPS	0.00359712	0.0286001	0.365143	1.67505
REACTOME_REPRODUCTION	0.00047259	0.023313	-0.542475	-1.91827
REACTOME_RESOLUTION_OF_D_LOOP_STRUCTURES_THROUGH_SYNTHESIS_DEPENDENT_STRAND_ANNEALING_SDSA	0.00363448	0.028838	-0.589914	-1.72472
REACTOME_RESOLUTION_OF_SISTER_CHROMATID_COHESION	0.000886525	0.0236268	-0.431578	-1.61065
REACTOME_RESPIRATORY_ELECTRON_TRANSPORT	0.00452284	0.0314491	-0.428388	-1.57067
REACTOME_RESPIRATORY_ELECTRON_TRANSPORT_ATP_SYNTHESIS_BY_CHEMIOSMOTIC_COUPLING_AND_HEAT_PRODUCTION_BY_UNCOUPLING_PROTEINS	0.00133809	0.0236268	-0.437841	-1.62537
REACTOME_RESPONSE_TO_ELEVATED_PLATELET_CYTOSOLIC_CA2	0.00406504	0.029612	0.384723	1.78765
REACTOME_RHO_GTPASE_CYCLE	0.00460829	0.0318153	0.35536	1.67827
REACTOME_RHO_GTPASES_ACTIVATE_NADPH_OXIDASES	0.0030349	0.0261676	0.594126	1.9353
REACTOME_RHO_GTPASES_ACTIVATE_PKNS	0.00406298	0.029612	-0.499704	-1.62047
REACTOME_RNA_POLYMERASE_I_PROMOTER_ESCAPE	0.00457782	0.0317178	-0.503205	-1.62384
REACTOME_ROS_AND_RNS_PRODUCTION_IN_PHAGOCYTES	0.00681431	0.0380814	0.479537	1.75708
REACTOME_RRNA_MODIFICATION_IN_THE_NUCLEUS_AND_CYTOSOL	0.00727802	0.0396055	-0.459834	-1.57437
REACTOME_SCAVENGING_BY_CLASS_A_RECEPTORS	0.00140647	0.0236268	0.726103	2.22282
REACTOME_SIGNAL_TRANSDUCTION_BY_L1	0.0030349	0.0261676	0.600861	1.95724
REACTOME_SIGNALING_BY_ERYTHROPOIETIN	0.00173611	0.0236268	0.573907	1.9241
REACTOME_SIGNALING_BY_NODAL	0.00775623	0.0408888	-0.611107	-1.65548
REACTOME_SIGNALING_BY_PDGF	0.00218818	0.0236551	0.50892	2.10713
REACTOME_SIGNALING_BY_PDGFR_IN_DISEASE	0.00585652	0.0343252	0.544689	1.76321
REACTOME_SIGNALING_BY_SCF_KIT	0.00943396	0.0475374	0.413514	1.60373
REACTOME_SIGNALING_BY_VEGF	0.00371747	0.0292572	0.394107	1.81202
REACTOME_SIRT1_NEGATIVELY_REGULATES_RRNA_EXPRESSION	0.00387597	0.0294878	-0.632476	-1.73249
REACTOME_SLC_MEDIATED_TRANSMEMBRANE_TRANSPORT	0.00168138	0.0236268	-0.384886	-1.51593
REACTOME_SNRNP_ASSEMBLY	0.00995025	0.0491183	-0.461155	-1.53498
REACTOME_SPHINGOLIPID_METABOLISM	0.00259067	0.0240274	0.408612	1.80364
REACTOME_SULFUR_AMINO_ACID_METABOLISM	0.00745474	0.0400129	-0.577652	-1.65793
REACTOME_SYNDECAN_INTERACTIONS	0.00170358	0.0236268	0.626508	2.1684
REACTOME_SYNTHESIS_OF_PC	0.0026137	0.0241456	-0.586886	-1.72478
REACTOME_TELOMERE_MAINTENANCE	0.0004914	0.023313	-0.552944	-1.86945
REACTOME_THE_CANONICAL_RETINOID_CYCLE_IN_RODS_TWILIGHT_VISION	0.0055371	0.0338966	-0.641588	-1.71749
REACTOME_THE_CITRIC_ACID_TCA_CYCLE_AND_RESPIRATORY_ELECTRON_TRANSPORT	0.00302506	0.0261676	-0.393021	-1.50835
REACTOME_THE_ROLE_OF_NEF_IN_HIV_1_REPLICATION_AND_DISEASE_PATHOGENESIS	0.00520833	0.0326467	0.512625	1.71864
REACTOME_THROMBIN_SIGNALLING_THROUGH_PROTEINASE_ACTIVATED_RECEPTORS_PARS	0.00338409	0.027647	0.500248	1.81891
REACTOME_TIGHT_JUNCTION_INTERACTIONS	0.000532481	0.0234776	-0.658116	-1.88887
REACTOME_TOLL_LIKE_RECEPTOR_CASCADES	0.00930233	0.0473125	0.317305	1.52423
REACTOME_TRANSCRIPTIONAL_REGULATION_BY_SMALL_RNAS	0.0004914	0.023313	-0.500908	-1.69352
REACTOME_TRANSCRIPTIONAL_REGULATION_OF_PLURIPOTENT_STEM_CELLS	0.00905218	0.0462138	-0.56896	-1.63298
REACTOME_TRNA_PROCESSING	0.000450045	0.023313	-0.456269	-1.67842
REN_BOUND_BY_E2F	0.00245459	0.0236551	-0.490153	-1.66245
RICKMAN_HEAD_AND_NECK_CANCER_C	0.00986842	0.048901	-0.418945	-1.49001
RICKMAN_HEAD_AND_NECK_CANCER_E	0.000481928	0.023313	-0.514205	-1.77557
RICKMAN_HEAD_AND_NECK_CANCER_F	0.00187617	0.0236268	0.505362	1.99402
RICKMAN_TUMOR_DIFFERENTIATED_MODERATELY_VS_POORLY_UP	0.00406504	0.029612	0.356997	1.6544
RICKMAN_TUMOR_DIFFERENTIATED_WELL_VS_POORLY_UP	0.00293994	0.025931	-0.361808	-1.42761
RIGGI_EWING_SARCOMA_PROGENITOR_DN	0.00591716	0.0345762	0.415455	2.03559
RODWELL_AGING_KIDNEY_NO_BLOOD_UP	0.00714286	0.039166	0.525705	2.59888
ROSS_ACUTE_MYELOID_LEUKEMIA_CBF	0.00238095	0.0236551	0.473052	2.06784
ROSS_AML_WITH_AML1_ETO_FUSION	0.00488998	0.0318876	0.40376	1.70147
ROSS_AML_WITH_CBFB_MYH11_FUSION	0.00187617	0.0236268	0.516022	2.03608
ROSS_AML_WITH_MLL_FUSIONS	0.00244499	0.0236551	0.481748	2.03012
ROSS_AML_WITH_PML_RARA_FUSION	0.00498753	0.0321725	0.398039	1.74548
ROSS_LEUKEMIA_WITH_MLL_FUSIONS	0.00488998	0.0318876	0.413556	1.74275
ROSTY_CERVICAL_CANCER_PROLIFERATION_CLUSTER	0.000434594	0.023313	-0.553305	-2.10105
ROY_WOUND_BLOOD_VESSEL_UP	0.00187617	0.0236268	0.709545	2.83248
ROZANOV_MMP14_TARGETS_SUBSET	0.00169205	0.0236268	0.765557	2.78358
ROZANOV_MMP14_TARGETS_UP	0.00980392	0.0487058	0.437379	2.26921
RUIZ_TNC_TARGETS_UP	0.00515464	0.0326264	0.445001	2.12972
SABATES_COLORECTAL_ADENOMA_DN	0.00757576	0.0402657	0.376822	1.88603
SABATES_COLORECTAL_ADENOMA_UP	0.000446429	0.023313	-0.450678	-1.67068
SAKAI_CHRONIC_HEPATITIS_VS_LIVER_CANCER_DN	0.00848896	0.0439162	0.493998	1.68361
SANA_TNF_SIGNALING_DN	0.00238095	0.0236551	0.441653	1.93059
SANA_TNF_SIGNALING_UP	0.00959233	0.0480856	0.359045	1.52846
SARRIO_EPITHELIAL_MESENCHYMAL_TRANSITION_UP	0.00085034	0.0236268	-0.407176	-1.58152
SASAI_RESISTANCE_TO_NEOPLASTIC_TRANSFROMATION	0.00204918	0.0236551	0.685388	2.76233
SASSON_RESPONSE_TO_GONADOTROPHINS_DN	0.0084507	0.0438352	0.346279	1.53645
SCHAEFFER_PROSTATE_DEVELOPMENT_12HR_DN	0.00566038	0.0340294	0.451587	1.75138
SCHAEFFER_PROSTATE_DEVELOPMENT_48HR_UP	0.00040404	0.023313	-0.349979	-1.43104
SCHAEFFER_PROSTATE_DEVELOPMENT_6HR_UP	0.00460829	0.0318153	0.430835	2.03471
SCHLINGEMANN_SKIN_CARCINOGENESIS_TPA_DN	0.00151745	0.0236268	0.630345	2.05328
SCHMIDT_POR_TARGETS_IN_LIMB_BUD_UP	0.00629261	0.0361173	-0.582806	-1.68982
SCHOEN_NFKB_SIGNALING	0.00170358	0.0236268	0.676585	2.47908
SCHRAETS_MLL_TARGETS_DN	0.00170358	0.0236268	0.603091	2.08735
SCHRAETS_MLL_TARGETS_UP	0.00170358	0.0236268	0.539249	1.86639
SCHUETZ_BREAST_CANCER_DUCTAL_INVASIVE_DN	0.000473037	0.023313	-0.502556	-1.77313
SCIAN_CELL_CYCLE_TARGETS_OF_TP53_AND_TP73_DN	0.00968784	0.0484189	-0.581472	-1.65187
SEKI_INFLAMMATORY_RESPONSE_LPS_UP	0.00472813	0.0318876	0.394933	1.7167
SENESE_HDAC1_AND_HDAC2_TARGETS_DN	0.00757576	0.0402657	0.351453	1.77203
SENESE_HDAC2_TARGETS_DN	0.00380228	0.0293882	0.458153	2.11734
SENGUPTA_NASOPHARYNGEAL_CARCINOMA_DN	0.000412371	0.023313	-0.537657	-2.16912
SERVITJA_ISLET_HNF1A_TARGETS_DN	0.000458085	0.023313	-0.489016	-1.76819
SERVITJA_ISLET_HNF1A_TARGETS_UP	0.00483092	0.0318876	0.521883	2.5122
SHEDDEN_LUNG_CANCER_POOR_SURVIVAL_A6	0.000404531	0.023313	-0.411759	-1.68547
SHIN_B_CELL_LYMPHOMA_CLUSTER_3	0.00169779	0.0236268	0.687522	2.34317
SIG_BCR_SIGNALING_PATHWAY	0.00193798	0.0236268	0.49897	1.99556
SIG_PIP3_SIGNALING_IN_B_LYMPHOCYTES	0.00173913	0.0236268	0.545733	2.03955
SIMBULAN_PARP1_TARGETS_UP	0.00170358	0.0236268	0.631312	2.24246
SLEBOS_HEAD_AND_NECK_CANCER_WITH_HPV_UP	0.00142993	0.0236268	-0.47694	-1.66484
SMID_BREAST_CANCER_ERBB2_UP	0.00177305	0.0236268	-0.423126	-1.57944
SMID_BREAST_CANCER_LUMINAL_A_DN	0.00941307	0.0474938	-0.613346	-1.64189
SMID_BREAST_CANCER_LUMINAL_A_UP	0.00239808	0.0236551	0.479398	2.0715
SMID_BREAST_CANCER_LUMINAL_B_UP	0.00130662	0.0236268	-0.414802	-1.57944
SMIRNOV_CIRCULATING_ENDOTHELIOCYTES_IN_CANCER_UP	0.00483092	0.0318876	0.49101	2.36359
SONG_TARGETS_OF_IE86_CMV_PROTEIN	0.000493827	0.023313	-0.540754	-1.81918
SOTIRIOU_BREAST_CANCER_GRADE_1_VS_3_UP	0.000433651	0.023313	-0.527479	-2.01466
STEARMAN_LUNG_CANCER_EARLY_VS_LATE_DN	0.00209644	0.0236551	0.563544	2.28168
STEARMAN_LUNG_CANCER_EARLY_VS_LATE_UP	0.00393701	0.0295466	0.347066	1.61182
STEARMAN_TUMOR_FIELD_EFFECT_UP	0.00170358	0.0236268	0.674889	2.39725
STEGER_ADIPOGENESIS_DN	0.00168067	0.0236268	0.842302	2.78985
SU_LIVER	0.00570835	0.034044	-0.523304	-1.61933
SUNG_METASTASIS_STROMA_UP	0.00359712	0.0286001	0.367136	1.6804
SWEET_KRAS_TARGETS_UP	0.00273973	0.0247789	0.515062	2.27554
TAKEDA_TARGETS_OF_NUP98_HOXA9_FUSION_10D_DN	0.00359712	0.0286001	0.470163	2.15681
TAKEDA_TARGETS_OF_NUP98_HOXA9_FUSION_16D_DN	0.0031746	0.0266036	0.421533	1.9017
TAKEDA_TARGETS_OF_NUP98_HOXA9_FUSION_3D_DN	0.00465839	0.0318876	0.528393	1.74768
TAKEDA_TARGETS_OF_NUP98_HOXA9_FUSION_6HR_DN	0.00179856	0.0236268	0.536102	2.05408
TAKEDA_TARGETS_OF_NUP98_HOXA9_FUSION_8D_DN	0.005	0.0321725	0.436229	2.10191
TARTE_PLASMA_CELL_VS_B_LYMPHOCYTE_DN	0.00169205	0.0236268	0.513401	1.86674
TAVOR_CEBPA_TARGETS_UP	0.00746269	0.0400129	0.445078	1.74254
TENEDINI_MEGAKARYOCYTE_MARKERS	0.00659341	0.0373466	0.390686	1.60416
TERAMOTO_OPN_TARGETS_CLUSTER_6	0.00173611	0.0236268	0.615475	2.06346
THUM_MIR21_TARGETS_HEART_DISEASE_UP	0.00143678	0.0236268	0.892199	2.76988
TONKS_TARGETS_OF_RUNX1_RUNX1T1_FUSION_ERYTHROCYTE_UP	0.00497512	0.0321725	0.405011	1.91073
TONKS_TARGETS_OF_RUNX1_RUNX1T1_FUSION_HSC_DN	0.00574713	0.034044	0.459318	2.24121
TONKS_TARGETS_OF_RUNX1_RUNX1T1_FUSION_HSC_UP	0.00555556	0.033902	0.358257	1.75988
TONKS_TARGETS_OF_RUNX1_RUNX1T1_FUSION_MONOCYTE_DN	0.00719424	0.0392046	0.422178	1.61758
TOYOTA_TARGETS_OF_MIR34B_AND_MIR34C	0.00242326	0.0236551	-0.337525	-1.38027
TSAI_RESPONSE_TO_RADIATION_THERAPY	0.00166945	0.0236268	0.557697	2.01004
TSENG_ADIPOGENIC_POTENTIAL_DN	0.00186916	0.0236268	0.631258	2.50606
TSENG_IRS1_TARGETS_DN	0.00416667	0.0296636	0.480644	2.25237
TSENG_IRS1_TARGETS_UP	0.00357143	0.0286001	0.355394	1.6306
TURASHVILI_BREAST_DUCTAL_CARCINOMA_VS_DUCTAL_NORMAL_UP	0.00187617	0.0236268	0.543311	2.14376
TURASHVILI_BREAST_LOBULAR_CARCINOMA_VS_DUCTAL_NORMAL_UP	0.00234192	0.0236551	0.812004	3.41877
TURASHVILI_BREAST_LOBULAR_CARCINOMA_VS_LOBULAR_NORMAL_DN	0.00243309	0.0236551	0.744395	3.1934
URS_ADIPOCYTE_DIFFERENTIATION_DN	0.00170358	0.0236268	0.678541	2.34849
VALK_AML_CLUSTER_11	0.00174825	0.0236268	0.576681	2.16237
VALK_AML_CLUSTER_5	0.00160256	0.0236268	0.656785	2.17909
VALK_AML_CLUSTER_9	0.00170358	0.0236268	0.52875	1.83005
VALK_AML_WITH_CEBPA	0.0102215	0.0499487	0.453293	1.66092
VANASSE_BCL2_TARGETS_DN	0.00406504	0.029612	0.492552	1.98655
VANDESLUIS_COMMD1_TARGETS_GROUP_3_UP	0.00192123	0.0236268	-0.464041	-1.62284
VANHARANTA_UTERINE_FIBROID_UP	0.00185529	0.0236268	0.628649	2.41872
VART_KSHV_INFECTION_ANGIOGENIC_MARKERS_DN	0.00387597	0.0294878	0.390053	1.80563
VART_KSHV_INFECTION_ANGIOGENIC_MARKERS_UP	0.005	0.0321725	0.557388	2.6857
VECCHI_GASTRIC_CANCER_ADVANCED_VS_EARLY_DN	0.000448632	0.023313	-0.514214	-1.8957
VECCHI_GASTRIC_CANCER_ADVANCED_VS_EARLY_UP	0.00574713	0.034044	0.650594	3.17452
VECCHI_GASTRIC_CANCER_EARLY_UP	0.000404858	0.023313	-0.493688	-2.01599
VERHAAK_AML_WITH_NPM1_MUTATED_DN	0.00787402	0.0413973	0.413824	2.09217
VERHAAK_AML_WITH_NPM1_MUTATED_UP	0.00518135	0.0326358	0.496238	2.39697
VERHAAK_GLIOBLASTOMA_MESENCHYMAL	0.00699301	0.0387059	0.552981	2.76209
VERNELL_RETINOBLASTOMA_PATHWAY_UP	0.002405	0.0236551	-0.457765	-1.59622
VERNOCHET_ADIPOGENESIS	0.00409277	0.029612	0.613268	1.84807
VERRECCHIA_DELAYED_RESPONSE_TO_TGFB1	0.00174825	0.0236268	0.460348	1.72616
VERRECCHIA_EARLY_RESPONSE_TO_TGFB1	0.00209644	0.0236551	0.585227	2.36946
VERRECCHIA_RESPONSE_TO_TGFB1_C2	0.00146413	0.0236268	0.691622	2.23885
VILIMAS_NOTCH1_TARGETS_DN	0.00140647	0.0236268	0.779169	2.38527
VILIMAS_NOTCH1_TARGETS_UP	0.00750469	0.0400525	0.441365	1.74151
VILLANUEVA_LIVER_CANCER_KRT19_UP	0.000866927	0.0236268	-0.426989	-1.63661
WAKASUGI_HAVE_ZNF143_BINDING_SITES	0.000493827	0.023313	-0.517337	-1.74041
WALLACE_PROSTATE_CANCER_RACE_UP	0.00840336	0.043648	0.588493	3.00392
WAMUNYOKOLI_OVARIAN_CANCER_GRADES_1_2_DN	0.00234192	0.0236551	0.610518	2.57045
WAMUNYOKOLI_OVARIAN_CANCER_GRADES_1_2_UP	0.000442282	0.023313	-0.555419	-2.08504
WAMUNYOKOLI_OVARIAN_CANCER_LMP_DN	0.00657895	0.0373466	0.514414	2.52544
WAMUNYOKOLI_OVARIAN_CANCER_LMP_UP	0.000415455	0.023313	-0.543345	-2.17467
WANG_ESOPHAGUS_CANCER_VS_NORMAL_UP	0.00373134	0.029294	0.441577	2.03647
WANG_IMMORTALIZED_BY_HOXA9_AND_MEIS1_DN	0.00143678	0.0236268	0.708303	2.27122
WANG_IMMORTALIZED_BY_HOXA9_AND_MEIS1_UP	0.00169779	0.0236268	0.575326	1.96079
WANG_NEOPLASTIC_TRANSFORMATION_BY_CCND1_MYC	0.00878477	0.0450263	0.527795	1.70853
WEBER_METHYLATED_HCP_IN_FIBROBLAST_DN	0.00219901	0.0236551	-0.636369	-1.76629
WEINMANN_ADAPTATION_TO_HYPOXIA_DN	0.0052356	0.032712	0.443242	1.70051
WEST_ADRENOCORTICAL_TUMOR_MARKERS_DN	0.00136426	0.0236268	0.758402	2.28543
WESTON_VEGFA_TARGETS	0.0031746	0.0266036	0.505251	2.29531
WESTON_VEGFA_TARGETS_12HR	0.00170358	0.0236268	0.641239	2.27772
WESTON_VEGFA_TARGETS_3HR	0.004662	0.0318876	0.478237	2.0263
WESTON_VEGFA_TARGETS_6HR	0.00203252	0.0236551	0.533901	2.15332
WHITEFORD_PEDIATRIC_CANCER_MARKERS	0.000890472	0.0236268	-0.446402	-1.658
WHITFIELD_CELL_CYCLE_G2_M	0.0046551	0.0318876	-0.362792	-1.42111
WHITFIELD_CELL_CYCLE_LITERATURE	0.000508388	0.023313	-0.569575	-1.855
WHITFIELD_CELL_CYCLE_S	0.00304216	0.026172	-0.41019	-1.55761
WIELAND_UP_BY_HBV_INFECTION	0.00238095	0.0236551	0.593787	2.59167
WIERENGA_STAT5A_TARGETS_DN	0.00574713	0.034044	0.421595	2.05714
WIERENGA_STAT5A_TARGETS_GROUP1	0.00387597	0.0294878	0.346356	1.60335
WIERENGA_STAT5A_TARGETS_GROUP2	0.00581395	0.0342769	0.435453	1.74153
WIERENGA_STAT5A_TARGETS_UP	0.00675676	0.0378847	0.360058	1.76182
WIKMAN_ASBESTOS_LUNG_CANCER_DN	0.00169779	0.0236268	0.557618	1.90044
WILCOX_RESPONSE_TO_PROGESTERONE_DN	0.00414938	0.0296636	0.470344	1.90055
WILCOX_RESPONSE_TO_PROGESTERONE_UP	0.00484155	0.0318876	-0.397609	-1.49929
WILENSKY_RESPONSE_TO_DARAPLADIB	0.00168067	0.0236268	0.844556	2.79731
WINNEPENNINCKX_MELANOMA_METASTASIS_UP	0.000865801	0.0236268	-0.419824	-1.60828
WINTER_HYPOXIA_DN	0.00186916	0.0236268	0.779507	3.0946
WONG_EMBRYONIC_STEM_CELL_CORE	0.00040833	0.023313	-0.388195	-1.57509
WONG_ENDMETRIUM_CANCER_DN	0.002331	0.0236551	0.67933	2.87833
WOO_LIVER_CANCER_RECURRENCE_UP	0.00343643	0.0278358	0.468357	2.15454
WOTTON_RUNX_TARGETS_UP	0.00143678	0.0236268	0.584249	1.87343
WU_APOPTOSIS_BY_CDKN1A_VIA_TP53	0.00149254	0.0236268	-0.500149	-1.66477
WU_SILENCED_BY_METHYLATION_IN_BLADDER_CANCER	0.00188679	0.0236268	0.520571	2.01893
YAMASHITA_LIVER_CANCER_WITH_EPCAM_UP	0.00597015	0.0346769	-0.469953	-1.56427
YAMASHITA_METHYLATED_IN_PROSTATE_CANCER	0.00596421	0.0346769	0.446242	1.79152
YAMAZAKI_TCEB3_TARGETS_UP	0.00518135	0.0326358	0.453299	2.20534
YANG_BREAST_CANCER_ESR1_UP	0.00732601	0.0397551	-0.527591	-1.60195
YAO_HOXA10_TARGETS_VIA_PROGESTERONE_UP	0.00247525	0.0236551	0.54332	2.31061
YAO_TEMPORAL_RESPONSE_TO_PROGESTERONE_CLUSTER_0	0.00236407	0.0236551	0.46866	2.03717
YAO_TEMPORAL_RESPONSE_TO_PROGESTERONE_CLUSTER_1	0.00479616	0.0318876	0.379804	1.61684
YAO_TEMPORAL_RESPONSE_TO_PROGESTERONE_CLUSTER_16	0.00249377	0.0237152	0.589968	2.58713
YAUCH_HEDGEHOG_SIGNALING_PARACRINE_DN	0.000848176	0.0236268	-0.402077	-1.5648
YU_MYC_TARGETS_DN	0.00186567	0.0236268	0.533074	2.08705
YU_MYC_TARGETS_UP	0.00356053	0.0286001	-0.508068	-1.63953
ZHAN_MULTIPLE_MYELOMA_CD1_VS_CD2_UP	0.0043956	0.0307296	0.427377	1.75482
ZHAN_MULTIPLE_MYELOMA_DN	0.00173913	0.0236268	0.585839	2.18944
ZHAN_MULTIPLE_MYELOMA_MF_UP	0.00750469	0.0400525	0.430591	1.69899
ZHAN_MULTIPLE_MYELOMA_PR_UP	0.000508647	0.023313	-0.612774	-1.97742
ZHAN_V1_LATE_DIFFERENTIATION_GENES_UP	0.00171527	0.0236268	0.539684	1.88964
ZHANG_BREAST_CANCER_PROGENITORS_DN	0.00408163	0.029612	0.374904	1.76069
ZHANG_BREAST_CANCER_PROGENITORS_UP	0.00161681	0.0236268	-0.338845	-1.38512
ZHENG_FOXP3_TARGETS_IN_T_LYMPHOCYTE_DN	0.00174216	0.0236268	0.525076	1.93277
ZHENG_FOXP3_TARGETS_IN_THYMUS_UP	0.00719424	0.0392046	0.340687	1.67454
ZHENG_GLIOBLASTOMA_PLASTICITY_DN	0.00215054	0.0236551	0.555122	2.28103
ZHONG_SECRETOME_OF_LUNG_CANCER_AND_ENDOTHELIUM	0.00936768	0.0474499	0.365499	1.53886
ZHOU_CELL_CYCLE_GENES_IN_IR_RESPONSE_24HR	0.00576497	0.0340977	-0.402906	-1.50386
ZHOU_CELL_CYCLE_GENES_IN_IR_RESPONSE_6HR	0.00509968	0.032561	-0.431054	-1.54474
ZHU_CMV_24_HR_DN	0.00268097	0.0244756	0.591189	2.59637
ZHU_CMV_8_HR_DN	0.00932836	0.0473125	0.42042	1.646
ZHU_CMV_ALL_DN	0.00371747	0.0292572	0.555626	2.55465
ZIRN_TRETINOIN_RESPONSE_UP	0.00143678	0.0236268	0.616854	1.91505
ZIRN_TRETINOIN_RESPONSE_WT1_UP	0.0015528	0.0236268	0.555696	1.83799

## Sheet: ICA_PDX_Hum
Gene	Human	PDX
TSPAN6	-0.893604	0.166432
DPM1	-0.795526	-0.664535
SCYL3	0.859366	0.732984
FGR	-0.143569	0.104015
CFH	-0.610576	-0.615517
FUCA2	-0.155995	0.12249
GCLC	-0.161747	-1.06683
NFYA	0.0145675	-0.108132
STPG1	-0.186218	-0.0967423
NIPAL3	0.162446	0.372531
LAS1L	-0.716015	-0.762633
ENPP4	0.973986	0.936384
SEMA3F	-1.31216	-2.7888
CFTR	4.25496	3.21235
ANKIB1	-0.46927	-0.296317
KRIT1	-0.0144192	0.161332
RAD52	-0.619947	-0.576293
BAD	0.358232	-0.231139
LAP3	-0.157307	-0.242213
HS3ST1	1.38803	1.38026
AOC1	5.54968	3.29608
WNT16	-0.666918	0.640633
HECW1	0.1265	-1.34669
MAD1L1	-0.597177	-0.478807
LASP1	0.519121	0.210764
SNX11	-0.136958	-0.0270139
TMEM176A	2.10402	3.12932
M6PR	-0.772729	-1.11713
KLHL13	-0.643363	0.480174
CYP26B1	-1.05872	-2.48536
ICA1	1.57701	2.4326
DBNDD1	1.70665	0.227456
ALS2	0.301593	0.0252286
CFLAR	-0.221036	-0.201082
TFPI	-0.0945257	0.0805691
NDUFAF7	-0.37558	-0.147701
RBM5	0.0638979	0.57703
MTMR7	0.121141	0.574219
SLC7A2	-1.53388	-0.612311
ARF5	0.203935	0.274816
SARM1	0.904196	0.152559
POLDIP2	-0.272064	-0.464917
PLXND1	-1.25466	-1.55071
AK2	-0.419491	-0.130824
CD38	-0.866734	-1.44149
FKBP4	-1.06819	-1.02646
KDM1A	-0.615974	-0.850478
RBM6	-0.087187	0.343155
CAMKK1	-0.703949	-0.478024
RECQL	-1.16997	-1.0539
VPS50	0.309841	0.325143
HSPB6	1.08338	-0.57157
ARHGAP33	0.132663	0.476333
NDUFAB1	-0.469134	-0.410797
PDK4	0.900566	0.38279
ZMYND10	-0.331311	-1.02029
ARX	0.684341	0.509901
SLC25A13	0.457023	0.70392
ST7	0.19211	-0.0521094
CDC27	-0.916512	-0.724593
CALCR	-0.0650025	0.233935
HCCS	0.373388	-0.0619794
DVL2	-0.235572	-0.700279
PRSS22	0.807375	0.173877
UPF1	0.726111	0.0598523
SKAP2	0.520422	0.727533
SLC25A5	-0.255967	-0.264255
MCUB	-0.0864386	-0.142572
HOXA11	0.88727	0.448674
POLR2J	-0.0284846	-0.293428
DHX33	-0.219221	-0.277763
MEOX1	0.750715	-0.399301
THSD7A	-0.103235	0.329566
LIG3	-0.117454	-0.39411
RPAP3	-0.383251	-0.393493
ACSM3	2.25246	0.802899
REXO5	-0.15147	-0.562324
CIAPIN1	-0.427533	-0.418273
SPPL2B	1.15174	0.902279
FAM214B	0.594151	0.31531
COPZ2	-0.773252	-0.587259
PRKAR2B	-0.459435	-1.51458
MSL3	-0.376118	0.0186198
CREBBP	0.324272	-0.204746
TSPOAP1	0.154559	-1.16849
MPO	-0.140003	-0.841569
PON1	-0.308115	-0.105258
GCFC2	-0.386379	-0.388417
WDR54	-1.10178	-2.02083
CROT	-0.031111	0.183446
ABCB4	0.377736	-0.0915506
KMT2E	0.831782	0.0171186
RHBDD2	0.0875777	-0.0866706
SOX8	1.39033	1.94477
IBTK	0.204581	0.236388
MYCBP2	-0.0107064	0.332594
FBXL3	0.137968	0.539065
ITGAL	-0.0868987	-0.0209032
PDK2	1.08279	0.722079
ITGA3	-1.35731	-1.60634
ZFX	-0.0451877	-0.0359297
LAMP2	-0.548495	-0.600358
ITGA2B	-0.448219	-0.713618
ASB4	-0.112347	-0.417947
GDE1	-0.150909	-0.209918
REX1BD	-0.0856559	0.129488
CRLF1	-2.06805	0.0492686
OSBPL7	2.75891	2.22382
TMEM98	2.39127	2.90406
YBX2	0.221201	-0.135264
MAP3K14	-0.0250794	-0.722453
ABCC8	1.25151	-0.106195
TMEM132A	-1.98399	-1.68493
AP2B1	0.173919	-0.249404
TAC1	1.11979	-0.983912
CX3CL1	-0.716073	0.267077
SPATA20	0.148763	0.0513153
CACNA1G	-0.556208	-0.803601
TNFRSF12A	-0.957027	-1.41337
DLX6	-0.301015	0.324615
MAP3K9	-1.28054	0.619218
RALA	-0.29484	0.109424
BAIAP2L1	1.27316	1.39644
KDM7A	1.00746	0.752764
ETV1	0.510023	-0.922103
AGK	0.0554004	0.296702
ALDH3B1	1.136	0.440267
TTC22	1.62559	2.06368
PHTF2	-1.30331	-0.849233
FARP2	1.40807	0.744419
USH1C	5.0601	3.77497
GGCT	-0.496947	0.454634
DBF4	-0.946829	-0.638796
TBXA2R	-0.523901	-0.667947
IFRD1	-0.657441	-0.429537
COX10	-0.227721	-0.132783
GTF2IRD1	0.0640918	-0.788817
PAF1	-0.220155	-0.419337
VPS41	0.0365099	-0.030228
ARHGAP44	2.01303	1.6832
ELAC2	-0.226646	-0.30833
SCIN	3.97438	3.29185
ADIPOR2	-0.317564	-0.266739
CDKL3	-0.603193	-0.686431
PRSS21	0.28828	1.24642
MARK4	-0.137438	-0.522165
PROM1	3.22705	5.18298
CCDC124	-0.274539	-0.674594
PAFAH1B1	-0.198122	-0.156016
NOS2	0.384522	-0.131084
DNAH9	-0.230454	0.358991
SLC13A2	3.33627	0.999709
TRAPPC6A	1.00501	0.381967
MATK	-0.0792782	0.644472
CD79B	-0.693929	0.791632
SCN4A	-0.310248	-0.267648
ST7L	-0.175318	-0.103978
PAX6	0.27493	0.0409112
RPUSD1	0.0376883	-0.862674
RHBDF1	0.677017	0.00173619
LUC7L	-0.195418	-0.0651051
CACNA2D2	0.671787	1.18795
BAIAP3	0.139377	-0.383446
TSR3	-0.380211	-0.794581
PIGQ	0.238045	-0.446788
TEAD3	0.333061	-0.0992717
DNAJC11	-0.22319	-0.340112
FMO3	0.942017	-0.0360616
MYLIP	0.582434	0.44739
NOX1	2.49857	1.50837
E2F2	-0.368525	0.15838
PSMB1	-0.737326	-0.387422
SYN1	0.0906848	-0.0860199
JARID2	-1.39901	-0.681595
CDKL5	0.758621	0.791054
CAMK1G	0.28688	0.591514
NADK	0.701806	0.290936
DLEC1	0.572707	0.72298
CYTH3	0.354678	-0.0266726
ADAM22	0.920352	0.178392
CYB561	0.129794	0.42565
SPAG9	-0.760852	-0.728983
CELSR3	0.615734	-0.335774
AASS	0.482864	-0.072083
PLEKHG6	0.558394	1.15939
SS18L2	0.0735572	0.155422
MPND	0.482095	0.0991797
MGST1	-1.19077	-0.762289
CRY1	0.142671	-0.383592
NFIX	1.18292	0.0830119
ST3GAL1	-0.4951	-0.1757
MMP25	-0.444327	-0.738976
PKD1	0.0943366	-0.196129
MAPK8IP2	-0.243981	-0.475639
MED24	-0.0835962	-0.158774
RHOBTB2	-0.195683	-0.204811
HEATR5B	0.350478	0.226545
SEC62	-0.168757	-0.222964
RPS20	-1.21672	-0.567521
CSDE1	-0.477088	-0.355023
UBE3C	-0.0802786	-0.152879
REV3L	-0.524834	-0.35151
TENM1	-0.0806251	0.721208
PAX7	-0.0879382	-0.655801
MASP2	-0.0356791	0.252663
IYD	5.8814	3.19451
FAM76A	0.455102	0.348847
TRAF3IP3	-0.446873	0.582407
POMT2	-0.546116	-0.432508
VTA1	-0.365941	0.101776
MLXIPL	2.29946	2.48981
BAZ1B	-0.455691	-0.512396
RANBP9	-0.231641	-0.328073
SPRTN	0.0447001	0.00942174
EEF1AKNMT	0.180082	0.313964
DYRK4	-0.785622	0.107664
UQCRC1	-0.0298581	-0.248968
STARD3NL	-0.725155	-0.532428
CD9	-1.02526	-0.630876
NCAPD2	-1.49496	-1.55675
IFFO1	-0.667951	-0.506834
GIPR	1.60232	1.04306
PHF7	0.0832578	-0.0195723
SEMA3G	0.939575	0.522286
NISCH	0.69046	0.023035
STAB1	-0.974831	-0.801479
FUZ	0.479429	0.0552309
SLC6A13	-0.332098	0.368937
IDS	0.082746	-0.444695
CD4	-0.066794	-0.0544699
LRRC23	-1.09801	-0.996342
BTK	-0.509436	-0.101988
HFE	-0.0245931	-0.137426
SCMH1	0.277027	-0.212155
FYN	-0.220289	1.46326
HIVEP2	-0.897239	-0.564025
FMO1	-0.743814	2.14705
ELOA	-0.314202	-0.392499
LYPLA2	0.0508225	-0.186183
CLCN6	0.228287	0.0645692
MRC2	-1.05807	-0.475897
SLC6A7	0.324583	1.78968
TSPAN9	-0.437972	-1.04872
BTBD7	0.18539	0.314099
APBA3	-0.168003	-0.706847
MKS1	-0.649726	-0.495312
ABHD5	-0.463656	-0.612757
AKAP8L	-0.186999	0.232152
MBTD1	0.225663	0.30423
UTP18	-0.637581	-0.584259
RNF216	-0.497488	-0.536192
TTC19	0.0206498	-0.172008
PTBP1	-0.174086	-0.323754
DPF1	-0.526103	-1.14179
SYT7	-0.976645	-0.195669
LARS2	0.117302	-1.08094
PIK3C2A	0.497339	-0.015794
PLAUR	-0.197437	-0.254019
ANLN	-2.04749	-1.93271
WIZ	0.0208402	-0.471904
DCN	0.479137	1.1085
QPCTL	-0.128177	-0.419924
PPP5C	-0.103065	0.0772238
CEP68	0.187778	-0.304896
MAP4K3	0.437427	0.25746
ZBTB32	-0.730459	-0.146724
TMEM159	0.62974	0.00816306
GABRA3	-0.5053	1.92414
BRCA1	-0.953984	-0.596463
ERCC1	-0.609097	-1.22192
CD22	-0.882933	0.310412
SEMA3B	1.60963	1.56372
MBTPS2	-0.204962	-0.611439
PRICKLE3	-0.13119	-0.521089
LTF	0.408456	0.513293
EXTL3	-0.39166	-0.420928
NR1H4	1.04392	1.56859
ELOVL5	-1.05011	-1.66352
ALOX5	1.52074	-0.00329196
KDM5D	-0.29478	1.95619
CALCOCO1	0.698198	0.577352
UBR7	0.0664674	-0.0977496
MAP4K5	-0.277209	-0.551747
EHD3	-0.444545	-0.990876
PSMC4	-0.396863	-0.309659
MAN2B2	0.211085	0.383587
CLDN11	0.28531	-1.48743
SLC25A39	-0.388192	-0.546836
MVP	0.947227	0.233472
NUB1	0.293895	-0.00354586
PGM3	-0.679873	0.322985
RWDD2A	0.037868	0.369744
CLK1	-0.333481	0.0775353
POLR3B	-0.254857	-0.105861
ANGEL1	-0.353139	-0.353904
RNF14	-0.173168	-0.391512
DNASE1L1	0.175456	0.645276
DDX11	-0.974372	-0.5175
HEBP1	-1.00795	-1.20107
GPRC5A	1.59796	0.575704
MAMLD1	-0.573574	-0.676094
CD6	0.0530215	2.39619
TACC3	-1.08806	-1.00201
UFL1	0.0328573	0.108625
POLA2	-0.541612	-0.430186
ZC3H3	-0.176175	-0.532538
CAPN1	0.128154	-0.0291811
ACPP	0.608255	3.56611
MDH1	-0.474699	-0.330102
SLC30A9	0.280162	-0.23216
MTMR11	3.53549	1.8934
COX15	0.637491	-0.270499
CCDC88C	0.593542	1.29658
YAF2	-0.360914	-0.234491
ZMYND11	0.512578	-0.180643
WAS	-0.562084	-0.157111
DPEP1	1.68118	0.948938
BID	-0.469469	0.0406531
MATR3	-0.516247	-0.413051
NPC1L1	6.03221	5.35134
XYLT2	-0.651461	-0.92428
NUDCD3	0.0938419	-0.228814
ISL1	0.716524	0.870518
CHDH	2.71266	2.28718
IL20RA	0.41451	0.757658
CLCA1	4.01642	2.79457
GLT8D1	-0.150046	0.0960663
ATP2C1	-0.0833365	-0.301145
SLC38A5	-1.52464	-0.840652
RALBP1	0.23438	-0.60684
RUFY3	0.109517	0.112291
CNTN1	1.39786	-0.240023
SLC11A1	-1.28141	0.501456
WWTR1	-0.313066	-1.74656
AGPS	0.0827768	-0.0975841
ATP1A2	0.927891	0.402673
TTC27	-0.856567	-0.740989
VSIG2	6.27247	4.47983
PHLDB1	0.0162958	0.126313
MARCO	-0.0669538	-2.92981
CYP24A1	-4.38695	-2.22303
PRDM11	-0.307014	-0.478667
SYT13	3.94197	4.91222
SNAI2	-3.40853	-3.24957
CD74	0.390381	1.16888
HGF	1.13012	0.0811066
ZRANB1	-0.347298	-0.324218
NCDN	-0.103151	-0.351294
ADGRA2	0.484062	-0.342209
ZFP64	0.106945	-0.143343
MNAT1	-0.881557	-0.994798
RUNX3	0.127502	-0.933979
PLEKHB1	1.50166	1.88921
SPAST	-0.115715	-0.142639
NRXN3	0.55548	-0.937217
OSBPL5	-0.136622	0.147451
AQR	0.0849714	-0.0799161
FHL1	-0.227306	-1.51754
RTF2	-0.294399	-0.294179
SLC45A4	1.21286	1.43217
RNF10	0.241637	0.0217931
ZDHHC6	0.404472	-0.203598
GRAMD1B	2.76544	2.31059
RNH1	-0.305716	-0.213273
NDUFS1	0.0168238	-0.059643
RB1CC1	-0.724072	-0.419923
ERP44	-0.134612	0.0859522
ALAS1	1.11286	0.736088
BIRC3	-0.859782	-0.28961
AKAP11	0.628217	0.553888
GLRX2	-0.0498077	0.0982072
SNAPC1	-1.12665	-1.66889
DERA	-0.824895	-0.654498
STRAP	-1.49674	-1.23371
ABCC2	-0.325726	-0.302459
DEF6	-0.0185744	-0.0372747
PLEKHO1	-0.941431	-0.903912
GCLM	-0.405872	-1.11483
UBR2	0.261644	0.298587
EHD2	-0.0955655	-1.39553
CCDC28A	0.380411	0.630615
RRAGD	-0.817999	-0.235875
HSF2	-0.663372	-0.872892
PHF20	-0.657748	-0.640595
NR1H3	1.32192	1.09696
TYMP	-1.46919	-1.28619
NCAPH2	-0.667991	-0.490073
TOMM34	-0.306232	-0.849066
SEC63	-0.23731	-0.082216
KPNA6	-0.0883153	-0.523511
VIM	-1.37438	-5.23771
FAS	0.0886803	0.0555578
CD44	-1.45364	-1.44047
KCNG1	-1.36998	-0.515492
AGPAT4	-1.19447	-0.78002
SLAMF7	0.974911	2.85824
MIPEP	0.18029	-0.215979
PRKCH	-0.509704	0.32107
INSRR	0.04377	0.704655
IFNGR1	-0.167756	0.77758
B4GALT7	0.062148	-0.167489
SH2D2A	-0.762858	2.38812
VRK2	-1.00344	-0.298662
TNFRSF1B	0.465229	2.00001
VEZT	0.082781	-0.296429
POU2F2	-0.950765	0.0132393
BRD9	-0.569353	0.0178793
SNX1	-0.186261	-0.0169645
TBPL1	-0.32453	-0.183917
ARNTL2	-2.24482	-1.77693
BCLAF1	-0.334615	-0.0756404
SLC39A9	0.266817	0.0778255
ANK1	1.08078	-1.56787
IBSP	-0.789933	0.983223
TFB1M	-0.418795	-0.590802
RABEP1	0.246824	0.109628
HMGB3	-1.57254	-1.18272
NUP160	-0.641392	-0.466865
BAK1	0.261869	-0.171366
MUSK	0.305837	0.542269
IKZF2	-0.0865693	0.745499
GRN	0.420273	0.170924
FAM13B	0.252984	-0.111228
ARHGAP31	-0.0369171	-0.602115
CENPQ	-0.826727	-0.869793
RANBP3	0.15017	-0.241669
ARID4A	0.561004	0.493435
EIPR1	-0.22708	-0.288306
PNPLA6	0.167164	-0.305349
IFT88	0.709873	0.912506
ALG1	0.0562024	0.00914097
ZCCHC8	0.0397557	-0.0322143
ABCF2	-0.616091	-0.849734
CHPF2	-0.20368	0.0559779
LRRC7	0.223493	0.392251
FUT8	0.961747	-0.363945
UBA6	-0.63829	-0.303455
GAB2	1.01266	0.72999
ATP6V0A1	1.02478	1.42791
PIAS1	0.498027	0.707746
SLC4A7	0.324313	-0.660761
APBA2	-0.745818	-0.706563
MAP2K3	0.357049	-0.267995
EFCAB1	-0.970805	0.014933
TMSB10	-1.27281	-0.387959
ASTE1	0.0863444	-0.0192488
RNF19A	0.136488	-0.00670991
PEX3	-0.586559	-0.576544
GABARAPL2	-0.102533	-0.253316
SH3YL1	0.750798	0.608584
FAM136A	-0.405519	-0.264007
VCL	0.176326	-0.281028
DEPDC1B	-0.362331	-0.670741
DAPK2	1.02509	3.16843
NSMAF	-0.481555	0.00249639
TIMP2	-0.586771	-1.53004
RFC1	-0.807112	-0.727222
TBC1D23	-0.368818	-0.209733
CUL3	0.100495	0.0352739
MYOM2	0.346069	0.734954
OTC	2.13612	0.962305
CYP46A1	-0.567728	-0.116916
SLC18A1	0.0661829	0.515992
USP2	-0.763596	-0.855391
CASR	4.81179	3.72866
TUBG2	-0.197508	-0.914346
FLT4	-0.315214	-0.715768
NSUN2	-0.495218	-0.529219
FBXO42	-0.0891198	-0.180714
MFAP3	-0.236117	-0.508776
MRI1	0.189971	-0.224748
METTL1	-0.843494	-0.496289
HOXC8	0.0800827	1.16171
AGA	0.308791	0.208396
PI4K2B	-0.00803577	-0.19103
MAT2B	0.408912	0.107622
TLL1	0.0544194	0.156978
EDC4	0.00839449	-0.359764
TRIO	-0.812919	-0.822425
VCAN	-0.746513	-0.636563
CLEC16A	0.109998	-0.0862327
MSR1	-0.780532	-0.12888
CDH1	1.14378	2.60292
MTREX	0.0986654	-0.280948
ZFYVE16	-0.328705	-0.456201
RIPOR1	-0.6131	-1.2106
C6	1.61578	0.861477
RAI14	-1.17483	-1.16401
SOX30	-0.187906	-0.901144
PNKP	-0.243555	0.0318431
PHLPP2	0.587058	0.417626
SPDL1	-1.07187	-0.490016
STAU2	0.150352	-0.276189
CTNS	-0.410571	0.0692353
RTN4R	0.939534	0.669685
PHF23	-0.200063	-0.297752
CDH10	-0.614419	-2.06252
INPP4A	-0.0692763	0.329951
RAB27B	2.19981	1.6317
PSMA4	-0.794794	-0.180424
MYO16	-0.367313	0.410358
LSG1	-0.259029	-0.271993
PARP3	1.06289	0.385254
TNC	-4.37792	-5.86653
THAP3	-0.263667	-0.0228111
RIPOR3	-1.39343	-0.278703
TDP1	-0.641423	-0.571683
AIFM2	0.228322	-0.291131
MED17	0.0223557	-0.198359
RETSAT	1.85101	0.317955
CAPG	0.302764	0.143974
AP2S1	-0.740871	-0.412801
USH2A	0.236126	-0.0732694
TG	-1.03489	-0.378901
ADAM28	2.87311	3.70299
BARX2	0.989385	1.54801
DCUN1D1	-0.27071	-0.321644
JADE2	-0.370384	-0.637522
ZIC2	-1.07688	-1.14202
LCP2	-0.418943	-0.350443
TRIT1	-0.537301	-0.182251
ADRB1	0.582066	0.45392
GUCA2B	0.290819	0.447649
CUL7	-0.407065	-0.178018
CTNNA1	0.512328	0.0203828
PHKA2	0.474012	0.534684
CNTLN	-0.8909	-1.15911
EPHA3	2.15905	1.41338
HSPA5	-0.821312	-0.603544
DSG2	-0.453725	1.79936
GEMIN8	0.319573	0.140856
OFD1	0.443819	0.344322
GPM6B	-1.03062	-0.103691
PREX2	1.15985	0.166998
WDR37	0.0668847	0.0937528
YTHDC2	0.184655	-0.00293923
CTPS2	0.516513	0.131554
ATP6V1H	-0.286173	-0.266171
POLR2B	0.106537	0.224885
FAM214A	-0.101204	0.888219
ARAP2	-0.263598	0.843788
TPR	0.0793625	0.232557
CP	-3.27929	-0.962755
DTNBP1	0.126615	0.318686
XK	2.02904	0.786973
ARHGAP6	2.53361	2.7267
FAM184B	-0.197815	0.581654
MAP4	0.206101	-0.407984
GOPC	-0.535601	-0.394736
ROS1	-1.89217	-0.121341
USP28	-0.65188	-0.800027
HDAC9	-0.388155	-1.66685
TSPAN17	-0.0997871	-0.394373
NOP16	-0.468656	-0.581342
CC2D2A	0.169869	-0.124466
RRM2B	-0.385173	0.0247673
SNX29	-0.693442	-0.463059
MRPS10	-0.660904	-0.515939
RSF1	-0.0475864	-0.194299
VPS13D	0.513912	0.469614
CELF2	-0.343232	-0.351124
FAM120A	0.618325	0.312306
R3HDM1	-0.620875	-0.808284
COL9A2	1.44646	2.25214
ERCC8	-0.646962	-0.764151
ADAMTS6	-0.991756	-0.629929
H6PD	-0.0297554	-0.196263
VAMP3	0.023126	-0.283642
PER3	1.10213	0.423487
UTS2	0.663073	0.470657
TNFRSF9	-0.508513	0.0133578
EPN3	1.52165	1.63987
LTBP1	0.311169	-1.49424
RCN1	-1.3181	-0.997996
ELN	1.70579	1.00059
RFC2	-1.76005	-0.91509
ARID1B	0.210985	0.0546398
CLPTM1L	0.0925477	-0.0556241
NEDD4L	0.164526	-0.20326
FOXP3	-0.415112	0.156657
PPP1R3F	-0.899262	-1.036
HEXB	0.148003	0.631612
PTCD2	-0.470309	-0.816914
NEXMIF	0.0893493	-0.24167
JKAMP	-0.0450785	-0.240637
DKK3	0.916619	-1.38884
ARHGEF5	0.717328	1.33315
NFE2L3	-0.505859	-0.0411311
MCUR1	-0.262608	0.122158
LIMA1	2.16007	2.15351
LETMD1	0.147053	0.174564
SLC4A8	1.19603	-0.462353
LAMC3	-0.39918	0.214823
TNIP3	-1.04041	-0.429145
MAPK9	-0.162523	-0.25101
BCAR1	0.0937997	-0.486774
FAM160A2	1.40456	1.22513
HERPUD1	-0.0227268	0.0449375
HOMER3	-1.4512	-2.57812
RAD51	-1.12122	-0.506712
POLQ	-1.51098	-0.641466
PIK3CB	0.498187	0.314255
CYBA	0.105584	0.61151
THOC3	-1.03015	-0.638265
HEBP2	-0.0900709	1.28214
MPHOSPH9	-0.985836	-0.443162
PLEKHA5	-0.0195508	0.807431
PRSS8	1.74659	2.21618
SIKE1	-0.206806	0.00216142
RRP12	-0.60352	-0.967786
FNIP2	1.63736	2.11182
MSMO1	1.24499	1.19886
TTC17	-0.137531	-0.132192
FSTL4	-0.44188	-0.324198
FOXN3	0.230335	1.26949
METTL24	0.222071	-0.792504
MRTO4	-1.09891	-0.664996
NNAT	0.0934834	0.579327
USE1	-0.314372	-0.405814
NRIP2	0.769136	0.419147
LAMA3	-0.973795	1.06627
AP5M1	0.580607	0.424495
ANAPC4	-0.150603	0.0750846
KCNQ1	2.31594	1.64887
TRAPPC3	-0.37142	-0.0172972
THRAP3	-0.25935	-0.113838
PHPT1	-0.768225	-0.0955377
ENTPD2	2.74275	3.09405
LY75	1.15669	1.57977
ARID4B	0.157505	0.230828
OPN3	-0.582845	0.105257
SDCCAG8	-0.485995	-0.325563
PTPRN	-0.0285308	-1.70055
HHAT	0.592793	0.876848
KIF1B	-0.0688454	-0.0132671
FOXC1	-0.869223	-0.360045
TBC1D22A	-0.0820273	0.190807
SYNE2	1.14706	1.55844
PLEKHH1	2.77042	1.94059
ATP9A	1.35934	0.992959
CHRDL2	-0.812945	-0.0277096
FAM168A	-0.0918012	-0.481441
RELT	-0.880596	-0.965562
GALC	1.2384	1.73625
NOP58	-0.759683	-0.699517
SZRD1	-0.528225	-0.573191
KCNH2	0.733796	-0.269397
CUL1	-0.273591	-0.259905
FAM114A2	-0.214147	-0.417415
CYFIP2	0.593889	1.45579
TAB2	-0.437063	-0.633512
GINM1	-0.653321	-0.52326
EIF2AK2	-0.366554	-0.677009
KMT2C	0.491408	0.585986
MCOLN3	-0.795719	0.973165
CCDC85A	0.226503	0.447516
PUM2	-0.0374409	0.0712654
MRPL43	-0.0871116	0.0548804
ITIH4	-0.384929	0.651493
ITIH1	-0.362439	-0.244302
HPF1	-0.634434	-0.192685
ZFR	-0.299393	-0.388321
TRAF1	-0.188454	-0.609328
RC3H2	-0.424172	-0.496758
IL17RB	1.8365	1.95717
TRAF3IP2	0.00998258	0.155476
DCBLD2	-3.3128	-3.16287
SOAT1	-0.301608	-0.492636
PKP2	0.728141	1.22844
MSH4	-0.0116049	0.119304
F7	-0.0823621	3.23129
GDI2	-0.25154	-0.522608
PRDM1	-0.201128	-0.25955
ATG5	-0.261938	0.16029
TMCC3	0.194124	0.49632
PITHD1	-0.108989	-0.0882023
MTA3	-0.0188071	-0.162924
USP13	-0.236122	-1.41667
ATP11B	0.687496	0.269008
LAMC2	-1.95021	-0.207132
CDK14	-1.65952	-1.52498
SEC61A1	-0.590258	-0.28742
PPP1R12A	-0.117851	-0.269449
RASGRF1	-0.759655	-2.03438
CAMK2B	-0.620568	0.285831
CROCC	-0.277471	-0.325821
POLR3E	0.163913	-0.109073
ATP2B4	0.336763	0.0381635
YIPF1	-0.0299915	0.296447
NDC1	-0.442287	-0.521753
DGKG	-0.00130164	-0.42866
FLYWCH1	-0.0934482	-0.419042
UNKL	-0.0039171	-0.120168
TBXAS1	1.77373	3.51046
PARP12	0.148001	0.153687
ALDH18A1	0.82476	0.170209
TARBP1	0.0437908	0.0169928
GATB	-0.582076	-0.657342
MXD1	1.6747	0.222866
CDK17	-0.641726	-1.33917
DNAJC25	-0.803541	-0.206723
SLC2A3	-1.7012	-4.11322
PSD	0.763381	-0.0495407
CTDP1	-0.0506403	-0.287069
YBX3	-2.20107	-1.20612
STYK1	1.71191	2.66541
WNK1	-0.439776	-0.928668
CCAR1	-0.113851	-0.0369032
OGFR	-0.336402	-0.803268
GNA15	-1.12281	-1.33122
CREB3L3	3.00946	1.52596
PIGV	-0.0586289	-0.417763
PTPRU	-1.07443	-1.35297
SNRNP40	-0.701991	-0.460194
RIMBP2	0.519031	0.168509
COL11A1	-1.10979	1.21558
QSER1	-0.445883	-0.588883
MPC1	0.358313	1.05346
BCAT1	-3.04594	-1.36677
HDAC7	-0.0498353	-0.213973
LZTS1	0.128635	-0.0914348
PRDM6	0.480555	0.776431
SPAG4	-0.688704	-1.31793
NCKAP1	0.0186261	-0.286525
MRPS35	-0.0738211	0.0149902
GUCY1B1	0.159241	1.1095
SFSWAP	-0.145701	-0.0750568
TNK2	0.312106	0.278719
MON2	0.130026	0.128674
CDH3	-0.737957	1.35917
GPBP1	-0.226618	-0.385096
DGAT2	1.6363	0.434369
CS	-0.231588	-0.684251
LTK	2.18914	5.23748
MRPS24	-1.37921	-0.693218
ELMO2	-0.319737	-0.413218
WAPL	0.197182	-0.243577
VMP1	-0.590052	-0.573825
APPBP2	-0.236252	-0.312429
POLD1	-0.903052	-0.610279
EIF4B	-0.271021	-0.550407
SLC6A16	-0.526904	-0.617219
BICRA	0.272493	0.237737
SPHK2	0.962988	0.681667
RPL18	-0.566256	-0.261882
U2AF2	-0.218992	-0.106069
EPN1	0.91896	0.279465
MED29	-0.0222479	-0.374262
MTMR1	-0.384028	-0.00102621
GPC1	-1.25912	-1.29523
ADCK1	0.0536238	0.546172
HAGH	0.337678	-0.134231
RNF4	0.0768905	-0.406344
CASP8	-0.0660054	-0.283411
LIMCH1	-0.0781251	-0.458715
INTS13	-1.59242	-1.03969
TM7SF3	-0.731418	-0.347501
DLX3	-0.506242	0.53473
SPA17	0.193105	-0.194137
TSPAN32	-0.049914	-0.697978
CCN5	-0.856866	-0.0604082
ST3GAL6	-0.718598	0.311214
ATP2C2	1.74221	1.7771
NGFR	-0.576735	-0.319952
CDON	-1.14228	-0.221688
TAF2	-0.385728	-0.245803
HIPK2	1.31419	1.53887
TNPO3	0.201522	-0.226633
RFXANK	-0.276068	-0.384308
TMEM161A	0.0298034	-0.351711
LPAR2	1.00622	0.865835
CTSA	0.107013	-0.0744243
SUGP2	-0.141143	-0.146919
SLC12A2	2.66781	1.85227
SNX24	-0.739502	-1.12919
EYA2	-0.332229	0.352301
CNN2	-0.908903	-0.0328913
ABCA7	-0.296944	0.201327
SNCAIP	-1.22725	-0.692647
DDX20	-0.59571	-0.433345
BTBD1	-0.24288	-0.0886115
FAR2	1.32769	0.136389
BCAS1	5.91145	3.6875
SBNO2	-0.310253	-0.426581
PMS1	-0.487495	-0.24451
HMG20B	0.0511704	-0.252717
CALCRL	0.0280933	-1.52275
TAF11	-0.554953	0.116645
AP3D1	-0.0295576	-0.0803997
SLC9A3R2	0.756968	-0.918449
NTHL1	0.418526	-0.640873
UHRF1BP1	-0.122831	-0.15825
GNAI3	-0.512229	-0.230209
IPO5	-0.709003	-0.283987
OAT	0.376691	-0.718632
WDR3	-0.127606	-0.233077
PKN2	0.285519	0.336071
WDR18	-0.261492	-0.267169
TRAM2	-0.279451	-0.248461
NTN1	-0.553682	1.07639
GLP2R	1.94988	-0.283164
MCM10	-1.56087	-1.53933
DGKA	0.386858	0.482239
ERBB3	3.1729	2.5076
ANKRD44	-0.16059	0.44692
ADAT1	-0.349902	-0.256299
PDIA5	-0.313381	-0.0363563
TBC1D22B	-0.122265	-0.139566
NDUFB4	-0.751131	-0.185448
SPEN	0.193028	-0.351545
MYLK	0.188683	-1.25895
ZC3H15	-0.477252	-0.380651
MAP2K4	-0.155701	0.0037274
SLK	0.55603	-0.249448
CYB5R4	-0.176003	0.154385
COL17A1	0.610854	0.433951
GSTO2	0.535406	-1.11557
SEC61A2	-0.0526553	-0.744212
PRKCQ	-1.47836	0.138974
TLE2	0.508897	0.82188
ASB1	-0.755112	-0.553043
FAM107B	1.12927	0.510199
ME1	0.461687	0.186664
TBC1D1	0.505161	0.157419
CDK13	-0.0612343	0.00927277
MTHFD2	-0.904182	-1.2126
SLC9A7	-1.31347	-0.635707
FOXJ2	0.0301144	-0.409602
YBX1	-1.02958	-0.455348
PDE4A	0.50358	0.480196
PPP2R5A	0.936544	1.12228
CTNNA2	-0.352671	-0.167534
ELAVL1	-0.063188	-0.510616
TIE1	-0.144847	-0.915568
DIP2B	0.352414	0.33723
SMARCD1	-0.20744	-0.43298
KDM4A	0.143931	0.457564
NFYC	-0.0879508	-0.0640076
ZMYND12	0.386764	0.687259
SLC9A3	5.82186	1.83882
NGEF	0.472695	0.929664
ASPM	-1.49282	-0.783707
CD84	-0.142132	2.14128
ELOVL1	0.521055	-0.121232
SPI1	-0.279248	-0.0727977
ZNRD1	-0.105009	0.0033261
MPPED2	-0.396845	1.90135
CLDN18	11.7985	8.2759
ZBTB11	-0.335068	-0.252893
ATXN3	-0.0898	-0.0308683
GOLGA5	0.041376	0.0104806
FGFR2	1.47879	2.99656
LRRC40	-0.601105	-0.608475
ISOC1	0.4581	0.148967
EML1	-0.492289	-2.06433
TRMT11	0.17596	-0.308946
THUMPD1	0.365465	-0.0712504
MSANTD3	-1.4665	-1.32969
KIF26A	0.228765	-0.204547
ATG2B	0.209229	0.275204
ARFGEF1	0.331901	0.217891
ZFAT	-0.482024	-0.40291
MTFR1	-0.0196361	-0.498546
STAG3	0.126159	-0.110864
FECH	-0.419607	-0.74498
MYO9A	-0.33596	-0.209356
DDX3Y	-1.0534	0.603543
PFKP	-0.403653	-1.11648
IDI1	1.02608	0.520182
SP100	-0.333222	-0.398213
KLF6	0.113642	-0.456573
PLPP1	0.43261	0.166501
NEO1	0.805032	0.824006
TRAM1	0.466996	0.195661
PHKA1	-0.645379	-0.960743
TNFRSF1A	-0.776211	-1.06733
CACNB1	0.418072	-0.603161
EVI5	0.632968	0.754728
STOML1	0.298246	0.601665
PKM	-0.899587	-1.31295
DHX29	-0.285909	-0.613807
DNTTIP2	-0.544512	-0.423624
METTL22	-0.482527	-0.573131
TRO	-0.374361	-0.227297
RRP15	-0.483782	-0.193815
RHOA	0.396752	0.14795
DHX8	-0.0709661	-0.302271
PRKCZ	0.245758	0.516861
IARS2	0.18848	0.0623861
SYT1	-1.10726	-1.62775
NAV3	-0.409855	-2.36278
IDH3G	-0.484485	-0.214655
ROGDI	-0.0681845	0.521637
PDZD4	0.271467	-0.0648716
ROCK1	0.386859	0.38374
CBFB	0.135257	-0.163473
PDK3	-0.20867	-0.519361
HYAL2	-0.110299	-0.456025
HDAC4	-0.106206	0.110015
RASSF1	0.196828	0.0528719
FGFR3	0.452293	1.6886
IFI35	0.463185	0.0310795
HEATR6	-0.625642	-0.576316
COASY	-0.311502	-0.106495
PLEKHH3	0.278264	-0.570905
MEF2A	-0.162305	-0.547632
OTUD5	-0.0781918	-0.156682
TFE3	-0.217383	-0.67354
TBC1D25	-0.288381	-0.522888
ACSL4	-0.369006	-0.914081
INPP5A	0.854129	0.0521865
GPKOW	-0.000247159	-0.177301
GRIPAP1	0.203064	0.418116
FTSJ1	-1.03103	-0.874568
PRR11	-2.34384	-2.25848
REEP1	1.7455	0.993573
ATP11A	1.54872	1.05617
POLR1A	-0.545311	-0.479142
LAPTM4A	0.256238	0.074314
IP6K2	0.426421	0.585868
SRBD1	-0.329531	-0.276724
KIF2A	-0.497153	-1.04184
RASGRP2	0.0495633	0.442624
PSME4	-0.340601	-0.331769
IFT80	-0.512452	-0.453715
SIRT2	0.0798673	0.191302
ERLEC1	-0.215766	0.30476
PPP2R5B	0.332744	-0.20484
PYGM	0.126928	-0.287112
PITX1	0.881105	-0.934988
TRPC7	0.240137	0.36119
MAST4	-0.274749	-0.968894
ADGRF5	-0.18845	0.758877
SDK2	-0.111291	-0.464409
NUP133	-0.222212	-0.108458
NUCKS1	-0.3469	-0.348893
VPS35	0.189497	-0.311909
DNAJA2	-0.207358	-0.550214
BCL3	0.945399	0.679655
KCNAB2	0.276257	0.191925
ABCC9	-0.571105	-0.687088
GAL	-2.10911	-0.0982021
CLEC2D	-1.24811	-1.40412
FUNDC1	0.398066	0.0961292
MAOB	1.16301	2.71768
RORA	-1.05353	-0.894466
DRD4	0.0184785	0.37077
TGFBR3	1.05424	0.641761
PLA2G10	4.76981	2.34785
HES2	-2.91433	-0.949998
ATP1B3	-0.707935	-0.323632
NEDD4	-0.830546	-0.861589
PIGB	0.0497366	0.504839
MAPK6	-0.464457	-0.482782
GNB5	-0.326738	-0.863295
RAB27A	0.530219	1.64868
HDHD5	-0.011824	0.0722806
UFD1	-0.818273	-0.0710804
LRP6	0.189788	0.0600686
GUCY2C	3.04444	1.83905
PHRF1	-0.0732814	-0.193617
ELP1	-0.513264	-0.407837
NUCB2	-0.667423	-0.338861
PFN2	-1.77438	-2.22479
PTPN3	0.657248	1.3442
SPTB	0.365275	-0.330359
DAPP1	0.367557	1.47403
SLC44A1	1.08143	1.2026
TMEM260	0.280731	0.35133
SMG6	0.0621334	-0.489096
EXOC5	-0.40216	-0.641641
FSTL3	-1.38251	-0.354576
DGCR2	-0.00886043	0.133971
RNF126	0.00523685	-0.199777
MNT	-0.00216363	0.0838003
ZXDC	-0.369904	-0.029117
JMJD6	-0.741094	-0.871192
POLB	-0.128966	-0.30987
ST6GALNAC1	5.02949	6.06539
WIPI1	-0.698905	-0.52108
FRMPD1	-0.408736	0.758285
GBA2	0.567945	0.642182
NDST1	-0.787116	-0.764889
ASNS	-0.174027	-0.611696
AP3M2	0.455016	-0.15833
CNGB1	-0.858996	-0.715094
ST6GALNAC2	-2.08004	0.439743
PABPC1	-0.573875	-0.560064
TESK2	0.113367	0.48905
CFAP20	-0.539405	-0.548733
CSNK2A2	-0.598061	-0.810639
PTPN21	0.793283	0.442412
EIF2B3	-1.01958	-0.834676
CAMK2A	-0.928698	0.047592
TCOF1	-1.09716	-1.15773
CDC42	-0.00550154	0.0659085
OSBPL3	0.3772	0.134471
EPHA8	0.600644	0.351012
SLC12A3	-0.271441	-0.389126
RAD18	-0.307711	-0.803243
ATP2B1	-0.194659	-0.377868
TRPM5	2.23584	1.16551
NCK2	0.0314143	-0.0884091
MAP4K4	-0.863555	-1.41981
MGAT4A	-0.293408	0.915939
RPL31	-0.758738	-0.568693
WDR1	-0.000786847	0.00518897
SNX13	-0.127824	0.23227
ARHGAP10	-0.747107	-0.98419
RPS6KA2	-0.347147	0.973432
ING3	0.140405	0.209103
VASH1	-0.215981	0.149503
LMCD1	-1.13184	0.0773851
BUD23	-0.0310917	-0.238848
SEL1L	-0.0943944	0.487095
TRIP13	-2.18062	-1.43636
ATP6AP1	-0.0518309	-0.00963016
TCF3	0.0397493	0.096927
TRIB2	-0.281817	0.691848
DAZAP1	-0.334753	-0.185935
MBD3	-0.444029	-0.372545
HLTF	-0.826837	-0.682525
FAM50A	-0.650544	0.0281792
FAM3A	0.354707	0.329145
CPSF1	-0.0584874	-0.0301226
MYO3B	-1.26862	0.178026
CYBRD1	0.429021	-1.0889
CDH19	-0.295497	0.0303257
PDCD2	-0.242871	0.0885802
SLC6A15	-0.770335	-0.370173
RDH11	0.463946	0.0557158
PRKACA	0.130738	-0.431566
ADGRL1	-0.186368	0.110174
ACTN1	-0.411475	-0.517464
ZFYVE26	-0.114222	-0.161346
RPS6KA6	1.69582	0.0682086
EPN2	-0.298426	-0.7127
PTPN18	1.44115	0.9765
LIMS2	0.232887	-0.380251
ASIC4	-0.18134	0.00788303
SPEG	-1.52287	-0.886136
LNX1	1.25778	0.211199
ALDH3A2	0.571593	0.717462
TFRC	0.202058	1.52681
SREBF1	0.590894	0.118894
AFF4	0.149485	-0.404569
UBE2D1	-0.0867737	-0.303556
MPP5	0.338811	-0.200925
RHOBTB1	1.00504	0.567883
SMC1A	-0.10274	-0.123692
HSD17B10	-0.221962	-0.305762
MARK2	0.514944	0.252542
HMMR	-1.49828	-1.7853
CHFR	-0.0971345	0.350554
TRHDE	-0.078895	-0.16454
P4HA2	-0.973586	-1.1973
NFATC3	0.0485234	0.268601
TRNT1	-0.0150815	-0.00123474
ACADVL	0.0354555	0.203744
STK10	-0.0531322	-0.0558693
FBXW11	0.394101	-0.337953
ACAP1	-0.62964	0.25102
CRMP1	0.674514	-1.5351
EVC	0.107799	-2.06007
DERL2	-0.402646	-0.0376019
SIDT1	1.99478	3.98146
NDE1	-0.334086	-0.743348
MRVI1	0.802727	-0.441587
TMEM38A	2.66319	1.5162
AP1M1	-0.335862	-0.784915
PVR	0.118747	-0.816516
XRCC1	0.0630016	0.00177424
SCARB1	0.501694	-0.22612
MCM2	-2.04397	-1.3714
MOV10L1	-0.264841	-0.474038
PANX2	-2.00586	-0.655654
SELENOO	-0.110802	0.181445
ALPK1	0.33776	1.07345
LLGL2	1.65455	2.25007
PDE8A	0.807813	0.116445
CLCN4	0.18416	0.420577
NLE1	-0.747153	-0.880098
SDHA	0.381753	0.0122745
SMARCE1	-0.365701	-0.286858
KDM5A	-0.704778	-0.285776
ADAM11	-0.362854	-0.410489
PPP2R3A	-0.774741	-1.25219
FERMT2	-0.923367	-3.62823
ABCB11	0.0779121	0.121222
DHRS9	1.36899	2.25045
PTGS2	-1.711	-0.614036
IGF2BP2	-1.06463	-0.875446
MAP3K13	0.417333	0.391071
ST6GAL1	0.217504	-0.539918
FRY	2.4882	2.81043
PICALM	-0.224958	-0.565003
NSF	0.234289	0.40272
GLI2	0.612776	1.03067
CLASP1	-0.40008	-0.467895
MRPS34	-0.349956	-0.278396
NOTCH3	0.0752453	0.0788792
CLNS1A	-0.446699	-0.361967
PPP2R2C	-1.47282	0.686362
TEAD2	-0.943344	-0.20415
EED	-0.248551	-0.130207
CDHR2	5.83152	2.8484
SNCB	-0.107034	-1.40491
TSG101	0.158011	0.0508773
NCBP3	-0.115247	0.131257
ATP2A3	2.77406	4.75287
MGLL	2.19449	1.84776
NTN4	0.629465	1.81783
BCS1L	-0.547605	-0.0832087
NUAK1	-1.11822	-1.57704
DPP8	0.10234	0.134044
SLC24A1	0.152762	0.453974
SCARF1	-0.306881	0.612512
LMAN1	-0.8978	-1.05133
HACD3	0.413417	0.0173647
IPCEF1	0.689523	2.66195
ZZEF1	0.276146	0.556123
ENO1	-1.62266	-2.00404
MYDGF	-0.248826	-0.26941
ANO8	1.15126	0.864284
TUBE1	-0.12023	-0.422306
ARHGEF10L	0.731293	1.16322
TXK	-0.310833	2.33607
WSCD2	1.15869	1.41421
TACR2	0.497168	-0.974326
ACTR6	-0.307186	-0.0843853
TIPIN	-1.03019	-0.623158
SRI	0.396312	0.13795
EIF4G3	0.127191	-0.0575712
NUP37	-0.572798	-0.712573
SEMA3A	-2.78929	-3.83826
GTSE1	-0.876344	-0.972674
SEMA3C	-1.53302	-0.865107
TTC38	1.5018	1.40644
ACAT1	-0.699549	-0.947797
GRAMD4	0.883386	1.1152
CELSR1	-1.17176	-0.0439182
SLC25A40	0.111569	-0.191329
TIMM21	-0.771944	-0.52293
ADD2	-1.18949	0.572302
RASAL2	-0.400353	-0.730513
VPS9D1	0.321669	0.0919195
MARK3	-0.398888	-0.272789
SLC25A3	-0.374659	-0.101734
FNDC3B	-1.07968	-0.879347
FOSL2	0.359381	-0.0673168
CACNG4	-0.401163	-1.92018
FRYL	0.220554	0.495032
TMEM131	0.272785	0.0794101
FSCN1	-2.60352	-2.87853
ACTB	-0.325035	-0.235783
MOCOS	0.14229	0.262985
PLD1	0.989352	1.05099
ATP12A	-1.01854	-0.74742
WDR62	-1.0147	-0.512597
DLG1	-0.159105	-0.0788172
BCAP29	-0.695522	-0.443538
SEC31B	0.0626431	-0.182091
SART3	-0.0933496	-0.325466
EXOSC7	-0.515809	-0.301878
KIFAP3	-0.206445	0.162588
MKRN2	0.0449687	-0.297135
MCM6	-1.11972	-0.988649
REXO2	-0.913439	-0.819934
RBM7	-0.512574	-0.253675
RBMS2	-0.401389	-1.15797
BAZ2A	0.209579	0.0137384
PTPN23	0.537989	-0.117368
MLH1	-0.370974	-0.310406
UNG	-0.509115	-0.575935
FMO4	0.406661	1.53233
KLHL20	0.49289	0.439289
RGS11	0.854161	-1.05211
SLC46A1	-0.543153	-0.59949
PLXNA2	1.51209	1.6345
SPAG5	-1.4451	-1.11748
ANKRD13A	-0.264889	-0.343544
TPD52	2.20476	1.31088
ACACB	1.10845	1.53515
TRAF4	0.324708	0.557124
PAG1	0.199335	0.883099
GPATCH1	0.248208	0.152452
NT5C2	0.61721	-0.187605
MCAM	-0.70692	-2.92759
GPC4	0.283566	1.31568
MBNL3	1.36812	1.02952
CAMSAP3	2.3502	2.69293
RAP1GAP	2.58628	2.22966
XAB2	0.0727285	-0.432758
ARHGEF1	0.569825	0.934723
STXBP2	0.724423	0.752386
MAP2K7	0.120891	-0.00293812
DGKD	-0.070758	0.758366
CTTNBP2	0.867797	1.05124
RARB	0.502466	1.40447
TOP2B	0.437127	0.389789
TM9SF3	1.58512	0.704023
NFKB2	-0.206298	-0.607273
UBE2T	-1.11152	-0.487577
PPP1R12B	1.78926	1.85598
DNAJC10	0.283885	0.120872
GTF3C1	-0.335138	-0.719786
USP33	0.200632	0.409663
PAK3	0.594489	0.484043
CAPN6	3.15696	1.33973
DCX	0.490343	0.192013
SNRPA	-0.411575	-0.738202
SPAG6	-0.0796695	0.308082
EXOSC5	-0.394037	-0.456823
DYNC1I2	-0.232053	-0.353792
APBB1IP	0.326115	0.454939
LRCH4	0.462508	0.524055
FAM76B	0.18448	0.310799
SIRT6	0.58063	0.0840125
POLD3	0.552371	0.610699
ACTN2	-0.489293	-0.268
CAPZB	-0.162705	-0.0576155
GPR137B	0.704751	1.46555
NAALAD2	0.0213117	0.141942
JADE1	0.45161	0.110067
SLC25A43	-0.266349	0.0383183
UBE2A	-0.229177	-0.199013
FGFR1	-0.687234	-2.73576
SMC1B	-0.366858	-0.341712
FBLN1	-0.0800564	-1.15068
CST7	-0.271545	-0.116475
MAP2	-0.00180031	-0.116003
PIAS2	-0.384757	-0.712
ARAF	-0.0190189	0.161008
MCCC1	-0.29515	-0.237784
LAMP3	-0.802516	0.325755
FAP	-1.53171	-0.675891
NEBL	0.548352	1.76938
ACER3	0.413181	0.61161
UBE2K	0.0104869	-0.419469
PIK3C3	-0.239041	-0.157208
N4BP2	-0.462098	-0.120578
TIGAR	-0.505592	-0.692863
TULP3	-0.656408	-1.44511
SYNJ2	0.048564	-0.364891
ADCY2	0.604826	0.0796072
PPP2R5C	-0.314403	-0.139631
RBFOX1	-0.0134401	-0.560187
GNB1	-0.248635	-0.521384
HOXA9	0.165924	1.06882
EDN1	0.654849	0.577146
MLLT10	-0.315182	-0.684913
ZCWPW1	-0.542346	-0.93746
ADCYAP1R1	-0.342696	-0.00180006
FGF20	1.48153	1.22989
ITM2A	0.221156	0.168174
VDAC3	-0.173758	-0.548192
PCM1	0.0358338	-0.117392
TNRC6C	0.584787	0.775698
CBFA2T2	-0.0765996	0.115571
BRINP1	0.463487	0.898426
ITCH	-0.458999	-0.462097
PKD2L2	-0.467736	-0.283008
SDF4	-0.228668	-0.00147403
MYH7B	0.191117	0.107436
TOLLIP	0.467782	0.144285
RUNX1T1	1.21124	-0.0297316
CDH17	6.70799	5.14347
THOC1	-0.437751	-0.722962
FKBP7	-0.188645	-0.174485
OSBPL6	-1.01146	-1.5433
SLC1A3	-1.32696	-1.07056
XRCC5	-0.425423	0.0627281
LXN	-0.0982433	0.501481
SP140	-1.0399	-0.171925
MKNK1	-0.677186	0.283945
TNS1	0.342702	-1.1137
REXO1	0.0945456	-0.257924
SAR1A	-0.445164	-0.362382
CDC14A	0.401396	-0.219648
RAPGEF3	0.348111	0.594592
CEACAM1	1.42322	2.33156
SENP1	-0.378043	-0.681704
CIC	0.0132681	-0.188668
LIPE	0.739846	0.770124
FDFT1	1.22712	1.38128
PAFAH1B3	-0.439349	-0.648067
OPHN1	0.430028	-0.283768
KIF22	-0.86683	-0.995367
SCGN	1.30552	0.564466
CARMIL1	1.02611	1.81931
PGM1	-0.410642	-0.476988
DDX1	-0.599403	-0.468091
DNM2	1.65116	0.690741
EPB41L2	0.272719	0.578823
RIMS1	-0.365275	-0.430491
MOXD1	0.579099	-0.933286
STX7	0.462273	0.478001
KEAP1	0.157934	-0.456122
DDX43	0.0779024	-0.0107372
PTPRH	3.11364	1.70532
SLC35C2	-0.221788	-0.418459
CRYBG3	0.484481	-0.352958
SCTR	2.87271	2.3032
RFX3	-0.407545	-0.269964
RIF1	-0.579432	-0.267648
RAB21	-0.00704481	-0.392864
SLC4A4	4.54909	5.3478
SMARCA2	0.304752	0.49205
SESN1	0.161596	1.46571
MID2	-0.966179	-0.730996
COL5A3	-1.96396	-0.0276436
SRCAP	0.302081	-0.0614434
PUM3	-1.12061	-0.721053
CPB2	-0.785029	-0.209584
KCNN2	-0.42501	0.147029
CNOT4	0.167799	-0.0364803
PSEN1	0.645399	0.310462
CPOX	-0.285865	-0.598682
CLDND1	-0.851311	-1.32534
MOK	0.619396	-0.941247
HSP90AA1	-0.309713	-0.864896
RBL1	-1.33493	-0.887655
DLGAP4	-0.249092	-0.426219
IGSF9B	1.90222	1.52653
NDC80	-1.03042	-1.44019
AP4E1	-0.0834049	0.155293
RSBN1	0.318098	0.0662731
MAGI3	1.18579	1.03368
CXCL2	-0.117971	-1.56915
AFP	0.0569513	0.243795
COL4A4	0.0060745	1.02074
TCF7	-0.26068	0.0415414
OSTM1	-0.420603	-0.0325831
IMPG2	-0.00698181	-0.122699
PCNP	-0.417769	-0.477745
EXD2	0.18906	-0.352318
ARG2	-1.30691	-1.50927
MEF2C	-0.0886829	-0.510054
PTPRC	-0.531673	0.0791705
PKP1	-3.85652	-1.83769
UBA5	-0.464899	-0.51381
STK17B	-0.632316	-0.213326
CDC14B	1.02389	0.958858
LRP2	-0.020025	-0.742452
JMJD4	-0.418813	-0.115312
DUSP12	-0.623223	-0.0718339
AACS	0.745818	0.563656
DELE1	0.215794	-0.188344
CADPS2	1.16473	2.25988
PCDHB4	0.500396	-0.160371
HSPB11	-0.707365	-0.632136
PHLPP1	0.564543	0.532671
ATP8B1	2.00416	1.58774
IL12RB2	-1.13956	0.393134
SMARCD3	-0.172575	-0.33491
WDR70	-0.670776	-0.468951
MPP4	-0.576634	-0.454629
STRADB	-0.0564254	-0.109973
BZW1	-1.08844	-0.802053
C1QTNF3	-0.64625	1.39297
ME2	-0.206334	-0.335318
CCNT2	0.0748257	0.39138
FAM135A	1.59343	1.48107
EPB41L3	-0.0509803	0.00233578
COBLL1	0.405842	1.11854
DLG3	1.02016	1.125
KCNK2	0.382901	0.487718
SERTAD4	1.28266	1.78352
TRAF5	0.0101385	0.276701
MRPL22	-0.483762	-0.64302
GEMIN5	-0.643515	-1.0188
NFE2L1	-0.288466	-0.389545
SEMA5B	-0.188873	0.725363
GSK3B	-0.146717	-0.171734
ITGB5	0.24695	-0.00196291
ERC1	-0.640429	-0.943313
XPO1	-0.563925	-0.577644
RNF13	-0.188309	-0.0159341
TRPM3	-0.0615883	0.650137
PALB2	0.273743	-0.367078
DOP1A	0.745059	0.874341
LYRM2	-0.322161	0.311883
BCKDHB	0.244447	0.490011
KAT6A	0.18325	-0.090165
TUT7	-0.426729	-0.0167638
ULK2	-0.378925	-0.961488
GRHL2	0.313897	1.52499
TNPO1	-0.302048	-0.319502
PLOD1	-1.66391	-1.95128
P2RX5	-1.82065	-1.53498
ITGAE	-0.725163	0.356247
DIS3	-0.250911	0.0736486
PIBF1	0.1944	0.332583
TDRD3	0.0462325	0.643047
NUFIP1	-0.219895	-0.422074
PDS5B	-0.0140649	0.493675
OXCT1	0.158817	0.31664
RRAGB	0.143099	0.210241
EPYC	-0.46407	-1.0229
CYLD	-0.382915	-0.00538414
SLC27A5	-0.253755	-0.109314
RPS5	-0.846207	-0.279558
FAT1	0.494766	1.02164
YTHDC1	0.0797428	0.144839
CHMP2B	0.416492	0.490419
SMAP2	-0.108691	0.303532
PPIE	-0.495302	-0.0850699
ZMPSTE24	0.235186	-0.135978
STARD7	-0.254176	-0.243225
NOA1	-0.107607	-0.0254837
REST	-0.0171157	0.0102155
HAL	-0.818222	1.30358
SSH1	-0.840723	-1.12084
GSTP1	0.108804	0.726032
APLP2	0.0328233	0.147333
FAM234B	-1.98633	-1.91622
WBP11	-1.07626	-1.0358
EIF3I	-0.357973	-0.34174
COL16A1	-0.378338	0.66871
TXLNA	-0.250673	-0.176378
APOB	1.51246	0.931507
NCOA1	0.454646	0.97021
AGBL5	-0.921474	-0.798953
EFR3B	0.128118	-0.313553
KIF3C	-0.9118	-1.3916
RAB10	-0.123013	-0.312908
GCKR	2.67507	2.83105
HADHA	-0.215203	-0.200431
MAPRE3	0.0710619	0.494261
CAD	-0.806968	-0.892125
CD82	0.956858	1.26268
BCORL1	0.114146	-1.03551
ATRX	0.0178714	0.22941
MYNN	-0.52582	-0.310349
MECOM	2.55415	1.25885
SCAMP1	0.143796	-0.600413
PREP	1.10411	0.677536
HACE1	-0.366991	-0.341556
SEH1L	-0.323594	-0.871964
WDR47	0.0851834	-0.500162
WDFY1	-0.259713	-0.334424
OVGP1	0.947979	0.620762
SLC25A24	0.913427	0.38047
MAP3K4	-1.18286	-0.560625
PILRA	-0.33066	-0.847521
IGSF9	2.14848	3.81216
CPNE3	-0.152666	-0.343087
RRN3	-0.0245022	-0.60114
CTTN	0.388901	0.246991
WNT11	-1.67054	1.33188
MTIF2	-0.363272	-0.115878
DDHD2	-0.4502	-0.277986
TTC39A	2.48711	1.8832
EPS15	0.105733	-0.162545
ORC1	-1.78158	-1.18099
MGST2	1.32502	1.65241
CHERP	0.255962	-0.303257
ATG16L1	0.163902	-0.246241
USP40	-0.362866	0.0668223
POMGNT1	-0.762177	-0.613741
RAD54L	-1.12884	-0.903552
MAST2	1.15571	0.190344
DNAJA1	-0.647776	-0.61006
B4GALT1	-0.760665	-0.466553
CHMP5	0.0104226	-0.185423
NFX1	-0.161851	-0.244057
DIMT1	-0.611081	-0.729681
IPO11	-0.577199	-0.985166
FOLH1	-0.0944914	0.536126
EIF2AK1	0.225177	0.00650929
EPDR1	1.64126	1.13376
SNX10	-1.05798	-0.221818
SEPHS1	-0.104517	-0.553155
MRPL28	-0.824256	-1.04957
ITPKC	-0.64385	-0.374658
FAT2	-5.21022	-1.97837
RBM22	-0.188405	-0.39311
TMED2	-0.403491	-0.287601
ZFAND6	0.134819	0.303293
HSD17B2	5.23909	4.27531
TXLNG	0.0535964	-0.208082
PPEF1	-0.517735	-0.413769
LAT2	-1.10829	-1.41523
HUWE1	-0.265252	-0.40297
ZW10	-0.514735	-0.434368
ALG9	-0.488545	-0.122134
MYBPC2	-0.670468	-0.181891
ACOX3	0.240279	0.460124
MTMR2	-0.252939	-0.285206
PPP1R15A	-0.177598	-1.31792
HSD17B14	-0.359034	0.271467
TRIP6	-0.204794	-0.491731
ACHE	3.27662	3.19026
SRRT	-0.178074	-0.132408
BAX	0.196959	0.131899
NLK	-0.315002	-0.641633
PIGS	-0.0610488	0.414899
ADAMTS2	-0.708954	1.02406
TMPRSS11E	-2.73594	-1.81269
ATXN7L3	-0.0719441	-0.0605381
PGS1	-0.631149	-0.719327
PSMC5	-0.816063	-0.782748
UIMC1	-0.499163	-0.435566
MMP2	-1.1986	-2.05561
LPCAT2	-0.651502	-0.982658
GNAO1	0.629045	0.230354
OGFOD1	-0.514689	-0.582697
SH3BP2	-0.471616	0.219653
NOP14	-0.456832	-0.402953
ADD1	0.126292	0.0191354
L2HGDH	-0.0879991	-0.0402124
TXNDC16	1.12231	0.846665
RTRAF	-0.358266	-0.412519
NID2	-0.995214	0.620665
GMCL1	0.45492	0.38266
SF3B2	-0.330154	-0.279358
KLHL42	-0.809339	-0.755426
GNAS	-0.352759	-0.320662
DNM1L	-0.765093	-0.634035
PTHLH	-3.54424	-0.812018
PHACTR3	-1.40622	1.19549
ERGIC2	-1.68155	-1.04154
TFAP2C	-1.26269	-1.15698
AURKA	-1.61531	-1.62707
CASS4	-0.163631	-0.781684
PIR	-0.704084	-0.725091
AAMDC	0.340868	0.225728
RFX2	-0.522446	-0.361928
SULT2B1	0.233391	0.721539
ALG6	-0.170843	0.41161
CNOT3	-0.118628	-0.0710783
GP6	0.250518	0.282387
PTPN4	0.185706	0.382483
DDX18	-0.392997	-0.541104
KHSRP	0.151453	-0.456365
GNA11	1.30527	0.36487
ASAP3	0.792386	1.56675
EDEM2	-0.284428	0.151587
DNMT3B	-0.311491	-0.252912
TPX2	-1.97115	-1.73593
FER1L4	2.25145	1.35716
PDRG1	-0.173009	-0.0419703
EPB41L1	1.9912	1.7044
SLC15A1	1.05378	0.423983
DOCK9	-0.316811	0.108876
ANKRD10	0.435619	0.769125
TGDS	0.353098	0.176877
DOCK3	-0.325443	-0.0191317
COQ9	0.0297544	-0.244598
TMEM40	-3.00329	-1.2281
KIF9	0.434397	-0.232959
ARHGAP28	-1.19156	-0.275245
CRLS1	0.506113	0.468445
PPP1R13B	1.29107	1.31548
ATRN	-0.273048	-0.0496034
SMOX	0.39036	-1.16172
SIGLEC1	-1.44553	-0.735451
FKBP1A	-0.618886	-0.717199
NSFL1C	-0.428635	-0.511251
SLC4A11	1.33906	-0.0917539
EBF4	-0.0658601	-0.267929
CPXM1	-1.59052	0.474065
MAVS	-0.105615	-0.341329
LZTS3	1.80719	1.23839
F11	0.26506	0.115577
XRN2	-0.419666	-0.474187
KIZ	-0.276444	0.394657
DYNLL1	-0.24731	-0.0515776
TESC	3.86182	3.79777
SNX5	-0.467089	-0.162053
RPL6	-1.44386	-0.78408
MAPKAPK5	-0.102932	-0.156304
P2RX7	-0.156114	-0.394326
ESF1	-0.425604	-0.658268
RBBP9	-0.100785	-0.481467
ANAPC5	-0.397101	-0.243737
SLC23A2	-0.187548	-0.69713
SLC8B1	0.0808067	0.734484
TMEM230	-0.356687	-0.295482
DZANK1	0.0299677	0.715992
KDM2B	-0.25384	-0.545765
CFAP61	-0.0457347	-0.670283
TASP1	-0.0280254	0.476595
GCN1	-0.0142327	-0.0426805
RPLP0	-0.572997	-0.236606
PXN	-0.379001	-0.884109
SIRT4	0.048022	0.450216
KIF16B	0.979479	0.669063
TRMT6	-0.795158	-0.521844
CHGB	1.19737	0.292358
PEBP1	0.430767	-0.135895
BRAP	-0.09245	-0.128792
ERP29	-0.0465247	0.0578157
FUS	-0.16104	-0.171923
IGBP1	-0.257507	-0.172853
FXYD5	-0.066605	-0.525018
GRAMD1A	-0.375828	-0.269849
FXYD3	1.44483	3.12476
HEPH	2.5813	5.50284
CDIP1	-0.228958	-0.227048
KCNH4	0.484303	0.476306
GANAB	-0.471126	-0.64027
GMIP	0.946294	0.94043
RBM41	0.284932	0.467911
BIRC5	-2.3008	-1.65346
LAG3	-0.773264	-0.543622
MLF2	-0.651106	-0.985161
OTUB2	0.583169	-0.253056
DDX24	-0.110705	-0.676319
ZBTB25	-0.152001	-0.325722
NECAP1	-0.470162	-0.617919
ARHGAP4	-1.04538	-0.222022
ANKRD24	0.728999	-0.0804515
DHX32	-0.192556	-0.577574
RCOR1	0.175541	-0.122043
GPATCH2L	-0.179254	-0.263721
LTBP4	1.28315	0.055908
BLVRB	0.321454	0.129
SLC9A1	2.34005	1.21882
SPTLC1	-0.165532	-0.184689
PAPOLA	-0.0198392	-0.047272
CCNK	-0.0157704	-0.0527295
PCBP4	0.55587	0.24357
RGS1	-0.164393	-0.364516
YPEL3	0.31952	1.08038
MRPS33	-0.24374	-0.198011
NDUFB2	-0.0172149	-0.0483057
NUDC	-0.267317	-0.382182
MAEA	-0.0377991	-0.0276084
ICAM1	-1.27123	-1.11093
STRN4	0.0657289	-0.139501
IRAK3	0.499463	0.303786
MUL1	-0.0382825	-0.588116
TFAP4	-0.150689	-0.387862
PDCD7	-0.444535	-0.333929
SPG21	-0.0262131	-0.110325
FETUB	-0.554318	-0.00927133
DNAJB11	-0.686999	-0.209005
P3H2	0.460743	1.61481
CHRD	0.0740496	0.431255
RAB11FIP3	0.0671107	-0.929326
GNPTG	-0.103063	-0.0793952
GOLGA3	-0.00975503	0.222744
PABPC4	-0.831565	-0.77546
CERS4	-1.27661	-0.844632
MCOLN1	0.0381998	-0.0465069
USP48	0.165585	0.194851
EFNB1	1.69209	0.0100815
PDPR	-0.402197	-0.355762
GLG1	-0.430119	-0.479198
TNRC6A	-0.0525827	0.0897282
PLEKHG2	-0.99067	-1.16771
DLL3	-0.218909	-0.315004
NAT14	-0.874551	-0.63901
PITPNM2	-0.871935	-1.1467
EXOC1	0.159207	0.273636
RBM27	-0.238218	-0.386039
OSBPL8	-0.413979	-0.425524
DTX2	-0.0995474	-0.443045
NLRC4	-0.545732	-0.591869
PUS7	-0.733953	-0.604541
NRCAM	-1.01699	-0.128286
LAMB1	-1.23585	-1.07999
SLC26A4	-0.27625	-0.166026
SLC26A3	1.88649	1.27088
DLD	0.152054	-0.0737403
WDR7	-0.179466	-0.0856904
TXNL1	-0.496072	-0.674726
ABCC6	1.70136	1.62466
CMTM6	0.384322	0.224909
ITGA6	-0.297373	-0.328071
RAPGEF4	-0.486154	-0.288298
MAP3K20	-0.762597	-1.51157
SMPX	0.346848	0.237281
SEL1L3	1.82311	1.67942
CDV3	-0.752065	-0.706653
ALKBH5	-0.177337	-0.472144
APOH	0.0788914	0.264123
PITPNM3	0.492837	1.6696
SPAG7	-0.473985	-0.151208
ORC6	-1.35344	-0.981636
ZFHX4	0.0173384	0.166793
ZC3HC1	-0.393868	-0.556119
ESR1	-0.130641	-0.260772
RGS17	-1.02568	-0.991325
ANGPT2	-1.14845	-0.290059
TMEM101	-0.38916	-0.394276
CD200	-0.409428	1.02504
CCDC80	-0.742253	-1.92475
PSME1	0.145989	0.118367
PPP2R3C	-0.328939	-0.029769
HAUS4	-0.217148	-0.269142
SLC7A8	1.0087	2.25829
OSGEP	0.379946	0.570823
SLC22A17	0.124664	-0.310781
RNF31	0.043712	-0.0126449
SCFD1	-0.377027	0.0590381
G2E3	-0.294855	-0.213309
HECTD1	0.475897	0.207331
HNRNPC	-0.533639	-0.481058
RPGRIP1	0.185771	0.446589
TOX4	-0.100397	-0.0698371
GEMIN2	-0.296889	-0.103628
TGM1	-2.09088	-0.435596
TINF2	-0.155809	-0.332932
SEMA6A	-0.0727362	1.02889
TRPM7	-0.143989	0.295227
TYRO3	-0.706824	-0.138338
WDR76	-1.14879	-0.446638
CAPN3	0.239181	0.976447
SNAP23	0.484916	0.516618
TBX15	1.98925	1.18715
PHGDH	-1.77351	-0.791997
COL9A3	-1.25142	-0.567336
EZR	0.438495	0.225747
MYL6	-0.15551	0.073534
2001-08-01	0.0137476	0.0413636
TEKT2	-0.735198	-0.7377
CLSPN	-1.13662	-1.02743
RFFL	0.990659	0.367919
UNC13D	-1.59227	-0.275934
MFSD11	-0.282135	-0.00828212
DPYSL2	1.38896	0.787663
TGFB2	-1.7614	-2.22711
GPATCH2	-0.0714203	-0.0601836
NUP50	-0.531025	-0.033995
CDC45	-1.85907	-0.952925
COMT	-0.369515	-0.0172105
VNN3	-0.327247	0.848829
ECHDC1	-0.13801	-0.0023394
LRRFIP2	0.255192	-0.127881
SEC22C	-0.221521	-0.169114
XYLB	0.634392	-0.294661
HDAC6	-0.0486081	-0.00256728
GABRP	1.8828	1.95426
CDC6	-1.2255	-0.809325
UPRT	0.0238013	0.0327585
CDC23	-0.479009	-0.875186
AAAS	-0.334715	-0.400702
CBX5	-0.661189	-0.784202
FMO2	1.03363	0.525477
SUCO	-0.0271931	0.240506
MSH2	-0.861975	-0.522163
MAP3K1	0.0168974	0.692715
DHPS	-0.149724	-0.224405
HOOK2	0.363441	0.23229
ARCN1	0.00779709	-0.109285
EPB41L4B	1.55759	1.66795
TMEM38B	-0.451893	-0.654237
PSMD5	-0.505776	-0.697149
PTGS1	-1.02533	-0.666054
NUP188	-0.887941	-0.820629
CRAT	0.324903	-0.422669
SH2D3C	-0.053745	-0.0459079
NANS	0.194281	0.0290606
TBC1D2	-1.82815	-0.849089
WHRN	-0.713108	-0.266588
CWF19L1	-0.560226	-0.792377
SEMA4G	4.50147	1.263
BTAF1	0.0424085	-0.349955
IKZF5	0.23024	-0.134092
BLNK	3.16202	3.89564
TLL2	1.24941	0.70539
CYP26A1	0.76871	0.846207
TDRD1	0.104064	-1.03883
SORBS1	0.506035	1.30259
CRTAC1	-0.662805	0.109186
BAMBI	0.529029	0.81065
IL11	-2.03239	-1.66372
MYO3A	0.0975788	-0.188429
WAC	0.0832084	-0.62927
CREM	-0.703374	-0.716785
NUBP2	-0.320981	-0.377978
SMIM24	5.61911	4.19328
HIVEP1	-0.413144	-0.47762
TREM2	-0.258807	0.261371
CRISP3	3.59507	1.24889
FKBP5	-0.888798	-1.05224
SRPK1	0.260715	0.0331876
BRPF3	0.256328	-0.133382
MRPS18A	0.0121223	-0.0418034
PGC	7.8917	2.74221
TMEM14A	0.500413	0.807126
EFHC1	0.283901	-0.146185
HSP90AB1	-0.60396	-0.886166
CDC5L	-0.113316	-0.186221
ITPR3	0.301996	-0.048329
DSP	-0.339551	1.8214
SIRT1	0.261769	-0.684974
HNRNPH3	-0.0780532	-0.351969
IFT74	-0.43819	-0.571424
JAK2	0.958612	1.12678
IL12RB1	-0.241671	0.608856
ABL1	-0.23481	-0.758909
ACOT7	-0.596033	-0.555666
SH3GLB1	-0.148382	0.289453
CDC7	-1.0461	-0.306334
SYDE2	1.24707	0.165422
PCSK5	1.76458	3.78554
TMED1	-0.798844	-0.340808
ABLIM1	1.92187	2.16606
ERMP1	-0.233089	-0.549793
RAB18	0.266533	-0.325906
NRP1	-0.734698	-1.61512
PALMD	-1.16645	-1.67747
TSPAN15	2.66568	1.65049
MAST3	0.589347	1.10796
MZF1	0.335373	0.821739
OCEL1	1.07307	0.597271
MYO9B	-0.406976	-0.357047
KCNK6	1.01644	1.25345
PSMD8	-0.55124	-0.19972
FBXL19	0.369964	0.037377
STX1B	-0.413728	-0.540443
HSD3B7	0.538299	-0.314436
SETD1A	0.0390527	-0.6558
BCL7C	-0.203888	-0.431177
EFNA2	3.25702	1.84783
CIRBP	0.024074	0.572243
CBARP	-1.33074	-1.08376
IGFALS	0.508655	0.806126
HNRNPM	-0.241232	-0.19149
NDUFB7	-0.273054	-0.178002
TECR	0.26094	-0.0998317
TIMM13	-0.121817	-0.190276
CDC34	-0.315945	-0.479121
MTAP	-1.39167	0.536578
MISP	2.5736	2.53141
CEP170B	1.12105	0.340994
POLR2E	-0.172324	-0.511813
POLRMT	-0.0925426	-0.0297069
HCN2	-0.891081	-1.00528
CDHR5	5.97324	3.6181
IZUMO4	-0.513843	0.273883
RASSF7	0.984546	0.854484
GADD45B	-0.733497	-1.22065
PALM	0.140227	-0.121252
MADCAM1	0.160703	0.782824
MKNK2	-0.348455	-0.220881
ARVCF	0.296193	0.451008
TRMT2A	-0.606246	-0.0582946
RANBP1	-1.36147	-0.622564
ZDHHC8	-0.2028	-0.343059
KLHL22	-0.790388	-0.436917
MED15	-0.656033	-0.209347
SERPIND1	0.351788	-0.107086
SNAP29	0.0237281	0.324744
CRKL	-0.359441	-0.107243
LZTR1	-0.238761	0.0164768
MMP11	0.826252	-0.829915
CECR2	-0.458725	0.354574
SMARCB1	-0.575906	-0.386832
P2RX6	-0.0704043	-0.0771477
DERL3	0.513867	0.506991
SLC7A4	2.95217	1.22731
BCL2L13	-0.492749	-0.615158
DDT	-0.638252	-0.0913273
GSTT2	-0.354798	-0.0176828
CABIN1	0.484348	0.436837
TBC1D10A	-0.149033	0.155555
SUSD2	-0.317026	-1.35501
SF3A1	-0.00733731	-0.438404
GGT5	0.117341	-0.801557
RNF215	-0.17913	-0.130688
SEC14L2	-0.411886	-0.384446
SPECC1L	-0.644079	-0.302476
PPIL2	0.153353	0.330364
UPB1	-0.423518	0.11341
YPEL1	-0.0920371	0.246407
SNRPD3	-0.434708	-0.41456
PES1	-0.756682	-0.665073
MAPK1	-0.127609	-0.154131
GGT1	1.16866	1.37235
PRODH	-1.79784	-0.102337
PPM1F	-0.737376	-0.669541
SLC35E4	0.928253	-0.33014
TOP3B	-0.593085	-0.0651197
CRYBB3	0.0895267	-0.280144
CYTH4	-1.12835	-0.550544
ESS2	-0.319059	-0.0661541
MFNG	0.702348	0.589787
CARD10	1.44119	0.268507
SLC25A1	0.466435	0.316848
GRK3	-0.0969166	0.806457
PLA2G3	0.624655	0.666581
LGALS2	2.1422	1.80942
GGA1	0.0605615	-0.107143
HIRA	-0.0855543	0.255035
SH3BP1	-0.101582	-0.23546
LGALS1	-1.67475	-4.71729
HPS4	-0.0913844	-0.018383
PIK3IP1	0.738964	2.24695
SRRD	-0.447271	-0.163779
PATZ1	0.283101	-0.224284
TRIOBP	0.750678	0.0773502
TFIP11	-0.153386	-0.29566
GCAT	-0.673103	-0.362924
ANKRD54	-0.1887	-0.384511
EIF3L	-0.682275	-0.917058
SNU13	-0.338123	-0.469568
MICALL1	-1.59364	-1.12369
POLR2F	-1.05301	-0.706511
CCDC134	0.0399602	-0.153551
DEPDC5	-0.0290087	0.239422
PICK1	0.234798	0.565929
TTC28	0.165452	-0.500651
SLC16A8	0.570706	0.601496
CENPM	-0.751923	-0.900704
SLC5A1	5.13841	3.43546
KDELR3	0.549832	1.04078
DDX17	0.156296	0.221719
DMC1	-0.613494	-0.533756
TCF20	-0.0040668	-0.144901
HSCB	-0.683007	-0.25188
CBY1	-0.0771857	-0.442237
TOMM22	-0.476955	-0.676506
RTCB	-0.0549837	-0.0928611
JOSD1	0.106424	-0.135042
FBXO7	-0.0983745	-0.259769
GTPBP1	0.453335	0.0475896
POLDIP3	-0.158108	-0.508025
RAB36	0.37482	-0.700848
TIMP3	-0.972397	-0.902323
PPP6R2	-0.0556123	0.220351
SBF1	0.306166	0.253558
SUN2	0.251697	0.104418
CYB5R3	0.00941381	-0.409195
DNAL4	0.0738176	-0.355538
MIOX	0.210155	0.401218
LMF2	-0.334163	-0.36286
RHBDD3	-0.405071	-0.112312
PACSIN2	0.540327	-0.0307402
TTLL1	-0.185009	-0.683874
RASL10A	-0.39536	0.00822093
AP1B1	-0.330009	-0.307125
HMGXB4	-0.278665	-0.375216
TOM1	-0.595777	-0.0739363
CHKB	-0.661257	0.485384
BIK	0.664617	0.543961
HMOX1	-0.736519	-1.71955
MCAT	-0.0389339	-0.353496
THOC5	-0.834303	-0.855096
MCM5	-1.13597	-1.19027
ARSA	0.0539004	0.359237
TSPO	0.652249	0.0381522
RASD2	0.217092	-1.03654
TTLL12	0.797472	0.00983359
CBX7	0.992148	1.12743
PDGFB	-0.707564	-0.525652
CABP7	-0.0149099	-0.257718
RPL3	-0.300957	-0.29198
ZMAT5	-0.466781	-0.440352
RBFOX2	-0.180528	-0.584428
SYNGR1	0.275019	-0.157477
TAB1	0.0984786	-0.209615
ASCC2	-0.25567	-0.084581
MTMR3	-0.42723	-0.0363605
MIEF1	-0.129497	-0.273226
PNPLA3	0.699168	-0.34077
MYH9	-0.167127	-0.329152
CACNA1I	-0.253636	1.15917
SAMM50	-0.141088	-0.442443
TXN2	-0.0148192	-0.230098
FOXRED2	-0.526244	-1.15159
GRAP2	-0.0535872	0.56295
EIF3D	-0.781211	-0.794054
TNRC6B	-0.0579564	0.00326376
SGSM3	1.60506	0.967762
IFT27	0.0154465	-0.134478
NCF4	-0.353806	-0.154864
CSF2RB	-0.288677	0.103832
SLC25A17	-0.563596	-0.710563
UPK3A	0.214627	0.124034
FAM118A	-0.112048	-0.191456
KCTD17	-0.209285	-0.920404
ST13	-0.470588	-0.859339
IL2RB	-0.332581	1.82325
RBX1	-0.744034	-0.388416
EP300	0.446471	0.00962791
L3MBTL2	-0.118456	-0.0809523
CHADL	0.70205	0.335977
RANGAP1	-0.569869	-0.759247
ZC3H7B	0.0430457	-0.609588
PHF5A	-0.562403	-0.47557
ACO2	0.15922	-0.408924
POLR3H	-0.310538	-0.0180129
TRMU	-0.442498	0.0931511
PMM1	-0.43858	-0.438038
DESI1	-0.391967	-0.595777
CERK	-0.38203	0.397122
BRD1	0.433806	0.321802
ZBED4	-0.323405	-0.214753
HDAC10	0.0301912	0.0260376
KCNK10	2.35763	1.29261
ABHD4	0.795614	0.68798
KHNYN	0.549294	0.659232
FKBP3	-0.686408	-0.418229
SDR39U1	-0.307693	0.710697
GZMB	-1.49935	0.572766
[truncated: 11,641 more rows]
