# Supplementary material for: Multi-omics data integration and modeling unravels new mechanisms for pancreatic cancer and improves prognostic prediction
Source: NPJ Precis Oncol. 2022 Aug 17;6:57. doi: 10.1038/s41698-022-00299-z (PMC9385633; doi:10.1038/s41698-022-00299-z)
Supplement: Supplementary file 5 — Supplementary Table 3 [file 41698_2022_299_MOESM5_ESM.xlsx]

## Sheet: Methylation_ICA_S_PDX
CpG	ICA3
cg00000029	0.0187313
cg00000109	0.109673
cg00000155	-0.406901
cg00000158	0.185333
cg00000165	-0.797929
cg00000221	-0.937135
cg00000236	-0.111269
cg00000321	-0.259202
cg00000363	0.925852
cg00000540	0.786262
cg00000579	3.10253
cg00000596	-0.950504
cg00000658	-0.294694
cg00000714	-0.0876311
cg00000721	0.0891319
cg00000765	4.32712
cg00000776	-1.31439
cg00000807	-0.681982
cg00000884	-0.156308
cg00000905	-0.468888
cg00000924	-1.31985
cg00000948	-0.306501
cg00001099	-0.371859
cg00001136	-0.438545
cg00001193	0.347043
cg00001249	-0.535453
cg00001269	1.5628
cg00001364	-0.279603
cg00001446	-0.313635
cg00001503	-0.826633
cg00001506	0.40152
cg00001534	-0.0619275
cg00001583	0.370664
cg00001593	-0.215275
cg00001610	-0.668055
cg00001636	0.665743
cg00001687	0.187025
cg00001747	-1.11728
cg00001755	-0.151565
cg00001784	0.0939191
cg00001791	-0.409819
cg00001793	-0.219445
cg00001801	-0.215847
cg00001810	0.517208
cg00001814	-0.414988
cg00001854	0.141232
cg00001874	0.195233
cg00001930	-0.300452
cg00001997	1.08197
cg00002000	-0.294887
cg00002033	1.17018
cg00002080	-1.30958
cg00002145	-0.227396
cg00002176	0.0705493
cg00002186	0.296643
cg00002190	-0.123771
cg00002350	-0.0894395
cg00002366	0.581725
cg00002398	0.574573
cg00002444	-0.41101
cg00002449	-0.811108
cg00002473	-0.350839
cg00002531	-0.288176
cg00002590	-0.648609
cg00002591	-0.319674
cg00002593	2.75202
cg00002597	0.0222732
cg00002646	-0.302385
cg00002684	1.14532
cg00002719	-1.53387
cg00002743	-0.380658
cg00002769	-0.272949
cg00002776	-0.403266
cg00002780	4.32667
cg00002808	-0.276471
cg00002809	0.236752
cg00002810	1.17303
cg00002837	-0.149332
cg00002907	-0.12077
cg00002930	-0.57943
cg00002934	-0.171921
cg00003009	-0.935606
cg00003014	-0.114675
cg00003036	-0.705673
cg00003167	-0.262372
cg00003181	-0.337067
cg00003187	0.32471
cg00003241	0.115086
cg00003266	-0.0825956
cg00003287	0.730227
cg00003298	-1.30271
cg00003305	-0.584011
cg00003345	2.0755
cg00003432	-0.55677
cg00003513	2.90177
cg00003529	0.152485
cg00003578	0.74617
cg00003622	0.310046
cg00003625	-0.212754
cg00003722	-0.0613592
cg00003758	0.917549
cg00003858	-2.31657
cg00003911	-0.138569
cg00003929	-0.18999
cg00003937	-0.260085
cg00003944	0.773549
cg00003965	0.738195
cg00003994	-0.547437
cg00003999	-0.267894
cg00004067	-0.172472
cg00004082	-0.294251
cg00004089	1.71317
cg00004105	0.634961
cg00004175	-0.830516
cg00004219	-0.28116
cg00004255	-0.440209
cg00004257	-0.160779
cg00004260	-0.379469
cg00004322	-1.15078
cg00004421	-0.376572
cg00004429	0.645293
cg00004438	-0.252468
cg00004454	0.415397
cg00004533	-0.233397
cg00004562	4.33694
cg00004608	0.892216
cg00004633	0.885662
cg00004667	-0.328815
cg00004693	0.230189
cg00004700	-0.658492
cg00004723	0.046701
cg00004778	2.93546
cg00004786	-0.695013
cg00004806	0.350094
cg00004818	-0.400243
cg00004821	-0.235678
cg00004836	-0.266383
cg00004859	-0.844806
cg00004883	-0.961309
cg00004905	0.170266
cg00004915	-0.804922
cg00004963	0.0525835
cg00004979	-0.253102
cg00004996	-0.28612
cg00005040	-0.203356
cg00005072	-0.254705
cg00005083	-0.265898
cg00005112	0.696131
cg00005164	0.199692
cg00005166	-0.472536
cg00005215	0.338064
cg00005249	-1.42151
cg00005297	0.144016
cg00005325	1.8754
cg00005347	0.325509
cg00005354	-0.0290262
cg00005423	-0.0937714
cg00005437	0.0369031
cg00005440	0.299205
cg00005461	-0.724525
cg00005502	-0.140255
cg00005541	0.0691804
cg00005579	0.431093
cg00005597	0.278068
cg00005599	0.0133468
cg00005619	0.4066
cg00005622	-0.444185
cg00005631	-0.17042
cg00005644	-0.18622
cg00005734	-1.74551
cg00005740	-0.316545
cg00005849	-1.43844
cg00005861	0.631336
cg00005876	0.0360087
cg00005888	-0.309113
cg00005893	-0.153372
cg00005986	-0.0357344
cg00006040	0.103264
cg00006081	-1.48048
cg00006090	-0.338982
cg00006166	-2.42047
cg00006183	0.109899
cg00006198	-1.01592
cg00006299	-0.126887
cg00006301	-0.482112
cg00006378	0.715442
cg00006387	-0.201491
cg00006397	-0.56317
cg00006459	-2.5273
cg00006600	-0.178884
cg00006609	-0.387765
cg00006626	-0.0517997
cg00006713	5.82917
cg00006735	-0.299904
cg00006771	1.00922
cg00006787	-0.041926
cg00006867	-1.18778
cg00006899	3.74936
cg00006926	0.607941
cg00007036	-0.296139
cg00007064	-1.41781
cg00007076	-0.235585
cg00007127	0.0666944
cg00007221	3.30022
cg00007239	-0.62086
cg00007266	0.265326
cg00007300	0.046462
cg00007324	-0.312808
cg00007326	0.644918
cg00007420	0.143523
cg00007426	0.955668
cg00007466	-0.239792
cg00007540	-0.3618
cg00007644	0.439492
cg00007675	0.916366
cg00007800	1.50423
cg00007932	-0.302929
cg00007987	0.0513354
cg00008033	-0.434902
cg00008034	0.233413
cg00008036	1.93323
cg00008075	0.607965
cg00008103	1.41376
cg00008282	-1.69902
cg00008345	-0.0838182
cg00008364	1.78836
cg00008369	1.7747
cg00008404	0.470061
cg00008446	0.416179
cg00008452	0.113031
cg00008488	0.929193
cg00008493	-0.344648
cg00008500	-0.271624
cg00008564	0.215421
cg00008612	-0.258444
cg00008621	0.180264
cg00008629	-0.488765
cg00008665	-1.05411
cg00008671	-0.825489
cg00008695	-0.831441
cg00008737	-0.11309
cg00008795	-0.185541
cg00008800	-0.0474776
cg00008810	-0.13394
cg00008893	-1.77193
cg00008916	-1.23313
cg00008956	-0.38664
cg00008971	2.62429
cg00009001	-0.10964
cg00009053	-0.483694
cg00009085	0.471964
cg00009088	-0.132039
cg00009200	0.934559
cg00009292	-1.20018
cg00009293	0.600266
cg00009306	0.19413
cg00009349	-0.598913
cg00009364	0.054935
cg00009407	-0.246908
cg00009421	-0.912031
cg00009523	-0.734765
cg00009528	-0.665999
cg00009556	0.355538
cg00009585	-0.206801
cg00009602	-0.76658
cg00009629	-0.43155
cg00009644	0.807268
cg00009714	0.339675
cg00009733	0.448563
cg00009737	2.52717
cg00009750	2.38576
cg00009786	-0.0233578
cg00009834	-0.564028
cg00009871	0.286665
cg00009919	-0.888243
cg00009927	-0.449983
cg00009944	-1.46322
cg00009945	3.73992
cg00010078	-2.17337
cg00010096	0.34319
cg00010108	-0.346064
cg00010168	-0.438645
cg00010187	-0.376015
cg00010207	0.0808233
cg00010288	-1.28701
cg00010445	0.406199
cg00010506	-1.03727
cg00010529	-0.108091
cg00010583	-0.066
cg00010654	0.099075
cg00010664	-1.21716
cg00010734	-0.0317776
cg00010738	0.103761
cg00010789	-0.0540458
cg00010848	-0.318605
cg00010853	-3.82822
cg00010890	0.356119
cg00010900	-0.118143
cg00010940	1.61352
cg00010946	-0.445398
cg00010947	-0.438196
cg00010954	0.635855
cg00011113	-0.6053
cg00011173	-0.639842
cg00011203	0.658113
cg00011225	1.1215
cg00011239	3.60127
cg00011274	1.62391
cg00011284	-0.390891
cg00011345	0.728965
cg00011346	-1.09952
cg00011350	-0.271467
cg00011459	0.0832014
cg00011460	-0.300997
cg00011461	-2.88775
cg00011482	-0.101426
cg00011513	0.0366349
cg00011564	-0.261723
cg00011574	-0.268075
cg00011605	-0.90019
cg00011616	1.16204
cg00011717	-0.0948099
cg00011740	-0.3478
cg00011754	-1.73605
cg00011762	-1.66917
cg00011777	-1.1258
cg00011794	1.21781
cg00011810	-0.44265
cg00011855	0.0545232
cg00011861	0.298777
cg00011918	0.490913
cg00011924	0.38527
cg00011943	-0.750005
cg00012100	1.11485
cg00012126	-0.317819
cg00012168	2.77572
cg00012194	0.801442
cg00012317	-0.158143
cg00012397	-0.0692928
cg00012469	-0.710798
cg00012521	-0.184127
cg00012522	0.292261
cg00012529	0.0176371
cg00012536	-0.355859
cg00012576	0.0167071
cg00012587	2.21269
cg00012667	0.615729
cg00012668	0.8449
cg00012692	0.331329
cg00012708	-0.302742
cg00012722	-0.773832
cg00012761	-0.65471
cg00012824	-0.992646
cg00012840	-0.0581049
cg00012868	1.56862
cg00012920	2.04629
cg00012960	-0.443022
cg00013006	0.0234883
cg00013015	-0.615478
cg00013255	-0.861073
cg00013301	-0.555785
cg00013302	0.29104
cg00013369	-0.651538
cg00013374	0.138569
cg00013409	0.11148
cg00013423	-0.0886315
cg00013441	-0.454272
cg00013451	-0.859094
cg00013475	-0.380308
cg00013530	0.224249
cg00013569	-0.227134
cg00013618	-0.208846
cg00013655	2.01816
cg00013660	0.843272
cg00013677	0.362984
cg00013684	0.673386
cg00013688	-0.193342
cg00013702	0.531484
cg00013733	0.0136053
cg00013759	-0.287834
cg00013804	-1.58938
cg00013809	-0.416911
cg00013831	-0.296985
cg00013899	-0.331889
cg00013949	0.433127
cg00013991	0.103273
cg00014020	0.198571
cg00014104	0.60747
cg00014112	-0.394989
cg00014118	0.0798711
cg00014176	-0.637972
cg00014194	-0.767707
cg00014203	-0.0231493
cg00014260	-1.04512
cg00014278	-0.375622
cg00014289	-0.861165
cg00014301	-0.317514
cg00014380	0.453022
cg00014434	0.460392
cg00014445	0.12309
cg00014467	-0.56892
cg00014484	-0.87195
cg00014502	-0.377599
cg00014665	0.0585618
cg00014667	-0.175627
cg00014733	-0.111989
cg00014786	0.746756
cg00014806	-0.392671
cg00014825	2.81388
cg00014830	0.65255
cg00014837	0.772134
cg00014848	0.0349302
cg00014893	0.154445
cg00014900	-0.241243
cg00014931	0.379345
cg00014991	1.06847
cg00014998	-0.475895
cg00015002	-0.234567
cg00015058	-0.508507
cg00015081	1.39572
cg00015121	-0.826991
cg00015159	-0.126684
cg00015189	-0.311089
cg00015193	-0.382919
cg00015289	-0.228233
cg00015319	-0.225104
cg00015343	-2.07431
cg00015373	-0.298348
cg00015530	-0.134054
cg00015603	-0.117543
cg00015629	-0.148557
cg00015639	-0.475951
cg00015664	1.07582
cg00015699	1.12527
cg00015770	-0.593732
cg00015791	-1.43987
cg00015798	-0.298906
cg00015801	-0.201534
cg00015838	0.462099
cg00015930	-0.439028
cg00016012	-0.30358
cg00016048	-0.547371
cg00016127	-1.61808
cg00016226	0.142068
cg00016238	-0.248052
cg00016255	0.447389
cg00016324	1.67483
cg00016360	-0.012156
cg00016439	0.0261897
cg00016481	-0.214432
cg00016538	-0.204046
cg00016563	0.394024
cg00016576	-0.311564
cg00016593	-0.27002
cg00016625	-0.594632
cg00016778	-0.584042
cg00016783	-0.251228
cg00016841	-0.000952645
cg00016892	-1.00445
cg00016913	1.0513
cg00016968	1.64734
cg00017002	-0.19891
cg00017059	-0.174126
cg00017121	0.224075
cg00017157	0.500902
cg00017203	-0.197054
cg00017271	-0.2466
cg00017362	0.366297
cg00017363	-0.0518941
cg00017389	-0.355758
cg00017429	-2.04091
cg00017461	-0.0281543
cg00017475	-0.243364
cg00017489	0.113154
cg00017507	-0.129351
cg00017546	-0.56546
cg00017557	3.51523
cg00017562	-1.49132
cg00017578	-0.384654
cg00017595	0.161809
cg00017601	-0.336326
cg00017630	0.0213773
cg00017639	-0.393928
cg00017709	-0.536751
cg00017826	1.47023
cg00017842	0.798337
cg00017851	-1.95995
cg00017853	2.42315
cg00017931	0.675834
cg00017970	0.0207084
cg00018010	1.6328
cg00018024	1.58162
cg00018034	-0.502549
cg00018044	0.55937
cg00018103	-0.281396
cg00018107	-1.12327
cg00018128	0.186779
cg00018181	0.0841614
cg00018212	-0.475382
cg00018216	-3.81955
cg00018229	0.363992
cg00018245	0.56904
cg00018276	-0.0769707
cg00018305	-0.218585
cg00018391	-0.0392324
cg00018443	-0.310014
cg00018446	0.588822
cg00018539	-0.169856
cg00018606	-0.27327
cg00018635	-0.339731
cg00018667	-0.632113
cg00018682	-0.420305
cg00018696	-0.3838
cg00018739	-0.00646002
cg00018767	0.0967945
cg00018783	0.649236
cg00018792	-1.64072
cg00018799	-1.76236
cg00018828	0.958653
cg00018845	-0.552865
cg00018850	1.0352
cg00018896	-0.848931
cg00019082	-1.01934
cg00019085	-0.521511
cg00019091	-0.257779
cg00019118	0.357837
cg00019275	0.690965
cg00019308	0.0592451
cg00019351	-0.0399212
cg00019366	-1.51841
cg00019377	-0.173991
cg00019458	-0.0479201
cg00019463	-0.472972
cg00019511	0.0458509
cg00019553	1.30597
cg00019576	-0.265002
cg00019607	-0.297355
cg00019654	-0.343866
cg00019678	0.192601
cg00019746	-0.141031
cg00019759	-0.162625
cg00019826	-1.16577
cg00019838	-0.181408
cg00019841	0.000678047
cg00019877	0.0524749
cg00020052	-0.83274
cg00020172	0.854375
cg00020175	-0.275205
cg00020191	-0.763748
cg00020229	-0.288977
cg00020340	-0.418841
cg00020348	-1.09032
cg00020383	-1.38226
cg00020390	-0.313657
cg00020405	0.144508
cg00020419	-0.500869
cg00020446	0.0886689
cg00020450	3.78365
cg00020474	-0.708665
cg00020590	-0.0842668
cg00020617	-0.442964
cg00020622	-0.437419
cg00020649	0.329996
cg00020778	-0.329765
cg00020794	-0.582835
cg00020799	-0.167452
cg00020864	0.231292
cg00020893	-0.244523
cg00020991	-0.924517
cg00021023	0.0824202
cg00021030	1.12022
cg00021108	-0.0990212
cg00021123	0.090507
cg00021152	-0.316528
cg00021157	-0.280819
cg00021166	-0.180576
cg00021242	-2.1443
cg00021256	1.29069
cg00021264	0.463675
cg00021275	-0.152816
cg00021325	-0.0124095
cg00021340	0.377586
cg00021350	-0.538544
cg00021413	-0.328629
cg00021476	0.91269
cg00021513	-0.696046
cg00021532	-0.707067
cg00021550	-0.323915
cg00021558	0.375392
cg00021576	-0.210763
cg00021581	-0.239017
cg00021600	-0.799389
cg00021659	-0.675145
cg00021663	-1.03037
cg00021712	1.01951
cg00021762	0.472207
cg00021764	-0.412828
cg00021783	-0.739649
cg00021837	-0.0545232
cg00021853	-0.105163
cg00021855	-0.580878
cg00021878	-0.0232954
cg00021892	0.374881
cg00021895	0.242175
cg00021933	1.07557
cg00021945	-0.399173
cg00022021	1.10147
cg00022024	-1.10746
cg00022054	-2.6968
cg00022059	-0.279437
cg00022076	-0.286738
cg00022101	-0.349133
cg00022145	-1.36684
cg00022235	-0.518297
cg00022259	-0.138976
cg00022264	0.842923
cg00022315	-0.732981
cg00022318	-1.192
cg00022401	0.124926
cg00022510	0.779941
cg00022594	-0.114392
cg00022633	-0.176877
cg00022826	1.50858
cg00022866	-0.151372
cg00022871	-0.22499
cg00022900	-0.512444
cg00022911	-0.452847
cg00022966	-0.444784
cg00022997	0.422281
cg00023003	-0.173886
cg00023024	-2.86274
cg00023154	0.0021144
cg00023168	-0.581975
cg00023174	0.0166977
cg00023185	-2.40729
cg00023196	-0.773984
cg00023197	0.836454
cg00023231	-0.222327
cg00023233	-0.327821
cg00023301	-0.290912
cg00023321	-0.110635
cg00023345	0.834849
cg00023351	-0.0311365
cg00023363	2.04637
cg00023411	0.154094
cg00023464	-0.404798
cg00023523	-0.963783
cg00023526	0.0117324
cg00023648	-2.20734
cg00023673	0.130806
cg00023702	-0.232074
cg00023726	-1.6091
cg00023728	-0.723634
cg00023804	-0.637307
cg00023808	-0.187584
cg00023826	-0.320634
cg00023916	-0.468025
cg00023919	2.36285
cg00024046	2.47359
cg00024086	1.05001
cg00024102	-1.62202
cg00024170	-0.2807
cg00024198	-0.203122
cg00024247	-0.486063
cg00024269	-0.894449
cg00024280	1.13932
cg00024304	-0.0834402
cg00024313	1.16767
cg00024361	-0.721676
cg00024367	0.0565641
cg00024396	-0.740155
cg00024416	1.30533
cg00024437	-0.0815783
cg00024443	1.98259
cg00024471	0.211698
cg00024472	1.45823
cg00024494	0.046138
cg00024515	0.599426
cg00024516	-0.400931
cg00024674	0.738076
cg00024705	-0.166437
cg00024720	0.526036
cg00024722	0.652678
cg00024740	-0.228655
cg00024792	-0.401363
cg00024870	-0.135971
cg00024937	1.04371
cg00024967	3.26273
cg00024989	0.413262
cg00024998	-1.15441
cg00025002	0.0284359
cg00025063	-0.388991
cg00025155	-0.219372
cg00025211	0.744673
cg00025216	-0.289244
cg00025278	-2.38493
cg00025328	1.33681
cg00025331	-0.945439
cg00025347	0.145589
cg00025354	1.79628
cg00025357	-0.234194
cg00025405	-1.01545
cg00025439	-0.496493
cg00025496	-0.718083
cg00025518	-0.143637
cg00025526	-0.347516
cg00025591	-1.22976
cg00025626	-0.482201
cg00025643	-0.776787
cg00025647	-0.568293
cg00025663	0.6431
cg00025680	0.367469
cg00025715	-0.0463138
cg00025751	-0.262387
cg00025795	0.0824048
cg00025823	-0.952134
cg00025972	0.488575
cg00025981	0.361558
cg00025982	-0.0233652
cg00025991	-0.699149
cg00026119	-0.519557
cg00026141	-0.424565
cg00026183	-0.131936
cg00026239	0.03599
cg00026290	-1.33132
cg00026302	0.87769
cg00026327	1.54512
cg00026346	-0.28243
cg00026362	-0.619371
cg00026363	-0.666435
cg00026375	-0.441609
cg00026401	-0.288732
cg00026412	0.0127882
cg00026455	-0.147772
cg00026457	-0.501051
cg00026458	0.19989
cg00026474	-0.355767
cg00026546	-0.151987
cg00026553	0.190587
cg00026554	-0.110295
cg00026603	-0.0263023
cg00026729	-0.581746
cg00026803	-0.277016
cg00026857	0.263098
cg00026909	-2.11497
cg00026919	-0.853647
cg00026920	-0.105037
cg00026958	0.862937
cg00027029	-0.678707
cg00027038	-0.3044
cg00027081	0.126195
cg00027083	1.81124
cg00027114	-0.130203
cg00027232	-0.362929
cg00027294	1.16032
cg00027400	0.554247
cg00027420	-0.0953893
cg00027466	0.0115936
cg00027570	0.13705
cg00027619	1.19725
cg00027637	-0.406794
cg00027662	-0.0951893
cg00027669	0.557312
cg00027674	-0.668913
cg00027712	2.17566
cg00027729	-0.191077
cg00027745	-0.62156
cg00027842	1.36524
cg00027940	1.36562
cg00027948	-0.0257807
cg00027990	0.0481356
cg00027995	-0.287855
cg00028013	0.445815
cg00028034	0.95922
cg00028056	-0.385804
cg00028135	0.419144
cg00028184	-0.380499
cg00028211	-0.213518
cg00028251	-0.160565
cg00028302	-0.128282
cg00028308	-0.626267
cg00028318	0.330828
cg00028336	2.31034
cg00028338	-0.0299364
cg00028429	-1.40692
cg00028431	0.483393
cg00028467	0.963231
cg00028480	-0.974617
cg00028487	-0.656909
cg00028507	0.0600802
cg00028515	0.833841
cg00028550	-0.616283
cg00028595	-0.769799
cg00028598	-0.169431
cg00028677	-0.357579
cg00028678	0.304141
cg00028757	-0.295597
cg00028813	-0.595056
cg00028844	-1.04761
cg00028899	-0.291716
cg00028918	0.10754
cg00028929	-0.970474
cg00028935	-0.0877202
cg00029031	-0.00984437
cg00029150	0.492564
cg00029229	0.645313
cg00029233	-0.986888
cg00029246	-1.69782
cg00029256	1.89988
cg00029284	0.174643
cg00029353	0.20108
cg00029451	0.154235
cg00029458	-0.134094
cg00029465	2.95723
cg00029521	-2.48884
cg00029583	-0.707734
cg00029587	2.77602
cg00029597	1.23006
cg00029640	-0.0403749
cg00029647	-0.255862
cg00029648	-0.155774
cg00029678	-0.612318
cg00029694	-1.43038
cg00029701	-0.424375
cg00029751	-0.469038
cg00029821	-0.0761651
cg00029825	0.216718
cg00029826	-0.956383
cg00029855	0.103222
cg00029943	-0.0877322
cg00029973	-0.154436
cg00029979	1.24096
cg00030005	-0.0828697
cg00030047	0.960892
cg00030074	-0.574046
cg00030296	-0.715002
cg00030420	-0.238169
cg00030422	0.215458
cg00030427	1.42003
cg00030432	-0.0799403
cg00030466	-0.940666
cg00030476	-0.632881
cg00030501	-0.100992
cg00030508	0.786618
cg00030523	-0.201224
cg00030584	0.373561
cg00030588	1.18361
cg00030591	-0.0246932
cg00030604	2.05325
cg00030627	-0.114973
cg00030682	-0.020217
cg00030774	0.992193
cg00030807	0.836831
cg00030816	-0.330511
cg00030909	0.0353661
cg00030959	-0.64728
cg00031013	0.0925636
cg00031042	-0.527195
cg00031059	0.104031
cg00031063	-0.0113989
cg00031105	1.62069
cg00031162	3.37748
cg00031165	0.743464
cg00031187	2.40132
cg00031277	-1.30357
cg00031346	-3.46762
cg00031362	0.290999
cg00031402	-0.232704
cg00031476	-0.890868
cg00031491	-0.16293
cg00031550	0.596644
cg00031568	1.37099
cg00031708	1.80491
cg00031722	-0.0227102
cg00031779	0.18493
cg00031803	4.55944
cg00031823	0.457575
cg00031896	0.786118
cg00031999	-0.700757
cg00032094	-1.34199
cg00032173	-0.334105
cg00032184	-0.907366
cg00032192	-0.114381
cg00032195	0.357332
cg00032246	-0.54449
cg00032355	-0.0750591
cg00032366	1.32081
cg00032376	0.083504
cg00032391	-0.993938
cg00032458	2.61876
cg00032490	0.147849
cg00032544	-1.54111
cg00032576	-0.287081
cg00032609	-0.394583
cg00032610	-0.386735
cg00032637	0.65151
cg00032643	-0.52299
cg00032661	-1.27471
cg00032664	-0.110884
cg00032703	-1.29599
cg00032716	-0.226493
cg00032756	0.782251
cg00032805	-0.217676
cg00032852	-0.653065
cg00032879	-0.664388
cg00032884	-0.11317
cg00032912	-0.481031
cg00032923	3.81536
cg00032956	2.36295
cg00032959	1.85301
cg00033066	-0.438732
cg00033155	-0.663268
cg00033165	-0.79099
cg00033191	-0.023985
cg00033215	-0.303761
cg00033304	0.508829
cg00033334	-0.194249
cg00033371	-0.102127
cg00033396	-0.169566
cg00033440	2.50573
cg00033450	0.196738
cg00033490	-0.879229
cg00033551	-0.254385
cg00033580	-0.165446
cg00033623	-0.600171
cg00033666	-0.415592
cg00033678	0.480641
cg00033706	1.45356
cg00033748	0.0182903
cg00033750	-2.50397
cg00033773	-0.461754
cg00033806	-0.184258
cg00033818	-0.53516
cg00033826	-0.146978
cg00033834	0.669379
cg00033877	0.83896
cg00033915	0.250254
cg00033950	2.23489
cg00033992	1.68577
cg00034003	0.0655881
cg00034076	-0.164049
cg00034101	-1.04293
cg00034154	-0.767069
cg00034221	-0.0835417
cg00034241	-0.315857
cg00034257	-0.5275
cg00034300	1.22655
cg00034316	-0.291285
cg00034336	-0.445215
cg00034338	-2.13371
cg00034409	-0.293054
cg00034425	-0.378141
cg00034433	0.521805
cg00034559	-0.331351
cg00034574	-0.190575
cg00034604	-0.294135
cg00034611	-2.0273
cg00034635	-2.41572
cg00034650	-0.29593
cg00034668	-0.455353
cg00034755	0.752285
cg00034769	0.142529
cg00034781	-1.1392
cg00034798	-0.361948
cg00034823	-0.137028
cg00034853	-0.713363
cg00035000	0.352935
cg00035008	0.386136
cg00035074	1.98873
cg00035083	-0.491177
cg00035197	0.395609
cg00035220	-0.490226
cg00035268	-0.25266
cg00035296	-0.133
cg00035316	0.501793
cg00035347	-0.102562
cg00035348	0.231386
cg00035357	-0.552223
cg00035398	-0.630599
cg00035453	-0.805878
cg00035505	0.0190905
cg00035526	-1.33585
cg00035583	-0.673084
cg00035608	-0.701953
cg00035623	0.25047
cg00035630	0.570518
cg00035636	-3.38892
cg00035673	0.287627
cg00035869	0.591985
cg00035889	-0.220969
cg00035923	-0.0858441
cg00035934	-0.035035
cg00035937	-0.521066
cg00035945	-0.0411766
cg00035969	-1.22143
cg00035980	-0.319866
cg00036011	1.11939
cg00036110	-0.548733
cg00036114	-0.513476
cg00036119	-0.58494
cg00036137	0.302491
cg00036171	0.0426029
cg00036258	-0.248647
cg00036263	-0.31483
cg00036272	-1.03412
cg00036279	0.269733
cg00036324	0.534918
cg00036347	0.083255
cg00036352	1.29163
cg00036369	0.127689
cg00036408	0.683148
cg00036534	1.44211
cg00036558	0.160028
cg00036570	0.108831
cg00036585	0.295498
cg00036588	-0.253704
cg00036599	-0.231667
cg00036619	-0.881304
cg00036664	1.34581
cg00036710	1.04301
cg00036723	0.470152
cg00036732	-0.293168
cg00036871	-0.714304
cg00036976	-0.86643
cg00036984	-0.104235
cg00037013	0.323017
cg00037026	-0.75925
cg00037131	0.330678
cg00037186	0.317157
cg00037187	1.75931
cg00037188	-0.297292
cg00037223	0.444818
cg00037314	-0.241274
cg00037400	-0.540503
cg00037406	0.0683215
cg00037419	-0.0695291
cg00037441	0.765684
cg00037457	0.342719
cg00037458	-0.59898
cg00037535	0.494744
cg00037671	-0.621014
cg00037681	-0.269149
cg00037728	0.194954
cg00037755	-0.169137
cg00037791	-0.628045
cg00037856	-0.797851
cg00037930	0.764696
cg00037940	0.035723
cg00037952	0.719415
cg00037986	0.596697
cg00038020	-1.18392
cg00038038	-0.887213
cg00038046	-0.0878449
cg00038167	2.37142
cg00038193	-0.357379
cg00038239	-0.298997
cg00038298	-0.886132
cg00038342	-0.13461
cg00038358	-0.248185
cg00038376	-0.811091
cg00038446	-0.13023
cg00038450	2.56856
cg00038503	-0.207185
cg00038584	-0.0698968
cg00038623	0.966421
cg00038665	0.127012
cg00038681	-0.106423
cg00038688	0.102407
cg00038736	0.686267
cg00038760	-0.315434
cg00038791	-0.345547
cg00038857	-0.4345
cg00038877	0.12005
cg00038997	-0.75095
cg00039016	0.250086
cg00039048	4.27296
cg00039057	-0.257789
cg00039070	-0.0473119
cg00039129	-2.17524
cg00039142	0.0553418
cg00039147	-0.934475
cg00039170	0.996263
cg00039173	-0.819385
cg00039176	0.284468
cg00039180	0.111326
cg00039279	-0.534442
cg00039326	-2.08747
cg00039385	-0.7109
cg00039441	-0.214605
cg00039452	-0.0633201
cg00039463	0.377717
cg00039478	-0.631659
cg00039480	-0.323734
cg00039490	-0.30027
cg00039564	-0.657859
cg00039593	-0.369139
cg00039627	0.127581
cg00039672	-0.0987331
cg00039795	-2.27438
cg00039840	-0.0281208
cg00039845	-0.109332
cg00039864	0.0595193
cg00039913	0.137771
cg00039945	0.527967
cg00039998	-0.786837
cg00040007	0.437322
cg00040027	-0.083737
cg00040047	0.0943424
cg00040278	0.0935387
cg00040288	-0.257669
cg00040312	-1.0896
cg00040322	-0.780265
cg00040393	-0.541061
cg00040426	-0.410798
cg00040427	1.24166
cg00040466	-0.692654
cg00040486	2.0084
cg00040504	0.592336
cg00040530	-1.38591
cg00040566	-0.126477
cg00040575	-0.160937
cg00040588	1.44619
cg00040590	0.569561
cg00040646	-0.147259
cg00040659	0.577476
cg00040663	1.93696
cg00040688	-0.156972
cg00040708	0.796936
cg00040738	2.87089
cg00040749	-0.247507
cg00040761	-0.153418
cg00040781	-0.25141
cg00040825	1.46602
cg00040837	-0.776187
cg00040862	-0.983572
cg00040873	0.261895
cg00040934	-0.288545
cg00041014	0.764632
cg00041030	-0.84646
cg00041047	0.444916
cg00041053	-0.477706
cg00041079	0.0124781
cg00041083	-0.0469335
cg00041270	-1.34342
cg00041311	-0.12466
cg00041368	-0.286043
cg00041401	-0.999672
cg00041575	-1.66076
cg00041599	0.0723745
cg00041666	-0.52071
cg00041829	-0.745373
cg00041865	-0.100687
cg00041872	0.0875877
cg00041873	-0.385315
cg00041898	-0.367713
cg00041903	-0.109737
cg00041935	-0.369831
cg00041980	0.301368
cg00041989	-0.00262002
cg00041995	0.541591
cg00042059	-0.237198
cg00042073	0.393273
cg00042079	-1.15392
cg00042080	-1.16947
cg00042081	0.0698049
cg00042156	0.820762
cg00042186	-0.348715
cg00042205	-0.463328
cg00042208	-0.370356
cg00042244	-2.04284
cg00042252	0.0381355
cg00042263	-1.81326
cg00042325	0.0343655
cg00042409	-0.270733
cg00042419	0.350942
cg00042433	-0.419624
cg00042467	0.414316
cg00042478	0.0163462
cg00042489	-0.81478
cg00042568	-0.328385
cg00042650	0.525271
cg00042654	-0.437718
cg00042683	-0.230395
cg00042733	-0.202023
cg00042810	-0.154576
cg00042837	2.32438
cg00042854	1.50292
cg00042882	0.549549
cg00042896	-0.996081
cg00042914	-0.580884
cg00042969	0.0836451
cg00042994	-0.0972627
cg00043004	0.487366
cg00043005	0.0109216
cg00043043	0.128804
cg00043069	1.99481
cg00043076	0.780593
cg00043080	-0.141693
cg00043088	-0.31829
cg00043095	0.758425
cg00043234	2.68763
cg00043284	-0.170022
cg00043324	-0.163288
cg00043347	-1.35994
cg00043361	-0.208069
cg00043364	0.257474
cg00043379	0.665559
cg00043405	-0.688391
cg00043430	0.469544
cg00043444	1.12053
cg00043510	-0.584404
cg00043524	-0.103524
cg00043564	0.554058
cg00043591	-0.369662
cg00043599	1.12465
cg00043664	-2.00603
cg00043771	-1.52457
cg00043784	1.53964
cg00043788	-1.05311
cg00043790	-0.0368114
cg00043792	-1.83346
cg00043800	0.556658
cg00043819	0.0807493
cg00043905	-0.501556
cg00043949	-0.122837
cg00044095	-0.141469
cg00044097	3.77018
cg00044107	0.12078
cg00044143	0.775903
cg00044179	-0.0595237
cg00044210	0.216953
cg00044245	1.78134
cg00044249	-0.0729882
cg00044299	-0.727751
cg00044318	-0.109611
cg00044323	0.941164
cg00044354	-0.317972
cg00044372	-0.524312
cg00044440	0.161273
cg00044448	-1.90156
cg00044463	0.153715
cg00044466	0.173468
cg00044488	-0.418399
cg00044505	-0.516792
cg00044545	-0.396302
cg00044551	-1.09499
cg00044638	0.0657663
cg00044665	-0.880007
cg00044729	0.621765
cg00044757	0.264378
cg00044796	-1.0783
cg00044807	-0.974462
cg00044848	-0.209659
cg00044871	0.607401
cg00044950	-0.457322
cg00044995	-1.31976
cg00045008	-1.92851
cg00045016	-0.585266
cg00045025	7.39477
cg00045114	-0.0640809
cg00045118	-4.82254
cg00045163	-0.135621
cg00045227	-0.608883
cg00045248	-0.277399
cg00045273	-0.216604
cg00045275	-0.22279
cg00045357	0.206666
cg00045416	0.000143472
cg00045439	-0.393431
cg00045515	1.83786
cg00045592	-1.42233
cg00045607	-1.05377
cg00045689	-0.394615
cg00045690	-0.249005
cg00045712	-0.523488
cg00045753	2.38489
cg00045762	1.90449
cg00045785	-0.096942
cg00045787	0.756881
cg00045900	0.805538
cg00045902	1.15149
cg00045910	-0.708482
cg00046026	0.444583
cg00046073	1.16694
cg00046105	-0.2806
cg00046156	-0.321434
cg00046227	-0.336309
cg00046336	-0.122305
cg00046347	-0.720594
cg00046410	0.475822
cg00046423	0.830342
cg00046432	-0.175868
cg00046499	-0.298321
cg00046501	-0.635585
cg00046537	-0.348558
cg00046539	2.07304
cg00046571	-0.243162
cg00046575	-1.46602
cg00046625	-0.339104
cg00046744	0.0315692
cg00046802	0.0964205
cg00046815	-0.383702
cg00046819	-0.535521
cg00046877	-0.406964
cg00046899	0.356235
cg00046914	-0.380597
cg00046977	0.378354
cg00046981	0.832959
cg00046991	-0.227652
cg00047003	1.02558
cg00047030	0.191013
cg00047052	-0.54148
cg00047079	-0.239062
cg00047081	0.00463883
cg00047117	-0.713764
cg00047185	-0.175032
cg00047222	0.202544
cg00047287	-0.0217928
cg00047338	0.220993
cg00047443	0.359154
cg00047466	-0.235894
cg00047501	0.273509
cg00047512	-0.939909
cg00047532	0.300347
cg00047657	0.0956727
cg00047683	1.6404
cg00047694	-1.50621
cg00047749	-1.25071
cg00047815	-0.724688
cg00047843	-0.0882102
cg00047845	-0.0124919
cg00047873	0.882482
cg00047941	-0.0542395
cg00048066	-0.323601
cg00048078	2.65059
cg00048079	1.63662
cg00048134	-0.182249
cg00048149	-0.048851
cg00048370	-0.495861
cg00048381	-0.278663
cg00048436	0.128318
cg00048458	-1.43497
cg00048525	2.97563
cg00048586	0.352816
cg00048697	-0.0108252
cg00048705	-0.158327
cg00048759	0.269466
cg00048764	-0.061029
cg00048842	-0.848844
cg00048905	-0.136395
cg00048983	-0.933364
cg00049004	-0.295993
cg00049033	-0.120417
cg00049047	-0.198693
cg00049066	0.102991
cg00049102	-0.619367
cg00049156	-1.46863
cg00049220	-0.259321
cg00049323	-0.760788
cg00049380	0.148091
cg00049382	-0.545667
cg00049400	-0.24766
cg00049440	-0.185381
cg00049528	0.0935751
cg00049533	-0.107751
cg00049537	-0.859583
cg00049545	0.18719
cg00049582	0.013832
cg00049595	1.5991
cg00049616	1.75402
cg00049638	0.139916
cg00049664	-0.381643
cg00049674	-1.99531
cg00049691	-0.225742
cg00049718	-0.0252591
cg00049729	-0.185413
cg00049868	0.366276
cg00049883	-0.23655
cg00049892	0.195584
cg00049903	-0.475005
cg00049960	-1.02849
cg00049981	-0.234428
cg00050152	0.150302
cg00050224	-0.302749
cg00050250	-0.400204
cg00050271	-0.30999
cg00050284	-1.49236
cg00050289	-0.257712
cg00050294	-1.99104
cg00050342	-0.101158
cg00050375	1.8413
cg00050402	1.14791
cg00050416	-1.5228
cg00050440	-0.22586
cg00050482	1.78153
cg00050496	-0.524522
cg00050505	-0.185784
cg00050618	-0.265347
cg00050625	-1.24624
cg00050629	-0.481627
cg00050654	1.84133
cg00050692	-2.96751
cg00050697	-1.00905
cg00050703	-0.398482
cg00050792	0.663366
cg00050898	-0.285952
cg00050938	-0.247978
cg00051179	-0.474977
cg00051200	0.253743
cg00051275	2.9893
cg00051307	3.46734
cg00051371	-2.96807
cg00051404	-1.76475
cg00051443	-1.32659
cg00051483	-0.0620121
cg00051590	0.120005
cg00051629	-0.901629
cg00051662	-1.48782
cg00051704	-0.284989
cg00051762	1.77786
cg00051818	-0.186629
cg00051885	0.351531
cg00052046	-0.213979
cg00052131	-0.829762
cg00052246	2.25058
cg00052385	0.883574
cg00052433	0.161254
cg00052459	-0.713727
cg00052472	1.08303
cg00052482	0.159634
cg00052487	-1.09998
cg00052517	-0.0578052
cg00052574	-0.593626
cg00052578	0.506288
cg00052588	-1.13859
cg00052665	1.15206
cg00052684	0.225684
cg00052692	-0.402375
cg00052723	-0.0164903
cg00052772	1.43573
cg00052836	0.23175
cg00052853	-0.699455
cg00052865	-0.244625
cg00052903	0.27543
cg00052964	-0.328434
cg00052970	-0.168411
cg00052976	0.0129301
cg00053073	0.185855
cg00053113	0.954262
cg00053135	-0.241344
cg00053144	-0.433147
cg00053261	-0.537641
cg00053309	0.240016
cg00053338	-0.257266
cg00053361	-0.119048
cg00053373	-0.27535
cg00053393	-0.454088
cg00053536	-0.131085
cg00053586	-0.0703412
cg00053617	0.575054
cg00053618	-0.0417071
cg00053716	-1.38424
cg00053728	-0.117932
cg00053755	3.44042
cg00053769	-0.215427
cg00053783	-0.177329
cg00053839	4.22652
cg00053851	0.0822706
cg00053916	3.26245
cg00053927	-0.140882
cg00053967	-0.686494
cg00054047	3.94913
cg00054173	-1.02628
cg00054197	0.129277
cg00054209	0.0273709
cg00054210	-1.20223
cg00054248	-0.251045
cg00054301	0.0566744
cg00054372	-0.195091
cg00054384	-0.2518
cg00054408	-0.0991444
cg00054472	0.140583
cg00054496	-0.203899
cg00054525	-0.303687
cg00054564	-0.32526
cg00054639	-0.191915
cg00054702	0.693966
cg00054710	-0.655044
cg00054771	-0.137568
cg00054774	-0.00497041
cg00054791	-0.0954454
cg00054890	-0.36481
cg00054971	0.186411
cg00054988	-0.173683
cg00055030	4.26733
cg00055052	0.487965
cg00055067	-0.690754
cg00055073	0.722112
cg00055292	-0.0212205
cg00055341	0.803557
cg00055353	-0.0134363
cg00055361	0.118781
cg00055384	0.149359
cg00055434	0.213309
cg00055462	-0.466782
cg00055486	0.343124
cg00055510	0.129108
cg00055528	-0.0502142
cg00055529	0.767783
cg00055555	-0.689514
cg00055557	0.529136
cg00055595	0.39076
cg00055603	-3.29671
cg00055617	1.60569
cg00055641	1.13422
cg00055679	-0.112104
cg00055694	-1.93273
cg00055747	0.984335
cg00055764	-0.720756
cg00055771	0.263273
cg00055811	-0.051358
cg00055860	-0.397255
cg00055876	-0.236564
cg00055945	1.90709
cg00055981	0.886912
cg00055986	-0.686
cg00056002	-0.239817
cg00056003	-0.0936255
cg00056011	0.95724
cg00056034	0.0889981
cg00056062	0.0710071
cg00056074	2.2291
cg00056192	-0.828254
cg00056202	0.74299
cg00056208	-0.711772
cg00056257	-0.488004
cg00056280	-0.273828
cg00056325	1.7318
cg00056433	0.93456
cg00056480	0.360341
cg00056497	-0.44441
cg00056508	-0.8858
cg00056541	0.0754865
cg00056563	1.19075
cg00056578	1.35739
cg00056605	0.396146
cg00056624	0.204856
cg00056672	1.74931
cg00056676	-0.510977
cg00056692	-0.666218
cg00056754	-0.0470503
cg00056834	-0.181129
cg00056963	0.00624255
cg00057092	0.823814
cg00057100	-0.654701
cg00057114	-0.228478
cg00057208	-0.212482
cg00057231	-1.96131
cg00057272	-0.114279
cg00057324	-0.299744
cg00057376	0.54251
cg00057393	-0.0187862
cg00057449	-0.105508
cg00057476	0.948485
cg00057521	-0.414496
cg00057550	-0.684329
cg00057569	-0.696978
cg00057593	0.0959074
cg00057603	-0.351194
cg00057616	-0.55667
cg00057627	-0.146967
cg00057663	-0.0824743
cg00057667	0.395032
cg00057689	0.489892
cg00057693	0.198502
cg00057722	-0.0239091
cg00057791	-0.415257
cg00057840	-0.24185
cg00057966	-0.338432
cg00058009	-0.0068309
cg00058026	-0.342251
cg00058061	-0.563193
cg00058226	-0.132384
cg00058235	0.438173
cg00058288	-1.05516
cg00058290	1.06532
cg00058291	0.816306
cg00058296	-0.892522
cg00058329	0.114457
cg00058413	0.267248
cg00058436	-3.20588
cg00058490	-0.897373
cg00058515	-0.438675
cg00058522	-0.903664
cg00058576	-0.558479
cg00058626	-0.414029
cg00058644	-0.0127164
cg00058696	0.582359
cg00058708	-0.139671
cg00058743	-1.28646
cg00058761	-0.993018
cg00058767	-0.553235
cg00058799	0.0932566
cg00058857	-0.0835537
cg00058879	-0.12875
cg00058887	0.203254
cg00058903	-0.0258115
cg00058923	0.0261946
cg00058938	0.150371
cg00059034	0.160023
cg00059041	2.62146
cg00059053	0.249595
cg00059089	0.82781
cg00059161	-0.274857
cg00059165	-0.228019
cg00059225	1.0298
cg00059232	-0.166936
cg00059240	-0.105747
cg00059246	-0.785407
cg00059309	2.68983
cg00059387	-0.661962
cg00059399	-0.394268
cg00059459	0.129927
cg00059465	0.731062
cg00059510	-0.427935
cg00059625	0.701524
cg00059652	-0.612378
cg00059659	-0.59612
cg00059662	-0.267182
cg00059664	0.149485
cg00059699	1.64159
cg00059707	-0.350983
cg00059737	2.12996
cg00059854	3.17895
cg00059870	-0.609851
cg00059874	-1.47894
cg00059880	-0.331339
cg00059911	-1.1458
cg00059930	-0.405812
cg00059937	1.22188
cg00059963	-0.299335
cg00059977	-1.85363
cg00060004	0.0861474
cg00060026	0.530213
cg00060061	-0.212465
cg00060132	-0.536765
cg00060283	0.336791
cg00060304	0.916077
cg00060320	0.229585
cg00060374	-0.915539
cg00060437	0.363427
cg00060484	0.458192
cg00060605	0.0489877
cg00060627	0.0665347
cg00060628	0.315142
cg00060641	0.794359
cg00060649	0.393617
cg00060683	3.12336
cg00060711	-1.3575
cg00060734	-0.347764
cg00060796	1.12703
cg00060800	2.28049
cg00060827	0.574207
cg00060866	4.16508
cg00060956	-0.115409
cg00060975	0.0429872
cg00060991	-0.454304
cg00061031	1.50286
cg00061039	1.77328
cg00061114	0.215868
cg00061145	0.517206
cg00061150	0.0143181
cg00061185	-0.464716
cg00061203	-0.746211
cg00061217	0.886543
cg00061233	-0.109736
cg00061306	0.214311
cg00061313	-0.612048
cg00061368	1.3946
cg00061412	-0.0170777
cg00061413	0.468542
cg00061421	-0.0905261
cg00061436	-0.345199
cg00061479	-0.293637
cg00061520	1.5701
cg00061573	-0.681073
cg00061575	0.201972
cg00061629	-0.3634
cg00061632	0.310754
cg00061678	-1.49384
cg00061695	1.44637
cg00061764	-0.384481
cg00061792	-0.240533
cg00061805	0.270651
cg00061811	0.835364
cg00061860	0.710626
cg00061868	-0.593066
cg00061907	1.47725
cg00061956	1.03929
cg00062012	-0.228795
cg00062020	-0.032479
cg00062043	-0.129507
cg00062050	-0.0519987
cg00062070	-0.341992
cg00062119	0.27204
cg00062151	1.5145
cg00062245	0.0895239
cg00062282	-0.910209
cg00062356	-0.336269
cg00062382	-1.37525
cg00062437	-0.452857
cg00062454	-0.182966
cg00062484	-0.143495
cg00062496	-2.14102
cg00062678	0.439601
cg00062703	0.856576
cg00062776	2.73251
cg00062873	0.306345
cg00063006	-0.0709806
cg00063073	-0.679515
cg00063111	-0.740508
cg00063144	-0.140933
cg00063174	-3.04476
cg00063223	-1.26778
cg00063246	-0.167729
cg00063268	-0.562319
cg00063284	0.864457
cg00063291	0.213614
cg00063346	-1.58148
cg00063348	-0.40334
cg00063357	-0.342159
cg00063369	-0.163531
cg00063392	0.0283856
cg00063402	-1.04876
cg00063456	-0.213613
cg00063471	0.366524
cg00063503	-0.20053
cg00063535	0.333031
cg00063654	-0.108207
cg00063661	-0.0207819
cg00063703	-1.76381
cg00063734	0.190239
cg00063748	-1.14744
cg00063773	-0.27642
cg00063828	1.1429
cg00063959	1.17673
cg00063979	0.479619
cg00064020	0.0362082
cg00064051	-0.203989
cg00064074	-0.931522
cg00064080	-0.647537
cg00064154	-0.244026
cg00064172	-1.79847
cg00064208	-0.446138
cg00064235	1.01159
cg00064250	-0.359529
cg00064255	-0.114553
cg00064261	0.925208
cg00064267	-0.176905
cg00064296	0.897685
cg00064341	-0.336152
cg00064363	-0.133079
cg00064392	-0.639104
cg00064408	0.432435
cg00064464	-0.336256
cg00064525	0.0984766
cg00064589	-0.0772619
cg00064637	0.291299
cg00064733	-0.174399
cg00064778	-0.847928
cg00064840	0.0566974
cg00064972	-0.166678
cg00065048	-0.649934
cg00065061	-1.21785
cg00065088	-0.336804
cg00065128	0.838295
cg00065142	-0.0897563
cg00065215	-0.201294
cg00065302	1.31609
cg00065368	-0.174744
cg00065385	-0.286179
cg00065396	-0.074542
cg00065419	1.13694
cg00065430	1.29303
cg00065446	-0.456154
cg00065493	-0.334478
cg00065569	-0.21702
cg00065570	0.616513
cg00065581	0.548202
cg00065591	-3.87744
cg00065613	-0.111814
cg00065726	0.279098
cg00065764	2.4392
cg00065935	-0.495024
cg00065942	0.207392
cg00065944	-0.240858
cg00065957	0.585
cg00066110	-1.05056
cg00066151	0.545678
cg00066182	-0.312612
cg00066184	0.260661
cg00066239	-0.296559
cg00066270	1.08178
cg00066351	0.3527
cg00066360	-0.262545
cg00066413	-0.30818
cg00066508	-0.253541
cg00066511	-0.143795
cg00066512	-0.0829089
cg00066535	1.72416
cg00066554	-0.0219223
cg00066627	-1.60792
cg00066663	-0.00244659
cg00066671	-0.452196
cg00066676	-1.24073
cg00066722	-0.165619
cg00066750	0.0735596
cg00066751	-0.818141
cg00066768	-0.307473
cg00066805	-0.959213
cg00066816	0.660653
cg00066817	-0.0329124
cg00066828	-0.447962
cg00066854	-1.73367
cg00066903	-0.440957
cg00066910	0.12133
cg00066919	1.60374
cg00066925	-0.276617
cg00066942	-0.602084
cg00067018	-0.811777
cg00067049	-0.371056
cg00067054	-0.22619
cg00067058	-0.954153
cg00067095	3.11281
cg00067133	-0.0338545
cg00067196	0.509103
cg00067274	-0.557428
cg00067414	-0.293108
cg00067424	0.0541865
cg00067427	0.281243
cg00067471	-0.384484
cg00067518	2.59501
cg00067528	0.0434876
cg00067574	-0.27663
cg00067588	-0.336602
cg00067606	0.446018
cg00067676	0.450943
cg00067696	0.634286
cg00067702	-1.09379
cg00067720	0.29273
cg00067742	-0.483726
cg00067751	0.261463
cg00067753	-0.0869036
cg00067758	0.133138
cg00067768	-0.125889
cg00067803	-0.0837116
cg00067824	0.922777
cg00067884	1.2504
cg00067941	-2.08105
cg00067981	1.37881
cg00068102	0.0391197
cg00068115	0.0135299
cg00068153	-1.12193
cg00068155	1.21006
cg00068160	0.0905244
cg00068174	-0.442375
cg00068196	-0.296811
cg00068217	-0.651989
cg00068265	-0.320243
cg00068316	-0.30564
cg00068377	-0.366142
cg00068391	-0.0419154
cg00068408	-0.372756
cg00068412	0.0745216
cg00068428	1.05462
cg00068433	-0.715804
cg00068503	0.189398
cg00068571	0.53816
cg00068779	-0.047589
cg00068810	-0.442942
cg00068909	-0.1224
cg00069002	0.894697
cg00069014	-0.993412
cg00069059	0.144214
cg00069224	-0.212107
cg00069314	-1.11437
cg00069341	-0.719688
cg00069401	-0.424752
cg00069417	-0.650284
cg00069432	-0.261226
cg00069462	2.23166
cg00069463	0.47943
cg00069642	-0.751851
cg00069658	1.51163
cg00069662	-0.183171
cg00069760	1.30742
cg00069815	-0.75603
cg00069860	1.77796
cg00069969	-0.295336
cg00070042	-0.573338
cg00070043	-0.155676
cg00070052	-0.37549
cg00070105	3.08209
cg00070162	-0.59544
cg00070172	-0.387706
cg00070181	0.0689151
cg00070185	0.726336
cg00070241	0.140885
cg00070318	-0.634902
cg00070370	0.0512469
cg00070380	-0.987099
cg00070383	0.0767295
cg00070424	-0.422897
cg00070460	-0.557893
cg00070588	0.0284211
cg00070621	-0.672747
cg00070678	5.26326
cg00070680	-1.34686
cg00070715	-0.0985902
cg00070722	-0.285075
cg00070753	-0.515333
cg00070771	-0.89983
cg00070868	-0.406404
cg00070899	0.510109
cg00070908	-0.283113
cg00070912	-0.250308
cg00070940	0.195549
cg00071012	-1.15897
cg00071017	-0.872052
cg00071026	3.0541
cg00071051	0.667846
cg00071161	-0.0203221
cg00071210	-0.752578
cg00071215	1.2383
cg00071241	1.6145
cg00071274	-0.568538
cg00071323	-0.457705
cg00071343	0.454989
cg00071360	-0.315612
cg00071382	-0.151552
cg00071408	-0.291401
cg00071452	0.349401
cg00071554	2.12909
cg00071556	-0.407162
cg00071596	1.40241
cg00071605	-0.265323
cg00071618	-1.33257
cg00071658	-0.735446
cg00071692	0.28005
cg00071702	-0.219541
cg00071872	-0.0899881
cg00071887	1.35902
cg00071911	3.08548
cg00071950	0.0529781
cg00071984	-0.799886
cg00072158	-1.99099
cg00072172	-0.674288
cg00072271	-1.4606
cg00072406	0.223861
cg00072407	0.266529
cg00072426	0.601847
cg00072449	0.419063
cg00072454	-1.1563
cg00072478	1.29957
cg00072675	0.329212
cg00072683	0.137106
cg00072689	-0.0351258
cg00072700	-0.0121268
cg00072711	-0.257603
cg00072720	0.474113
cg00072722	1.71449
cg00072957	-0.141488
cg00073003	-0.737684
cg00073010	-0.0380749
cg00073140	-0.974353
cg00073181	0.470244
cg00073243	-0.477093
cg00073244	0.485574
cg00073261	-0.195039
cg00073299	0.197949
cg00073322	-1.79498
cg00073543	0.567964
cg00073549	0.728884
cg00073550	-0.122902
cg00073559	0.0383398
cg00073565	0.627223
cg00073694	-0.699705
cg00073706	0.276885
cg00073713	-0.19304
cg00073751	-0.0890051
cg00073784	-0.599985
cg00073794	-0.0692061
cg00073837	-0.864194
cg00073968	-0.273743
cg00073973	1.05871
cg00074086	-0.924495
cg00074091	0.158665
cg00074145	-0.562829
cg00074174	4.89871
[truncated: 622,253+ more rows]

## Sheet: Methylation_ICA_A_PDX
PDX	ICA3
PDAC001T	0.0209551
PDAC003T	0.0416051
PDAC004T	0.0623983
PDAC006T	-0.02998
PDAC007T	-0.0367915
PDAC008T	-0.0290681
PDAC010T	0.0701502
PDAC011T	-0.0172989
PDAC013T	0.0525977
PDAC015T	-0.00438609
PDAC016T	-0.000972334
PDAC017T	0.000205616
PDAC018T	-0.0388235
PDAC019T	-0.0381855
PDAC020T	0.000624959
PDAC021T	0.0375457
PDAC022T	0.015242
PDAC024T	0.0412671
PDAC025T	-0.00666385
PDAC026T	-0.000632755
PDAC028T	0.0345624
PDAC029T	-0.0129564
PDAC030T	-0.023108
PDAC031T	-0.00262282
PDAC032T	-0.00397602
PDAC033T	-0.000282447
PDAC034T	0.0217382
PDAC035T	0.0521895
PDAC036T	-0.0243283
PDAC037T	-0.0127974
PDAC039T	0.0956377
PDAC041T	-0.025596
PDAC042T	0.0303913
PDAC043T	-0.0380578
PDAC045T	-0.000753587
PDAC046T	-0.000248732
PDAC047T	0.00288138
PDAC048T	-0.00776192
PDAC049T	-0.0244086
PDAC050T	-0.0178823
PDAC051T	0.00124568
PDAC052T	0.00213549
PDAC053T	-0.0188258
PDAC054T	0.0380587
PDAC056T	-0.0167764
PDAC057T	-0.043529
PDAC058T	-0.0392957
PDAC059T	-0.0105645
PDAC060T	-0.0368636
PDAC061T	-0.0156956
PDAC062T	-0.00228717
PDAC064T	-0.043195
PDAC065T	0.0188479
PDAC066T	0.00938254
PDAC067T	-0.0272202
PDAC070T	-0.0410792
PDAC071T	-0.0249008
PDAC072T	-0.0186243
PDAC073T	-0.0123355
PDAC074T	1.30939e-05
PDAC075T	-0.0243912
PDAC076T	-0.0190914
PDAC078T	0.0395205
PDAC079T	-0.0321684
PDAC081T	-0.00389972
PDAC082T	-0.00405191
PDAC083T	-0.0198078
PDAC084T	0.0202239
PDAC085T	-0.0127104
PDAC086T	-0.0304462
PDAC087T	0.0781765
PDAC088T	-0.0249468
PDAC089T	0.0733264
PDAC090T	-0.0388787
PDAC091T	0.0982452

## Sheet: Methylation_GSEA_PDX
Pathways	N	DE	P.DE	FDR
KEGG_ASCORBATE_AND_ALDARATE_METABOLISM	25	9.16667	0.000822557	0.0359869
KEGG_GLYCEROPHOSPHOLIPID_METABOLISM	77	32	0.000180384	0.0127211
KEGG_ETHER_LIPID_METABOLISM	33	14	0.00110829	0.0432557
KEGG_ALPHA_LINOLENIC_ACID_METABOLISM	19	9	0.000634712	0.0296932
KEGG_GLYCOSPHINGOLIPID_BIOSYNTHESIS_LACTO_AND_NEOLACTO_SERIES	26	12	0.00131227	0.0480658
KEGG_PORPHYRIN_AND_CHLOROPHYLL_METABOLISM	41	14.1667	0.000306003	0.018811
KEGG_PPAR_SIGNALING_PATHWAY	69	28.5	3.43975e-05	0.0039641
KEGG_FC_GAMMA_R_MEDIATED_PHAGOCYTOSIS	97	39.5	0.000977393	0.0405104
PID_ENDOTHELIN_PATHWAY	63	30	0.00074258	0.0331009
PID_THROMBIN_PAR1_PATHWAY	43	21.5	0.0010036	0.0408253
PID_IL8_CXCR1_PATHWAY	28	17.5	0.000288179	0.0181553
PID_EPHA2_FWD_PATHWAY	19	13	0.000689664	0.0313333
REACTOME_CELL_CELL_COMMUNICATION	120	47	0.00102507	0.0408253
REACTOME_GLYCEROPHOSPHOLIPID_BIOSYNTHESIS	82	32	0.000260722	0.0175988
REACTOME_METABOLISM_OF_LIPIDS_AND_LIPOPROTEINS	478	139.5	4.1438e-05	0.00445152
REACTOME_FATTY_ACID_TRIACYLGLYCEROL_AND_KETONE_BODY_METABOLISM	168	62	4.3811e-05	0.00450016
REACTOME_PLATELET_ACTIVATION_SIGNALING_AND_AGGREGATION	208	70.5	0.000278079	0.0178057
SENGUPTA_NASOPHARYNGEAL_CARCINOMA_DN	349	98	4.14534e-05	0.00445152
CHEMNITZ_RESPONSE_TO_PROSTAGLANDIN_E2_DN	391	121	0.000274276	0.0178057
FULCHER_INFLAMMATORY_RESPONSE_LECTIN_VS_LPS_UP	579	162.5	0.0001077	0.00909523
GARY_CD5_TARGETS_UP	473	140	0.00115741	0.0444614
HUTTMANN_B_CLL_POOR_SURVIVAL_UP	276	99	2.77674e-05	0.00345265
CHARAFE_BREAST_CANCER_LUMINAL_VS_BASAL_UP	380	125.5	0.000454248	0.024116
CHARAFE_BREAST_CANCER_LUMINAL_VS_MESENCHYMAL_UP	450	157	1.01236e-08	3.4519e-06
CHARAFE_BREAST_CANCER_BASAL_VS_MESENCHYMAL_UP	121	49.5	6.63637e-07	0.000156784
DOANE_RESPONSE_TO_ANDROGEN_UP	184	79.5	4.00167e-09	1.89079e-06
ROY_WOUND_BLOOD_VESSEL_DN	22	12	0.000134762	0.0101071
RODRIGUES_NTN1_TARGETS_DN	158	73.5	4.42707e-09	1.90163e-06
VECCHI_GASTRIC_CANCER_ADVANCED_VS_EARLY_DN	138	55	3.05632e-10	2.06301e-07
SMIRNOV_CIRCULATING_ENDOTHELIOCYTES_IN_CANCER_UP	158	55	0.00126214	0.0474533
JAEGER_METASTASIS_DN	258	82.5	0.000122944	0.00956692
SABATES_COLORECTAL_ADENOMA_UP	141	47	0.000112679	0.00917944
KIM_WT1_TARGETS_UP	214	80.5	0.000702142	0.0315964
WAMUNYOKOLI_OVARIAN_CANCER_LMP_UP	265	117.5	4.20281e-15	9.92914e-12
WAMUNYOKOLI_OVARIAN_CANCER_GRADES_1_2_UP	137	56	4.2935e-06	0.000759892
DODD_NASOPHARYNGEAL_CARCINOMA_UP	1821	534.5	6.91744e-20	3.26849e-16
RODRIGUES_THYROID_CARCINOMA_POORLY_DIFFERENTIATED_DN	805	242.5	7.68541e-05	0.0071203
GOZGIT_ESR1_TARGETS_DN	781	225	0.000197856	0.0135488
COLDREN_GEFITINIB_RESISTANCE_DN	230	84.5	1.95534e-07	5.77435e-05
DELYS_THYROID_CANCER_UP	443	144.5	2.07443e-05	0.00272269
CHIARADONNA_NEOPLASTIC_TRANSFORMATION_KRAS_DN	142	57	0.000371164	0.020878
CHIARADONNA_NEOPLASTIC_TRANSFORMATION_CDC25_DN	153	58.5	0.000321239	0.018811
LINDGREN_BLADDER_CANCER_CLUSTER_1_DN	378	112.5	0.000989107	0.0406394
GRAESSMANN_APOPTOSIS_BY_DOXORUBICIN_UP	1142	301.333	5.07582e-05	0.00499651
MCBRYAN_PUBERTAL_BREAST_6_7WK_UP	197	74	0.00015847	0.011345
PEREZ_TP53_TARGETS	1174	355.5	1.46524e-05	0.00223331
PEREZ_TP63_TARGETS	355	136	5.29857e-06	0.000863301
PEREZ_TP53_AND_TP63_TARGETS	205	80.5	0.000871166	0.0377638
LIEN_BREAST_CARCINOMA_METAPLASTIC_VS_DUCTAL_DN	114	40	0.000479569	0.0249007
NUYTTEN_NIPP1_TARGETS_DN	848	236.5	0.000675699	0.0312977
LIAO_METASTASIS	539	157.5	0.00133481	0.0481448
RICKMAN_TUMOR_DIFFERENTIATED_WELL_VS_POORLY_DN	382	119.5	1.7528e-05	0.00250969
RICKMAN_METASTASIS_DN	261	98	2.11314e-06	0.000434113
RICKMAN_HEAD_AND_NECK_CANCER_E	89	27	0.000930421	0.0396058
AMIT_EGF_RESPONSE_480_HELA	164	67	8.49081e-05	0.00756964
AMIT_SERUM_RESPONSE_240_MCF10A	57	25	0.00111687	0.0432557
NIKOLSKY_BREAST_CANCER_7P22_AMPLICON	38	24	0.000537915	0.0269695
ONDER_CDH1_TARGETS_2_DN	464	167	4.14069e-10	2.4456e-07
CERVERA_SDHB_TARGETS_2	114	45.5	0.000955127	0.0402944
GRANDVAUX_IFN_RESPONSE_NOT_VIA_IRF3	14	9	0.000150532	0.0109425
MANALO_HYPOXIA_UP	207	80	0.00126352	0.0474533
SANSOM_APC_TARGETS_DN	366	127	1.02279e-08	3.4519e-06
HSIAO_LIVER_SPECIFIC_GENES	244	64	4.47786e-06	0.000759892
REN_ALVEOLAR_RHABDOMYOSARCOMA_DN	408	131.5	0.000630006	0.0296932
HENDRICKS_SMARCA4_TARGETS_UP	56	26	0.000321778	0.018811
BROWNE_HCMV_INFECTION_20HR_DN	101	41.5	0.000400552	0.022266
RUAN_RESPONSE_TO_TNF_DN	84	33.5	0.000110659	0.00917303
BLALOCK_ALZHEIMERS_DISEASE_UP	1691	468	4.3315e-05	0.00450016
RUAN_RESPONSE_TO_TNF_TROGLITAZONE_UP	17	9	0.00127076	0.0474533
SESTO_RESPONSE_TO_UV_C5	46	24	0.000584713	0.0287789
CREIGHTON_ENDOCRINE_THERAPY_RESISTANCE_3	720	241.5	4.8885e-12	5.77454e-09
CREIGHTON_ENDOCRINE_THERAPY_RESISTANCE_5	482	171	1.00042e-08	3.4519e-06
LEIN_OLIGODENDROCYTE_MARKERS	74	33	0.000313786	0.018811
GAVIN_FOXP3_TARGETS_CLUSTER_P3	160	61.5	7.87194e-05	0.00715287
FOSTER_TOLERANT_MACROPHAGE_DN	409	132.5	0.000189992	0.0132016
MASSARWEH_TAMOXIFEN_RESISTANCE_UP	578	183	5.58484e-05	0.00538538
ENGELMANN_CANCER_PROGENITORS_DN	70	29	0.000116801	0.00935395
ACEVEDO_LIVER_CANCER_DN	540	145	0.000971832	0.0405104
ACEVEDO_LIVER_TUMOR_VS_NORMAL_ADJACENT_TISSUE_DN	274	83	0.000278861	0.0178057
SMID_BREAST_CANCER_ERBB2_UP	147	48.5	0.000928287	0.0396058
SMID_BREAST_CANCER_BASAL_DN	701	213.5	4.44321e-06	0.000759892
BOCHKIS_FOXA2_TARGETS	425	115.5	0.000414414	0.0227687
BOQUEST_STEM_CELL_CULTURED_VS_FRESH_UP	425	128.5	0.000752641	0.0332358
CROMER_TUMORIGENESIS_DN	51	22.8333	5.82095e-05	0.00550079
LEE_LIVER_CANCER_SURVIVAL_UP	185	68.5	4.56373e-07	0.000119798
RUTELLA_RESPONSE_TO_CSF2RB_AND_IL4_UP	338	113	1.46392e-05	0.00223331
RUTELLA_RESPONSE_TO_CSF2RB_AND_IL4_DN	315	92.5	0.00103288	0.0408253
RUTELLA_RESPONSE_TO_HGF_UP	418	130.5	4.50307e-06	0.000759892
RUTELLA_RESPONSE_TO_HGF_VS_CSF2RB_AND_IL4_UP	408	128	1.97116e-06	0.000423352
ZHANG_TLX_TARGETS_36HR_UP	221	77.5	0.000605029	0.0291711
HAN_SATB1_TARGETS_UP	395	126.5	0.000267443	0.0177982
CHEN_METABOLIC_SYNDROM_NETWORK	1210	322.5	0.000123509	0.00956692
MILI_PSEUDOPODIA_HAPTOTAXIS_DN	668	199.5	0.0012858	0.0474641
POOLA_INVASIVE_BREAST_CANCER_DN	134	51	0.000682257	0.0312977
CHIANG_LIVER_CANCER_SUBCLASS_CTNNB1_DN	170	57.5	0.000542244	0.0269695
COULOUARN_TEMPORAL_TGFB1_SIGNATURE_DN	138	55	2.33333e-05	0.00297972
MEISSNER_NPC_HCP_WITH_H3K4ME2	491	164.5	0.000441842	0.0239966
MIKKELSEN_MCV6_LCP_WITH_H3K4ME3	162	49.5	0.00034287	0.0195188
HOSHIDA_LIVER_CANCER_SUBCLASS_S1	237	78.5	0.000617022	0.0294488
HOSHIDA_LIVER_CANCER_SUBCLASS_S3	266	77	9.73471e-05	0.00851787
CAIRO_LIVER_DEVELOPMENT_DN	222	63	0.000493476	0.0253443
MIKKELSEN_ES_LCP_WITH_H3K4ME3	142	43.5	0.000593647	0.0289173
LI_INDUCED_T_TO_NATURAL_KILLER_UP	307	92.5	0.000325797	0.018811
MARTENS_BOUND_BY_PML_RARA_FUSION	456	184.5	4.86854e-11	4.60077e-08
MARTENS_TRETINOIN_RESPONSE_UP	857	215.5	0.000529541	0.0269041
STAMBOLSKY_TARGETS_OF_MUTATED_TP53_DN	50	21	0.000448132	0.0240616
VERHAAK_GLIOBLASTOMA_MESENCHYMAL	216	73.5	0.000468312	0.0245864
CHICAS_RB1_TARGETS_CONFLUENT	567	181	0.000140208	0.0103513
DUTERTRE_ESTRADIOL_RESPONSE_24HR_DN	505	170	4.76609e-05	0.00479144
OHGUCHI_LIVER_HNF4A_TARGETS_DN	149	41	0.00103683	0.0408253
WIERENGA_STAT5A_TARGETS_DN	213	71	0.000326455	0.018811
BHAT_ESR1_TARGETS_NOT_VIA_AKT1_UP	211	89	1.52551e-06	0.00034324
BHAT_ESR1_TARGETS_NOT_VIA_AKT1_DN	88	53	3.90681e-09	1.89079e-06
BHAT_ESR1_TARGETS_VIA_AKT1_UP	281	126.5	1.98813e-10	1.56565e-07
BHAT_ESR1_TARGETS_VIA_AKT1_DN	82	39	0.000107795	0.00909523
JOHNSTONE_PARVB_TARGETS_3_UP	430	149.5	2.04473e-05	0.00272269
LEE_BMP2_TARGETS_UP	745	232.5	5.39735e-07	0.000134224
FEVR_CTNNB1_TARGETS_UP	682	230	1.88467e-12	2.96836e-09
TORCHIA_TARGETS_OF_EWSR1_FLI1_FUSION_UP	271	105	1.22436e-07	3.85673e-05
KOINUMA_TARGETS_OF_SMAD2_OR_SMAD3	824	260.5	3.7932e-06	0.000746787
SERVITJA_ISLET_HNF1A_TARGETS_DN	109	42.8333	0.000134682	0.0101071
SERVITJA_LIVER_HNF1A_TARGETS_DN	157	54	1.83334e-05	0.0025478
HUANG_GATA2_TARGETS_UP	149	50.5	0.00127547	0.0474533
DELACROIX_RAR_BOUND_ES	462	136.5	0.00133372	0.0481448
KRIEG_HYPOXIA_NOT_VIA_KDM3A	770	233.5	1.52506e-05	0.00225184
FORTSCHEGGER_PHF8_TARGETS_DN	784	212	0.000309096	0.018811
PHONG_TNF_RESPONSE_NOT_VIA_P38	337	115.5	0.00103609	0.0408253
BOSCO_EPITHELIAL_DIFFERENTIATION_MODULE	69	24	3.80959e-05	0.00428579
ACEVEDO_FGFR1_TARGETS_IN_PROSTATE_CANCER_MODEL_UP	289	99.5	2.10031e-07	5.83764e-05
LIM_MAMMARY_STEM_CELL_DN	428	132	2.94602e-05	0.00347999
LIM_MAMMARY_LUMINAL_MATURE_UP	116	50.5	2.90384e-05	0.00347999

## Sheet: ICA3>3SD_Beta_Median_PDX
PDX	Beta_Methylation Level
PDAC087T	0.794852
PDAC091T	0.878724
PDAC004T	0.743439
PDAC039T	0.793574
PDAC028T	0.675275
PDAC089T	0.810182
PDAC021T	0.567506
PDAC035T	0.819283
PDAC003T	0.766312
PDAC024T	0.692498
PDAC001T	0.417911
PDAC054T	0.678475
PDAC010T	0.744841
PDAC065T	0.621922
PDAC045T	0.560499
PDAC051T	0.572388
PDAC042T	0.624088
PDAC041T	0.367128
PDAC013T	0.636663
PDAC034T	0.610629
PDAC056T	0.422703
PDAC083T	0.331369
PDAC081T	0.501452
PDAC066T	0.578808
PDAC033T	0.527353
PDAC022T	0.524778
PDAC046T	0.572061
PDAC078T	0.720555
PDAC031T	0.348439
PDAC074T	0.631749
PDAC076T	0.392999
PDAC072T	0.312249
PDAC082T	0.499414
PDAC061T	0.392839
PDAC007T	0.273996
PDAC090T	0.249562
PDAC030T	0.322002
PDAC011T	0.378748
PDAC015T	0.358614
PDAC043T	0.254971
PDAC047T	0.540118
PDAC036T	0.314609
PDAC052T	0.58087
PDAC029T	0.435866
PDAC067T	0.26562
PDAC085T	0.414113
PDAC058T	0.249919
PDAC016T	0.39838
PDAC084T	0.529134
PDAC032T	0.522805
PDAC060T	0.300576
PDAC059T	0.403779
PDAC073T	0.469623
PDAC049T	0.365406
PDAC064T	0.296829
PDAC017T	0.325657
PDAC075T	0.317267
PDAC053T	0.353689
PDAC019T	0.288024
PDAC088T	0.324035
PDAC018T	0.211363
PDAC048T	0.449652
PDAC025T	0.494993
PDAC008T	0.285474
PDAC037T	0.473617
PDAC006T	0.227572
PDAC062T	0.477704
PDAC020T	0.489196
PDAC050T	0.359946
PDAC086T	0.292903
PDAC079T	0.310921
PDAC057T	0.249919
PDAC071T	0.265174
PDAC026T	0.44235
PDAC070T	0.259326

## Sheet: Methylation_GSEA_TCGA
Pathways	N	DE	P.DE	FDR
KEGG_GLYCINE_SERINE_AND_THREONINE_METABOLISM	31	17.5	0.0119798	0.102396
KEGG_O_GLYCAN_BIOSYNTHESIS	30	18.5	0.0383977	0.213238
KEGG_GLYCEROLIPID_METABOLISM	49	27	0.000149654	0.0216643
KEGG_RETINOL_METABOLISM	64	29.4	0.00443848	0.0521687
KEGG_DRUG_METABOLISM_CYTOCHROME_P450	72	30.9	0.0181909	0.133152
KEGG_PPAR_SIGNALING_PATHWAY	69	34.5	1.41881e-05	0.0199384
KEGG_MAPK_SIGNALING_PATHWAY	267	134	0.0217852	0.150051
KEGG_CALCIUM_SIGNALING_PATHWAY	178	100.5	0.000372062	0.00905446
KEGG_CYTOKINE_CYTOKINE_RECEPTOR_INTERACTION	267	12.6	6.22488e+06	6.68467e+08
KEGG_CHEMOKINE_SIGNALING_PATHWAY	190	94.5	0.0031064	0.0407715
KEGG_NEUROACTIVE_LIGAND_RECEPTOR_INTERACTION	272	153	42012.3	7.08957e+06
KEGG_AXON_GUIDANCE	129	86	2.31681e+09	0.00108385
KEGG_FOCAL_ADHESION	201	117	0.000133527	0.0041762
KEGG_ECM_RECEPTOR_INTERACTION	84	55.5	0.000129533	0.00410768
KEGG_CELL_ADHESION_MOLECULES_CAMS	134	73	0.00458027	0.0531739
KEGG_COMPLEMENT_AND_COAGULATION_CASCADES	69	34.75	0.00357099	0.0451148
KEGG_JAK_STAT_SIGNALING_PATHWAY	155	64	0.0328007	0.190487
KEGG_HEMATOPOIETIC_CELL_LINEAGE	88	44	0.00086932	0.016119
KEGG_FC_GAMMA_R_MEDIATED_PHAGOCYTOSIS	97	54	0.00742283	0.0744647
KEGG_LEUKOCYTE_TRANSENDOTHELIAL_MIGRATION	118	63.5	0.00313717	0.0408602
KEGG_REGULATION_OF_ACTIN_CYTOSKELETON	216	117	0.000755413	0.0149255
KEGG_MELANOGENESIS	102	55.5	0.0347891	0.198525
KEGG_MATURITY_ONSET_DIABETES_OF_THE_YOUNG	25	19.5	0.000798367	0.0155238
KEGG_ALDOSTERONE_REGULATED_SODIUM_REABSORPTION	42	25	0.0418132	0.225442
KEGG_PATHWAYS_IN_CANCER	328	176	0.000543013	0.0116624
KEGG_THYROID_CANCER	29	19	0.0464382	0.237552
KEGG_HYPERTROPHIC_CARDIOMYOPATHY_HCM	85	47	0.0122841	0.104219
KEGG_ARRHYTHMOGENIC_RIGHT_VENTRICULAR_CARDIOMYOPATHY_ARVC	76	47	0.00275912	0.0376787
KEGG_DILATED_CARDIOMYOPATHY	92	54	0.00263806	0.0368257
BIOCARTA_AMI_PATHWAY	20	13	0.0110487	0.098558
BIOCARTA_CBL_PATHWAY	13	10	0.0272152	0.17032
BIOCARTA_LAIR_PATHWAY	17	12	0.00314559	0.0408602
BIOCARTA_COMP_PATHWAY	19	11	0.0180181	0.132817
BIOCARTA_CYTOKINE_PATHWAY	22	11	0.0228683	0.155347
BIOCARTA_INFLAM_PATHWAY	29	16	0.0180844	0.132888
BIOCARTA_DC_PATHWAY	22	11	0.0161103	0.12352
BIOCARTA_ERYTH_PATHWAY	15	10	0.00997575	0.0922415
BIOCARTA_FIBRINOLYSIS_PATHWAY	12	8	0.0119524	0.102396
BIOCARTA_INTRINSIC_PATHWAY	23	13.25	0.0282653	0.175037
BIOCARTA_LECTIN_PATHWAY	12	8	0.0116697	0.100987
BIOCARTA_EGFR_SMRTE_PATHWAY	11	10	0.0112951	0.0991994
BIOCARTA_NUCLEARRS_PATHWAY	15	10	0.0243051	0.160297
BIOCARTA_PLATELETAPP_PATHWAY	14	9	0.0303901	0.182456
BIOCARTA_STEM_PATHWAY	15	10	0.00335439	0.0431866
BIOCARTA_VITCB_PATHWAY	11	9	0.0092934	0.0886449
ST_WNT_CA2_CYCLIC_GMP_PATHWAY	20	14	0.0277359	0.172437
ST_B_CELL_ANTIGEN_RECEPTOR	40	24.5	0.0362235	0.205223
PID_ENDOTHELIN_PATHWAY	63	38	0.0137227	0.112765
PID_ERBB4_PATHWAY	38	24	0.0257917	0.165578
PID_LYSOPHOSPHOLIPID_PATHWAY	66	40	0.00931755	0.0886449
PID_INTEGRIN1_PATHWAY	66	47	8.45656e+08	0.000475682
PID_WNT_NONCANONICAL_PATHWAY	32	20.5	0.0314056	0.184826
PID_PTP1B_PATHWAY	52	31.5	0.0197845	0.141639
PID_INTEGRIN3_PATHWAY	43	31	3.85004e+09	0.00170013
PID_S1P_S1P3_PATHWAY	29	18.5	0.0443615	0.231951
PID_S1P_S1P4_PATHWAY	14	10	0.0167109	0.126943
PID_RHOA_REG_PATHWAY	46	33	0.000866494	0.016119
PID_NECTIN_PATHWAY	30	21.5	0.00292657	0.0392842
PID_CDC42_REG_PATHWAY	30	21.5	0.00622158	0.0662094
PID_ARF6_PATHWAY	35	25	0.00101581	0.0181168
PID_ANGIOPOIETIN_RECEPTOR_PATHWAY	50	32.5	0.00333213	0.0430173
PID_SHP2_PATHWAY	58	34.5	0.0231027	0.155943
PID_S1P_S1P1_PATHWAY	21	15	0.00731182	0.0738213
PID_NETRIN_PATHWAY	32	26.5	0.000325589	0.00831573
PID_INTEGRIN_A9B1_PATHWAY	25	17	0.00634652	0.0667869
PID_AVB3_INTEGRIN_PATHWAY	75	44.5	0.00810604	0.0806338
PID_SYNDECAN_4_PATHWAY	32	22	0.00314775	0.0408602
PID_INTEGRIN2_PATHWAY	29	17	0.0177046	0.131531
PID_UPA_UPAR_PATHWAY	42	27.5	0.000846784	0.0159755
PID_TRKR_PATHWAY	62	36.5	0.0353845	0.201436
PID_RHODOPSIN_PATHWAY	24	14	0.0215859	0.14955
PID_PDGFRA_PATHWAY	22	14	0.0487928	0.245261
PID_INTEGRIN5_PATHWAY	17	12	0.00934807	0.088694
PID_BETA_CATENIN_NUC_PATHWAY	80	47	0.0107128	0.0969696
PID_A6B1_A6B4_INTEGRIN_PATHWAY	46	29	0.0161295	0.12352
PID_RAC1_REG_PATHWAY	38	25.5	0.040491	0.220998
PID_TOLL_ENDOGENOUS_PATHWAY	25	13	0.033224	0.191677
PID_FGF_PATHWAY	55	37.5	0.00132191	0.022452
PID_FAK_PATHWAY	59	36.5	0.0259095	0.165679
REACTOME_SIGNALING_BY_RHO_GTPASES	113	67.5	0.000869912	0.016119
REACTOME_DEVELOPMENTAL_BIOLOGY	396	205.5	0.00143139	0.0234234
REACTOME_CELL_CELL_COMMUNICATION	120	67	0.00374885	0.0462593
REACTOME_NEGATIVE_REGULATION_OF_FGFR_SIGNALING	37	22	0.0231918	0.156263
REACTOME_O_LINKED_GLYCOSYLATION_OF_MUCINS	59	35	0.00198838	0.0297314
REACTOME_TERMINATION_OF_O_GLYCAN_BIOSYNTHESIS	24	15	0.0148836	0.118392
REACTOME_NUCLEAR_SIGNALING_BY_ERBB4	38	21.5	0.0382972	0.213238
REACTOME_ANTIGEN_ACTIVATES_B_CELL_RECEPTOR_LEADING_TO_GENERATION_OF_SECOND_MESSENGERS	29	20	0.00540813	0.0599845
REACTOME_EXTRACELLULAR_MATRIX_ORGANIZATION	87	51	0.0024161	0.0342897
REACTOME_CELL_SURFACE_INTERACTIONS_AT_THE_VASCULAR_WALL	91	48	0.00299464	0.0398447
REACTOME_COLLAGEN_FORMATION	58	37	0.00664639	0.0687182
REACTOME_ACTIVATED_POINT_MUTANTS_OF_FGFR2	16	11	0.0260499	0.166332
REACTOME_GASTRIN_CREB_SIGNALLING_PATHWAY_VIA_PKC_AND_MAPK	205	96.5	0.005187	0.0580772
REACTOME_SIGNALING_BY_ACTIVATED_POINT_MUTANTS_OF_FGFR1	11	8	0.0331105	0.191586
REACTOME_SIGNALING_BY_FGFR3_MUTANTS	11	8	0.0431036	0.229584
REACTOME_PLATELET_ADHESION_TO_EXPOSED_COLLAGEN	12	10	0.00646526	0.0673097
REACTOME_RESPONSE_TO_ELEVATED_PLATELET_CYTOSOLIC_CA2_	89	42.25	0.0117875	0.10151
REACTOME_BIOLOGICAL_OXIDATIONS	139	6.14	0.00455949	0.053063
REACTOME_TRANSMISSION_ACROSS_CHEMICAL_SYNAPSES	186	100.5	0.00968847	0.0904063
REACTOME_INTEGRIN_CELL_SURFACE_INTERACTIONS	79	49.5	0.000606268	0.0126063
REACTOME_CYTOCHROME_P450_ARRANGED_BY_SUBSTRATE_TYPE	51	24	0.0416628	0.225442
REACTOME_HDL_MEDIATED_LIPID_TRANSPORT	15	10	0.0285559	0.176606
REACTOME_NEURONAL_SYSTEM	279	147.5	0.00490689	0.0560363
REACTOME_REGULATION_OF_BETA_CELL_DEVELOPMENT	30	22.5	0.00145002	0.0234634
REACTOME_PHASE1_FUNCTIONALIZATION_OF_COMPOUNDS	70	38	0.000265596	0.0071304
REACTOME_AMINO_ACID_TRANSPORT_ACROSS_THE_PLASMA_MEMBRANE	31	22	0.00193028	0.0291392
REACTOME_REGULATION_OF_GENE_EXPRESSION_IN_BETA_CELLS	20	15.5	0.00398561	0.0482872
REACTOME_COMMON_PATHWAY	14	8	0.0458875	0.235738
REACTOME_SIGNALING_BY_GPCR	920	336.5	0.0130732	0.109136
REACTOME_PEPTIDE_LIGAND_BINDING_RECEPTORS	188	83.5	0.000188126	0.00542008
REACTOME_CLASS_A1_RHODOPSIN_LIKE_RECEPTORS	305	133	2.21179e+08	0.00105563
REACTOME_INTEGRATION_OF_ENERGY_METABOLISM	120	63.5	0.00180222	0.0108914
REACTOME_OPIOID_SIGNALLING	78	43	0.0242144	0.160018
REACTOME_ADENYLATE_CYCLASE_ACTIVATING_PATHWAY	10	9	0.0149326	0.118582
REACTOME_ADENYLATE_CYCLASE_INHIBITORY_PATHWAY	13	11	0.012339	0.104483
REACTOME_CHEMOKINE_RECEPTORS_BIND_CHEMOKINES	57	24	0.0134685	0.111451
REACTOME_PLC_BETA_MEDIATED_EVENTS	43	26	0.0208422	0.14568
REACTOME_REGULATION_OF_INSULIN_LIKE_GROWTH_FACTOR_IGF_ACTIVITY_BY_INSULIN_LIKE_GROWTH_FACTOR_BINDING_PROTEINS_IGFBPS	16	13	0.000783579	0.0152992
REACTOME_TRANSMEMBRANE_TRANSPORT_OF_SMALL_MOLECULES	413	206.5	1.1717e+09	0.000622052
REACTOME_NUCLEAR_RECEPTOR_TRANSCRIPTION_PATHWAY	49	30	0.0154184	0.120218
REACTOME_SIGNALING_BY_PDGF	122	67.5	0.0181116	0.132888
REACTOME_SEROTONIN_RECEPTORS	12	8	0.0453851	0.234622
REACTOME_AXON_GUIDANCE	251	144	0.000126882	0.00405079
REACTOME_G_ALPHA_Q_SIGNALLING_EVENTS	184	87.5	0.00291794	0.03928
REACTOME_NCAM1_INTERACTIONS	39	29	0.00134151	0.022452
REACTOME_REGULATION_OF_INSULIN_SECRETION	93	48.5	0.020663	0.144856
REACTOME_NCAM_SIGNALING_FOR_NEURITE_OUT_GROWTH	64	38	0.0495344	0.246888
REACTOME_EICOSANOID_LIGAND_BINDING_RECEPTORS	16	10.5	0.00996425	0.0922415
REACTOME_PROSTANOID_LIGAND_RECEPTORS	10	7	0.0234656	0.15727
REACTOME_SLC_MEDIATED_TRANSMEMBRANE_TRANSPORT	241	123	0.00025519	0.00692972
REACTOME_GPCR_DOWNSTREAM_SIGNALING	805	287.5	0.0127846	0.107296
REACTOME_G_ALPHA_I_SIGNALLING_EVENTS	195	95.5	9.81505e+09	0.00359505
REACTOME_CD28_DEPENDENT_VAV1_PATHWAY	11	8	0.0464546	0.237552
REACTOME_SEMAPHORIN_INTERACTIONS	68	40	0.00932413	0.0886449
REACTOME_SEMA3A_PLEXIN_REPULSION_SIGNALING_BY_INHIBITING_INTEGRIN_ADHESION	13	11	0.00846212	0.0827816
REACTOME_TRANSPORT_OF_GLUCOSE_AND_OTHER_SUGARS_BILE_SALTS_AND_ORGANIC_ACIDS_METAL_IONS_AND_AMINE_COMPOUNDS	89	54.5	4.8041e+09	0.00201205
REACTOME_G_ALPHA_S_SIGNALLING_EVENTS	121	63	0.00248269	0.0351219
REACTOME_CELL_CELL_JUNCTION_ORGANIZATION	56	30.5	0.0473244	0.239922
REACTOME_G_ALPHA_Z_SIGNALLING_EVENTS	44	26	0.043805	0.231003
REACTOME_FACILITATIVE_NA_INDEPENDENT_GLUCOSE_TRANSPORTERS	12	9	0.0126682	0.106617
REACTOME_SIGNALING_BY_ROBO_RECEPTOR	30	20.5	0.0230212	0.155943
REACTOME_TRANSPORT_OF_INORGANIC_CATIONS_ANIONS_AND_AMINO_ACIDS_OLIGOPEPTIDES	94	54	0.00219849	0.0318647
REACTOME_AMINO_ACID_AND_OLIGOPEPTIDE_SLC_TRANSPORTERS	49	29	0.0171235	0.12876
REACTOME_NA_CL_DEPENDENT_NEUROTRANSMITTER_TRANSPORTERS	17	13	0.0171733	0.12876
REACTOME_FORMATION_OF_FIBRIN_CLOT_CLOTTING_CASCADE	32	16.25	0.0379861	0.213238
REACTOME_CELL_JUNCTION_ORGANIZATION	78	43	0.011441	0.0993728
REACTOME_AMINE_COMPOUND_SLC_TRANSPORTERS	27	19	0.00710037	0.0723044
REACTOME_FRS2_MEDIATED_CASCADE	36	21	0.0490272	0.245916
REACTOME_PHOSPHOLIPASE_C_MEDIATED_CASCADE	54	35	0.00302565	0.0398447
REACTOME_GPCR_LIGAND_BINDING	408	183	1.79166e+08	0.000888805
REACTOME_SHC_MEDIATED_CASCADE	28	18	0.0246647	0.161414
REACTOME_THROMBIN_SIGNALLING_THROUGH_PROTEINASE_ACTIVATED_RECEPTORS_PARS	32	19	0.0228829	0.155347
REACTOME_SIGNALING_BY_ILS	107	54	0.0177896	0.131749
REACTOME_NETRIN1_SIGNALING	41	30.5	0.00134475	0.022452
REACTOME_HIGHLY_CALCIUM_PERMEABLE_POSTSYNAPTIC_NICOTINIC_ACETYLCHOLINE_RECEPTORS	13	8	0.0452859	0.234366
REACTOME_DCC_MEDIATED_ATTRACTIVE_SIGNALING	13	11.5	0.0213382	0.148487
REACTOME_CGMP_EFFECTS	19	16	0.00094757	0.0171543
REACTOME_NEPHRIN_INTERACTIONS	20	14	0.0291817	0.178606
REACTOME_NITRIC_OXIDE_STIMULATES_GUANYLATE_CYCLASE	25	18.5	0.00888404	0.0860187
REACTOME_AQUAPORIN_MEDIATED_TRANSPORT	51	27.5	0.0286102	0.17671
REACTOME_GABA_RECEPTOR_ACTIVATION	52	31	0.026662	0.168645
REACTOME_ETHANOL_OXIDATION	10	8	0.000608306	0.0126063
REACTOME_LIPID_DIGESTION_MOBILIZATION_AND_TRANSPORT	46	25	0.000181684	0.0300709
REACTOME_HEMOSTASIS	466	228.75	4.20786e+08	0.00180747
REACTOME_LIPOPROTEIN_METABOLISM	28	18	0.011103	0.098558
REACTOME_COMPLEMENT_CASCADE	32	15	0.0183212	0.133592
REACTOME_THE_NLRP3_INFLAMMASOME	12	9	0.0104006	0.0948699
REACTOME_INFLAMMASOMES	17	12	0.00691751	0.0707473
REACTOME_PLATELET_ACTIVATION_SIGNALING_AND_AGGREGATION	208	106.25	0.00084321	0.0159755
REACTOME_FGFR_LIGAND_BINDING_AND_ACTIVATION	22	16	0.00638226	0.0668652
REACTOME_FGFR2C_LIGAND_BINDING_AND_ACTIVATION	12	9	0.0238169	0.158724
REACTOME_FGFR4_LIGAND_BINDING_AND_ACTIVATION	12	9	0.0280802	0.174119
REACTOME_FGFR1_LIGAND_BINDING_AND_ACTIVATION	14	10	0.0220586	0.151053
WEST_ADRENOCORTICAL_TUMOR_MARKERS_DN	20	14	0.0141209	0.114064
WINTER_HYPOXIA_DN	52	32.5	0.00163722	0.0255402
PARENT_MTOR_SIGNALING_DN	46	26.5	0.0101257	0.0930192
PICCALUGA_ANGIOIMMUNOBLASTIC_LYMPHOMA_UP	205	126.5	338383	4.54796e+07
LU_TUMOR_VASCULATURE_UP	29	17	0.0317428	0.185625
KORKOLA_TERATOMA_UP	16	10	0.020311	0.143238
LIU_PROSTATE_CANCER_DN	481	282	496.056	16741.9
BERTUCCI_MEDULLARY_VS_DUCTAL_BREAST_CANCER_DN	169	106.5	1.20937e+08	9.36768e+09
SCHUETZ_BREAST_CANCER_DUCTAL_INVASIVE_UP	351	208	1962.16	515067
SCHUETZ_BREAST_CANCER_DUCTAL_INVASIVE_DN	84	45.5	0.0269611	0.169403
DAVICIONI_PAX_FOXO1_SIGNATURE_IN_ARMS_UP	59	41.5	9.99481e+09	0.00362216
FOURNIER_ACINAR_DEVELOPMENT_EARLY_UP	21	13	0.0442677	0.231951
KIM_RESPONSE_TO_TSA_AND_DECITABINE_UP	129	58.5	0.0252313	0.163622
SENGUPTA_NASOPHARYNGEAL_CARCINOMA_DN	349	15.8	0.000303155	0.00797658
WATANABE_COLON_CANCER_MSI_VS_MSS_DN	81	39.5	0.0224928	0.15336
SOTIRIOU_BREAST_CANCER_GRADE_1_VS_3_DN	52	28	0.0497203	0.247033
CHEMNITZ_RESPONSE_TO_PROSTAGLANDIN_E2_DN	391	17.7	0.0198835	0.141874
IGARASHI_ATF4_TARGETS_DN	90	49	0.0095111	0.0893438
ZHONG_RESPONSE_TO_AZACITIDINE_AND_TSA_UP	183	87.5	0.0255645	0.164792
DAVICIONI_MOLECULAR_ARMS_VS_ERMS_UP	332	161.5	0.0352506	0.200916
DAVICIONI_MOLECULAR_ARMS_VS_ERMS_DN	182	103.5	0.00160092	0.0252946
DAVICIONI_TARGETS_OF_PAX_FOXO1_FUSIONS_UP	255	152.5	1.2884e+08	9.73358e+09
DAVICIONI_RHABDOMYOSARCOMA_PAX_FOXO1_FUSION_UP	64	38	0.00713841	0.0725355
SENGUPTA_NASOPHARYNGEAL_CARCINOMA_WITH_LMP1_DN	175	90	7.27962e+08	0.000419466
TURASHVILI_BREAST_DUCTAL_CARCINOMA_VS_DUCTAL_NORMAL_DN	198	102	0.000120555	0.00401144
TURASHVILI_BREAST_DUCTAL_CARCINOMA_VS_LOBULAR_NORMAL_DN	69	43.5	5.14309e+08	0.00213167
TURASHVILI_BREAST_LOBULAR_CARCINOMA_VS_DUCTAL_NORMAL_UP	69	41	0.00392844	0.047717
TURASHVILI_BREAST_LOBULAR_CARCINOMA_VS_DUCTAL_NORMAL_DN	91	44	0.0372302	0.210128
TURASHVILI_BREAST_LOBULAR_CARCINOMA_VS_LOBULAR_NORMAL_DN	74	46.5	0.000516176	0.0112393
WILCOX_RESPONSE_TO_PROGESTERONE_DN	66	43	0.000331404	0.00833333
FULCHER_INFLAMMATORY_RESPONSE_LECTIN_VS_LPS_UP	579	262	0.000660057	0.0135012
ZHOU_INFLAMMATORY_RESPONSE_LIVE_UP	485	21.9	0.00173624	0.0268095
SAMOLS_TARGETS_OF_KHSV_MIRNAS_DN	62	39	0.00067809	0.013751
HOOI_ST7_TARGETS_UP	94	47.5	0.0297531	0.180224
HOOI_ST7_TARGETS_DN	123	62	0.0058034	0.0630369
THUM_SYSTOLIC_HEART_FAILURE_UP	423	179	0.0406622	0.22144
DIAZ_CHRONIC_MEYLOGENOUS_LEUKEMIA_DN	116	63.8	0.000512718	0.0112157
CHARAFE_BREAST_CANCER_LUMINAL_VS_BASAL_UP	380	189	0.00239611	0.0342042
CHARAFE_BREAST_CANCER_LUMINAL_VS_BASAL_DN	455	249.5	449472	5.58883e+07
CHARAFE_BREAST_CANCER_LUMINAL_VS_MESENCHYMAL_UP	450	208	0.0117455	0.101458
CHARAFE_BREAST_CANCER_LUMINAL_VS_MESENCHYMAL_DN	460	252.5	1.87778e+08	0.000134432
CHARAFE_BREAST_CANCER_BASAL_VS_MESENCHYMAL_UP	121	57	0.0276622	0.172205
CHARAFE_BREAST_CANCER_BASAL_VS_MESENCHYMAL_DN	50	38	7.68951e+09	0.00293008
DOANE_BREAST_CANCER_CLASSES_UP	72	41.5	0.00142125	0.0233986
DOANE_RESPONSE_TO_ANDROGEN_UP	184	95.5	0.0015859	0.0251455
DOANE_BREAST_CANCER_ESR1_UP	112	66.5	0.000149852	0.00456806
DOANE_BREAST_CANCER_ESR1_DN	48	27.5	0.0220295	0.151053
BORCZUK_MALIGNANT_MESOTHELIOMA_DN	104	48.5	0.0474999	0.240554
NEWMAN_ERCC6_TARGETS_DN	39	22	0.0476199	0.240646
HORIUCHI_WTAP_TARGETS_UP	306	14.5	0.0014094	0.0232846
BASAKI_YBX1_TARGETS_DN	384	173.5	0.0124427	0.105173
RODRIGUES_DCC_TARGETS_DN	121	62	0.0390265	0.215442
RODRIGUES_NTN1_TARGETS_DN	158	79	0.0316316	0.185281
VECCHI_GASTRIC_CANCER_ADVANCED_VS_EARLY_UP	175	119	6221.05	1.46972e+06
VECCHI_GASTRIC_CANCER_ADVANCED_VS_EARLY_DN	138	67.5	0.00035211	0.00871056
VECCHI_GASTRIC_CANCER_EARLY_DN	367	196	10010.7	2.07549e+06
SMIRNOV_CIRCULATING_ENDOTHELIOCYTES_IN_CANCER_UP	158	83	0.0030117	0.0398447
JAEGER_METASTASIS_DN	258	131.5	0.000101191	0.00362216
OSWALD_HEMATOPOIETIC_STEM_CELL_IN_COLLAGEN_GEL_UP	233	106	0.0430427	0.229545
GARGALOVIC_RESPONSE_TO_OXIDIZED_PHOSPHOLIPIDS_YELLOW_UP	32	19	0.0389208	0.215341
GARGALOVIC_RESPONSE_TO_OXIDIZED_PHOSPHOLIPIDS_GREY_DN	74	37.5	0.0426145	0.228551
TAKEDA_TARGETS_OF_NUP98_HOXA9_FUSION_3D_DN	31	16	0.0293218	0.179231
TAKEDA_TARGETS_OF_NUP98_HOXA9_FUSION_8D_UP	157	77.5	0.00642318	0.0671449
TAKEDA_TARGETS_OF_NUP98_HOXA9_FUSION_8D_DN	205	108.5	788876	6.42662e+09
TAKEDA_TARGETS_OF_NUP98_HOXA9_FUSION_10D_UP	194	101	8.83861e+09	0.00328838
TAKEDA_TARGETS_OF_NUP98_HOXA9_FUSION_10D_DN	142	81	1.66253e+07	1.59339e+09
TAKEDA_TARGETS_OF_NUP98_HOXA9_FUSION_16D_UP	175	90.5	0.000411144	0.00966494
TAKEDA_TARGETS_OF_NUP98_HOXA9_FUSION_16D_DN	143	70.5	0.00143763	0.0234234
BILBAN_B_CLL_LPL_UP	63	36	0.0183613	0.133678
MULLIGHAN_MLL_SIGNATURE_2_DN	281	130	0.0382525	0.213238
TONKS_TARGETS_OF_RUNX1_RUNX1T1_FUSION_HSC_DN	187	99.1	0.000734822	0.0146499
TONKS_TARGETS_OF_RUNX1_RUNX1T1_FUSION_MONOCYTE_UP	204	95.5	0.0241403	0.160018
TONKS_TARGETS_OF_RUNX1_RUNX1T1_FUSION_ERYTHROCYTE_UP	157	81	0.00229786	0.0331018
PAPASPYRIDONOS_UNSTABLE_ATEROSCLEROTIC_PLAQUE_DN	43	25	0.0373117	0.210128
ODONNELL_TFRC_TARGETS_UP	456	188	0.04633	0.237429
ODONNELL_TARGETS_OF_MYC_AND_TFRC_UP	83	45	0.00616848	0.0657925
SENESE_HDAC1_TARGETS_UP	457	195	0.0432719	0.229584
SENESE_HDAC1_TARGETS_DN	260	134.5	0.000840048	0.0159755
SENESE_HDAC1_AND_HDAC2_TARGETS_UP	238	121.5	0.000827111	0.0158866
SENESE_HDAC1_AND_HDAC2_TARGETS_DN	232	124.75	6.7247e+09	0.00262597
SENESE_HDAC2_TARGETS_DN	133	71	0.000503604	0.0111715
SENESE_HDAC3_TARGETS_UP	501	237.5	0.000711577	0.0143072
SENESE_HDAC3_TARGETS_DN	536	243	0.0083703	0.0825415
LEE_NEURAL_CREST_STEM_CELL_UP	146	85.5	0.000141348	0.00436515
HUMMEL_BURKITTS_LYMPHOMA_DN	15	11	0.0205904	0.14473
ZHOU_INFLAMMATORY_RESPONSE_FIMA_UP	544	243.5	0.000410009	0.00966494
ZHOU_INFLAMMATORY_RESPONSE_LPS_UP	431	178.5	0.0171525	0.12876
KINSEY_TARGETS_OF_EWSR1_FLII_FUSION_DN	329	170	0.000418781	0.00979574
SABATES_COLORECTAL_ADENOMA_UP	141	74.4	7.97633e+09	0.00299112
SABATES_COLORECTAL_ADENOMA_DN	291	166.5	9.258	43744.1
KIM_WT1_TARGETS_UP	214	115	0.00513183	0.0578046
KIM_WT1_TARGETS_12HR_UP	162	81	0.0451334	0.234089
ELVIDGE_HYPOXIA_UP	171	88.5	0.0458325	0.235738
ELVIDGE_HYPOXIA_BY_DMOG_UP	130	69	0.0301678	0.181815
JAATINEN_HEMATOPOIETIC_STEM_CELL_UP	316	147	0.0450961	0.234089
JAATINEN_HEMATOPOIETIC_STEM_CELL_DN	226	104.5	0.00213467	0.0312148
MOROSETTI_FACIOSCAPULOHUMERAL_MUSCULAR_DISTROPHY_UP	20	14	0.0101583	0.0930192
MOROSETTI_FACIOSCAPULOHUMERAL_MUSCULAR_DISTROPHY_DN	12	8	0.0380635	0.213238
GRAHAM_CML_QUIESCENT_VS_CML_DIVIDING_UP	23	14	0.00357081	0.0451148
GRAHAM_CML_QUIESCENT_VS_NORMAL_QUIESCENT_DN	47	26.5	0.0443776	0.231951
GRAHAM_CML_DIVIDING_VS_NORMAL_QUIESCENT_DN	95	46	0.0268797	0.169124
GRAHAM_NORMAL_QUIESCENT_VS_NORMAL_DIVIDING_UP	66	33.5	0.0205125	0.144444
WAMUNYOKOLI_OVARIAN_CANCER_LMP_UP	265	123.5	0.020057	0.14231
WAMUNYOKOLI_OVARIAN_CANCER_GRADES_1_2_UP	137	69	0.0159333	0.122993
WATANABE_ULCERATIVE_COLITIS_WITH_CANCER_DN	14	9.5	0.0246997	0.161419
DODD_NASOPHARYNGEAL_CARCINOMA_UP	1821	81.7	295.243	116252
RODRIGUES_THYROID_CARCINOMA_POORLY_DIFFERENTIATED_DN	805	361.5	0.0217775	0.150051
RODRIGUES_THYROID_CARCINOMA_ANAPLASTIC_DN	537	249.5	0.00477134	0.0547906
RODRIGUES_THYROID_CARCINOMA_DN	77	44.5	0.0340445	0.195456
GOZGIT_ESR1_TARGETS_UP	149	92	1.07216e+08	8.44329e+09
GOZGIT_ESR1_TARGETS_DN	781	391.5	346511	4.54796e+07
LIU_CDX2_TARGETS_UP	36	24	0.000914265	0.0167712
COLDREN_GEFITINIB_RESISTANCE_DN	230	106.5	0.0201191	0.14231
PASTURAL_RIZ1_TARGETS_DN	5	5	0.0265676	0.168377
ENK_UV_RESPONSE_EPIDERMIS_DN	508	246.5	0.000945025	0.0171543
LANDIS_BREAST_CANCER_PROGRESSION_UP	44	23	0.0459002	0.235738
LANDIS_BREAST_CANCER_PROGRESSION_DN	70	37	0.0244501	0.160561
DELYS_THYROID_CANCER_UP	443	24.9	8168.82	1.83798e+06
DELYS_THYROID_CANCER_DN	232	132.5	3.50969e+08	0.000230323
CHIARADONNA_NEOPLASTIC_TRANSFORMATION_KRAS_DN	142	83	0.000489131	0.0109533
CHEBOTAEV_GR_TARGETS_UP	77	50	0.00020764	0.00583987
CHEBOTAEV_GR_TARGETS_DN	120	73	0.000110052	0.00379558
BERENJENO_ROCK_SIGNALING_NOT_VIA_RHOA_UP	29	17	0.0154641	0.120376
BERENJENO_ROCK_SIGNALING_NOT_VIA_RHOA_DN	48	31	0.00440614	0.0519178
BERENJENO_TRANSFORMED_BY_RHOA_REVERSIBLY_DN	29	19	0.0171763	0.12876
GRAESSMANN_APOPTOSIS_BY_SERUM_DEPRIVATION_DN	234	114	0.0108833	0.0980222
VANHARANTA_UTERINE_FIBROID_UP	45	27.5	0.0202128	0.142758
VANHARANTA_UTERINE_FIBROID_DN	67	38	0.0297894	0.180224
CONCANNON_APOPTOSIS_BY_EPOXOMICIN_UP	239	121	0.00336765	0.0432396
ODONNELL_METASTASIS_UP	82	47	0.00610992	0.0656117
GRAESSMANN_RESPONSE_TO_MC_AND_SERUM_DEPRIVATION_UP	211	98.5	0.0134294	0.111323
GRAESSMANN_RESPONSE_TO_MC_AND_SERUM_DEPRIVATION_DN	84	40	0.0496815	0.247033
GAUSSMANN_MLL_AF4_FUSION_TARGETS_D_DN	9	7	0.0451203	0.234089
GAUSSMANN_MLL_AF4_FUSION_TARGETS_E_UP	97	49.5	0.0196384	0.14102
GAUSSMANN_MLL_AF4_FUSION_TARGETS_F_UP	185	90	0.0471982	0.239797
OUELLET_OVARIAN_CANCER_INVASIVE_VS_LMP_DN	11	8	0.049311	0.246627
LANDIS_ERBB2_BREAST_TUMORS_324_DN	149	72	0.017667	0.131472
BARRIER_CANCER_RELAPSE_NORMAL_SAMPLE_UP	32	17	0.0359799	0.204088
WANG_BARRETTS_ESOPHAGUS_AND_ESOPHAGUS_CANCER_UP	26	17	0.00556447	0.0611444
WANG_ESOPHAGUS_CANCER_VS_NORMAL_UP	121	62.5	0.00477751	0.0547906
WANG_ESOPHAGUS_CANCER_VS_NORMAL_DN	101	52	0.0126812	0.106617
MCBRYAN_PUBERTAL_BREAST_3_4WK_UP	214	122	2.42941e+08	0.000163985
MCBRYAN_PUBERTAL_BREAST_4_5WK_UP	271	145	2.81593e+09	0.00129177
MCBRYAN_PUBERTAL_BREAST_5_6WK_UP	116	54	0.0493254	0.246627
MCBRYAN_PUBERTAL_BREAST_6_7WK_UP	197	97.5	0.0461495	0.23676
DUNNE_TARGETS_OF_AML1_MTG8_FUSION_UP	52	29	0.00423703	0.0504282
HAMAI_APOPTOSIS_VIA_TRAIL_DN	186	86.5	0.0263354	0.167702
OUELLET_CULTURED_OVARIAN_CANCER_INVASIVE_VS_LMP_DN	35	20.5	0.041844	0.225442
MCBRYAN_PUBERTAL_TGFB1_TARGETS_UP	169	98	0.000280217	0.00748037
MCBRYAN_PUBERTAL_TGFB1_TARGETS_DN	62	33	0.0255423	0.164792
HUMMERICH_MALIGNANT_SKIN_TUMOR_UP	16	11	0.0100333	0.0924124
ZIRN_TRETINOIN_RESPONSE_WT1_UP	23	16	0.0270862	0.169738
MAHADEVAN_IMATINIB_RESISTANCE_UP	23	13	0.0214144	0.148798
SAENZ_DETOX_PATHWAY_AND_CARCINOGENESIS_DN	13	9	0.00725729	0.0734782
BEGUM_TARGETS_OF_PAX3_FOXO1_FUSION_UP	60	40	0.00132882	0.022452
BEGUM_TARGETS_OF_PAX3_FOXO1_FUSION_DN	45	30	0.00843285	0.0826664
OLSSON_E2F3_TARGETS_UP	28	17	0.0339755	0.195297
WONG_ENDMETRIUM_CANCER_DN	82	44	0.0449602	0.233962
RIZ_ERYTHROID_DIFFERENTIATION_6HR	40	25.5	0.0391874	0.216056
EBAUER_TARGETS_OF_PAX3_FOXO1_FUSION_UP	207	106	0.00207336	0.030719
PEREZ_TP53_TARGETS	1174	58.5	748027	8.83607e+07
PEREZ_TP63_TARGETS	355	206.5	1.36882e+07	1.34743e+09
PEREZ_TP53_AND_TP63_TARGETS	205	124.5	2.05112e+09	0.000999129
MAHADEVAN_GIST_MORPHOLOGICAL_SWITCH	15	13	0.00208364	0.0307663
DEBOSSCHER_NFKB_TARGETS_REPRESSED_BY_GLUCOCORTICOIDS	24	14	0.00365561	0.0456951
RASHI_RESPONSE_TO_IONIZING_RADIATION_2	127	65.5	0.0161006	0.12352
RASHI_NFKB1_TARGETS	19	12	0.0322339	0.188085
SUZUKI_AMPLIFIED_IN_ORAL_CANCER	16	11	0.0393772	0.216131
LINDGREN_BLADDER_CANCER_CLUSTER_2B	392	222.5	18658.9	3.52654e+06
LINDGREN_BLADDER_CANCER_HIGH_RECURRENCE	49	32	0.000758119	0.0149255
EBAUER_TARGETS_OF_PAX3_FOXO1_FUSION_DN	48	28.5	0.0475613	0.240607
EBAUER_MYOGENIC_TARGETS_OF_PAX3_FOXO1_FUSION	50	29.5	0.0138238	0.113399
FARMER_BREAST_CANCER_APOCRINE_VS_LUMINAL	326	156.5	0.00816195	0.0810194
FARMER_BREAST_CANCER_APOCRINE_VS_BASAL	330	169	5.73308e+09	0.00231766
FARMER_BREAST_CANCER_BASAL_VS_LULMINAL	330	159.5	0.00360171	0.0452608
MATTIOLI_MULTIPLE_MYELOMA_WITH_14Q32_TRANSLOCATIONS	36	23	0.012648	0.106617
FARMER_BREAST_CANCER_CLUSTER_5	19	16	0.000468715	0.0106475
LI_CISPLATIN_RESISTANCE_UP	28	17.5	0.0440181	0.231457
XU_HGF_SIGNALING_NOT_VIA_AKT1_48HR_UP	35	22	0.0151213	0.118684
NAISHIRO_CTNNB1_TARGETS_WITH_LEF1_MOTIF	8	7	0.0331677	0.191586
KORKOLA_YOLK_SAC_TUMOR	62	32.5	0.0262543	0.167411
SEITZ_NEOPLASTIC_TRANSFORMATION_BY_8P_DELETION_DN	30	18	0.0406794	0.22144
KANG_GIST_WITH_PDGFRA_UP	50	28	0.0242114	0.160018
MEINHOLD_OVARIAN_CANCER_LOW_GRADE_UP	19	14	0.0147593	0.117601
DACOSTA_ERCC3_ALLELE_XPCS_VS_TTD_UP	28	17	0.0420305	0.226189
DACOSTA_UV_RESPONSE_VIA_ERCC3_COMMON_DN	483	238.5	0.0256694	0.165242
WEINMANN_ADAPTATION_TO_HYPOXIA_DN	41	26.5	0.0113969	0.0993552
TSUNODA_CISPLATIN_RESISTANCE_UP	15	10.5	0.0175841	0.131256
TSUNODA_CISPLATIN_RESISTANCE_DN	51	28	0.0417879	0.225442
MARTORIATI_MDM4_TARGETS_NEUROEPITHELIUM_DN	164	81	0.0224512	0.153298
OXFORD_RALA_OR_RALB_TARGETS_DN	24	20	0.000375592	0.00905446
LIEN_BREAST_CARCINOMA_METAPLASTIC_VS_DUCTAL_DN	114	57	0.00901539	0.0871119
WOOD_EBV_EBNA1_TARGETS_UP	110	58.75	0.014031	0.113911
MOHANKUMAR_TLX1_TARGETS_DN	193	103.5	0.000134345	0.0041762
DAWSON_METHYLATED_IN_LYMPHOMA_TCL1	59	36.5	0.0135775	0.112128
MURATA_VIRULENCE_OF_H_PILORI	24	20	1.80583e+09	0.000888805
JOHANSSON_BRAIN_CANCER_EARLY_VS_LATE_DN	45	26.5	0.0131836	0.109863
MAINA_VHL_TARGETS_UP	10	10	0.000123818	0.0040439
GRUETZMANN_PANCREATIC_CANCER_UP	358	162.5	0.0365117	0.206608
GRUETZMANN_PANCREATIC_CANCER_DN	203	95.5	0.047131	0.239797
LI_WILMS_TUMOR_VS_FETAL_KIDNEY_2_DN	51	39.5	3.47993e+09	0.0015512
SIMBULAN_UV_RESPONSE_NORMAL_UP	9	6	0.0309791	0.184586
SIMBULAN_UV_RESPONSE_IMMORTALIZED_DN	31	21	0.0138929	0.113406
CEBALLOS_TARGETS_OF_TP53_AND_MYC_UP	21	13	0.0312516	0.184826
INAMURA_LUNG_CANCER_SCC_DN	14	12	0.00302735	0.0398447
SASAI_RESISTANCE_TO_NEOPLASTIC_TRANSFROMATION	50	28	0.0195159	0.140354
YANG_BREAST_CANCER_ESR1_UP	36	24	0.0151083	0.118684
KONDO_HYPOXIA	8	6	0.0112235	0.0989417
HOWLIN_PUBERTAL_MAMMARY_GLAND	69	39	0.00347411	0.0441268
HATADA_METHYLATED_IN_LUNG_CANCER_UP	390	20.1	0.00023628	0.00656719
HATADA_METHYLATED_IN_LUNG_CANCER_DN	38	21.5	0.0243245	0.160297
CALVET_IRINOTECAN_SENSITIVE_VS_REVERTED_UP	5	5	0.011094	0.098558
SHETH_LIVER_CANCER_VS_TXNIP_LOSS_PAM2	153	81.6	0.000757388	0.0149255
SHETH_LIVER_CANCER_VS_TXNIP_LOSS_PAM3	70	37	0.0114361	0.0993728
SHETH_LIVER_CANCER_VS_TXNIP_LOSS_PAM4	261	11.5	0.0314498	0.184826
LIEN_BREAST_CARCINOMA_METAPLASTIC	35	22.5	0.0433956	0.2296
TOMLINS_PROSTATE_CANCER_DN	40	32	9.22121e+09	0.00340392
THEODOROU_MAMMARY_TUMORIGENESIS	31	22	0.0129697	0.108656
SCHLESINGER_METHYLATED_DE_NOVO_IN_CANCER	88	56	0.00143646	0.0234234
KHETCHOUMIAN_TRIM24_TARGETS_UP	47	31	0.00110688	0.0192989
OHM_METHYLATED_IN_ADULT_CANCERS	27	19.5	0.0416796	0.225442
COWLING_MYCN_TARGETS	43	25.5	0.00403813	0.0486739
GROSS_HYPOXIA_VIA_ELK3_DN	156	74.5	0.0289602	0.177709
GROSS_HYPOXIA_VIA_HIF1A_DN	110	57.5	0.0186141	0.13531
GROSS_HYPOXIA_VIA_ELK3_AND_HIF1A_UP	142	76	0.00268087	0.0368257
NUYTTEN_EZH2_TARGETS_UP	1037	455	0.0084124	0.0826374
INGRAM_SHH_TARGETS_UP	127	72.5	0.000562148	0.011911
MANTOVANI_NFKB_TARGETS_UP	43	31	6.91772e+09	0.0026792
MANTOVANI_VIRAL_GPCR_SIGNALING_UP	86	51	0.000305635	0.00797658
FERREIRA_EWINGS_SARCOMA_UNSTABLE_VS_STABLE_DN	98	50.25	0.0142792	0.115116
ROPERO_HDAC2_TARGETS	114	5.7	0.00203297	0.0303021
LIAO_HAVE_SOX4_BINDING_SITES	40	23	0.0405045	0.220998
GUENTHER_GROWTH_SPHERICAL_VS_ADHERENT_DN	26	18	0.0179909	0.132817
GOUYER_TATI_TARGETS_UP	10	8	0.0163252	0.124615
BERTUCCI_INVASIVE_CARCINOMA_DUCTAL_VS_LOBULAR_DN	46	28	0.00345028	0.0439423
WOTTON_RUNX_TARGETS_UP	21	13.5	0.026584	0.168377
RICKMAN_TUMOR_DIFFERENTIATED_WELL_VS_POORLY_DN	382	184.5	0.000238476	0.00658241
RICKMAN_TUMOR_DIFFERENTIATED_WELL_VS_MODERATELY_DN	110	56	0.0107077	0.0969696
FRIDMAN_IMMORTALIZATION_DN	34	22	0.00838517	0.0825415
SCHAEFFER_PROSTATE_DEVELOPMENT_12HR_UP	116	63.5	0.0113733	0.0993462
SCHAEFFER_PROSTATE_DEVELOPMENT_48HR_UP	487	233	0.000172216	0.00505418
SCHAEFFER_PROSTATE_DEVELOPMENT_48HR_DN	428	247	545634	6.61056e+07
SCHAEFFER_PROSTATE_DEVELOPMENT_AND_CANCER_BOX6_UP	8	6.5	0.0344867	0.197515
SCHAEFFER_SOX9_TARGETS_IN_PROSTATE_DEVELOPMENT_DN	45	29	0.0132274	0.110035
KOYAMA_SEMA3B_TARGETS_UP	292	134.5	0.0110528	0.098558
RICKMAN_HEAD_AND_NECK_CANCER_A	100	64.5	6.47761e+08	0.000380355
RICKMAN_HEAD_AND_NECK_CANCER_C	113	54.5	0.00116286	0.020053
RICKMAN_HEAD_AND_NECK_CANCER_D	37	20	0.0109701	0.0985435
RICKMAN_HEAD_AND_NECK_CANCER_E	89	41	0.00914195	0.0881545
RICKMAN_HEAD_AND_NECK_CANCER_F	54	29	0.00878196	0.0852048
WU_CELL_MIGRATION	184	105.5	1.10086e+09	0.000591086
PASQUALUCCI_LYMPHOMA_BY_GC_STAGE_UP	283	135	0.0243608	0.160313
BENPORATH_SUZ12_TARGETS	1038	58.4	1.12064	882.502
BENPORATH_EED_TARGETS	1062	57.2	2358.47	586515
BENPORATH_ES_WITH_H3K27ME3	1118	62.3	0.249337	1683.02
BENPORATH_PRC2_TARGETS	652	37.8	896.957	264883
STARK_PREFRONTAL_CORTEX_22Q11_DELETION_UP	195	113.5	0.000606434	0.0126063
AMIT_EGF_RESPONSE_240_HELA	60	41.5	0.000395056	0.00938011
AMIT_EGF_RESPONSE_480_HELA	164	92	0.00192119	0.0290949
AMIT_SERUM_RESPONSE_60_MCF10A	57	35	0.0028175	0.0381453
AMIT_SERUM_RESPONSE_240_MCF10A	57	36	0.00107262	0.0188481
SHEN_SMARCA2_TARGETS_DN	357	16	0.000445716	0.0102732
LIN_SILENCED_BY_TUMOR_MICROENVIRONMENT	108	59	5.73898e+09	0.00231766
SAKAI_TUMOR_INFILTRATING_MONOCYTES_UP	27	18.5	0.0306636	0.183632
ZHANG_RESPONSE_TO_IKK_INHIBITOR_AND_TNF_UP	223	101.5	0.0289976	0.177709
MORI_LARGE_PRE_BII_LYMPHOCYTE_DN	58	32	0.0386588	0.214141
LEE_TARGETS_OF_PTCH1_AND_SUFU_DN	83	46	0.0432932	0.229584
NIKOLSKY_BREAST_CANCER_7P15_AMPLICON	11	9	0.0421853	0.226764
NIKOLSKY_BREAST_CANCER_10Q22_AMPLICON	9	7	0.0404648	0.220998
CHEN_NEUROBLASTOMA_COPY_NUMBER_GAINS	50	29	0.0479439	0.242025
ONDER_CDH1_TARGETS_2_UP	256	171	221.256	95039.4
ONDER_CDH1_TARGETS_2_DN	464	267.5	20.8233	12298.7
ONDER_CDH1_TARGETS_3_UP	17	13	0.0143256	0.115116
ONDER_CDH1_TARGETS_3_DN	59	31	0.00470567	0.0543626
ONDER_CDH1_SIGNALING_VIA_CTNNB1	83	57	5.55862e+08	0.000336724
CERVERA_SDHB_TARGETS_2	114	72	1.27949e+08	0.000671731
ROZANOV_MMP14_TARGETS_SUBSET	33	22	0.0139447	0.113406
ROZANOV_MMP14_TARGETS_UP	266	140	0.000169102	0.00499378
CERVERA_SDHB_TARGETS_1_UP	118	62	0.0115893	0.100476
CERVERA_SDHB_TARGETS_1_DN	38	27.5	5.19928e+09	0.00213622
ROSS_AML_WITH_PML_RARA_FUSION	77	45	0.00584143	0.0633045
LEE_LIVER_CANCER_CIPROFIBRATE_DN	66	36	0.00266503	0.0368257
BYSTRYKH_HEMATOPOIESIS_STEM_CELL_QTL_CIS	128	59.5	0.0275447	0.171927
LEI_HOXC8_TARGETS_DN	17	12	0.0119542	0.102396
JECHLINGER_EPITHELIAL_TO_MESENCHYMAL_TRANSITION_UP	71	43.5	0.00030993	0.0080023
LEE_LIVER_CANCER_MYC_TGFA_UP	61	33.5	0.00561047	0.0614435
KLEIN_PRIMARY_EFFUSION_LYMPHOMA_DN	58	31	0.0286477	0.17671
SANA_TNF_SIGNALING_DN	90	45	0.0382823	0.213238
TARTE_PLASMA_CELL_VS_PLASMABLAST_UP	398	186	0.000840475	0.0159755
BYSTRYKH_HEMATOPOIESIS_STEM_CELL_RUNX1	9	8	0.00553857	0.0610018
KIM_GERMINAL_CENTER_T_HELPER_DN	24	17	0.0113741	0.0993462
FLECHNER_BIOPSY_KIDNEY_TRANSPLANT_REJECTED_VS_OK_UP	87	42	0.0288135	0.177069
LEE_LIVER_CANCER_MYC_E2F1_DN	64	31	0.0139075	0.113406
NELSON_RESPONSE_TO_ANDROGEN_UP	86	48.5	0.0060493	0.0651863
POMEROY_MEDULLOBLASTOMA_DESMOPLASIC_VS_CLASSIC_DN	59	32	0.0498536	0.247435
FRASOR_RESPONSE_TO_ESTRADIOL_DN	82	46	0.00406305	0.0487256
SANA_TNF_SIGNALING_UP	83	38	0.0308805	0.184586
SWEET_KRAS_TARGETS_UP	84	55.5	0.000351912	0.00871056
CHEOK_RESPONSE_TO_HD_MTX_UP	23	13	0.0468916	0.239269
LEE_LIVER_CANCER_DENA_DN	74	36	0.0136683	0.112514
LEE_LIVER_CANCER_MYC_DN	63	32	0.0100047	0.0923283
LEE_LIVER_CANCER_CIPROFIBRATE_UP	60	33	0.0145069	0.116375
LU_IL4_SIGNALING	94	50	0.00858998	0.0837522
MANALO_HYPOXIA_UP	207	128.25	1.99905e+08	0.000140978
RADAEVA_RESPONSE_TO_IFNA1_DN	10	8	0.0311803	0.184826
COLLER_MYC_TARGETS_DN	9	8	0.00929947	0.0886449
LEE_LIVER_CANCER_E2F1_DN	64	31	0.0145661	0.116652
LEE_LIVER_CANCER_DENA_UP	60	30	0.0429305	0.229545
PENG_RAPAMYCIN_RESPONSE_UP	203	92.5	0.0457357	0.235661
ABBUD_LIF_SIGNALING_1_DN	26	17	0.0112517	0.0990023
NAKAJIMA_EOSINOPHIL	30	18	0.00685344	0.0703968
BROWN_MYELOID_CELL_DEVELOPMENT_UP	165	81.5	0.00055651	0.0118446
SANSOM_APC_TARGETS_DN	366	182	4.09195e+09	0.0017738
ZHANG_TARGETS_OF_EWSR1_FLI1_FUSION	88	49.5	0.037295	0.210128
HADDAD_T_LYMPHOCYTE_AND_NK_PROGENITOR_UP	78	43.5	0.0287452	0.177069
MA_MYELOID_DIFFERENTIATION_DN	44	27.5	0.00561769	0.0614435
HASLINGER_B_CLL_WITH_MUTATED_VH_GENES	18	13	0.0101833	0.0930676
ALCALAY_AML_BY_NPM1_LOCALIZATION_UP	140	77.5	0.000814678	0.015776
STOSSI_RESPONSE_TO_ESTRADIOL	50	26	0.0400219	0.219124
ZHAN_MULTIPLE_MYELOMA_CD1_VS_CD2_UP	66	33	0.0328757	0.190598
MATSUDA_NATURAL_KILLER_DIFFERENTIATION	475	221.5	0.00312471	0.0408602
WANG_TARGETS_OF_MLL_CBP_FUSION_UP	44	24.5	0.0375788	0.211381
HSIAO_LIVER_SPECIFIC_GENES	244	111.5	9.38387e+08	0.000521633
GILDEA_METASTASIS	30	17	0.0150926	0.118684
LEI_MYB_TARGETS	318	150	0.00373916	0.0462593
NEMETH_INFLAMMATORY_RESPONSE_LPS_UP	88	44	0.0439176	0.231339
HESS_TARGETS_OF_HOXA9_AND_MEIS1_DN	77	40	0.0101577	0.0930192
HALMOS_CEBPA_TARGETS_DN	46	29.5	0.0051446	0.0578046
ZHAN_MULTIPLE_MYELOMA_UP	64	33.5	0.0309539	0.184586
LENAOUR_DENDRITIC_CELL_MATURATION_UP	114	56	0.0171952	0.12876
LENAOUR_DENDRITIC_CELL_MATURATION_DN	128	58.5	0.0434417	0.2296
ABBUD_LIF_SIGNALING_1_UP	46	25	0.0245004	0.160561
GERY_CEBP_TARGETS	126	59.5	0.0322431	0.188085
VERHAAK_AML_WITH_NPM1_MUTATED_UP	183	92.5	0.00107304	0.0188481
BASSO_CD40_SIGNALING_DN	68	36.5	0.030357	0.182456
ZHAN_MULTIPLE_MYELOMA_MF_UP	47	29	0.00279242	0.0379144
PETROVA_ENDOTHELIUM_LYMPHATIC_VS_BLOOD_DN	162	94.5	5.5305e+08	0.000336724
PETROVA_ENDOTHELIUM_LYMPHATIC_VS_BLOOD_UP	131	75	0.000538954	0.0116281
LI_WILMS_TUMOR_VS_FETAL_KIDNEY_1_UP	182	111	5.61631e+07	4.91427e+09
KANG_IMMORTALIZED_BY_TERT_DN	102	58.5	0.00158471	0.0251455
YAO_HOXA10_TARGETS_VIA_PROGESTERONE_DN	19	13	0.0311124	0.184826
NGUYEN_NOTCH1_TARGETS_DN	86	47	0.0435002	0.229652
MOREAUX_MULTIPLE_MYELOMA_BY_TACI_UP	412	206	4.0748e+09	0.0017738
PETROVA_PROX1_TARGETS_DN	64	38	0.00085488	0.016029
DORSEY_GAB2_TARGETS	31	18.5	0.0331351	0.191586
HADDAD_T_LYMPHOCYTE_AND_NK_PROGENITOR_DN	63	32	0.0152008	0.119111
RADMACHER_AML_PROGNOSIS	78	44.5	0.0150086	0.118684
VERHAAK_AML_WITH_NPM1_MUTATED_DN	246	142.5	1.03542e+08	8.29211e+09
ZHAN_MULTIPLE_MYELOMA_CD1_VS_CD2_DN	52	32.5	0.0119943	0.102396
ZHAN_MULTIPLE_MYELOMA_DN	41	23	0.00490984	0.0560363
HOEGERKORP_CD44_TARGETS_DIRECT_UP	27	18	0.00389791	0.0475908
KUMAR_TARGETS_OF_MLL_AF9_FUSION	405	18.3	0.0147101	0.117407
SESTO_RESPONSE_TO_UV_C8	72	46	0.00218381	0.0317493
LIANG_SILENCED_BY_METHYLATION_2	53	26	0.00950046	0.0893438
MARTINEZ_RESPONSE_TO_TRABECTEDIN	50	35.5	0.00565871	0.0617492
REN_ALVEOLAR_RHABDOMYOSARCOMA_UP	98	53.6	0.0341778	0.195983
REN_ALVEOLAR_RHABDOMYOSARCOMA_DN	408	206	0.000604198	0.0126063
TRAYNOR_RETT_SYNDROM_UP	45	31	0.000133851	0.0041762
BURTON_ADIPOGENESIS_10	30	17	0.0427965	0.229267
SCHLINGEMANN_SKIN_CARCINOGENESIS_TPA_UP	42	22	0.0138866	0.113406
SU_PANCREAS	54	27	0.0270545	0.169738
JOSEPH_RESPONSE_TO_SODIUM_BUTYRATE_DN	64	33.5	0.0268362	0.169124
IVANOVA_HEMATOPOIESIS_STEM_CELL_LONG_TERM	302	149	0.00983803	0.0915053
BROWNE_HCMV_INFECTION_16HR_DN	86	54.5	0.000888915	0.0164067
WESTON_VEGFA_TARGETS_6HR	59	40.5	1.66423e+09	0.00083654
LIAN_LIPA_TARGETS_6M	74	37.5	0.002313	0.033118
NIELSEN_GIST_AND_SYNOVIAL_SARCOMA_DN	20	12	0.0111386	0.098558
HARRIS_HYPOXIA	81	41	0.0440392	0.231457
HENDRICKS_SMARCA4_TARGETS_UP	56	31	0.0309307	0.184586
SUZUKI_RESPONSE_TO_TSA_AND_DECITABINE_1B	23	16	0.00612376	0.0656117
KAAB_HEART_ATRIUM_VS_VENTRICLE_UP	249	136	0.00012581	0.0040439
CUI_TCF21_TARGETS_UP	37	24	0.00925196	0.0886449
CUI_TCF21_TARGETS_2_DN	830	441	167214	2.39421e+07
ZHANG_RESPONSE_TO_CANTHARIDIN_UP	19	12	0.0392882	0.216131
CHANG_IMMORTALIZED_BY_HPV31_DN	65	31.5	0.0418407	0.225442
BROWNE_HCMV_INFECTION_24HR_DN	148	95.5	7.61946e+07	6.31613e+09
RAMASWAMY_METASTASIS_DN	61	34.5	0.0230899	0.155943
MCCLUNG_COCAINE_REWARD_5D	79	46	0.00667528	0.0688662
YAMAZAKI_TCEB3_TARGETS_UP	175	94	0.0036883	0.0459821
MCCLUNG_DELTA_FOSB_TARGETS_2WK	48	33.5	0.00144699	0.0234634
CUI_TCF21_TARGETS_DN	31	20	0.0149683	0.118667
WESTON_VEGFA_TARGETS_12HR	35	24.5	0.00102553	0.0182089
BAELDE_DIABETIC_NEPHROPATHY_UP	86	48	0.00264839	0.0368257
LINDVALL_IMMORTALIZED_BY_TERT_UP	78	45	0.0111057	0.098558
BROWNE_HCMV_INFECTION_20HR_DN	101	56	0.0056903	0.0619508
IVANOVA_HEMATOPOIESIS_STEM_CELL	254	123.5	0.0122857	0.104219
KANG_FLUOROURACIL_RESISTANCE_UP	22	14	0.0311642	0.184826
MAHAJAN_RESPONSE_TO_IL1A_DN	76	43.25	0.00449411	0.0524313
BLALOCK_ALZHEIMERS_DISEASE_UP	1691	73.6	0.0192123	0.138804
DELASERNA_MYOD_TARGETS_UP	89	52	0.00266022	0.0368257
LINDVALL_IMMORTALIZED_BY_TERT_DN	80	51.5	6.23234e+08	0.00245399
BROWNE_HCMV_INFECTION_48HR_DN	504	232.5	0.0156986	0.1216
WESTON_VEGFA_TARGETS	108	62.5	0.000105819	0.00374888
CHEN_LVAD_SUPPORT_OF_FAILING_HEART_UP	103	61	0.000124979	0.0040439
GAJATE_RESPONSE_TO_TRABECTEDIN_UP	67	35.5	0.0192885	0.139143
LU_AGING_BRAIN_UP	262	135.5	0.00211507	0.0310363
LIAN_LIPA_TARGETS_3M	59	28.5	0.00939718	0.0889813
VERRECCHIA_EARLY_RESPONSE_TO_TGFB1	58	35.7	0.0165856	0.126399
ZHU_CMV_24_HR_DN	91	57	0.000307246	0.00797658
SU_KIDNEY	15	10	0.0312607	0.184826
SATO_SILENCED_EPIGENETICALLY_IN_PANCREATIC_CANCER	49	26	0.0415986	0.225442
CHEN_ETV5_TARGETS_SERTOLI	20	11	0.0310385	0.184707
BROWNE_HCMV_INFECTION_18HR_DN	178	98.5	0.000699391	0.0141223
KAAB_HEART_ATRIUM_VS_VENTRICLE_DN	261	12.4	0.0219871	0.151053
VERRECCHIA_DELAYED_RESPONSE_TO_TGFB1	39	24	0.0155988	0.121025
MCLACHLAN_DENTAL_CARIES_DN	245	113	0.00045505	0.0104374
BURTON_ADIPOGENESIS_PEAK_AT_2HR	51	27	0.0481674	0.242376
CHEN_PDGF_TARGETS	19	14	0.0130151	0.108843
TSENG_IRS1_TARGETS_DN	135	68	0.0288182	0.177069
RODWELL_AGING_KIDNEY_NO_BLOOD_UP	222	11.4	0.000168877	0.00499378
RODWELL_AGING_KIDNEY_UP	487	22	0.0145948	0.116684
ZHU_CMV_ALL_DN	128	74	0.000943009	0.0171543
LIANG_SILENCED_BY_METHYLATION_UP	32	19.5	0.00829242	0.0821419
BURTON_ADIPOGENESIS_7	51	29.5	0.0384054	0.213238
KEEN_RESPONSE_TO_ROSIGLITAZONE_DN	106	52	0.019766	0.141639
LIU_SMARCA4_TARGETS	64	36.5	0.00268107	0.0368257
BURTON_ADIPOGENESIS_PEAK_AT_0HR	63	33	0.0189733	0.137709
VERRECCHIA_RESPONSE_TO_TGFB1_C4	13	11	0.00605647	0.0651863
NIELSEN_SCHWANNOMA_UP	18	12	0.0455921	0.235178
BAELDE_DIABETIC_NEPHROPATHY_DN	434	222	0.000198465	0.00564908
NIELSEN_LEIOMYOSARCOMA_CNN1_UP	19	12	0.0488831	0.245454
BACOLOD_RESISTANCE_TO_ALKYLATING_AGENTS_UP	26	17.5	0.0225338	0.153418
SATO_SILENCED_BY_METHYLATION_IN_PANCREATIC_CANCER_1	419	20.6	0.000182269	0.00531619
GENTILE_UV_LOW_DOSE_DN	67	46	0.00071732	0.0143616
WANG_SMARCE1_TARGETS_UP	280	166.5	1.5398e+06	1.77453e+08
KRASNOSELSKAYA_ILF3_TARGETS_DN	46	28	0.0201076	0.14231
SASSON_FSH_RESPONSE	9	7	0.0169315	0.128228
BROWNE_HCMV_INFECTION_12HR_DN	101	60.5	0.00515042	0.0578046
MAHAJAN_RESPONSE_TO_IL1A_UP	81	46	0.0019429	0.0292363
WESTON_VEGFA_TARGETS_3HR	74	36	0.0306607	0.183632
MCLACHLAN_DENTAL_CARIES_UP	253	110.5	0.00111657	0.0193963
SU_PLACENTA	30	18	0.0206144	0.14473
BILD_HRAS_ONCOGENIC_SIGNATURE	261	124.5	0.0233115	0.156681
DURCHDEWALD_SKIN_CARCINOGENESIS_UP	88	42	0.0316448	0.185281
CLASPER_LYMPHATIC_VESSELS_DURING_METASTASIS_UP	20	14	0.0111207	0.098558
CLASPER_LYMPHATIC_VESSELS_DURING_METASTASIS_DN	36	25.5	0.00493078	0.0561396
YANG_MUC2_TARGETS_DUODENUM_6MO_UP	10	7	0.00625273	0.0663527
CREIGHTON_ENDOCRINE_THERAPY_RESISTANCE_3	720	350.5	2.66678e+07	2.42318e+08
CREIGHTON_ENDOCRINE_THERAPY_RESISTANCE_4	307	141	0.0264051	0.16792
CREIGHTON_ENDOCRINE_THERAPY_RESISTANCE_5	482	240	0.000123254	0.0040439
SINGH_NFE2L2_TARGETS	15	10	0.0335841	0.193282
LOPES_METHYLATED_IN_COLON_CANCER_UP	27	20	0.00514768	0.0578046
LOPES_METHYLATED_IN_COLON_CANCER_DN	28	20	0.0325184	0.189224
HARRIS_BRAIN_CANCER_PROGENITORS	44	31	0.00016026	0.0048231
HOWLIN_CITED1_TARGETS_2_DN	17	11	0.0301076	0.181684
LEIN_ASTROCYTE_MARKERS	42	24.5	0.0313145	0.184826
LEIN_CHOROID_PLEXUS_MARKERS	103	51	0.027486	0.171788
LEIN_PONS_MARKERS	89	48	0.0324704	0.189177
LEIN_MEDULLA_MARKERS	81	46.5	0.0157269	0.12162
GAVIN_FOXP3_TARGETS_CLUSTER_P3	160	87.5	0.000915761	0.0167712
GAVIN_FOXP3_TARGETS_CLUSTER_P7	90	49	0.00627831	0.0663527
GAVIN_IL2_RESPONSIVE_FOXP3_TARGETS_UP	19	12	0.0493246	0.246627
ZHENG_BOUND_BY_FOXP3	491	243.5	0.00121346	0.0208494
ZHENG_FOXP3_TARGETS_IN_THYMUS_UP	196	95.5	0.0452037	0.234197
WANG_LSD1_TARGETS_UP	24	17	0.00629122	0.0663527
FOSTER_TOLERANT_MACROPHAGE_UP	156	73	0.0238781	0.158907
FOSTER_TOLERANT_MACROPHAGE_DN	409	212	3.20871e+09	0.00144392
TESAR_JAK_TARGETS_MOUSE_ES_D3_DN	9	8	0.00706997	0.0721503
KYNG_DNA_DAMAGE_BY_4NQO_OR_GAMMA_RADIATION	15	10	0.0481467	0.242376
KONDO_PROSTATE_CANCER_WITH_H3K27ME3	196	89.5	0.000487116	0.0109533
KONDO_EZH2_TARGETS	245	132	4.97266e+08	0.000309155
LEE_LIVER_CANCER	49	24.5	0.0161223	0.12352
HELLER_SILENCED_BY_METHYLATION_UP	282	133.5	0.00189581	0.0288028
HELLER_HDAC_TARGETS_DN	292	142.5	0.00446921	0.0523885
HELLER_HDAC_TARGETS_SILENCED_BY_METHYLATION_UP	461	214.5	0.0107492	0.097113
HELLER_HDAC_TARGETS_SILENCED_BY_METHYLATION_DN	281	138	0.00684721	0.0703968
CLAUS_PGR_POSITIVE_MENINGIOMA_DN	12	10	0.00495172	0.0562424
AMUNDSON_GAMMA_RADIATION_RESISTANCE	20	12	0.0328162	0.190487
AMUNDSON_POOR_SURVIVAL_AFTER_GAMMA_RADIATION_8G	95	56.5	0.00167535	0.0259542
LEE_METASTASIS_AND_ALTERNATIVE_SPLICING_UP	74	44.5	0.00418122	0.0498896
LEE_METASTASIS_AND_ALTERNATIVE_SPLICING_DN	45	277985190248348	0.0117945	0.10151
FINETTI_BREAST_CANCERS_KINOME_BLUE	21	15.5	0.0295257	0.179779
MASSARWEH_TAMOXIFEN_RESISTANCE_UP	578	275.5	0.0029524	0.0395186
MASSARWEH_TAMOXIFEN_RESISTANCE_DN	258	131122328548644	0.00112196	0.0194186
MASSARWEH_RESPONSE_TO_ESTRADIOL	61	35	0.0179107	0.132438
WALLACE_PROSTATE_CANCER_RACE_UP	299	139	0.000108993	0.00378671
SARRIO_EPITHELIAL_MESENCHYMAL_TRANSITION_DN	154	74	0.0166725	0.126856
IWANAGA_CARCINOGENESIS_BY_KRAS_PTEN_DN	353	166.5	0.0259125	0.165679
OSADA_ASCL1_TARGETS_UP	46	31	0.00230524	0.0331072
OSADA_ASCL1_TARGETS_DN	24	18	0.00614271	0.0656659
YAMASHITA_METHYLATED_IN_PROSTATE_CANCER	57	33	0.000460327	0.0105075
RIGGI_EWING_SARCOMA_PROGENITOR_UP	430	238.5	445012	5.58883e+07
RIGGI_EWING_SARCOMA_PROGENITOR_DN	191	103	0.000124325	0.0040439
AMBROSINI_FLAVOPIRIDOL_TREATMENT_TP53	109	60.5	0.00923297	0.0886449
WORSCHECH_TUMOR_REJECTION_UP	56	26.5	0.0253642	0.163948
MASRI_RESISTANCE_TO_TAMOXIFEN_AND_AROMATASE_INHIBITORS_UP	20	12	0.0447396	0.233327
MASRI_RESISTANCE_TO_TAMOXIFEN_AND_AROMATASE_INHIBITORS_DN	20	15	0.001606	0.0252946
MISHRA_CARCINOMA_ASSOCIATED_FIBROBLAST_UP	24	16	0.005337	0.0593876
MCCABE_HOXC6_TARGETS_DN	21	15	0.020098	0.14231
ACEVEDO_LIVER_CANCER_DN	540	230.25	0.0251026	0.16315
ACEVEDO_LIVER_TUMOR_VS_NORMAL_ADJACENT_TISSUE_DN	274	127.5	0.00472186	0.0544166
ACEVEDO_LIVER_CANCER_WITH_H3K27ME3_UP	295	131.5	0.00214045	0.0312148
ACEVEDO_LIVER_CANCER_WITH_H3K9ME3_UP	141	69.3	0.000491781	0.0109607
ACEVEDO_METHYLATED_IN_LIVER_CANCER_DN	940	36.7	0.0210061	0.146608
HOQUE_METHYLATED_IN_CANCER	56	34.5	0.047297	0.239922
NADELLA_PRKAR1A_TARGETS_DN	8	7	0.0216512	0.149654
SAGIV_CD24_TARGETS_DN	46	24.5	0.0494838	0.246888
SMID_BREAST_CANCER_RELAPSE_IN_BRAIN_UP	39	23.5	0.0385456	0.213765
SMID_BREAST_CANCER_RELAPSE_IN_BRAIN_DN	85	45	0.0174637	0.130563
SMID_BREAST_CANCER_RELAPSE_IN_BONE_UP	97	64.5	2.79673e+07	2.49332e+09
SMID_BREAST_CANCER_RELAPSE_IN_BONE_DN	315	151	0.00033157	0.00833333
SMID_BREAST_CANCER_RELAPSE_IN_LUNG_DN	37	19.5	0.0393839	0.216131
SMID_BREAST_CANCER_LUMINAL_B_UP	172	83	0.019889	0.141874
SMID_BREAST_CANCER_LUMINAL_B_DN	564	306	0.038439	45.4061
SMID_BREAST_CANCER_LUMINAL_A_UP	84	51	4.809e+08	0.00201205
SMID_BREAST_CANCER_ERBB2_UP	147	69	0.0177529	0.131683
SMID_BREAST_CANCER_NORMAL_LIKE_UP	476	248	13266.4	2.61182e+06
SMID_BREAST_CANCER_BASAL_UP	648	314	1.29781e+08	9.73358e+09
SMID_BREAST_CANCER_BASAL_DN	701	370.5	726.836	228953
ITO_PTTG1_TARGETS_UP	12	99.7	0.0171462	0.12876
LE_SKI_TARGETS_UP	17	12	0.0241888	0.160018
MCGARVEY_SILENCED_BY_METHYLATION_IN_COLON_CANCER	42	27	0.0191785	0.138773
BASSO_HAIRY_CELL_LEUKEMIA_DN	80	51	0.000235161	0.00656719
IZADPANAH_STEM_CELL_ADIPOSE_VS_BONE_UP	126	74	0.00156243	0.0250254
IZADPANAH_STEM_CELL_ADIPOSE_VS_BONE_DN	108	65	0.000480814	0.0108701
BERNARD_PPAPDC1B_TARGETS_DN	58	33	0.0194233	0.139901
GAURNIER_PSMD4_TARGETS	73	36	0.0454406	0.234652
ZHENG_GLIOBLASTOMA_PLASTICITY_DN	58	36.5	0.00627025	0.0663527
ZHENG_IL22_SIGNALING_UP	56	30.5	0.00648168	0.0673097
ZHENG_IL22_SIGNALING_DN	42	22	0.0294779	0.17972
WILENSKY_RESPONSE_TO_DARAPLADIB	29	15.5	0.0150888	0.118684
MATZUK_IMPLANTATION_AND_UTERINE	22	14	0.0496507	0.247033
MATZUK_STEROIDOGENESIS	7	7	0.00436456	0.0516856
CHUNG_BLISTER_CYTOTOXICITY_DN	44	24	0.0408474	0.222099
GRADE_COLON_AND_RECTAL_CANCER_DN	101	51.5	0.0380971	0.213238
BOQUEST_STEM_CELL_UP	260	167.5	58.3779	3064.84
BOQUEST_STEM_CELL_DN	216	123	2.29151e+09	0.00108274
BOQUEST_STEM_CELL_CULTURED_VS_FRESH_UP	425	221	6.75563e+07	5.70007e+09
BOQUEST_STEM_CELL_CULTURED_VS_FRESH_DN	31	18	0.00967891	0.0904063
LABBE_WNT3A_TARGETS_DN	97	54	0.000112732	0.00385986
LABBE_TGFB1_TARGETS_DN	108	53	0.0094669	0.0892837
LABBE_TARGETS_OF_TGFB1_AND_WNT3A_UP	111	57	0.0182045	0.133152
LABBE_TARGETS_OF_TGFB1_AND_WNT3A_DN	108	58	0.00032537	0.00831573
NAKAMURA_METASTASIS	47	29.5	0.00176141	0.0271096
NAKAMURA_METASTASIS_MODEL_UP	45	26	0.00376323	0.0463054
WEST_ADRENOCORTICAL_TUMOR_DN	546	261.5	0.00209904	0.0308971
CLIMENT_BREAST_CANCER_COPY_NUMBER_UP	23	17	0.0212402	0.148023
RAY_TUMORIGENESIS_BY_ERBB2_CDC25A_UP	104	52.6	0.0232162	0.156263
YAGUE_PRETUMOR_DRUG_RESISTANCE_DN	13	13	0.000245141	0.00669534
BRUECKNER_TARGETS_OF_MIRLET7A3_DN	78	45	0.00179781	0.02758
HUANG_DASATINIB_RESISTANCE_UP	81	44	0.0494193	0.246835
HUANG_DASATINIB_RESISTANCE_DN	69	37	0.0313492	0.184826
QI_PLASMACYTOMA_UP	259	122	0.00374969	0.0462593
HUPER_BREAST_BASAL_VS_LUMINAL_UP	54	31	0.00227976	0.0329415
HUPER_BREAST_BASAL_VS_LUMINAL_DN	59	39.5	0.000507233	0.0111994
WINTER_HYPOXIA_METAGENE	242	116.5	0.00595465	0.0643838
CROMER_TUMORIGENESIS_UP	63	36	0.00136941	0.0227834
CROMER_TUMORIGENESIS_DN	51	30.4	0.000848646	0.0159755
YAUCH_HEDGEHOG_SIGNALING_PARACRINE_DN	264	136.5	2.67608e+09	0.00123965
ZHOU_PANCREATIC_EXOCRINE_PROGENITOR	11	10	0.00647081	0.0673097
ZHOU_PANCREATIC_ENDOCRINE_PROGENITOR	14	10	0.0430056	0.229545
ZHOU_PANCREATIC_BETA_CELL	11	9	0.0267893	0.169124
TSAI_RESPONSE_TO_RADIATION_THERAPY	32	20	0.0239568	0.159207
VART_KSHV_INFECTION_ANGIOGENIC_MARKERS_UP	165	102	2.03211e+07	1.88269e+09
VART_KSHV_INFECTION_ANGIOGENIC_MARKERS_DN	138	85.5	2.06302e+08	0.000143349
LEE_LIVER_CANCER_SURVIVAL_UP	185	92.9	0.000676016	0.013751
DAVIES_MULTIPLE_MYELOMA_VS_MGUS_DN	28	16	0.0264674	0.168089
BOYLAN_MULTIPLE_MYELOMA_C_D_DN	252	132	3.39398e+08	0.000225867
BOYLAN_MULTIPLE_MYELOMA_C_DN	59	34	0.0199074	0.141874
WU_SILENCED_BY_METHYLATION_IN_BLADDER_CANCER	55	31.5	0.0190094	0.13776
HELLEBREKERS_SILENCED_DURING_TUMOR_ANGIOGENESIS	80	50.5	0.00162454	0.0255015
GU_PDEF_TARGETS_UP	71	44	0.00447935	0.0523885
LUDWICZEK_TREATING_IRON_OVERLOAD	7	6	0.00296815	0.0396172
JU_AGING_TERC_TARGETS_UP	10	8	0.00462583	0.0535712
SOUCEK_MYC_TARGETS	8	6	0.0155538	0.120875
SEKI_INFLAMMATORY_RESPONSE_LPS_UP	77	45	0.000372345	0.00905446
RAY_ALZHEIMERS_DISEASE	13	9	0.00806656	0.0804103
HUNSBERGER_EXERCISE_REGULATED_GENES	31	21	0.0039229	0.047717
PIONTEK_PKD1_TARGETS_UP	38	20.9	0.0297591	0.180224
ICHIBA_GRAFT_VERSUS_HOST_DISEASE_35D_UP	131	58.5	0.0393043	0.216131
LINDSTEDT_DENDRITIC_CELL_MATURATION_A	67	38	0.000343377	0.00858443
YOSHIMURA_MAPK8_TARGETS_UP	1305	62.1	77498.9	1.2627e+07
RUIZ_TNC_TARGETS_UP	153	82.5	0.00133516	0.022452
RUTELLA_RESPONSE_TO_CSF2RB_AND_IL4_UP	338	166	0.00107987	0.0188977
RUTELLA_RESPONSE_TO_CSF2RB_AND_IL4_DN	315	157	5.84121e+09	0.00233896
RUTELLA_RESPONSE_TO_HGF_UP	418	204.5	3.18862e+09	0.00144392
RUTELLA_RESPONSE_TO_HGF_DN	235	118.5	0.00360142	0.0452608
RUTELLA_RESPONSE_TO_HGF_VS_CSF2RB_AND_IL4_UP	408	202	7.39744e+08	0.000421119
RUTELLA_RESPONSE_TO_HGF_VS_CSF2RB_AND_IL4_DN	245	121	0.00740072	0.0744533
SCHRAETS_MLL_TARGETS_DN	33	21	0.00837713	0.0825415
VANASSE_BCL2_TARGETS_DN	74	45	0.000365019	0.00898289
VANTVEER_BREAST_CANCER_ESR1_DN	240	108.5	0.048101	0.242376
SWEET_LUNG_CANCER_KRAS_DN	435	232	1.68613e+07	1.59339e+09
HINATA_NFKB_TARGETS_KERATINOCYTE_UP	91	52	0.000108935	0.00378671
HINATA_NFKB_TARGETS_FIBROBLAST_UP	84	47	0.00261117	0.0366106
LEE_DOUBLE_POLAR_THYMOCYTE	27	17	0.0121886	0.103768
FINAK_BREAST_CANCER_SDPP_SIGNATURE	26	15	0.023759	0.158561
SHEDDEN_LUNG_CANCER_GOOD_SURVIVAL_A4	196	100	0.00931606	0.0886449
ZHANG_TLX_TARGETS_36HR_UP	221	107.25	0.0417363	0.225442
ZHANG_TLX_TARGETS_60HR_UP	293	151.5	0.00270451	0.0370401
HAN_SATB1_TARGETS_UP	395	192	0.00290644	0.0392369
HAN_SATB1_TARGETS_DN	442	203	0.0105834	0.0963515
SHEDDEN_LUNG_CANCER_GOOD_SURVIVAL_A12	317	146	0.000553692	0.011838
CHEN_METABOLIC_SYNDROM_NETWORK	1210	577	90355	1.33415e+07
MCMURRAY_TP53_HRAS_COOPERATION_RESPONSE_DN	67	40	0.0111333	0.098558
MEISSNER_NPC_HCP_WITH_H3K27ME3	79	45.5	0.0247486	0.161515
MEISSNER_NPC_HCP_WITH_H3K4ME3_AND_H3K27ME3	142	89	0.00039394	0.00938011
MEISSNER_BRAIN_HCP_WITH_H3K27ME3	269	150.5	0.000166705	0.00498532
MEISSNER_BRAIN_HCP_WITH_H3K4ME3_AND_H3K27ME3	1069	620.5	0.00434619	7.89343
TAVAZOIE_METASTASIS	108	57	0.00082116	0.0158366
LIU_VAV3_PROSTATE_CARCINOGENESIS_UP	89	43.5	0.0249744	0.162764
CROONQUIST_STROMAL_STIMULATION_UP	60	34	0.0230906	0.155943
VALK_AML_CLUSTER_8	26	19	0.00146883	0.0236867
VALK_AML_CLUSTER_9	35	22.5	0.027647	0.172205
VALK_AML_CLUSTER_11	36	23	0.00859678	0.0837522
VALK_AML_WITH_T_8_21_TRANSLOCATION	5	5	0.0396732	0.217466
POOLA_INVASIVE_BREAST_CANCER_UP	288	129	0.000106317	0.00374888
POOLA_INVASIVE_BREAST_CANCER_DN	134	68.5	0.0380839	0.213238
BOYAULT_LIVER_CANCER_SUBCLASS_G5_DN	27	19	0.0024166	0.0342897
BOYAULT_LIVER_CANCER_SUBCLASS_G6_DN	19	14	0.0176687	0.131472
BOYAULT_LIVER_CANCER_SUBCLASS_G23_DN	10	8	0.0135978	0.112128
CHIANG_LIVER_CANCER_SUBCLASS_CTNNB1_UP	176	94	0.000153434	0.00464728
CHIANG_LIVER_CANCER_SUBCLASS_CTNNB1_DN	170	108	21790.2	3.95996e+06
CHIANG_LIVER_CANCER_SUBCLASS_PROLIFERATION_DN	179	77.7	0.00531493	0.0593689
CHIANG_LIVER_CANCER_SUBCLASS_UNANNOTATED_UP	85	45	0.0141223	0.114064
COULOUARN_TEMPORAL_TGFB1_SIGNATURE_DN	138	76.5	0.000779712	0.0152869
HOSHIDA_LIVER_CANCER_SURVIVAL_UP	73	42	0.0153895	0.120191
YAMASHITA_LIVER_CANCER_STEM_CELL_UP	47	27.5	0.0303354	0.182456
YAMASHITA_LIVER_CANCER_STEM_CELL_DN	76	38	0.00389092	0.0475908
LEE_LIVER_CANCER_HEPATOBLAST	16	11	0.0252446	0.163622
WOO_LIVER_CANCER_RECURRENCE_UP	105	62	0.00138212	0.0229141
YAGI_AML_WITH_11Q23_REARRANGED	351	16.4	0.035767	0.203124
MEISSNER_NPC_HCP_WITH_H3K4ME2_AND_H3K27ME3	349	213.5	191610	2.15562e+08
MEISSNER_NPC_HCP_WITH_H3K4ME2	491	26.3	1.04039e+09	0.000565042
MIKKELSEN_MCV6_HCP_WITH_H3K27ME3	435	24.7	2.34831e+08	0.000160808
MIKKELSEN_MCV6_ICP_WITH_H3K4ME3_AND_H3K27ME3	34	20	0.0467683	0.238897
MIKKELSEN_MCV6_LCP_WITH_H3K4ME3	162	70.1	0.0355438	0.202099
MIKKELSEN_MEF_ICP_WITH_H3K4ME3_AND_H3K27ME3	38	24.5	0.00407937	0.0487975
MIKKELSEN_MEF_ICP_WITH_H3K27ME3	206	98	0.00339325	0.0434501
MIKKELSEN_MEF_LCP_WITH_H3K27ME3	70	33.5	0.0220506	0.151053
MIKKELSEN_IPS_WITH_HCP_H3K27ME3	102	63	0.00253132	0.0357029
MIKKELSEN_IPS_ICP_WITH_H3K4ME3_AND_H327ME3	126	68.5	0.00130023	0.0221791
MIKKELSEN_IPS_LCP_WITH_H3K4ME3	174	80	0.00740594	0.0744533
ONO_AML1_TARGETS_DN	41	22.5	0.0471813	0.239797
SETLUR_PROSTATE_CANCER_TMPRSS2_ERG_FUSION_UP	67	41	0.00943265	0.0891385
SCHOEN_NFKB_SIGNALING	34	20.5	0.0234361	0.15727
NAKAYAMA_FGF2_TARGETS	29	21.5	0.000386332	0.00926609
WINNEPENNINCKX_MELANOMA_METASTASIS_DN	46	24.5	0.0347144	0.198338
KUROZUMI_RESPONSE_TO_ONCOCYTIC_VIRUS	44	26.5	0.00053885	0.0116281
FONTAINE_FOLLICULAR_THYROID_ADENOMA_UP	75	43	0.00660866	0.0684779
BOYLAN_MULTIPLE_MYELOMA_PCA1_UP	101	52	0.00340731	0.0435122
BOYLAN_MULTIPLE_MYELOMA_PCA3_UP	80	46	0.00726229	0.0734782
HOSHIDA_LIVER_CANCER_SUBCLASS_S1	237	127.5	4.81188e+09	0.00201205
HOSHIDA_LIVER_CANCER_SUBCLASS_S3	266	119.5	0.00405239	0.0487215
CAIRO_HEPATOBLASTOMA_DN	267	123	0.00279056	0.0379144
CAIRO_HEPATOBLASTOMA_CLASSES_DN	210	117.5	1.42821e+09	0.000725622
CAIRO_LIVER_DEVELOPMENT_UP	166	91	0.000602442	0.0126063
CAIRO_LIVER_DEVELOPMENT_DN	222	107	0.000202187	0.00572056
GUTIERREZ_CHRONIC_LYMPHOCYTIC_LEUKEMIA_DN	56	33.5	0.025777	0.165578
KYNG_NORMAL_AGING_UP	19	13	0.0182464	0.133253
KYNG_WERNER_SYNDROM_UP	20	13	0.0381591	0.213238
ZHAN_MULTIPLE_MYELOMA_CD1_DN	45	25	0.0430087	0.229545
DORN_ADENOVIRUS_INFECTION_24HR_UP	12	9	0.0235713	0.157754
DORN_ADENOVIRUS_INFECTION_32HR_UP	11	8	0.0366438	0.207107
TIAN_TNF_SIGNALING_VIA_NFKB	28	16	0.0150773	0.118684
WONG_ADULT_TISSUE_STEM_MODULE	721	416	0.0050117	7.89343
NAKAYAMA_SOFT_TISSUE_TUMORS_PCA1_UP	76	37	0.00378704	0.0464773
NAKAYAMA_SOFT_TISSUE_TUMORS_PCA1_DN	74	49	0.00061616	0.0127133
NAKAYAMA_SOFT_TISSUE_TUMORS_PCA2_DN	80	39	0.0112239	0.0989417
CHANDRAN_METASTASIS_DN	306	154.5	0.00183599	0.0280746
MIKKELSEN_ES_ICP_WITH_H3K4ME3_AND_H3K27ME3	137	71.5	0.00438401	0.0517861
MIKKELSEN_NPC_HCP_WITH_H3K27ME3	341	206.5	1.01028e+07	1.01565e+09
MIKKELSEN_NPC_HCP_WITH_H3K4ME3_AND_H3K27ME3	210	129	7.81738e+07	0.00295497
MIKKELSEN_MEF_HCP_WITH_H3K27ME3	590	317.5	1.33378e+08	9.84704e+09
MIKKELSEN_MEF_HCP_WITH_H3_UNMETHYLATED	228	10	0.009972	0.0922415
YAO_TEMPORAL_RESPONSE_TO_PROGESTERONE_CLUSTER_16	79	48	0.000329697	0.00833333
YIH_RESPONSE_TO_ARSENITE_C5	10	8	0.00365247	0.0456951
NAKAMURA_ADIPOGENESIS_EARLY_UP	66	35	0.0169342	0.128228
NAKAMURA_ADIPOGENESIS_LATE_UP	104	52	0.0297342	0.180224
ZEMBUTSU_SENSITIVITY_TO_CISPLATIN	20	13	0.0207817	0.145472
ZEMBUTSU_SENSITIVITY_TO_VINCRISTINE	19	12	0.0424435	0.227893
ZEMBUTSU_SENSITIVITY_TO_VINBLASTINE	18	13	0.0143088	0.115116
NIELSEN_SCHWANNOMA_DN	18	16	0.000239614	0.00658241
SASSON_RESPONSE_TO_GONADOTROPHINS_DN	87	47	0.0314459	0.184826
SASSON_RESPONSE_TO_FORSKOLIN_DN	88	47	0.0345386	0.197573
BROWNE_HCMV_INFECTION_1HR_UP	61	34	0.0244667	0.160561
RAGHAVACHARI_PLATELET_SPECIFIC_GENES	70	40.5	0.00329674	0.0426769
LI_INDUCED_T_TO_NATURAL_KILLER_UP	307	141	0.00773101	0.077392
LI_INDUCED_T_TO_NATURAL_KILLER_DN	116	63	0.0153247	0.119883
NOUSHMEHR_GBM_SILENCED_BY_METHYLATION	50	28	0.0139445	0.113406
MARTENS_BOUND_BY_PML_RARA_FUSION	456	251	6.39186e+07	5.49119e+09
MARTENS_TRETINOIN_RESPONSE_UP	857	37	0.000142865	0.00438335
STAMBOLSKY_RESPONSE_TO_VITAMIN_D3_UP	84	44.5	0.0170664	0.12876
KIM_ALL_DISORDERS_CALB1_CORR_DN	37	19.5	0.0333444	0.192137
VERHAAK_GLIOBLASTOMA_MESENCHYMAL	216	111.5	0.00158153	0.0251455
HIRSCH_CELLULAR_TRANSFORMATION_SIGNATURE_DN	103	55	0.038323	0.213238
CHICAS_RB1_TARGETS_CONFLUENT	567	320.5	331.623	120532
QI_HYPOXIA	140	72.5	0.02219	0.151733
HOELZEL_NF1_TARGETS_UP	139	77	0.00101607	0.0181168
HOELZEL_NF1_TARGETS_DN	115	76	4.1017e+08	0.000258407
DEMAGALHAES_AGING_UP	55	28	0.0315697	0.185281
DUTERTRE_ESTRADIOL_RESPONSE_6HR_DN	91	48	0.047158	0.239797
DUTERTRE_ESTRADIOL_RESPONSE_24HR_DN	505	26	0.000194078	0.0055577
PANGAS_TUMOR_SUPPRESSION_BY_SMAD1_AND_SMAD5_UP	134	73	0.0113749	0.0993462
WAGSCHAL_EHMT2_TARGETS_UP	13	8	0.0443555	0.231951
OHGUCHI_LIVER_HNF4A_TARGETS_DN	149	63	0.0250409	0.162973
CHYLA_CBFA2T3_TARGETS_UP	387	186	0.000422585	0.00983602
WIERENGA_STAT5A_TARGETS_UP	217	115	2.09355e+09	0.00100939
WIERENGA_STAT5A_TARGETS_DN	213	105	0.0049989	0.0566423
WIERENGA_STAT5A_TARGETS_GROUP1	136	72	0.00207394	0.030719
WIERENGA_STAT5A_TARGETS_GROUP2	60	33	0.00186549	0.0284337
KANG_AR_TARGETS_UP	17	14	0.003725	0.0462593
PILON_KLF1_TARGETS_UP	504	240.5	0.000186035	0.00539273
BHAT_ESR1_TARGETS_NOT_VIA_AKT1_UP	211	117.5	0.00123915	0.0212137
BHAT_ESR1_TARGETS_NOT_VIA_AKT1_DN	88	64	1.49798e+08	0.000108892
BHAT_ESR1_TARGETS_VIA_AKT1_UP	281	149.5	0.0043377	0.0514965
BHAT_ESR1_TARGETS_VIA_AKT1_DN	82	51.5	0.00163782	0.0255402
BRUINS_UVC_RESPONSE_VIA_TP53_GROUP_A	898	406	0.000304182	0.00797658
BRUINS_UVC_RESPONSE_VIA_TP53_GROUP_B	549	24	0.0159565	0.122993
MIYAGAWA_TARGETS_OF_EWSR1_ETS_FUSIONS_UP	259	145	1.31587e+09	0.000683239
MIYAGAWA_TARGETS_OF_EWSR1_ETS_FUSIONS_DN	229	130	6.52038e+08	0.000380355
STEGER_ADIPOGENESIS_DN	25	18.5	0.00401064	0.0484662
ISSAEVA_MLL2_TARGETS	62	41	0.000290519	0.00771182
PASINI_SUZ12_TARGETS_UP	112	52.5	0.0432344	0.229584
PASINI_SUZ12_TARGETS_DN	315	173.5	0.000119764	0.00401144
SUMI_HNF4A_TARGETS	34	16	0.0448908	0.233858
WANG_TNF_TARGETS	24	14.5	0.0253611	0.163948
AZARE_NEOPLASTIC_TRANSFORMATION_BY_STAT3_UP	121	64	0.00545989	0.0604168
WIEDERSCHAIN_TARGETS_OF_BMI1_AND_PCGF2	57	33.5	0.0280544	0.174119
LEE_BMP2_TARGETS_UP	745	385	90126.7	1.33415e+07
FEVR_CTNNB1_TARGETS_UP	682	328	4.05935e+08	0.000258407
TORCHIA_TARGETS_OF_EWSR1_FLI1_FUSION_UP	271	149.5	1.363e+09	0.000700021
TORCHIA_TARGETS_OF_EWSR1_FLI1_FUSION_DN	321	158.5	0.0106985	0.0969696
WINZEN_DEGRADED_VIA_KHSRP	100	49.5	0.0296092	0.180056
KOINUMA_TARGETS_OF_SMAD2_OR_SMAD3	824	400.5	0.000120438	0.00401144
GOBERT_OLIGODENDROCYTE_DIFFERENTIATION_DN	1080	492.75	0.0134281	0.111323
IKEDA_MIR30_TARGETS_DN	27	20	0.00876011	0.0851677
KATSANOU_ELAVL1_TARGETS_UP	169	87	0.000953579	0.0171972
SERVITJA_ISLET_HNF1A_TARGETS_UP	163	98	6.23067e+08	0.000372657
SERVITJA_ISLET_HNF1A_TARGETS_DN	109	65	6.23059e+09	0.00245399
SERVITJA_LIVER_HNF1A_TARGETS_UP	135	63.5	0.0215388	0.149443
SERVITJA_LIVER_HNF1A_TARGETS_DN	157	79	0.000649709	0.0133473
PEDERSEN_METASTASIS_BY_ERBB2_ISOFORM_4	110	59.5	0.0078995	0.0789115
PEDERSEN_METASTASIS_BY_ERBB2_ISOFORM_6	29	17	0.0268809	0.169124
PEDERSEN_METASTASIS_BY_ERBB2_ISOFORM_7	403	194	0.0019817	0.0297254
PEDERSEN_TARGETS_OF_611CTF_ISOFORM_OF_ERBB2	76	46.5	0.00037384	0.00905446
GUO_TARGETS_OF_IRS1_AND_IRS2	98	54.5	0.00550251	0.0607462
HUANG_GATA2_TARGETS_UP	149	74	0.00970074	0.0904063
PLASARI_TGFB1_TARGETS_10HR_UP	199	123	3.51057e+06	3.85754e+08
PLASARI_TGFB1_TARGETS_10HR_DN	244	128	0.000984133	0.0176807
PLASARI_NFIC_TARGETS_BASAL_DN	18	12	0.0390304	0.215442
PLASARI_TGFB1_SIGNALING_VIA_NFIC_10HR_DN	30	18	0.0445618	0.232657
WANG_MLL_TARGETS	289	163	3.75477e+08	0.000243032
DELACROIX_RARG_BOUND_MEF	367	17	0.0433415	0.229584
ALFANO_MYC_TARGETS	239	116.5	0.0293782	0.179344
GUILLAUMOND_KLF10_TARGETS_UP	51	30	0.00167193	0.0259542
FORTSCHEGGER_PHF8_TARGETS_DN	784	33	0.0236851	0.158291
BRIDEAU_IMPRINTED_GENES	63	41.5	0.00688436	0.0705609
PEDRIOLI_MIR31_TARGETS_UP	221	97	0.0162631	0.124342
PEDRIOLI_MIR31_TARGETS_DN	418	18	0.0181121	0.132888
PHONG_TNF_RESPONSE_VIA_P38_PARTIAL	160	80.5	0.0431811	0.229584
PHONG_TNF_RESPONSE_NOT_VIA_P38	337	179	0.000428338	0.00992105
FOSTER_KDM1A_TARGETS_UP	266	127.5	7.37355e+09	0.00283252
BOSCO_EPITHELIAL_DIFFERENTIATION_MODULE	69	33	0.00300588	0.0398447
ALTEMEIER_RESPONSE_TO_LPS_WITH_MECHANICAL_VENTILATION	128	64	0.000265598	0.0071304
ACEVEDO_FGFR1_TARGETS_IN_PROSTATE_CANCER_MODEL_UP	289	144	0.00010096	0.00362216
ACEVEDO_FGFR1_TARGETS_IN_PROSTATE_CANCER_MODEL_DN	308	180.5	1010.29	2.07549e+06
ANASTASSIOU_CANCER_MESENCHYMAL_TRANSITION_SIGNATURE	64	40	0.00133812	0.022452
LIM_MAMMARY_STEM_CELL_UP	489	30	0.512377	484.196
LIM_MAMMARY_LUMINAL_PROGENITOR_UP	58	35	0.00267438	0.0368257
LIM_MAMMARY_LUMINAL_PROGENITOR_DN	14	12	0.00637338	0.0668652
LIM_MAMMARY_LUMINAL_MATURE_UP	116	63.5	0.00963074	0.0902882
LIM_MAMMARY_LUMINAL_MATURE_DN	99	76	29693.4	5.19635e+06
DURAND_STROMA_S_UP	297	174.5	9.55422e+06	9.81385e+08
DURAND_STROMA_NS_UP	162	86	0.00256686	0.0360965
GHANDHI_DIRECT_IRRADIATION_DN	33	21	0.0440871	0.231457
GHANDHI_BYSTANDER_IRRADIATION_UP	86	38.5	0.0258832	0.165679
GHANDHI_BYSTANDER_IRRADIATION_DN	12	10.5	0.0120058	0.102396
ZWANG_CLASS_1_TRANSIENTLY_INDUCED_BY_EGF	516	246	0.00102895	0.0182089
ZWANG_CLASS_3_TRANSIENTLY_INDUCED_BY_EGF	222	121	0.000511015	0.0112157
ZWANG_TRANSIENTLY_UP_BY_2ND_EGF_PULSE_ONLY	1725	70	9.74039e+08	0.000535155
NABA_COLLAGENS	44	31	0.00149428	0.0240152
NABA_ECM_GLYCOPROTEINS	196	119.5	8.07806e+06	8.48197e+08
NABA_ECM_REGULATORS	238	106.5	0.00534174	0.0593876
NABA_ECM_AFFILIATED	171	76	0.0140881	0.114064
NABA_SECRETED_FACTORS	344	17	203431	2.82709e+07
NABA_CORE_MATRISOME	275	165.5	89979.8	1.33415e+07
NABA_MATRISOME_ASSOCIATED	753	35	140.116	38943.9
NABA_BASEMENT_MEMBRANES	40	31	0.000117601	0.00399759
NABA_MATRISOME	1028	52	3.66016e-05	0.172943

## Sheet: ICA3>3SD_Beta_Median_TCGA
Patient	Beta_Methylation Level
TCGA.IB.AAUS	0.779122
TCGA.S4.A8RM	0.453303
TCGA.HZ.8005	0.716498
TCGA.IB.8126	0.685141
TCGA.2J.AABT	0.639727
TCGA.HZ.7922	0.567547
TCGA.XD.AAUH	0.721818
TCGA.HV.A5A5	0.677483
TCGA.US.A776	0.401046
TCGA.IB.8127	0.61781
TCGA.3E.AAAZ	0.582624
TCGA.2J.AAB4	0.540587
TCGA.HZ.A4BH	0.655156
TCGA.HZ.8001	0.727813
TCGA.3A.A9IZ	0.530837
TCGA.IB.A5SS	0.724647
TCGA.LB.A9Q5	0.592791
TCGA.XD.AAUI	0.688839
TCGA.FB.AAQ2	0.743211
TCGA.HV.A5A4	0.489437
TCGA.HZ.7925	0.634147
TCGA.IB.AAUO	0.710653
TCGA.IB.7886	0.513814
TCGA.IB.AAUM	0.597648
TCGA.HZ.A8P0	0.541932
TCGA.2J.AABU	0.69553
TCGA.HZ.A77O	0.56697
TCGA.Q3.AA2A	0.510366
TCGA.IB.7890	0.611565
TCGA.HZ.A49G	0.633429
TCGA.2J.AAB9	0.666986
TCGA.3A.A9IH	0.567003
TCGA.HZ.A4BK	0.591955
TCGA.YH.A8SY	0.63115
TCGA.3A.A9I9	0.489494
TCGA.2L.AAQE	0.639615
TCGA.3A.A9I5	0.64097
TCGA.FB.AAQ3	0.608691
TCGA.2J.AABF	0.594552
TCGA.HZ.7919	0.523951
TCGA.HZ.8003	0.639383
TCGA.US.A779	0.461306
TCGA.LB.A7SX	0.536342
TCGA.Q3.A5QY	0.767523
TCGA.RB.AA9M	0.664929
TCGA.OE.A75W	0.498336
TCGA.IB.AAUQ	0.695775
TCGA.YB.A89D	0.591419
TCGA.IB.7646	0.672599
TCGA.IB.7893	0.781965
TCGA.3A.A9IC	0.618405
TCGA.2L.AAQL	0.551017
TCGA.Z5.AAPL	0.765004
TCGA.IB.A5SQ	0.706884
TCGA.H6.A45N	0.698676
TCGA.3E.AAAY	0.637401
TCGA.US.A77G	0.446781
TCGA.HZ.A49I	0.56553
TCGA.IB.7889	0.603921
TCGA.3A.A9IU	0.71849
TCGA.FB.A5VM	0.736341
TCGA.S4.A8RP	0.547457
TCGA.HV.AA8X	0.525927
TCGA.F2.A8YN	0.56505
TCGA.IB.A7LX	0.756515
TCGA.IB.7651	0.565126
TCGA.2J.AABA	0.662475
TCGA.IB.A6UG	0.632106
TCGA.2J.AAB6	0.679285
TCGA.YY.A8LH	0.46392
TCGA.2L.AAQA	0.465238
TCGA.2J.AABE	0.622812
TCGA.IB.7649	0.603082
TCGA.F2.A44H	0.641654
TCGA.FB.A545	0.68273
TCGA.FB.AAPY	0.601431
TCGA.LB.A8F3	0.58775
TCGA.HZ.8315	0.684732
TCGA.HZ.8317	0.606131
TCGA.IB.AAUN	0.586243
TCGA.FB.AAQ0	0.469887
TCGA.H6.8124	0.677574
TCGA.IB.A6UF	0.557535
TCGA.2J.AABI	0.830945
TCGA.2J.AABO	0.61377
TCGA.FB.AAPU	0.37743
TCGA.HZ.A77P	0.647982
TCGA.HV.A5A6	0.552275
TCGA.2J.AABK	0.617042
TCGA.2J.AABH	0.510016
TCGA.HV.A7OL	0.59499
TCGA.IB.AAUP	0.713453
TCGA.FB.A78T	0.416837
TCGA.RB.A7B8	0.578195
TCGA.IB.A5SP	0.313377
TCGA.2L.AAQJ	0.52484
TCGA.3A.A9IX	0.645014
TCGA.FB.AAPS	0.702079
TCGA.IB.7885	0.706357
TCGA.FB.AAPZ	0.571805
TCGA.IB.A5SO	0.67254
TCGA.S4.A8RO	0.508709
TCGA.HZ.A49H	0.544923
TCGA.HV.AA8V	0.691956
TCGA.IB.A7M4	0.652583
TCGA.3A.A9J0	0.560023
TCGA.HZ.8002	0.659678
TCGA.2J.AAB8	0.660627
TCGA.IB.7652	0.501672
TCGA.FB.AAQ6	0.538694
TCGA.XN.A8T3	0.68744
TCGA.HZ.A8P1	0.453276
TCGA.IB.7888	0.664233
TCGA.XN.A8T5	0.753908
TCGA.FB.AAPQ	0.49551
TCGA.2L.AAQI	0.576981
TCGA.IB.7887	0.691779
TCGA.IB.AAUU	0.491179
TCGA.HZ.A77Q	0.698974
TCGA.2J.AABR	0.69798
TCGA.M8.A5N4	0.647159
TCGA.HZ.7926	0.611008
TCGA.2J.AAB1	0.511147
TCGA.F2.6879	0.470213
TCGA.IB.AAUR	0.775435
TCGA.3A.A9I7	0.561415
TCGA.HV.A5A3	0.655517
TCGA.IB.A5ST	0.730045
TCGA.FB.A4P5	0.715418
TCGA.F2.A44G	0.639415
TCGA.HZ.8637	0.691082
TCGA.2J.AABV	0.537735
TCGA.F2.A7TX	0.623285
TCGA.IB.7891	0.641001
TCGA.PZ.A5RE	0.535616
TCGA.FB.AAQ1	0.722872
TCGA.3A.A9IB	0.641466
TCGA.US.A77E	0.530017
TCGA.US.A774	0.610336
TCGA.XD.AAUL	0.590566
TCGA.IB.7645	0.707624
TCGA.IB.7897	0.716882

## Sheet: Epigenetic_Modulators
Gene	r	P
ACTL6A	-0.257508	0.0142752
BAHD1	0.300996	0.00394211
BNIP3	-0.309303	0.00301315
BPTF	-0.212118	0.0447391
CENPA	-0.461617	4.66198e-06
CENPH	-0.61022	1.71475e-10
CENPI	-0.365906	0.000390245
CENPK	-0.243409	0.0207892
CENPN	-0.493225	7.85036e-07
CENPO	-0.382864	0.000195814
CENPP	-0.226195	0.0320533
CENPQ	-0.295949	0.00462425
CENPV	0.409418	6.15211e-05
CHD1L	0.288894	0.00575331
CHEK1	-0.470375	2.89651e-06
CHRAC1	-0.23687	0.0245872
DPF1	-0.219082	0.0380223
DPF2	-0.315015	0.00249363
ELP4	-0.25199	0.0165763
FOXA1	0.290808	0.00542503
HJURP	-0.372597	0.000298619
HLTF	-0.383653	0.000189458
HMGA1	-0.449572	8.78397e-06
HNF1A	0.698253	1.9984e-14
ITGB3BP	-0.26096	0.0129813
KANSL1	0.347283	0.000797712
KAT8	-0.257932	0.0141107
MIS18A	-0.397884	0.000102957
MYB	0.38703	0.000164341
NAP1L4	-0.231277	0.0282898
NASP	-0.281923	0.00710233
NPM1	-0.405514	7.33873e-05
NR3C1	-0.494471	7.29081e-07
PBRM1	0.250328	0.0173296
PHF20	-0.465416	3.79837e-06
RAD54L	-0.317167	0.0023198
RB1	0.241943	0.0215941
SATB2	-0.208616	0.0484714
SMARCAL1	-0.484448	1.31075e-06
SMARCD1	-0.273225	0.00917184
SMARCD2	-0.235882	0.0252097
SMARCE1	-0.215388	0.0414715
SOX9	0.429601	2.38507e-05
SYCP3	0.272243	0.00943561
TADA1	0.280392	0.00743343
TOP1MT	-0.212235	0.0446189
TP63	-0.460561	4.93286e-06
JMJD6	-0.284627	0.00654898
ALKBH1	-0.24363	0.0206704
ANKRD28	-0.243984	0.020481
APOBEC1	0.720496	1.33227e-15
DUSP1	-0.385846	0.000172773
EYA1	-0.235563	0.0254132
FTO	-0.443784	1.18094e-05
GADD45A	-0.324376	0.00181412
GADD45B	-0.520487	1.4533e-07
HDAC1	0.399559	9.5649e-05
HDAC11	0.267803	0.0107143
HDAC3	-0.385019	0.000178895
HDAC9	-0.396927	0.000107361
KDM1A	-0.244797	0.0200514
KDM1B	0.249194	0.0178599
KDM4A	0.361273	0.000468111
KDM4C	0.367282	0.000369525
KDM4D	-0.509612	2.89879e-07
KDM5B	0.45803	5.64406e-06
KDM5D	0.259905	0.0133654
KDM6B	0.299248	0.00416749
PARG	-0.238199	0.0237709
PHF8	0.2327	0.0273058
PPP2CA	-0.330633	0.00145841
PPP2CB	0.273079	0.00921051
PPP2R1B	0.214457	0.0423813
PPP2R2D	-0.30536	0.00342639
PPP2R3A	-0.416718	4.39737e-05
PPP2R3B	-0.223504	0.0342112
PPP2R5A	0.663056	1.08002e-12
PPP3CB	-0.294157	0.00489053
PPP3CC	-0.334614	0.00126632
PPP4R1	-0.349825	0.000725382
PPP4R4	-0.554032	1.47311e-08
SIRT1	-0.390848	0.00013967
SIRT4	0.27375	0.00903334
SIRT7	0.22296	0.0346618
TET1	-0.340959	0.0010071
TET2	0.275597	0.00856055
USP3	0.435532	1.78447e-05
ASXL1	-0.262475	0.0124463
BRD1	0.219483	0.0376623
CHD1	-0.212435	0.044413
CHD4	-0.40491	7.54052e-05
MBD4	0.207726	0.0494605
MECP2	-0.210148	0.0468083
PCGF6	-0.488331	1.04665e-06
PCNA	-0.237503	0.0241952
RBBP5	0.22265	0.0349214
RUVBL1	-0.440235	1.41227e-05
RUVBL2	-0.218312	0.0387208
SETD1A	-0.399157	9.7357e-05
SUPT3H	-0.366482	0.000381443
TAF12	-0.268371	0.0105426
YEATS2	-0.239509	0.0229889
ASH1L	0.340598	0.00102046
ATM	-0.261737	0.0127044
BAZ1B	-0.271568	0.00962115
BUB1	-0.441028	1.35714e-05
CDK17	-0.557162	1.1744e-08
CDK2	-0.245216	0.0198332
CDK8	0.277303	0.0081434
CLOCK	0.229987	0.0292079
DNMT1	-0.352771	0.000649074
DOT1L	0.305361	0.00342627
EZH1	-0.20944	0.0475708
FOS	0.490071	9.45387e-07
FYN	0.392169	0.000131968
GTF3C4	-0.33292	0.00134505
HAT1	-0.363839	0.000423379
HUWE1	-0.282349	0.00701258
IDH1	0.58579	1.31953e-09
JAK2	0.395879	0.000112384
KAT2B	0.309617	0.00298227
LIMK2	0.496243	6.55985e-07
MAP3K12	-0.285903	0.00630147
MASTL	-0.341611	0.000983412
NCOA1	0.440833	1.37049e-05
NCOA2	0.297989	0.00433676
NCOA3	-0.298815	0.00422503
NSD2	-0.295453	0.0046966
PAK1	0.33043	0.00146886
PAK2	-0.208331	0.0487861
PBK	-0.252229	0.0164706
PKN1	-0.417632	4.21398e-05
PRKAA1	0.260009	0.0133272
PRKAB1	0.489944	9.52439e-07
PRKAB2	0.24467	0.0201182
PRKCA	0.239359	0.0230771
PRKDC	-0.359436	0.000502751
PRMT5	-0.207869	0.0493005
PRMT7	0.277549	0.00808476
RAG1	0.278764	0.0078006
RPS6KA3	0.328686	0.00156166
RPS6KA4	0.284693	0.00653611
SMYD5	-0.507573	3.29073e-07
STK4	-0.253482	0.0159247
SUV39H1	-0.410535	5.84684e-05
SUV39H2	-0.396512	0.000109321
TRDMT1	-0.351016	0.000693612
UBR2	0.24883	0.0180332
VRK1	-0.270369	0.00995802

## Sheet: Chaetocin_TreatedVSControl
Gene	logFC	AveExpr	t	P.Value	FDR	B
PLCXD1	2.44925	6.63634	13.2852	6.70438e-08	0.000866786	8.82578
SLC43A2	1.82111	4.55556	12.4499	1.27691e-07	0.000866786	8.07385
FOSB	1.77379	3.10813	12.1082	1.68045e-07	0.000866786	7.5207
SDSL	1.37893	4.18593	11.9742	1.87504e-07	0.000866786	7.70178
NGFR	1.94068	3.29491	11.5812	2.60191e-07	0.00096224	7.23671
TGFBR2	-1.10134	8.26718	-11.2937	3.3271e-07	0.00102536	7.25327
GCG	-1.85497	2.23793	-10.9534	4.48259e-07	0.00114121	6.92071
CXCL1	1.09111	7.67066	10.7992	5.14436e-07	0.00114121	6.825
GDF15	1.68634	3.72613	10.714	5.55454e-07	0.00114121	6.62752
OLFML3	-4.48228	0.516673	-10.5533	6.42924e-07	0.00118883	5.8354
TYMP	2.73954	3.54778	10.237	8.62147e-07	0.0014328	6.16526
TENM2	-1.89563	2.96737	-10.1569	9.29833e-07	0.0014328	6.2365
MAPK8IP2	1.59429	4.77122	10.035	1.04404e-06	0.00148503	6.13609
LAMC1	-1.3267	8.52906	-9.7981	1.31205e-06	0.00165818	5.85309
EFEMP1	-1.7817	0.911729	-9.7373	1.39232e-06	0.00165818	5.51471
CYSRT1	2.77666	1.02153	9.65183	1.51432e-06	0.00165818	5.39751
IGHE	5.25703	0.0642556	9.61906	1.56412e-06	0.00165818	4.41156
CDH23	1.17536	3.54299	9.4875	1.78276e-06	0.00165818	5.59704
TBC1D4	-1.08084	4.84303	-9.45274	1.84592e-06	0.00165818	5.58538
FRAS1	-1.30921	6.11255	-9.30097	2.15158e-06	0.00165818	5.41018
PTPRH	1.00925	5.04759	9.26763	2.22584e-06	0.00165818	5.39931
PRKDC	-0.92529	8.61961	-9.1978	2.39053e-06	0.00165818	5.23431
CIDEC	1.71705	0.864242	9.14051	2.53553e-06	0.00165818	5.05043
TNNT1	1.22944	5.91038	9.13188	2.55821e-06	0.00165818	5.24385
COL1A2	-1.90439	3.97649	-9.12968	2.56401e-06	0.00165818	5.25233
KLHDC7B	4.22495	0.632373	9.10083	2.64156e-06	0.00165818	4.34113
APP	-0.713636	8.64063	-9.09259	2.66417e-06	0.00165818	5.12219
FAT4	-2.09242	1.30694	-9.08293	2.69093e-06	0.00165818	5.10735
COL12A1	-1.83787	5.11361	-9.03987	2.81387e-06	0.00165818	5.16741
MDN1	-0.808245	5.19546	-9.02473	2.85855e-06	0.00165818	5.14969
MUC5AC	4.01214	0.609329	9.01344	2.89238e-06	0.00165818	4.89717
DOC2B	1.8381	3.91868	8.97048	3.02503e-06	0.00165818	5.09378
SQSTM1	0.957403	9.87835	8.93611	3.1359e-06	0.00165818	4.92578
PIM1	1.1354	4.71397	8.93488	3.13998e-06	0.00165818	5.06494
IL23A	2.91609	2.04391	8.91988	3.18982e-06	0.00165818	4.72298
C15orf48	2.74437	2.06463	8.89834	3.26288e-06	0.00165818	4.83753
IL17RD	-1.37946	2.98888	-8.8683	3.36783e-06	0.00165818	4.93717
UGGT1	-0.839535	6.05702	-8.85717	3.40764e-06	0.00165818	4.94601
PAM	-0.986707	6.00652	-8.81888	3.54856e-06	0.00168247	4.90633
DMTN	0.916034	4.44167	8.71817	3.95026e-06	0.00173333	4.83983
G6PD	1.05281	7.64964	8.71432	3.96653e-06	0.00173333	4.7379
CES1	2.60329	6.18789	8.71372	3.96907e-06	0.00173333	4.78115
IGF2R	-0.695106	7.34171	-8.67706	4.12813e-06	0.00173333	4.70423
LINC00659	2.36127	1.05593	8.66224	4.19436e-06	0.00173333	4.25745
AHNAK	-0.930837	9.71736	-8.63849	4.30297e-06	0.00173333	4.60078
FTL	0.893167	11.8438	8.60687	4.45227e-06	0.00173333	4.51926
PTGFRN	-0.955289	6.00238	-8.59419	4.51369e-06	0.00173333	4.66154
ABCC4	-1.0529	4.26356	-8.58776	4.5452e-06	0.00173333	4.70423
DES	2.56588	0.498514	8.57806	4.59321e-06	0.00173333	4.29341
EGFR	-0.981397	6.92675	-8.54503	4.76075e-06	0.00176062	4.5746
FAM110C	3.1676	1.42476	8.48276	5.09489e-06	0.00177986	4.36677
INPP5K	0.896966	5.08076	8.459	5.22901e-06	0.00177986	4.5501
CRIP1	1.45086	5.11623	8.43716	5.35562e-06	0.00177986	4.52755
KIAA0754	-1.34749	3.23695	-8.43118	5.39089e-06	0.00177986	4.51897
HEATR1	-0.877176	5.41321	-8.42907	5.40344e-06	0.00177986	4.5059
TREML3P	4.17339	-2.57234	8.41005	5.51749e-06	0.00177986	2.79193
SPINK1	5.17444	-1.98795	8.40186	5.56745e-06	0.00177986	2.95987
FAP	-2.2261	0.729587	-8.38573	5.66725e-06	0.00177986	4.3873
ALKAL2	3.75106	-1.6006	8.37343	5.7446e-06	0.00177986	3.0747
CAV1	-1.12121	8.40691	-8.34863	5.90413e-06	0.00177986	4.31147
PHLDB2	-1.15836	3.06323	-8.33301	6.00709e-06	0.00177986	4.4277
ERLIN1	-0.748498	6.07651	-8.32952	6.03037e-06	0.00177986	4.36202
ATF3	2.01323	4.18196	8.30088	6.22498e-06	0.00177986	4.39744
TMEM255B	1.8781	0.662384	8.29931	6.23588e-06	0.00177986	3.80279
DDIT3	1.08109	4.8499	8.28608	6.32824e-06	0.00177986	4.36798
ACACA	-0.748151	7.20418	-8.28259	6.35286e-06	0.00177986	4.2658
HIPK2	-0.902626	4.8333	-8.25351	6.562e-06	0.00181101	4.32868
RNF167	1.11504	7.18816	8.20666	6.91483e-06	0.00188032	4.18035
ITGB1	-0.608347	8.18871	-8.18037	7.1218e-06	0.00188312	4.11844
IPO5	-0.835343	7.13045	-8.1795	7.12878e-06	0.00188312	4.15531
FNBP1L	-1.15137	3.30871	-8.16549	7.24192e-06	0.00188606	4.24608
UBE2MP1	0.826824	5.37808	8.14931	7.37497e-06	0.00189087	4.19147
WASH8P	0.767346	5.08527	8.13855	7.46492e-06	0.00189087	4.19158
CRIM1	-1.47665	6.57346	-8.11574	7.65957e-06	0.00191396	4.10174
CES1P1	2.65249	1.15819	8.04886	8.26264e-06	0.00196546	3.87626
EPPK1	0.862636	4.6907	8.04616	8.28799e-06	0.00196546	4.10212
MET	-0.655145	6.72393	-8.04433	8.30525e-06	0.00196546	4.01233
GOLIM4	-1.20924	4.59775	-8.03835	8.36203e-06	0.00196546	4.09612
TM4SF4	-1.29127	1.36892	-8.02735	8.46733e-06	0.00196546	4.08408
SEC23A	-0.989092	5.81946	-8.02362	8.50344e-06	0.00196546	4.02811
S100A2	2.34467	4.42493	7.99797	8.75586e-06	0.00199882	4.06457
GNS	-0.700591	6.76542	-7.94679	9.28425e-06	0.00208659	3.89054
DHRS2	1.28588	4.21754	7.93915	9.36602e-06	0.00208659	3.99534
GLG1	-0.599667	7.41524	-7.90905	9.69594e-06	0.00213438	3.82024
PPP1R1B	-1.73126	4.17131	-7.89026	9.9082e-06	0.00215544	3.90582
NOLC1	-0.573766	7.58645	-7.83415	1.05725e-05	0.00227321	3.72579
PNMT	-1.99409	2.63938	-7.80641	1.09186e-05	0.00230729	3.84745
MAP3K11	0.678618	7.3275	7.79967	1.10045e-05	0.00230729	3.69326
TIMP1	0.969036	7.5909	7.79184	1.11053e-05	0.00230729	3.67661
PTPRG	-1.25127	4.27464	-7.77736	1.12942e-05	0.00231262	3.80828
CPD	-0.978147	5.64766	-7.77079	1.13811e-05	0.00231262	3.74465
DDX21	-0.776612	6.95723	-7.75699	1.15659e-05	0.00232462	3.66308
CXCL3	1.46697	5.23554	7.73062	1.19282e-05	0.00237165	3.71621
VCAN	-1.72101	2.51474	-7.71533	1.21438e-05	0.0023774	3.74818
ING1	1.27575	4.93303	7.69749	1.24007e-05	0.0023774	3.69272
HTT	-0.690749	6.8588	-7.69087	1.24976e-05	0.0023774	3.58249
OTUB2	1.30186	3.91134	7.68713	1.25527e-05	0.0023774	3.71437
ENO3	3.46926	3.85706	7.68394	1.25999e-05	0.0023774	3.70437
TNFAIP2	1.22456	7.47422	7.67153	1.27853e-05	0.00237759	3.5439
SH3BP5L	0.775358	5.33744	7.66671	1.28581e-05	0.00237759	3.63082
NLN	-0.859381	5.14843	-7.6472	1.31572e-05	0.00240882	3.61782
FRMD8	0.896016	6.53347	7.63534	1.33429e-05	0.00241885	3.53007
EIF4G3	-0.700276	6.215	-7.59497	1.3996e-05	0.00247323	3.49593
SLC6A6	-0.760818	6.59738	-7.59435	1.40062e-05	0.00247323	3.4745
NR4A2	1.75409	2.68303	7.59208	1.40441e-05	0.00247323	3.57364
COL5A3	1.80556	0.684359	7.57965	1.42528e-05	0.00248631	3.32427
CDKN2D	0.936865	3.67611	7.54912	1.47799e-05	0.00255417	3.55718
CRYBA2	2.41346	0.552325	7.52029	1.52971e-05	0.00261907	3.11084
TRIM28	0.599586	9.73366	7.50556	1.55688e-05	0.00264113	3.26012
LMF2	0.710043	6.66822	7.4798	1.60567e-05	0.00265876	3.33124
HUWE1	-0.578733	8.45547	-7.47716	1.61075e-05	0.00265876	3.26058
NQO1	0.590618	10.0159	7.46573	1.633e-05	0.00265876	3.20265
ATP5F1A	-0.514251	8.87969	-7.46445	1.63551e-05	0.00265876	3.23221
RAB31	-1.00745	5.28607	-7.46259	1.63917e-05	0.00265876	3.36964
S100A5	1.56422	2.89295	7.44842	1.66732e-05	0.00268091	3.4237
ADAM9	-1.42947	5.77074	-7.43122	1.70222e-05	0.00269587	3.32654
TRIM41	0.604547	6.11489	7.42948	1.70579e-05	0.00269587	3.2978
H2AW	1.0507	3.96537	7.41464	1.73659e-05	0.00270011	3.39544
C12orf57	0.748849	5.91661	7.41066	1.74494e-05	0.00270011	3.28669
NFIA	-0.915328	3.52351	-7.40719	1.75228e-05	0.00270011	3.39055
H2AC19	1.92146	3.61748	7.38524	1.79939e-05	0.00270096	3.36751
WAS	2.44622	-0.737853	7.3849	1.80013e-05	0.00270096	2.55791
CFB	1.45978	5.80964	7.38061	1.8095e-05	0.00270096	3.26128
CREB3L3	2.90497	-1.68876	7.37517	1.82144e-05	0.00270096	2.32627
KRT86	1.22774	2.55532	7.37287	1.82652e-05	0.00270096	3.32424
H2BC21	1.19379	2.55965	7.36303	1.84844e-05	0.00270096	3.32897
TOP1	-0.708678	6.75472	-7.36008	1.85507e-05	0.00270096	3.18472
ARHGAP30	0.796957	4.1039	7.35344	1.87007e-05	0.00270152	3.28285
FAM234B	-1.05286	4.78773	-7.31113	1.96882e-05	0.00280279	3.23063
AFF1	-0.728268	4.55944	-7.29928	1.99748e-05	0.00280279	3.22384
CLCF1	0.964445	4.00658	7.2983	1.99985e-05	0.00280279	3.25412
CNPPD1	0.671666	5.90826	7.28998	2.02028e-05	0.00280279	3.13487
LAMA5	-0.947007	8.23758	-7.28606	2.02998e-05	0.00280279	3.02709
BATF2	1.85661	1.25981	7.28555	2.03123e-05	0.00280279	3.01716
NCL	-0.569107	9.27372	-7.27361	2.06109e-05	0.00280279	2.97986
PSMG3-AS1	1.38385	2.32711	7.27348	2.06143e-05	0.00280279	3.19239
PIM3	0.665212	6.9192	7.25406	2.11101e-05	0.00284925	3.03634
RRP1B	-0.732976	6.8956	-7.22689	2.18258e-05	0.00289892	3.00355
CES1P2	3.26233	0.327694	7.22616	2.18454e-05	0.00289892	2.79439
PLCB4	-1.97643	0.143295	-7.22233	2.19484e-05	0.00289892	2.93641
EGR4	1.87302	0.446055	7.19817	2.26108e-05	0.00296049	2.761
DOCK5	-0.962422	5.69211	-7.18932	2.28587e-05	0.00296049	3.0239
SMARCA1	-1.20071	3.97031	-7.18418	2.30041e-05	0.00296049	3.10236
ERMP1	-0.874913	4.61377	-7.18239	2.3055e-05	0.00296049	3.078
LOC101929897	3.58936	-2.61747	7.17279	2.33298e-05	0.00296069	1.94018
EOMES	-1.48378	2.53465	-7.17116	2.33768e-05	0.00296069	3.09739
NDC1	-0.848877	5.8714	-7.16349	2.35994e-05	0.00296854	2.98063
NUP205	-0.68507	6.19001	-7.147	2.40857e-05	0.00299103	2.94338
UGT8	-0.821026	3.52693	-7.14533	2.41357e-05	0.00299103	3.07358
UBR5	-0.78974	5.52783	-7.14107	2.42634e-05	0.00299103	2.97758
GPX4	0.601384	9.6106	7.12757	2.46726e-05	0.00299982	2.78235
LGR4	-1.03346	3.51697	-7.12237	2.48324e-05	0.00299982	3.04882
PLA2G4C	2.87487	-0.165547	7.12167	2.48541e-05	0.00299982	2.71535
H1-2	1.2383	4.65578	7.11245	2.514e-05	0.00299982	2.99803
LGALS1	0.65184	8.22928	7.10628	2.53335e-05	0.00299982	2.80001
CACNA1G	1.63374	1.44506	7.10052	2.55157e-05	0.00299982	2.9644
PPARGC1B	-0.961485	3.85164	-7.09742	2.56144e-05	0.00299982	3.00504
ITGA4	-2.50557	-0.563006	-7.07541	2.6326e-05	0.00299982	2.77348
LENG1	0.736987	4.71523	7.06931	2.65272e-05	0.00299982	2.93472
IPO7	-0.86421	7.15047	-7.06837	2.65581e-05	0.00299982	2.79404
MME	-1.11741	3.30843	-7.06649	2.66206e-05	0.00299982	2.96513
IGFBP6	1.51843	7.29168	7.06453	2.66856e-05	0.00299982	2.78367
SECTM1	1.10975	3.66729	7.05988	2.68411e-05	0.00299982	2.9731
ITGAX	2.88988	-2.66716	7.05861	2.68837e-05	0.00299982	1.86992
SLC22A1	3.21114	-1.37795	7.05401	2.70387e-05	0.00299982	2.2234
LMAN1	-0.876745	5.85512	-7.05279	2.70798e-05	0.00299982	2.84338
MUC20	1.68042	0.45206	7.05241	2.70927e-05	0.00299982	2.80351
PON2	-0.736384	5.23009	-7.03962	2.75292e-05	0.00303001	2.86998
LINC00880	2.82378	-0.479309	7.03468	2.77001e-05	0.00303078	2.55648
EML4	-0.750328	5.29382	-7.01336	2.84498e-05	0.00309039	2.82496
DLGAP1	2.33271	-0.247122	7.00975	2.85791e-05	0.00309039	2.42569
HSPA6	1.85325	-0.14917	6.99169	2.92345e-05	0.00313772	2.41326
WASH3P	0.723399	4.75363	6.98839	2.93562e-05	0.00313772	2.83028
NRARP	0.962494	5.25456	6.97924	2.96958e-05	0.00315578	2.78602
EPHB1	-2.18304	-2.52907	-6.95711	3.05352e-05	0.00316627	2.29608
RDX	-0.709669	5.11116	-6.93818	3.12734e-05	0.00316627	2.74371
RND1	1.76948	1.55519	6.93705	3.13183e-05	0.00316627	2.70466
LOC101927136	1.82521	-0.796102	6.93586	3.13653e-05	0.00316627	2.627
FADS3	0.780109	5.34219	6.92974	3.1609e-05	0.00316627	2.71457
STT3B	-0.722567	7.03202	-6.92575	3.17688e-05	0.00316627	2.61301
PRRC2C	-0.704943	7.01659	-6.92552	3.1778e-05	0.00316627	2.61115
DGAT1	0.599434	6.00198	6.91605	3.21613e-05	0.00316627	2.65165
PNPLA2	0.677533	7.35002	6.91379	3.22535e-05	0.00316627	2.57773
PRKAR2B	-1.82231	1.60455	-6.91289	3.22902e-05	0.00316627	2.8021
SERBP1	-0.591929	7.85282	-6.90999	3.2409e-05	0.00316627	2.55445
PPP1R11	0.759829	6.45928	6.90616	3.25668e-05	0.00316627	2.61201
KRT5	-2.24062	5.91959	-6.8966	3.2964e-05	0.00316627	2.64831
GPX3	1.0973	5.07247	6.88872	3.3295e-05	0.00316627	2.67029
DPY19L1	-1.09668	5.20042	-6.88802	3.33247e-05	0.00316627	2.6693
MMP1	2.2504	-0.465069	6.88562	3.34264e-05	0.00316627	2.70001
NAAA	-0.738089	4.48625	-6.88537	3.34372e-05	0.00316627	2.71534
ERFL	2.01016	-0.627363	6.87944	3.36899e-05	0.00316627	2.16927
MC5R	3.866	-1.8958	6.87682	3.38023e-05	0.00316627	1.93196
UPP1	1.84083	6.29492	6.87513	3.38749e-05	0.00316627	2.59601
CALU	-0.640329	7.5335	-6.87111	3.40483e-05	0.00316627	2.51398
KRT16	1.12743	3.39709	6.86776	3.41939e-05	0.00316627	2.73741
TAF1	-0.952242	4.48092	-6.8665	3.42488e-05	0.00316627	2.69016
PCBP3	3.22398	-3.23043	6.86156	3.44644e-05	0.00316627	1.59158
MAD1L1	0.807167	5.597	6.86077	3.44993e-05	0.00316627	2.60711
VPS13D	-0.745611	5.26456	-6.8602	3.45243e-05	0.00316627	2.62965
ARHGAP18	-1.39179	3.19792	-6.85376	3.48084e-05	0.00316627	2.72634
DDC	4.0997	-3.07548	6.84487	3.52052e-05	0.00316627	1.59862
CTDSPL	-0.692501	6.25086	-6.84086	3.53854e-05	0.00316627	2.53942
PEG10	-1.41303	7.14823	-6.83779	3.55243e-05	0.00316627	2.50071
SRXN1	0.688644	8.25792	6.83622	3.55959e-05	0.00316627	2.4409
LINC00514	2.24379	-2.3859	6.83536	3.56348e-05	0.00316627	1.7608
AP2B1	-0.584551	8.00774	-6.82987	3.58854e-05	0.00316627	2.44203
MXD4	0.774824	5.81849	6.8285	3.59484e-05	0.00316627	2.55203
FSTL1	-1.01736	4.06258	-6.82769	3.59856e-05	0.00316627	2.66055
SEMA3C	-1.02905	6.07696	-6.82568	3.60778e-05	0.00316627	2.53739
TNS3	-0.844393	7.68062	-6.82455	3.61301e-05	0.00316627	2.45006
FLOT1	0.573813	7.34193	6.79924	3.73186e-05	0.00324	2.4289
SLC44A1	-0.825187	5.96301	-6.79917	3.7322e-05	0.00324	2.50444
PAICS	-0.864569	6.85615	-6.77773	3.83622e-05	0.00331475	2.428
RECQL4	0.521532	7.035	6.75975	3.92583e-05	0.00336261	2.38685
FREM2	-2.18489	-2.4475	-6.75932	3.92798e-05	0.00336261	1.73805
ETV1	-1.55565	2.01446	-6.75464	3.95171e-05	0.00336374	2.57779
TIMP2	-0.595364	8.01051	-6.75189	3.96569e-05	0.00336374	2.33659
NARF	0.614337	6.00824	6.73743	4.0402e-05	0.00341129	2.41507
KIF1B	-0.589309	5.73877	-6.72853	4.08685e-05	0.003435	2.42451
SNPH	1.39572	5.04967	6.72402	4.11068e-05	0.0034394	2.46716
DCAF6	-1.06248	4.47777	-6.71982	4.13301e-05	0.0034425	2.50049
HSP90B1	-0.693568	7.98288	-6.71041	4.18353e-05	0.00346644	2.28416
ANAPC1	-0.726867	5.51884	-6.70751	4.19925e-05	0.00346644	2.41256
MGAT5	-0.748864	5.98421	-6.70337	4.22178e-05	0.00346956	2.37708
ABLIM1	-0.599364	5.99664	-6.69889	4.24627e-05	0.00347424	2.37328
PLXND1	-0.840467	6.24767	-6.69272	4.28028e-05	0.00348664	2.34448
YWHAE	-0.621665	8.86126	-6.68579	4.31887e-05	0.00350264	2.21968
HLA-E	0.701678	8.13266	6.66967	4.41007e-05	0.00353802	2.22427
NOTCH2	-0.595894	7.25731	-6.66902	4.41376e-05	0.00353802	2.25527
SBSN	3.18466	-1.46742	6.66795	4.41989e-05	0.00353802	1.92156
H2BC5	1.13128	3.26091	6.66101	4.45989e-05	0.00354126	2.48684
USP11	0.566744	7.01983	6.6606	4.46224e-05	0.00354126	2.25669
TMEM131L	-0.83141	3.67554	-6.65519	4.4937e-05	0.00355099	2.4627
CD68	1.21352	5.49689	6.64403	4.55937e-05	0.00358754	2.33454
JUNB	0.635223	8.57586	6.63622	4.60589e-05	0.00360879	2.16214
GOLM1	-0.639137	6.28582	-6.62978	4.64465e-05	0.0036238	2.255
LUC7L	0.719753	5.0467	6.62382	4.68087e-05	0.00362639	2.33535
LMCD1	1.11316	3.16389	6.62278	4.68718e-05	0.00362639	2.44156
UTP20	-0.704924	5.14124	-6.61253	4.75025e-05	0.00365987	2.31528
CXCL2	1.59269	4.86846	6.60798	4.77855e-05	0.00366236	2.32914
MAN2A1	-1.14814	4.75895	-6.60565	4.7931e-05	0.00366236	2.33324
CARMIL1	-0.754037	4.24847	-6.60205	4.81562e-05	0.00366443	2.35614
CSF2	2.6486	-0.535647	6.59459	4.86281e-05	0.0036831	2.11646
DYNC1H1	-0.569322	8.66509	-6.58985	4.89298e-05	0.0036831	2.09547
EIF4G2	-0.595294	8.76245	-6.58665	4.91351e-05	0.0036831	2.08959
URB1	-0.591836	6.44819	-6.58209	4.94289e-05	0.0036831	2.17827
NT5E	-1.12105	7.10763	-6.57991	4.95702e-05	0.0036831	2.15443
CHMP2A	0.543725	6.85326	6.5795	4.95966e-05	0.0036831	2.15362
CDK12	-0.65775	6.18308	-6.56298	5.06812e-05	0.00373884	2.17286
BDNF	-1.06599	2.09065	-6.55411	5.12743e-05	0.00373884	2.3543
SBF2	-1.12107	3.96287	-6.5502	5.15382e-05	0.00373884	2.31363
ECM1	1.37151	3.11056	6.54811	5.16795e-05	0.00373884	2.3398
ASPH	-0.67153	6.33657	-6.54565	5.18468e-05	0.00373884	2.14762
ARHGDIB	-1.16701	6.17826	-6.54554	5.18542e-05	0.00373884	2.14217
UBE2M	0.759658	7.36532	6.54462	5.19169e-05	0.00373884	2.08256
PPT1	-0.57452	6.84681	-6.54391	5.19649e-05	0.00373884	2.1044
PTPRK	-1.05566	5.08328	-6.53836	5.23452e-05	0.00375161	2.21862
BEST1	2.23489	0.563384	6.53197	5.27867e-05	0.00376864	2.07368
C2	1.54236	0.994714	6.5238	5.33569e-05	0.0037947	2.16409
HMOX1	2.6187	6.55184	6.51958	5.36538e-05	0.0038012	2.12846
MEST	-0.885592	4.31095	-6.51595	5.39111e-05	0.00380485	2.24063
DDRGK1	0.601768	7.33566	6.51176	5.4209e-05	0.00381132	2.03827
MYCBP2	-0.787898	4.39727	-6.50334	5.4814e-05	0.00382592	2.21479
PDE3B	-1.26775	2.48125	-6.50118	5.49707e-05	0.00382592	2.29244
PCCA	-1.41305	4.31898	-6.49897	5.51311e-05	0.00382592	2.22651
CUL4A	-0.552111	6.44785	-6.49741	5.52442e-05	0.00382592	2.06467
GLCE	-1.03242	3.08757	-6.4909	5.57207e-05	0.00384452	2.2694
ENAH	-0.812207	5.30571	-6.48802	5.59331e-05	0.00384483	2.13259
STXBP5-AS1	2.29554	-2.70462	6.47665	5.67797e-05	0.00386313	1.34071
SPTLC2	-0.610989	5.63802	-6.47267	5.70794e-05	0.00386313	2.08767
GDAP1L1	2.52698	-2.57358	6.47124	5.71874e-05	0.00386313	1.35502
CSDE1	-0.721843	7.86492	-6.46557	5.76177e-05	0.00386313	1.95803
TUT4	-1.11129	3.4119	-6.46028	5.80223e-05	0.00386313	2.223
CLTRN	2.9335	-2.31258	6.45774	5.8218e-05	0.00386313	1.44113
EDN1	-1.57384	4.58751	-6.4577	5.82211e-05	0.00386313	2.13732
KLK7	1.87687	-0.643222	6.45732	5.82502e-05	0.00386313	2.23341
PRAC2	2.11674	-1.12716	6.45205	5.86584e-05	0.00386313	1.6876
EIF2AK4	-0.795418	5.47348	-6.44915	5.88844e-05	0.00386313	2.06873
CDHR4	2.85437	-1.22114	6.44795	5.89782e-05	0.00386313	1.63003
TRIB3	1.08906	6.56791	6.44715	5.90401e-05	0.00386313	1.99595
MYT1	2.95401	-0.541888	6.44446	5.92516e-05	0.00386313	1.76687
SMARCA5	-0.759207	5.19414	-6.44348	5.93283e-05	0.00386313	2.08159
GEMIN5	-0.7297	6.02872	-6.44342	5.93331e-05	0.00386313	2.01939
LRPPRC	-0.671475	6.56305	-6.43787	5.97717e-05	0.00387433	1.98958
SLC9A7	-1.26675	6.54941	-6.43421	6.00623e-05	0.00387433	1.98022
AZGP1	1.34021	1.6588	6.4296	6.04312e-05	0.00387433	2.17127
ALDH1A1	-1.11713	5.09319	-6.42198	6.10456e-05	0.00387433	2.03479
LIN7A	-1.97042	-1.94268	-6.42116	6.11122e-05	0.00387433	2.1159
PCOLCE2	-0.904523	3.24436	-6.42002	6.12055e-05	0.00387433	2.17696
NNT	-0.862094	5.28451	-6.41498	6.16167e-05	0.00387433	2.03408
DARS2	-0.741781	5.61746	-6.41387	6.17075e-05	0.00387433	2.00749
CXXC1	0.791431	6.13302	6.41275	6.17992e-05	0.00387433	1.97136
PPM1H	-1.09195	4.24761	-6.41191	6.1869e-05	0.00387433	2.10067
ART4	-1.77924	0.275308	-6.41169	6.18869e-05	0.00387433	2.1378
LONP2	-0.645082	5.84193	-6.41008	6.20194e-05	0.00387433	1.98501
POLR1B	-0.627512	5.58891	-6.40193	6.26958e-05	0.00389688	1.99339
LINC00620	3.87419	-2.55992	6.40049	6.28158e-05	0.00389688	1.32609
CTNNAL1	-0.753164	3.75811	-6.39814	6.30126e-05	0.00389688	2.11004
TGFBI	-1.23722	3.53767	-6.3878	6.38877e-05	0.00393783	2.07348
EEF1A2	0.620768	6.03541	6.38402	6.42101e-05	0.00394455	1.94219
H2BC12	1.00151	4.80332	6.37107	6.53295e-05	0.00399247	2.02166
CREB3L4	1.30939	3.00644	6.36991	6.5431e-05	0.00399247	2.1234
HECW1	2.36647	-1.08749	6.36755	6.56379e-05	0.00399247	1.64172
TP53BP1	-0.884727	4.35652	-6.36341	6.60019e-05	0.00400144	2.03612
AMD1	-0.824787	4.8143	-6.35695	6.65745e-05	0.00401803	1.99067
IER2	0.536743	7.45655	6.35542	6.671e-05	0.00401803	1.81831
FERMT2	-1.0177	3.71897	-6.34876	6.73071e-05	0.00402887	2.05729
TGFB2	-1.26472	3.32166	-6.34679	6.74855e-05	0.00402887	2.07048
SLC6A14	1.22628	-1.83863	6.34316	6.78143e-05	0.00402887	2.06942
SERINC5	-0.609467	5.60961	-6.3424	6.78835e-05	0.00402887	1.91024
PHKA1	-0.579007	5.61207	-6.34068	6.80401e-05	0.00402887	1.90562
XPO5	-0.590719	7.12166	-6.33895	6.81973e-05	0.00402887	1.81479
UQCRC2	-0.610959	6.46931	-6.33104	6.89242e-05	0.00404887	1.83747
TPRN	0.697367	5.2463	6.33011	6.90107e-05	0.00404887	1.92301
GPS2	0.781583	6.14117	6.32814	6.91927e-05	0.00404887	1.85214
SLC7A2	-1.27803	4.18078	-6.32289	6.96819e-05	0.00405474	1.98937
NCF4	3.24443	-3.46132	6.31849	7.00943e-05	0.00405474	1.08228
PDIA5	-0.618368	5.95594	-6.31775	7.01646e-05	0.00405474	1.84731
LIN37	0.912042	4.08663	6.31713	7.02231e-05	0.00405474	2.00147
AGAP2	1.35561	0.853489	6.31283	7.06292e-05	0.00405474	1.99541
TRIM44	-0.561353	6.3389	-6.31135	7.07695e-05	0.00405474	1.81864
PABPC4	-0.477756	8.3771	-6.30994	7.09043e-05	0.00405474	1.71729
EFCAB14	-0.774803	6.09074	-6.30844	7.10474e-05	0.00405474	1.82982
H2AX	0.668585	7.6931	6.30053	7.1807e-05	0.00408548	1.73054
WDR36	-0.865176	4.74099	-6.29543	7.23005e-05	0.00410095	1.91401
CD46	-0.91489	5.74867	-6.28909	7.29209e-05	0.00412349	1.83166
PHKB	-0.829506	3.77054	-6.28484	7.3339e-05	0.00413449	1.96306
ENDOD1	-0.779499	4.84248	-6.27453	7.43649e-05	0.00416917	1.87585
TNPO1	-0.870247	5.97952	-6.27413	7.44051e-05	0.00416917	1.80189
MACF1	-0.772829	6.28942	-6.26045	7.57916e-05	0.00421985	1.7588
LRRC17	-1.8571	0.705001	-6.25947	7.58919e-05	0.00421985	1.98036
ANKFY1	-0.621707	5.67124	-6.25841	7.59999e-05	0.00421985	1.78724
SERPINB1	1.10393	7.00575	6.25625	7.62224e-05	0.00421985	1.70765
TRIO	-0.665203	6.28847	-6.2498	7.68893e-05	0.00422651	1.73443
SPSB1	0.660418	4.40219	6.24832	7.70432e-05	0.00422651	1.88036
WDR43	-0.700669	5.52682	-6.24791	7.7086e-05	0.00422651	1.79146
CALCOCO1	0.80199	5.15112	6.24234	7.76689e-05	0.00422651	1.80993
TNRC6A	-0.658514	4.68841	-6.24177	7.77288e-05	0.00422651	1.84168
MCFD2	-0.596729	6.94228	-6.24116	7.77931e-05	0.00422651	1.68627
NUP160	-0.883274	5.1705	-6.23974	7.79429e-05	0.00422651	1.80614
ESD	-0.737282	5.14333	-6.23642	7.82936e-05	0.00423312	1.79979
WASH9P	0.742554	4.76166	6.23179	7.87854e-05	0.00424729	1.82825
LARGE2	-0.977555	3.90474	-6.22927	7.90544e-05	0.00424941	1.88755
VPS35L	-0.953412	3.77621	-6.22518	7.94944e-05	0.0042542	1.89357
SLC25A45	1.40633	1.57682	6.22006	8.00481e-05	0.0042542	1.89585
ITGB4	-1.21264	9.5777	-6.21756	8.03194e-05	0.0042542	1.54875
UNC13B	-0.774398	4.14839	-6.21703	8.0377e-05	0.0042542	1.85587
NR1H3	0.812243	4.11663	6.21588	8.05023e-05	0.0042542	1.85762
ITGAV	-1.06647	4.70108	-6.21329	8.07862e-05	0.0042542	1.8046
GPR35	0.916249	4.47601	6.2117	8.09607e-05	0.0042542	1.81702
FUT2	0.917619	2.42063	6.21146	8.09865e-05	0.0042542	1.91989
KIF26A	1.24316	1.66875	6.20723	8.14531e-05	0.0042542	1.91633
HSPA1A	0.516592	8.42951	6.20533	8.16633e-05	0.0042542	1.56851
HES4	1.3821	4.06138	6.20523	8.16743e-05	0.0042542	1.85021
GSPT1	-0.47959	7.15165	-6.19638	8.26622e-05	0.00429356	1.60971
IL13RA1	-0.696862	5.50541	-6.19282	8.30623e-05	0.00430131	1.70936
EIF3A	-0.543081	7.33626	-6.19093	8.32767e-05	0.00430131	1.59636
FMOD	1.74644	0.0680168	6.18124	8.43811e-05	0.00431332	1.74152
CYP11A1	1.61432	-0.0940872	6.18106	8.44013e-05	0.00431332	1.66615
GNPTAB	-0.912573	3.55384	-6.17911	8.46262e-05	0.00431332	1.83385
WNK1	-0.859804	7.82882	-6.17687	8.48848e-05	0.00431332	1.5527
KLK1	0.958283	2.5519	6.17677	8.48965e-05	0.00431332	1.87685
KMT2A	-0.616112	6.27732	-6.17466	8.51406e-05	0.00431332	1.62948
CATSPERG	1.90894	-0.373745	6.17464	8.51421e-05	0.00431332	1.52171
CPNE3	-0.789491	6.4861	-6.1612	8.67157e-05	0.00438104	1.6058
ODF3B	1.68968	1.12677	6.15664	8.72569e-05	0.00439637	1.75681
ENTPD2	1.13323	1.10647	6.15462	8.74973e-05	0.0043965	1.82853
ADAM10	-1.06394	4.78761	-6.14308	8.88867e-05	0.00445421	1.70004
LBX2-AS1	1.10972	3.38224	6.13925	8.93529e-05	0.00446547	1.80618
GALNT7	-0.905239	3.93997	-6.13707	8.96196e-05	0.00446673	1.75634
LINC01204	2.67996	-0.471998	6.13108	9.03571e-05	0.00448148	1.5085
OSGIN1	1.34971	4.48061	6.13073	9.04003e-05	0.00448148	1.71667
KDM6B	0.902591	6.00913	6.12842	9.06863e-05	0.00448364	1.58322
GLS	-1.10231	4.98351	-6.1183	9.19508e-05	0.00452333	1.64702
PDXK	-0.497711	8.6448	-6.11661	9.21634e-05	0.00452333	1.43441
IPO8	-0.813455	4.38499	-6.11614	9.22229e-05	0.00452333	1.69286
IQGAP1	-0.613203	6.91017	-6.11237	9.27007e-05	0.00453473	1.51335
TMEM123	-0.860262	6.55506	-6.10929	9.30923e-05	0.00454187	1.52302
SLC39A6	-1.00669	4.71985	-6.10416	9.37497e-05	0.00455427	1.64965
SUPT16H	-0.63417	6.6967	-6.10346	9.38391e-05	0.00455427	1.5117
CHD6	-0.669411	4.84925	-6.099	9.44149e-05	0.00456831	1.63201
KIAA0100	-0.449255	8.29789	-6.0969	9.46875e-05	0.00456831	1.41798
RIOX2	-0.619701	4.35607	-6.09508	9.49238e-05	0.00456831	1.66644
CRMP1	3.92531	-3.14735	6.09194	9.53337e-05	0.00456831	0.949337
PNRC1	0.728282	5.03576	6.08759	9.59055e-05	0.00456831	1.60266
ANKFN1	3.18216	-3.24062	6.0871	9.59692e-05	0.00456831	0.923133
ARHGEF12	-0.73873	5.7906	-6.08631	9.60737e-05	0.00456831	1.54488
TIGD3	1.19266	1.41795	6.08608	9.61048e-05	0.00456831	1.70899
SHROOM3	-1.11687	5.77425	-6.08291	9.65241e-05	0.00457648	1.54083
DMBX1	1.4338	2.21748	6.07698	9.73142e-05	0.00458216	1.747
ARHGAP29	-1.59642	4.18943	-6.07682	9.73343e-05	0.00458216	1.65772
LYL1	1.20193	2.48021	6.07616	9.74228e-05	0.00458216	1.74128
ITPR3	-0.547998	7.76444	-6.07043	9.81936e-05	0.00458216	1.40101
SNHG32	0.654683	7.15156	6.07018	9.82275e-05	0.00458216	1.43551
HMBOX1	-0.91923	4.02575	-6.06939	9.8335e-05	0.00458216	1.66034
MRTFB	-0.754252	3.76068	-6.06632	9.87503e-05	0.00458216	1.66942
TCEAL4	-0.604827	4.92115	-6.06596	9.87999e-05	0.00458216	1.57982
FKBP5	-0.637131	7.9149	-6.06541	9.88741e-05	0.00458216	1.39257
EIF3E	-0.647297	7.11065	-6.06206	9.93322e-05	0.00458881	1.42864
CELSR2	-0.724108	5.33936	-6.06053	9.95407e-05	0.00458881	1.53733
APLP2	-0.829085	9.38745	-6.05714	0.000100007	0.00458881	1.32496
C2orf78	3.27529	-2.45815	6.05533	0.000100256	0.00458881	1.08987
TALDO1	0.500923	8.49349	6.05516	0.00010028	0.00458881	1.35182
C22orf34	3.55039	-2.52994	6.05352	0.000100507	0.00458881	1.07906
PPP1R15A	0.960183	6.49724	6.05072	0.000100896	0.00459523	1.4437
HDAC9	2.08427	0.0296764	6.04868	0.00010118	0.00459685	1.6766
SESN2	0.544382	5.69167	6.03758	0.000102741	0.00465635	1.4791
MDGA1	1.00262	3.11434	6.03233	0.000103487	0.0046787	1.66693
SNHG6	0.636415	6.6949	6.02525	0.000104505	0.00471319	1.3895
ARFGEF1	-0.79498	4.40372	-6.02118	0.000105094	0.00472479	1.55675
CLCN5	-0.962091	2.85347	-6.01995	0.000105273	0.00472479	1.65831
MT2A	-0.732709	10.1346	-6.01683	0.000105729	0.00472501	1.24646
GNPDA1	-0.471996	6.79646	-6.01641	0.000105789	0.00472501	1.36834
ANO6	-0.760003	5.01532	-6.01391	0.000106156	0.00472995	1.49927
E2F2	0.787905	4.69997	6.00729	0.000107133	0.004762	1.51311
SRP72	-0.663209	5.25555	-6.00069	0.000108116	0.0047942	1.46337
MAP3K1	-0.766204	2.39274	-5.99492	0.000108984	0.00481112	1.61782
DUSP27	-1.49071	1.70811	-5.9947	0.000109018	0.00481112	1.59933
DPYD	-1.21074	4.38576	-5.99179	0.000109458	0.00481337	1.51699
LDHA	-0.692497	10.0963	-5.99092	0.00010959	0.00481337	1.20682
RAI14	-0.886303	3.88815	-5.9833	0.000110754	0.00485299	1.54704
ANKRD50	-1.08359	2.40777	-5.97479	0.00011207	0.00487016	1.60298
H2BC8	1.66321	-2.13524	5.97469	0.000112086	0.00487016	1.23455
FKBP9	-0.525561	6.75579	-5.97436	0.000112138	0.00487016	1.31082
IRF7	1.22694	3.57787	5.97396	0.0001122	0.00487016	1.55801
PRPH	2.33963	-0.575052	5.96957	0.000112887	0.00488826	1.34455
TMEM99	0.850194	3.59806	5.96687	0.000113311	0.00488826	1.55497
SRGN	0.882666	3.30889	5.96596	0.000113454	0.00488826	1.4779
FKTN	-1.26317	2.62341	-5.96356	0.000113833	0.00488826	1.58689
NAA25	-0.872528	4.06163	-5.96289	0.000113939	0.00488826	1.49963
PREP	-0.486641	5.99306	-5.9612	0.000114207	0.00488842	1.34148
GABARAP	0.509958	7.05933	5.95567	0.00011509	0.00491281	1.26896
SLC38A4	-1.32521	1.41537	-5.95431	0.000115308	0.00491281	1.58227
SPHK1	0.970881	3.96919	5.95262	0.000115579	0.00491303	1.51015
CNOT1	-0.590975	7.21063	-5.95076	0.000115879	0.00491303	1.25838
FAT1	-0.874444	7.75785	-5.94649	0.000116569	0.00491303	1.2251
PYGL	-0.511677	5.99003	-5.9456	0.000116714	0.00491303	1.32011
GK5	-1.06082	3.72022	-5.94549	0.000116732	0.00491303	1.50966
MTR	-0.915843	4.62609	-5.94379	0.000117009	0.00491303	1.43479
FASTKD2	-0.837128	3.42325	-5.94124	0.000117424	0.00491303	1.51301
WASHC1	0.548346	5.34987	5.94011	0.00011761	0.00491303	1.36421
CANX	-0.499455	9.07796	-5.93953	0.000117704	0.00491303	1.16468
PXDC1	0.998358	3.26241	5.93348	0.000118702	0.00494351	1.53137
AGRN	-0.722829	7.96262	-5.92758	0.000119682	0.00494882	1.18929
UAP1	-0.682946	4.7509	-5.92653	0.000119857	0.00494882	1.39378
CITED2	0.612219	4.97201	5.92634	0.000119889	0.00494882	1.37883
MIDN	0.570186	7.00608	5.92487	0.000120136	0.00494882	1.22964
UBXN11	0.791367	3.83312	5.92398	0.000120286	0.00494882	1.47564
LYPD5	1.922	0.768048	5.92309	0.000120435	0.00494882	1.42476
HAP1	0.893371	2.44256	5.91563	0.000121695	0.00497865	1.53376
MT1G	-0.811166	5.37101	-5.91561	0.0001217	0.00497865	1.31051
JUND	0.776528	6.92054	5.91067	0.000122543	0.00500207	1.21212
LOC105376341	2.55558	-2.61169	5.90766	0.000123058	0.00501204	0.864575
RPIA	-0.552756	5.41903	-5.90603	0.000123339	0.00501242	1.30812
ATRN	-0.628921	6.31039	-5.9019	0.000124055	0.00503046	1.23592
PTK2	-0.699719	6.05176	-5.89916	0.00012453	0.00503641	1.25514
FCRLA	3.07265	-3.55969	5.89661	0.000124975	0.00503641	0.708209
TMEM98	1.42546	1.48724	5.89636	0.000125018	0.00503641	1.5072
ZFP36	0.569734	6.25113	5.893	0.000125608	0.00504915	1.22825
CLASP2	-0.783391	3.78148	-5.88619	0.000126813	0.0050799	1.40682
AKR1B1	0.77714	8.78791	5.88557	0.000126922	0.0050799	1.09618
ZHX3	-0.57221	4.66946	-5.88341	0.000127307	0.0050843	1.3432
RALGAPB	-0.700028	5.81536	-5.8785	0.000128186	0.00510839	1.24065
MLEC	-0.56027	8.4905	-5.87605	0.000128628	0.00511496	1.09169
TNFRSF9	1.93236	1.67031	5.87099	0.000129543	0.00513638	1.45542
DAW1	-0.955274	5.58358	-5.87001	0.000129722	0.00513638	1.22146
RSL1D1	-0.518544	6.66936	-5.85955	0.000131639	0.00520115	1.15645
CUL1	-0.559482	5.58219	-5.85752	0.000132016	0.00520494	1.22775
CLU	0.838401	6.60191	5.85143	0.000133151	0.00523848	1.14862
IGF1R	-0.819019	6.49592	-5.84878	0.000133647	0.00524429	1.14538
CENPV	0.838944	5.60883	5.8472	0.000133944	0.00524429	1.21201
ZNF503-AS2	1.09306	1.64798	5.84302	0.000134734	0.00524429	1.42824
NKX1-2	-2.33358	-2.16893	-5.84253	0.000134828	0.00524429	0.958849
WASH2P	0.812484	4.2121	5.8422	0.000134889	0.00524429	1.33258
NET1	-0.494819	6.11988	-5.84162	0.000135	0.00524429	1.16821
CEP131	0.685132	5.41762	5.83862	0.000135572	0.00525546	1.21451
LOC101927851	2.18882	-0.688478	5.83077	0.000137078	0.0052779	1.08934
METAP1	-0.593778	5.3127	-5.82966	0.000137292	0.0052779	1.20853
TACC1	-0.80568	5.53352	-5.82821	0.000137573	0.0052779	1.19455
MTDH	-0.705726	6.81553	-5.82775	0.000137662	0.0052779	1.10531
HIF1A	-0.782108	4.80503	-5.82729	0.000137752	0.0052779	1.24634
ATP2C1	-0.5882	5.46119	-5.82672	0.000137863	0.0052779	1.19491
TGOLN2	-0.600721	7.48581	-5.82236	0.000138712	0.00529555	1.05555
VPS28	0.567808	5.80393	5.82141	0.000138897	0.00529555	1.1565
PCNX1	-0.854713	4.89882	-5.81044	0.000141063	0.00536707	1.21967
USP24	-0.786366	4.70552	-5.80623	0.000141904	0.00538659	1.22687
FOCAD	-0.725855	4.37219	-5.80322	0.000142509	0.00538659	1.2499
DNAJC10	-1.016	5.22171	-5.80107	0.000142942	0.00538659	1.1819
ACADVL	0.6329	8.00101	5.80099	0.00014296	0.00538659	1.00058
OGDHL	-1.2468	1.88082	-5.79921	0.000143319	0.00538659	1.37922
PCDH17	-1.733	1.11944	-5.79918	0.000143324	0.00538659	1.34282
CACNA1A	2.5494	-0.739043	5.79415	0.000144346	0.00539051	1.05035
MTMR4	-0.74539	5.2407	-5.79304	0.000144573	0.00539051	1.16201
SLC4A7	-1.57727	5.30571	-5.79287	0.000144608	0.00539051	1.16954
ACLY	-0.53339	9.0527	-5.79269	0.000144646	0.00539051	0.949813
SRRM2	-0.427932	9.35722	-5.79142	0.000144905	0.00539051	0.937811
SNHG4	-0.819336	3.34263	-5.79009	0.000145177	0.00539051	1.32291
DIP2B	-0.645192	5.11792	-5.78853	0.000145499	0.00539164	1.16641
NR4A1	0.701255	6.02938	5.78703	0.000145808	0.00539226	1.09471
SMARCC1	-0.55573	7.0933	-5.78531	0.000146163	0.00539461	1.0223
MCCC2	-0.57056	7.05455	-5.78284	0.000146675	0.0053996	1.01614
AKAP13	-1.19012	6.0161	-5.78184	0.000146882	0.0053996	1.08907
MAGT1	-0.702783	5.19406	-5.77668	0.00014796	0.00541949	1.14024
WRAP53	0.694193	5.0177	5.77488	0.000148337	0.00541949	1.15857
GPD1L	-0.771428	4.74473	-5.77034	0.000149295	0.00541949	1.17448
ITPRID2	-1.09844	6.59526	-5.76879	0.000149622	0.00541949	1.03061
BMS1	-0.618313	5.66707	-5.76836	0.000149714	0.00541949	1.09511
NOM1	-0.65796	5.63386	-5.76612	0.000150189	0.00541949	1.08841
FNDC3A	-1.0607	4.17751	-5.76596	0.000150224	0.00541949	1.21403
MSI2	-0.864285	4.57599	-5.76383	0.000150678	0.00541949	1.18293
LPAR6	2.90954	-0.865838	5.76318	0.000150816	0.00541949	1.11362
KPNB1	-0.593839	7.92052	-5.76288	0.000150881	0.00541949	0.949779
RALGAPA2	-0.685486	5.3102	-5.76262	0.000150937	0.00541949	1.11158
IGF2BP3	-0.698798	5.17489	-5.76152	0.000151173	0.00541949	1.12357
GFM1	-0.608422	5.29529	-5.76097	0.00015129	0.00541949	1.11504
RASL10A	-1.27387	2.30094	-5.75987	0.000151527	0.00541949	1.24841
RFPL4AL1	3.17192	-2.53703	5.75435	0.000152718	0.00544414	0.761885
NPNT	-1.45606	1.12172	-5.75395	0.000152805	0.00544414	1.31573
LUCAT1	1.80617	1.80858	5.74938	0.000153799	0.00546902	1.30445
NF1	-0.87964	5.26989	-5.74331	0.000155129	0.00550575	1.09349
AFDN	-0.630115	5.82293	-5.73517	0.000156936	0.00554098	1.03165
FBXO6	0.795342	3.6762	5.73409	0.000157176	0.00554098	1.22181
CHD7	-0.554291	5.15182	-5.73188	0.000157672	0.00554098	1.08299
NACA	-0.516991	7.97416	-5.73169	0.000157714	0.00554098	0.898602
SLC39A14	-0.570973	7.10013	-5.73065	0.000157947	0.00554098	0.941319
SNX6	-0.789508	5.01618	-5.72832	0.000158472	0.00554098	1.08743
TOP2B	-0.649587	5.27149	-5.72749	0.00015866	0.00554098	1.06684
KIAA1549L	-1.13364	2.79447	-5.72737	0.000158686	0.00554098	1.24104
AMOTL1	-0.604693	5.52862	-5.72554	0.000159099	0.00554098	1.04014
MAFF	0.954007	5.57612	5.7237	0.000159518	0.00554098	1.03699
BEX2	1.28367	1.64516	5.72313	0.000159647	0.00554098	1.27377
IL11	1.39632	0.956394	5.72194	0.000159916	0.00554098	1.27455
APBB2	-0.677521	3.7002	-5.7215	0.000160017	0.00554098	1.18425
WDR45	0.755748	4.8772	5.71286	0.000161997	0.00558347	1.08287
GALK1	0.502882	5.43445	5.71268	0.00016204	0.00558347	1.02994
SYBU	-1.10718	4.03274	-5.7122	0.000162151	0.00558347	1.14677
HMGCS2	2.15747	-2.09749	5.71085	0.000162464	0.00558385	1.19286
SPTBN1	-0.514128	8.09949	-5.70723	0.000163304	0.005592	0.860808
CHAC1	1.00603	3.77549	5.70722	0.000163305	0.005592	1.16577
MED14	-0.763876	5.86629	-5.703	0.000164292	0.00561192	0.98144
SLC23A2	-0.617258	5.77259	-5.70103	0.000164753	0.00561192	0.980423
EPB41L2	-0.620707	4.55772	-5.70084	0.000164798	0.00561192	1.08674
BAZ2A	-0.4505	7.80804	-5.69666	0.000165784	0.00562861	0.852136
RPL7L1	-0.485204	7.40013	-5.69619	0.000165897	0.00562861	0.876551
CYP4F3	1.28948	0.978895	5.69303	0.000166647	0.0056437	1.23167
CHI3L1	-2.39077	-3.07588	-5.69146	0.000167019	0.00564377	1.22763
ZC3H12A	1.01358	5.06862	5.69046	0.000167259	0.00564377	1.03465
RRNAD1	0.530462	5.3448	5.68314	0.000169016	0.00567785	0.991931
KLKP1	3.52541	-2.30551	5.68248	0.000169175	0.00567785	0.78437
FAM89B	0.784758	6.14917	5.68242	0.00016919	0.00567785	0.928636
ATP5F1C	-0.497125	7.08569	-5.67639	0.000170656	0.00571667	0.858773
ABCA13	4.06621	-2.68987	5.67465	0.000171081	0.00572052	0.728326
FUT10	-1.03625	2.60596	-5.67239	0.000171634	0.00572868	1.19763
RHCG	0.995298	1.74184	5.66967	0.000172302	0.00574061	1.19674
GASK1B	-1.26726	0.773071	-5.66686	0.000172998	0.00575342	1.19664
RNF227	0.807534	3.12056	5.66292	0.000173977	0.00576048	1.1577
SLCO2A1	-1.82171	-0.609676	-5.66205	0.000174193	0.00576048	1.17663
NSMAF	-0.672039	4.91613	-5.66062	0.000174549	0.00576048	0.997573
POLR2A	0.411587	8.48229	5.65993	0.000174722	0.00576048	0.772327
GFER	0.570644	5.44922	5.65975	0.000174768	0.00576048	0.949313
ARHGEF3	-0.725242	3.1322	-5.65708	0.000175438	0.00576807	1.11706
BET1L	0.470187	6.46972	5.6535	0.00017634	0.00576807	0.859135
SNRNP25	0.612636	5.74337	5.65314	0.000176431	0.00576807	0.914721
ARHGAP35	-0.609716	6.63648	-5.65279	0.000176518	0.00576807	0.852797
SLC16A2	-0.855872	4.15249	-5.65254	0.000176583	0.00576807	1.03875
DOCK7	-0.695712	3.97013	-5.65141	0.00017687	0.00576807	1.06594
TANC1	-0.746309	4.8431	-5.64797	0.000177744	0.00578251	0.986124
SIPA1L1	-0.619619	5.17939	-5.64721	0.000177938	0.00578251	0.955465
HSPA1B	0.47506	7.33168	5.64581	0.000178294	0.00578371	0.799651
RILP	0.9725	2.66036	5.64462	0.0001786	0.00578371	1.15943
ELK3	-0.867553	6.6307	-5.64236	0.000179179	0.00579229	0.836569
PNPLA4	0.677597	6.02541	5.63955	0.000179903	0.00580556	0.872574
MTHFD1	-0.47888	7.71603	-5.63606	0.000180806	0.00582452	0.766447
CCDC130	0.610816	4.77837	5.6329	0.000181629	0.00583402	0.973915
ODF3L1	2.24275	-3.9259	5.63239	0.000181761	0.00583402	0.395874
BCAP31	0.50236	8.47115	5.63116	0.000182083	0.00583402	0.729938
PWP1	-0.520113	5.69879	-5.62978	0.000182444	0.00583402	0.884318
IDNK	1.32986	1.79184	5.62889	0.000182678	0.00583402	1.14513
DCBLD2	-0.721149	5.37934	-5.62659	0.000183283	0.00584326	0.919116
YPEL1	1.00703	2.0876	5.62259	0.000184339	0.00586679	1.14092
ATG101	0.588325	6.46738	5.61701	0.000185825	0.00590393	0.807652
CBLN1	2.27365	-1.56657	5.61478	0.000186422	0.00591276	0.739875
ANTXR1	-0.658907	3.6893	-5.60858	0.000188092	0.00594707	0.973091
AAMDC	0.957527	3.22669	5.60838	0.000188148	0.00594707	1.08141
TNNI3	0.911454	3.11562	5.60595	0.000188806	0.0059507	1.06801
STAT5A	0.701238	3.97116	5.60439	0.000189231	0.0059507	1.00396
FARSB	-0.48663	5.97481	-5.60328	0.000189534	0.0059507	0.824636
CTSL	0.900515	6.17234	5.60322	0.00018955	0.0059507	0.811338
MANBA	-0.874848	4.03214	-5.60051	0.00019029	0.0059522	0.99933
AFG3L2	-0.500436	6.93499	-5.59998	0.000190435	0.0059522	0.750792
NUP188	-0.479419	7.22749	-5.59952	0.000190563	0.0059522	0.735101
NR5A2	-1.17242	-1.29575	-5.59597	0.00019154	0.00597263	1.07961
H4C15	1.55309	-0.448452	5.59384	0.000192128	0.00598088	0.885187
CHMP6	0.662993	4.45847	5.59031	0.000193109	0.00600131	0.940152
GTF2I	-0.57369	6.21966	-5.58764	0.000193854	0.0060079	0.7795
KLK8	1.41349	-1.31445	5.58722	0.000193971	0.0060079	1.08316
HK2	-0.490445	5.8665	-5.5822	0.000195381	0.00603281	0.798194
SLC12A2	-0.805624	4.47327	-5.582	0.000195437	0.00603281	0.910508
NMRAL2P	1.74206	1.40635	5.57832	0.000196479	0.00603281	1.05917
NSD2	-0.632594	7.76068	-5.57747	0.00019672	0.00603281	0.678127
H4C14	1.22343	2.29012	5.57667	0.000196948	0.00603281	1.07567
WASH7P	0.671995	4.46798	5.57662	0.000196961	0.00603281	0.922991
XPOT	-0.818655	6.32524	-5.57628	0.000197059	0.00603281	0.762983
DLG5	-0.441681	6.53145	-5.56946	0.000199009	0.00608243	0.731222
MGP	-1.26886	2.29602	-5.56631	0.000199918	0.00609626	0.944165
MED13L	-0.538431	5.01366	-5.56393	0.000200607	0.00609626	0.845498
RAB3GAP1	-0.684315	4.6894	-5.56367	0.000200683	0.00609626	0.875456
LOC101927787	1.87484	-0.525495	5.56221	0.000201105	0.00609626	0.893526
SMAD6	-1.1089	2.97596	-5.5622	0.00020111	0.00609626	1.02693
ARMH1	2.71082	-1.64735	5.56062	0.000201568	0.00609785	0.651796
IARS2	-0.694	6.8442	-5.55975	0.000201822	0.00609785	0.700217
MMP14	-0.631504	5.54542	-5.55831	0.000202244	0.00610066	0.805005
TBC1D5	-0.740961	5.52876	-5.55447	0.000203369	0.00612459	0.788034
ZNF469	1.53978	0.650695	5.55298	0.000203809	0.00612785	0.985648
LAMA3	-0.5346	5.91316	-5.54934	0.000204887	0.00614242	0.775232
R3HDM1	-0.556546	5.3328	-5.5491	0.000204958	0.00614242	0.794991
AQP3	0.706068	2.35298	5.54595	0.000205895	0.00616051	0.975336
IARS1	-0.659311	7.02132	-5.54422	0.00020641	0.00616596	0.667853
CHD4	-0.488956	8.4731	-5.54288	0.000206812	0.00616801	0.596758
KDM7A-DT	1.09657	1.97744	5.54097	0.000207385	0.00617188	1.02214
DHTKD1	-0.684437	6.18032	-5.53914	0.000207935	0.00617188	0.70982
ALAS1	0.65037	7.00645	5.53825	0.000208205	0.00617188	0.654838
B4GALT1-AS1	1.82865	-0.194169	5.53801	0.000208277	0.00617188	0.828719
TRIM31	2.01598	2.57336	5.53498	0.000209194	0.00618376	1.00946
SLC10A3	0.587452	5.14514	5.53037	0.000210596	0.00618376	0.785651
ERC1	-0.538383	5.46617	-5.52997	0.000210719	0.00618376	0.754998
DENND5A	-0.629538	6.09007	-5.52958	0.000210838	0.00618376	0.703944
TOR4A	0.553426	7.01706	5.52759	0.000211448	0.00618376	0.64009
GLT8D1	-0.696492	4.55113	-5.52745	0.00021149	0.00618376	0.838759
LOC100134391	3.54111	-3.34003	5.52651	0.000211778	0.00618376	0.393418
SEPTIN2	-0.754785	7.01701	-5.52641	0.00021181	0.00618376	0.642211
MAB21L4	2.49935	-1.17695	5.5255	0.000212089	0.00618376	0.969137
FBXO25	0.951118	3.13388	5.52484	0.000212293	0.00618376	0.962663
WWP2	0.493449	5.85095	5.52463	0.000212357	0.00618376	0.712073
SERPINA1	1.62202	2.75382	5.51956	0.000213926	0.00621966	0.942352
FAM120A	-0.70172	7.13088	-5.51662	0.000214843	0.00623651	0.619543
MYH10	-0.681673	5.43153	-5.51543	0.000215213	0.00623748	0.738906
SLC20A2	-0.658268	5.55439	-5.51385	0.000215707	0.00624201	0.723769
NUP35	-0.876702	3.25243	-5.5063	0.000218086	0.00629877	0.916294
GTPBP2	0.491789	6.1617	5.50547	0.00021835	0.00629877	0.668205
PATL1	-0.586735	6.19544	-5.50391	0.000218848	0.006302	0.655318
TMEM69	-0.571224	4.53645	-5.50298	0.000219144	0.006302	0.803838
ELF3	1.66852	6.59649	5.49961	0.000220221	0.00630801	0.638892
HEBP1	-0.751466	6.92434	-5.49916	0.000220364	0.00630801	0.6033
CERNA1	2.38701	-1.75857	5.49912	0.000220376	0.00630801	0.564313
SYT5	1.29321	1.47335	5.4973	0.000220961	0.00631497	0.970294
TTL	-0.698218	6.39949	-5.49493	0.000221725	0.00631937	0.628463
MIA3	-0.767298	4.34668	-5.49351	0.000222183	0.00631937	0.808172
SLC16A1	-0.588727	6.21831	-5.49316	0.000222298	0.00631937	0.645661
H2AC18	1.331	1.8438	5.49259	0.000222482	0.00631937	0.963779
EPB41L4A-AS1	0.569469	5.29276	5.49136	0.000222882	0.00632102	0.71434
MEGF8	-0.641678	6.23316	-5.48956	0.000223466	0.00632788	0.63172
KIAA1324L	-1.01632	2.67812	-5.48724	0.000224221	0.00633957	0.936274
EMD	0.533141	7.0569	5.48437	0.000225161	0.00635643	0.572081
MYH15	-1.3552	1.77096	-5.4828	0.000225676	0.00636123	0.949233
VTRNA1-3	1.45014	-0.630219	5.48126	0.000226184	0.00636585	0.730065
CTSC	-0.479381	6.06052	-5.47921	0.00022686	0.00636679	0.62979
OCRL	-0.607683	5.25299	-5.47907	0.000226906	0.00636679	0.697436
PTPN11	-0.65572	6.56179	-5.47725	0.000227509	0.00637094	0.597818
ATXN10	-0.627536	5.66452	-5.47654	0.000227744	0.00637094	0.658345
NCOR1	-0.547864	5.98277	-5.47551	0.000228087	0.00637094	0.632769
MYBPC3	3.01598	-3.56635	5.47369	0.000228695	0.00637827	0.295582
TAF9	-0.677682	5.33787	-5.47065	0.000229709	0.0063969	0.680575
IMMT	-0.474436	6.94069	-5.46594	0.000231294	0.00640284	0.550489
EMC9	0.626503	5.18511	5.46495	0.000231628	0.00640284	0.684636
IFT27	0.675513	4.50755	5.4649	0.000231645	0.00640284	0.75188
PPAT	-0.948596	3.65746	-5.46473	0.000231704	0.00640284	0.820517
HBEGF	0.706961	3.47796	5.46447	0.000231792	0.00640284	0.836868
TTF2	-0.511372	5.55047	-5.46386	0.000232	0.00640284	0.647988
GUCY1B1	-1.08757	1.14969	-5.4606	0.000233106	0.0064198	0.918191
FAM126A	-1.16138	5.14113	-5.46	0.000233308	0.0064198	0.690147
ARL10	-0.982069	2.72108	-5.45752	0.000234157	0.00643358	0.887344
SEC23IP	-0.631704	5.16768	-5.45493	0.000235045	0.00644839	0.670017
FTH1	1.27333	12.0437	5.45063	0.000236525	0.0064794	0.347715
EIF4B	-0.393784	9.0532	-5.4488	0.000237159	0.00648555	0.433194
FAM241B	0.688287	3.66538	5.44748	0.000237618	0.00648555	0.806695
C8orf37	-1.11225	1.44067	-5.44695	0.000237802	0.00648555	0.899765
NUCKS1	-0.706955	7.86179	-5.44551	0.000238303	0.0064896	0.475711
TCERG1	-0.650623	5.81589	-5.44451	0.000238653	0.0064896	0.598594
HSPA4	-0.699856	7.14876	-5.44129	0.000239778	0.00649533	0.508984
AOC1	1.21927	3.64249	5.43965	0.000240356	0.00649533	0.802598
ATP11C	-1.05896	3.19333	-5.43919	0.000240517	0.00649533	0.818901
CSGALNACT1	-0.906816	3.38343	-5.43896	0.000240598	0.00649533	0.807326
NPM1	-0.595353	8.8327	-5.43882	0.000240648	0.00649533	0.426777
CSNK1G3	-0.926122	3.92905	-5.4379	0.000240971	0.00649533	0.759585
USO1	-0.734693	4.73249	-5.43356	0.000242506	0.00652384	0.679507
HERC2	-0.620089	6.18348	-5.43087	0.000243465	0.00652384	0.546939
DPEP1	1.88111	-0.210342	5.43042	0.000243625	0.00652384	0.731441
EPS15	-0.822023	4.37235	-5.43018	0.000243708	0.00652384	0.707845
CLTC	-0.586032	7.2598	-5.42995	0.000243793	0.00652384	0.485861
XPR1	-0.673844	4.50492	-5.42419	0.000245859	0.00656962	0.685269
USP28	-0.67565	4.51286	-5.41901	0.000247733	0.00661016	0.676248
USP13	-0.640025	4.56628	-5.41687	0.000248512	0.00661195	0.6704
RHOBTB3	-1.03036	4.6657	-5.41686	0.000248516	0.00661195	0.660369
VDAC1	-0.39475	8.96991	-5.41531	0.000249081	0.00661407	0.384906
KIF13A	-0.741185	3.49648	-5.41431	0.000249444	0.00661407	0.768823
CYP1B1	-1.12671	1.99456	-5.41327	0.000249827	0.00661407	0.835882
ALDH1L2	-0.77761	3.30802	-5.41272	0.000250026	0.00661407	0.735228
PMM1	0.504888	5.22872	5.41122	0.00025058	0.0066183	0.597309
ZNF511	0.533465	5.61197	5.41034	0.000250902	0.0066183	0.56213
HSD17B4	-0.559993	6.12949	-5.40777	0.00025185	0.00662549	0.517157
GOLGA6D	2.67338	-3.74076	5.40689	0.000252178	0.00662549	0.210921
CKB	0.428645	6.65795	5.40579	0.000252586	0.00662549	0.481221
MED18	0.51584	4.78835	5.40525	0.000252784	0.00662549	0.633056
B4GALNT4	0.698362	4.08859	5.40476	0.000252966	0.00662549	0.625723
LOC100652758	1.16139	2.14496	5.40096	0.000254381	0.00664507	0.83522
ABI3BP	-2.39491	0.665092	-5.40026	0.000254643	0.00664507	0.835081
ARHGEF19	0.788741	3.79445	5.39986	0.000254792	0.00664507	0.731005
TMEM54	0.560437	6.08034	5.38986	0.000258564	0.0067169	0.496026
PDIA3P1	-0.508512	6.78844	-5.38888	0.000258937	0.0067169	0.44173
ADNP	-0.662592	5.87346	-5.3882	0.000259199	0.0067169	0.509914
PHLDA2	0.651911	6.26534	5.38733	0.000259528	0.0067169	0.478224
SCARB2	-0.613851	5.94444	-5.38729	0.000259543	0.0067169	0.501079
SLC39A3	0.467405	5.92866	5.38682	0.000259725	0.0067169	0.500114
TXNL4A	0.440244	7.11129	5.38554	0.000260212	0.00672009	0.419246
SHCBP1	-0.679444	4.31894	-5.38336	0.00026105	0.00673231	0.645142
KCTD20	-0.562405	4.58563	-5.38008	0.000262311	0.00675542	0.609989
PRRC2B	-0.434719	8.2068	-5.37893	0.000262757	0.00675751	0.356625
LRCH1	-0.604466	4.17883	-5.37538	0.000264134	0.00678349	0.644982
NXPH4	0.845764	2.96216	5.37064	0.000265983	0.00681067	0.750183
SMIM30	-1.19319	3.67525	-5.36987	0.000266285	0.00681067	0.68922
ZNF282	0.513292	6.15605	5.36984	0.000266298	0.00681067	0.458748
GPR108	0.581279	5.94342	5.3682	0.000266944	0.00681775	0.471282
TAB2	-0.59523	4.32681	-5.36534	0.00026807	0.00683709	0.609688
ACOX2	1.32697	0.982643	5.36206	0.000269367	0.0068593	0.751641
USP9X	-0.591531	6.41717	-5.36127	0.000269683	0.0068593	0.434482
UBE2S	0.612965	9.08092	5.36004	0.000270172	0.00686229	0.296615
STING1	0.884873	3.40486	5.35909	0.00027055	0.00686247	0.705861
HERC3	-1.93661	3.45712	-5.35586	0.000271841	0.00688578	0.698422
HTATSF1	-0.703461	5.08504	-5.35265	0.000273135	0.00690908	0.523822
NINJ2	1.03993	2.37547	5.35071	0.000273916	0.00691315	0.756422
KLHL5	-0.748351	4.8243	-5.34977	0.000274296	0.00691315	0.542052
PDIA3	-0.507654	7.47059	-5.34947	0.000274418	0.00691315	0.344697
NOMO3	-0.437613	6.37684	-5.34474	0.00027634	0.00694278	0.399853
C19orf38	2.0292	0.266988	5.34473	0.000276344	0.00694278	0.656489
SYNCRIP	-0.675531	6.77524	-5.34371	0.000276762	0.00694384	0.380033
PLXNA4	3.72651	-2.8303	5.34191	0.000277498	0.00694975	0.25722
TRAF1	1.22468	1.73205	5.34079	0.000277957	0.00694975	0.754511
NT5DC3	-0.819941	5.02953	-5.34038	0.000278125	0.00694975	0.512231
PLA2G4A	-1.84086	-2.02624	-5.33697	0.000279531	0.00697545	0.746296
UBXN1	0.666219	6.97736	5.334	0.000280761	0.0069967	0.347119
SSH1	-0.559246	6.10463	-5.33216	0.000281525	0.0070063	0.401162
ADIRF	1.24802	4.9091	5.33083	0.000282082	0.00700634	0.517211
MRE11	-0.751152	3.41123	-5.32946	0.000282653	0.00700634	0.633497
THRAP3	-0.507663	7.39044	-5.32938	0.000282686	0.00700634	0.317049
COBLL1	-0.991443	4.44494	-5.32815	0.000283199	0.00700634	0.550675
DISP3	1.76453	-1.20306	5.32714	0.000283625	0.00700634	0.469523
FBXL6	0.64123	4.76353	5.32672	0.0002838	0.00700634	0.519464
CBL	-0.601937	6.26556	-5.32384	0.000285015	0.00702694	0.37973
TXLNG	-0.634152	4.52231	-5.32268	0.000285501	0.00702955	0.524707
PPP4R1	-0.615947	6.41468	-5.31828	0.000287369	0.00706297	0.363224
TRERF1	-0.681543	5.03793	-5.31768	0.000287622	0.00706297	0.475174
FAM162A	-0.644161	4.28098	-5.31479	0.000288858	0.00708391	0.544682
CXCL8	1.16078	6.89515	5.30961	0.000291082	0.00712001	0.32202
DGCR5	1.3654	1.28563	5.30957	0.0002911	0.00712001	0.699772
HS2ST1	-1.05185	4.17331	-5.30767	0.000291922	0.00712503	0.543904
PLCD1	0.555466	5.29207	5.3071	0.000292168	0.00712503	0.435364
TRIM7	0.527866	6.00603	5.3058	0.00029273	0.00712503	0.370766
RBL2	-0.755416	5.3175	-5.30553	0.000292847	0.00712503	0.431355
CPSF2	-0.716486	5.04783	-5.2998	0.000295348	0.00717645	0.44709
HIPK1	-0.676652	5.06922	-5.29748	0.000296364	0.00717835	0.44013
TLCD1	1.04638	4.04557	5.29698	0.000296584	0.00717835	0.553375
LRIG1	-0.754588	4.04097	-5.29697	0.000296591	0.00717835	0.538833
MECOM	-1.13348	4.23542	-5.296	0.000297015	0.00717921	0.50245
TLCD3A	0.549912	4.39112	5.29327	0.000298224	0.00719904	0.509848
PRDX2	0.528817	8.57978	5.29238	0.000298615	0.00719908	0.210036
HAUS4	0.484722	6.23978	5.29122	0.000299131	0.00720213	0.330756
PODXL	-0.803359	4.65817	-5.28982	0.000299753	0.00720771	0.468995
EMP1	-1.3921	9.32534	-5.2872	0.000300923	0.00722644	0.176745
ZNF185	-0.722903	6.67067	-5.28591	0.000301496	0.00723083	0.291758
GSK3A	0.421428	7.3488	5.285	0.000301906	0.00723128	0.250404
LRRFIP1	-0.528966	5.60914	-5.28228	0.000303129	0.00724064	0.371991
SLC38A1	-0.658806	7.03065	-5.28175	0.000303368	0.00724064	0.269912
COPZ2	0.688171	3.23671	5.28152	0.000303472	0.00724064	0.584943
SIGIRR	0.727637	5.59646	5.27967	0.000304308	0.00725125	0.369704
ZSWIM4	0.610894	4.13341	5.27736	0.000305353	0.00726678	0.513231
MMP10	2.78961	-2.32322	5.27366	0.000307036	0.00728843	0.514602
SBSPON	-1.48427	-1.35082	-5.27277	0.000307446	0.00728843	0.659913
PAOX	0.677021	3.88642	5.27144	0.000308052	0.00728843	0.516619
OSBPL1A	-0.742086	4.68201	-5.27122	0.000308152	0.00728843	0.439751
POGLUT3	-1.15304	4.92245	-5.27024	0.000308604	0.00728843	0.419683
SET	-0.411758	8.60696	-5.27019	0.000308628	0.00728843	0.175343
RBMS1	-1.04266	5.0147	-5.26803	0.00030962	0.00729226	0.40652
IGFN1	2.80473	-0.78939	5.26765	0.000309793	0.00729226	0.454057
NMT2	-0.634802	4.37338	-5.26665	0.000310256	0.00729226	0.4616
NFKB2	0.946785	7.75809	5.26641	0.000310368	0.00729226	0.206207
GADD45G	1.27883	0.0571327	5.26352	0.000311704	0.00731436	0.55294
EPOP	0.452876	6.57986	5.26188	0.000312464	0.00731963	0.26511
ZNF395	-0.701799	6.07566	-5.26095	0.000312898	0.00731963	0.296571
SIRT7	0.506052	6.33135	5.26027	0.000313214	0.00731963	0.277046
IMPA2	0.409588	7.33213	5.25964	0.000313512	0.00731963	0.218363
FBXO9	-0.534132	4.51569	-5.25835	0.000314113	0.00732442	0.437943
ZMAT5	0.661909	3.93593	5.25602	0.000315203	0.00734058	0.498841
PRR11	-0.828244	6.60605	-5.25119	0.000317479	0.00737791	0.245227
H4C8	1.40414	0.013838	5.25024	0.00031793	0.00737791	0.563739
PRKAA1	-0.941796	4.75424	-5.25009	0.000318003	0.00737791	0.402175
ADD3	-1.05031	5.03285	-5.2477	0.000319135	0.00739293	0.374043
NEK3	-1.6339	1.26098	-5.24704	0.00031945	0.00739293	0.616362
PGM2	-0.808649	4.66863	-5.24168	0.000322013	0.00743591	0.392877
SLC25A13	-0.502352	5.44703	-5.24077	0.000322452	0.00743591	0.317507
TEX2	-0.490972	5.52115	-5.24004	0.000322804	0.00743591	0.309815
ISG20	1.1614	2.76057	5.2398	0.000322916	0.00743591	0.579298
LIFR	-1.1736	2.08044	-5.23292	0.000326253	0.00750341	0.5852
PRPF8	-0.398131	9.17134	-5.22895	0.000328192	0.00753862	0.090063
PTP4A2	-0.487356	8.03838	-5.2277	0.000328803	0.00754329	0.131615
SLC30A1	-0.836379	3.33772	-5.226	0.000329639	0.00755114	0.506059
CD9	0.772591	8.12299	5.22511	0.000330078	0.00755114	0.125191
ZNF581	0.525611	5.73991	5.22452	0.00033037	0.00755114	0.268367
SEMA5A	-1.52185	-1.62962	-5.22144	0.000331891	0.00757655	0.588425
FOXL1	0.685126	5.68051	5.21817	0.00033352	0.00759725	0.264636
VWF	3.98589	-1.19643	5.21778	0.000333715	0.00759725	0.334749
CITED1	1.20662	1.35005	5.21685	0.000334179	0.00759725	0.580148
MARCHF10	1.99187	-3.12274	5.21632	0.000334442	0.00759725	0.0836836
NSUN2	-0.455905	7.21841	-5.21443	0.000335389	0.00760941	0.147867
BCKDHA	0.522209	5.67211	5.21087	0.000337181	0.00764026	0.252147
TRRAP	-0.480662	7.54081	-5.21009	0.000337575	0.00764026	0.127032
ANKRD27	-0.732655	5.38448	-5.20779	0.000338737	0.00765477	0.275062
NCKAP1	-0.734794	5.77714	-5.20697	0.000339154	0.00765477	0.247603
ZNF106	-0.610676	5.0715	-5.20637	0.000339458	0.00765477	0.30107
MYOM2	1.35704	1.5785	5.20358	0.000340878	0.00767743	0.563064
CCNG1	-0.900571	5.83941	-5.20155	0.000341914	0.0076914	0.230338
LPIN2	-0.822539	5.4111	-5.20008	0.000342668	0.007699	0.262373
TXNL4B	0.644556	4.55704	5.19786	0.000343812	0.00771532	0.348423
UBA6	-0.98329	3.61528	-5.19524	0.000345164	0.00771761	0.413698
GNPAT	-0.541437	5.11059	-5.19467	0.000345455	0.00771761	0.278007
SLC1A2	1.38616	-2.53862	5.19386	0.000345877	0.00771761	0.397868
MTOR	-0.466561	7.11731	-5.19338	0.000346125	0.00771761	0.122023
RNF31	0.463003	5.93144	5.19311	0.000346266	0.00771761	0.20172
SDAD1	-0.594579	3.86417	-5.19205	0.000346816	0.00771761	0.397274
SSR3	-0.447579	7.01628	-5.19201	0.000346835	0.00771761	0.127777
TMEM200B	1.3077	0.403618	5.18983	0.000347973	0.00773363	0.534712
EMC1	-0.41294	6.9909	-5.18699	0.000349457	0.00775728	0.116552
MAP2	-1.58971	5.85214	-5.18491	0.000350546	0.00776712	0.19694
S100P	1.29621	8.13585	5.18412	0.000350963	0.00776712	0.0673037
EPHX1	0.575596	6.47136	5.18375	0.000351161	0.00776712	0.151168
COG2	-0.508736	4.72585	-5.1827	0.00035171	0.00776997	0.296705
SMG7	-0.556239	6.75641	-5.18105	0.000352585	0.00777318	0.125729
CAMSAP2	-0.724977	4.04804	-5.18084	0.000352696	0.00777318	0.358057
KLK11	0.944093	-1.54326	5.17858	0.000353892	0.0077863	0.51227
METTL8	-0.778914	3.73984	-5.17813	0.000354133	0.0077863	0.390731
LINC00638	1.03184	1.44772	5.17733	0.000354555	0.00778632	0.525696
PTPN14	-1.01748	5.36273	-5.17367	0.00035651	0.00781996	0.227606
RHOBTB1	-1.13037	2.28264	-5.16878	0.000359136	0.00785002	0.492995
SCRT1	2.83269	-0.733684	5.16861	0.000359228	0.00785002	0.410882
LOC101928994	1.54386	-0.339383	5.16796	0.000359578	0.00785002	0.392249
OSBPL10	-0.619823	5.67529	-5.16796	0.000359579	0.00785002	0.185219
HORMAD2	2.72726	-2.65862	5.16642	0.000360414	0.00785557	0.11056
ARRDC1-AS1	0.692876	3.72598	5.16592	0.000360682	0.00785557	0.388559
AP1G1	-0.54919	5.36337	-5.16426	0.000361582	0.0078659	0.210258
WDR3	-0.62779	5.20688	-5.16297	0.000362288	0.00787199	0.223828
KANK2	-0.521021	6.15125	-5.16112	0.000363294	0.0078808	0.131881
CSTA	1.14589	3.20183	5.16066	0.000363545	0.0078808	0.408451
ZNF354C	-0.962139	1.94976	-5.15908	0.000364411	0.00789031	0.488774
C12orf10	0.485233	6.19013	5.15242	0.000368076	0.00796034	0.120503
PDIA6	-0.457546	7.92822	-5.15016	0.000369331	0.00797416	0.0130152
GALNT1	-0.730993	4.60485	-5.14941	0.000369748	0.00797416	0.257056
GBA	0.552985	6.0242	5.14894	0.000370009	0.00797416	0.124914
MPDZ	-1.04719	1.14692	-5.14653	0.000371353	0.00799382	0.464601
MAPK1	-0.538832	6.65449	-5.14372	0.000372928	0.00801839	0.0742857
KLK10	1.32719	1.0249	5.14257	0.000373578	0.00802303	0.33977
CCDC25	-0.710846	4.4074	-5.14121	0.000374339	0.00803005	0.272386
VWA8	-0.727154	4.45687	-5.13714	0.00037664	0.00807004	0.258817
CELSR1	-0.648625	5.46234	-5.13482	0.000377964	0.0080887	0.152697
USP7	-0.551705	6.07094	-5.1321	0.000379512	0.0080887	0.100733
FAM50A	0.462058	6.63249	5.13148	0.000379871	0.0080887	0.0532066
MATR3	-0.618328	6.06532	-5.13145	0.000379888	0.0080887	0.109141
VCL	-0.566324	7.10073	-5.13139	0.000379919	0.0080887	0.0304645
CEMIP2	-0.784115	3.36052	-5.13101	0.000380135	0.0080887	0.324241
NCAPG2	-0.623311	5.72993	-5.12999	0.000380721	0.00809185	0.123959
ZNRD2	0.705564	4.92997	5.12794	0.000381904	0.00810768	0.19971
EFR3A	-0.738859	4.73287	-5.1249	0.000383656	0.00812982	0.207371
ECI2	-0.58764	4.95134	-5.12461	0.000383826	0.00812982	0.186952
L3MBTL3	-0.888623	2.52756	-5.12218	0.000385233	0.00814917	0.41497
TBCB	0.445458	7.23947	5.12096	0.000385946	0.00814917	0.00155731
LRRC14	0.486515	5.16408	5.11986	0.000386584	0.00814917	0.1591
CDK2	-0.461342	6.4577	-5.11788	0.000387738	0.00814917	0.0420733
UNC13A	-0.825315	5.33885	-5.1172	0.000388137	0.00814917	0.107049
GBAP1	0.6811	3.68732	5.11701	0.000388252	0.00814917	0.320065
ATP2A2	-0.511468	8.11425	-5.11662	0.000388477	0.00814917	-0.0452863
SLC25A12	-0.624457	3.78884	-5.11595	0.00038887	0.00814917	0.296469
MALT1	-1.06365	3.68695	-5.11546	0.000389158	0.00814917	0.282337
RAPGEF6	-0.925895	2.91391	-5.11314	0.000390523	0.00814917	0.345473
KRT15	1.02297	2.69591	5.11196	0.000391219	0.00814917	0.386182
MAP3K21	-0.693256	3.88452	-5.11171	0.000391367	0.00814917	0.271901
ATP1A1	-0.363225	9.96592	-5.11088	0.000391861	0.00814917	-0.122111
FYCO1	-0.505898	5.41741	-5.10994	0.000392419	0.00814917	0.116142
MFN1	-0.845704	3.91135	-5.10987	0.000392457	0.00814917	0.260177
APOBEC3B	0.987064	5.65864	5.10965	0.000392589	0.00814917	0.104677
ZNF133	0.778464	5.61944	5.10965	0.000392591	0.00814917	0.102722
RTN4	-0.521605	7.02044	-5.10951	0.000392673	0.00814917	-4.38605e-07
BMP2K	-1.02818	4.23441	-5.10711	0.0003941	0.00816962	0.239258
WDR35	-1.15373	2.64583	-5.10583	0.000394859	0.0081762	0.361712
WWP1	-0.793118	3.72099	-5.10404	0.00039593	0.00818921	0.262157
DDHD2	-0.967035	4.53085	-5.10255	0.00039682	0.00819368	0.201431
CTRB1	2.16817	-3.72147	5.1022	0.000397033	0.00819368	-0.0905371
NEO1	-0.510928	5.40982	-5.10096	0.000397779	0.00819992	0.103582
ADPRHL1	1.08249	2.59348	5.09864	0.000399174	0.00821952	0.385487
SSB	-0.659447	5.76924	-5.09699	0.000400173	0.00823093	0.0706403
SEC63	-0.62965	4.52274	-5.09446	0.000401709	0.00824825	0.185122
NDUFA4L2	1.49257	-0.178996	5.09392	0.000402034	0.00824825	0.30031
CPB2-AS1	1.89669	-2.96529	5.0934	0.000402354	0.00824825	0.000162169
SEMA3E	-1.87015	-0.49921	-5.09201	0.000403195	0.00825635	0.377851
CYTH2	0.484091	6.46693	5.09076	0.000403962	0.00826289	0.00531166
MED10	0.47715	6.11024	5.08923	0.0004049	0.00827294	0.0245166
FUNDC2	0.58714	4.80786	5.08793	0.000405698	0.00828008	0.150168
ETF1	-0.575946	7.01384	-5.08703	0.000406246	0.00828213	-0.0312245
LDHB	-0.710001	5.11708	-5.08478	0.000407636	0.00830132	0.0194653
HHLA3	0.752913	3.8068	5.08337	0.000408505	0.00830867	0.256814
SCAF1	0.437261	7.58059	5.08212	0.000409281	0.00830867	-0.0772101
CRYM	2.58	-1.08614	5.08201	0.000409345	0.00830867	0.179336
CDC14A	-0.799665	2.48589	-5.07968	0.000410796	0.00832232	0.347237
UNC119B	-0.526824	5.93118	-5.07948	0.000410918	0.00832232	0.0234453
PLA2R1	-1.02203	4.18498	-5.07741	0.000412208	0.00832962	0.162541
MOV10L1	2.27375	-3.66797	5.07618	0.000412978	0.00832962	-0.113245
RPN2	-0.418448	8.53819	-5.0751	0.000413656	0.00832962	-0.128355
ZNF827	-0.835386	2.9918	-5.07495	0.00041375	0.00832962	0.309934
ORC2	-0.649918	4.85885	-5.0749	0.00041378	0.00832962	0.120259
TLK1	-0.864039	3.8764	-5.07458	0.000413981	0.00832962	0.219121
MMS22L	-0.904633	2.6296	-5.07138	0.000415992	0.00835213	0.3198
PPARA	-0.675517	4.1683	-5.07136	0.000416003	0.00835213	0.192354
ATP6V0A1	0.446987	5.65773	5.06768	0.000418334	0.00836412	0.0299002
HERC4	-0.65259	4.81462	-5.06753	0.000418429	0.00836412	0.115116
CAV2	-0.85985	6.49311	-5.06745	0.000418479	0.00836412	-0.0329388
LRP6	-0.760885	3.96474	-5.06714	0.000418676	0.00836412	0.193437
PCNX4	-0.878261	3.93813	-5.06658	0.000419031	0.00836412	0.19091
MUTYH	0.62272	4.7005	5.06614	0.000419314	0.00836412	0.12615
NUAK1	-0.763558	3.92645	-5.06472	0.000420213	0.00837301	0.208127
KIDINS220	-0.663868	4.22418	-5.05995	0.000423267	0.00842478	0.154104
CD2BP2	0.533266	6.6213	5.05703	0.000425149	0.0084453	-0.0626059
ASAH1	-0.577121	5.0581	-5.05589	0.000425883	0.0084453	0.0694252
SLC25A10	0.413974	6.29133	5.05543	0.000426181	0.0084453	-0.0411852
LNPEP	-1.04213	3.5517	-5.05516	0.000426353	0.0084453	0.211359
SURF1	0.552029	5.84652	5.05455	0.000426748	0.0084453	-0.00491027
VPS54	-0.749376	3.00798	-5.05411	0.000427038	0.0084453	0.24649
ABCB7	-0.654174	3.63087	-5.05305	0.000427721	0.00844978	0.213216
THSD7A	-1.31873	3.92874	-5.05064	0.00042929	0.00847172	0.13061
RMND5B	0.569653	5.09205	5.04856	0.000430649	0.00847683	0.0565248
CIT	-0.531858	6.25836	-5.0483	0.000430822	0.00847683	-0.0501236
ASXL2	-0.597018	5.28106	-5.04814	0.000430924	0.00847683	0.0384522
KIF21A	-0.874714	3.93512	-5.04718	0.000431554	0.00847946	0.168781
FJX1	-0.601108	4.36259	-5.04654	0.000431975	0.00847946	0.133687
DYNC1LI2	-0.732781	5.74923	-5.03955	0.000436587	0.00856004	-0.019256
CCDC6	-0.640419	5.81141	-5.03876	0.000437111	0.00856004	-0.0246564
FLOT2	0.470353	6.81763	5.03822	0.000437469	0.00856004	-0.103653
EDEM3	-0.923748	3.07231	-5.03571	0.000439143	0.00858371	0.219531
GALC	-0.993974	2.10787	-5.03251	0.000441291	0.00861659	0.308246
IGSF9	-0.863755	2.09811	-5.03062	0.00044256	0.00862651	0.293664
TRIP13	-0.548753	6.4331	-5.03036	0.000442732	0.00862651	-0.0922379
SFXN1	-0.624693	6.55738	-5.02892	0.000443707	0.00862667	-0.100993
FBLN2	1.73176	-1.7012	5.02851	0.000443982	0.00862667	0.0322339
NARS2	-0.58155	4.15471	-5.02828	0.00044414	0.00862667	0.123426
SHC4	1.93051	-3.28858	5.02476	0.000446523	0.0086561	-0.121013
GXYLT2	-1.01359	1.17909	-5.0239	0.000447105	0.0086561	0.306962
ZBED6	-1.42563	1.64469	-5.02332	0.000447502	0.0086561	0.302675
ADGRA3	-0.609166	4.87447	-5.02329	0.000447527	0.0086561	0.0352562
GBGT1	1.12727	1.32995	5.02051	0.000449425	0.00868371	0.298331
HEATR6	-0.559276	4.16064	-5.01617	0.000452402	0.00872801	0.110638
LBR	-0.759869	6.07237	-5.0158	0.000452662	0.00872801	-0.0822582
DLAT	-0.609809	5.88525	-5.01281	0.000454728	0.00875872	-0.0747212
CLNS1A	-0.379253	6.57631	-5.01036	0.000456425	0.00878226	-0.133821
ZNF524	0.611604	4.33052	5.00759	0.00045836	0.00880152	0.0783332
SLC35F2	-0.521282	5.75282	-5.00676	0.000458939	0.00880152	-0.073307
MYOF	-1.66761	7.50229	-5.00661	0.000459049	0.00880152	-0.177322
PEX16	0.526408	5.2437	5.0062	0.00045933	0.00880152	-0.02446
PDRG1	0.517015	6.01627	5.00383	0.000460996	0.0088243	-0.101693
JAK1	-0.538316	6.21046	-5.00304	0.000461549	0.00882576	-0.115105
TMEM87A	-0.63914	4.06834	-5.00216	0.000462171	0.00882851	0.0805085
SLC37A3	-0.501545	4.79604	-5.0002	0.000463557	0.00884585	0.0106047
SCNN1G	-1.31456	-1.65663	-4.99795	0.000465149	0.00886708	0.271028
PRKACB	-1.06669	2.8735	-4.99627	0.000466343	0.00888069	0.188768
LCLAT1	-0.677754	4.08928	-4.99186	0.000469498	0.00890779	0.0576812
ADAT3	0.794304	2.46736	4.99145	0.000469792	0.00890779	0.232454
HKDC1	0.65951	4.29679	4.99094	0.000470156	0.00890779	0.0391457
STX5	0.734414	5.84961	4.99039	0.000470549	0.00890779	-0.105982
GPR37L1	1.97836	-0.764304	4.98942	0.000471251	0.00890779	0.121096
FNDC3B	-0.823868	4.86751	-4.98927	0.000471356	0.00890779	-0.0170502
CHD8	-0.452485	6.28688	-4.98822	0.00047211	0.00890779	-0.143063
DDX42	-0.571709	6.09261	-4.98822	0.00047211	0.00890779	-0.130316
ANKRD28	-0.651308	3.88856	-4.98795	0.000472311	0.00890779	0.0727306
PNPT1	-0.675273	4.7104	-4.98757	0.000472583	0.00890779	-0.000446506
PTCD3	-0.686484	5.18577	-4.9865	0.000473353	0.00891322	-0.0467875
SLC25A11	0.490998	6.36707	4.98336	0.000475633	0.00894199	-0.160785
WDHD1	-0.840572	3.35164	-4.98257	0.00047621	0.00894199	0.112709
SAMD5	-1.42117	1.50141	-4.9824	0.000476332	0.00894199	0.247618
HEMK1	0.567493	4.41461	4.97804	0.000479514	0.008985	0.0216939
NMB	0.680051	3.24696	4.97793	0.000479595	0.008985	0.143938
MT1E	-0.789771	8.62956	-4.97661	0.00048057	0.0089862	-0.281585
SUCLA2	-0.828958	3.91548	-4.97652	0.000480631	0.0089862	0.0591452
POFUT1	-0.400217	7.5613	-4.97329	0.000483012	0.00900699	-0.250258
FTCD	2.87107	-2.08246	4.97323	0.000483058	0.00900699	-0.0124579
BHLHB9	-1.00307	1.39933	-4.97285	0.000483336	0.00900699	0.23782
ACVRL1	1.52231	1.08957	4.97237	0.000483691	0.00900699	0.220891
TGFBR3	-1.93245	3.65376	-4.97153	0.000484312	0.00900946	0.101654
PUS7	-0.549557	4.81236	-4.96957	0.000485771	0.00901666	-0.0395909
LINC01647	2.41504	-1.16779	4.96895	0.000486233	0.00901666	0.145278
CLEC2D	-0.616001	6.27948	-4.96827	0.000486737	0.00901666	-0.172477
HRAS	0.563975	6.31335	4.96782	0.000487072	0.00901666	-0.181482
TAF2	-0.872411	4.01177	-4.96689	0.000487766	0.00901666	0.0291165
ZFAND1	-0.674808	4.22287	-4.96622	0.000488269	0.00901666	0.0136132
HSPA9	-0.538466	8.79462	-4.96561	0.000488723	0.00901666	-0.311233
KMT2C	-0.722524	4.05246	-4.96421	0.000489773	0.00901666	0.0316741
KLK6	1.60434	-0.776874	4.9639	0.000490008	0.00901666	0.164136
CDCP1	-0.445916	7.89155	-4.96366	0.000490182	0.00901666	-0.278478
AVPI1	1.1303	7.06695	4.96357	0.000490249	0.00901666	-0.231551
IKBKE	0.612305	4.10506	4.96317	0.00049055	0.00901666	0.0359622
SON	-0.551238	7.07891	-4.95926	0.000493498	0.00904661	-0.237214
TJP1	-0.543691	5.15299	-4.95925	0.000493508	0.00904661	-0.0898211
GPANK1	0.842435	4.41917	4.95906	0.000493647	0.00904661	-0.00368542
ADAMTS3	-2.01271	-2.03369	-4.95742	0.000494889	0.00905363	0.0185285
BIRC6	-0.785756	4.91939	-4.95727	0.00049501	0.00905363	-0.066743
SPSB3	0.620521	4.66621	4.95627	0.000495764	0.00905848	-0.0388188
NPEPPS	-0.62722	6.51714	-4.95418	0.000497359	0.0090682	-0.214566
TASOR2	-0.747741	5.00413	-4.9537	0.000497724	0.0090682	-0.0824218
PNN	-0.758856	4.91915	-4.95364	0.000497768	0.0090682	-0.0744455
SIX4	-0.855572	3.36734	-4.95283	0.000498388	0.00907056	0.0814388
MAGI1	-0.758082	3.28538	-4.95076	0.000499973	0.00909045	0.0899013
SPIRE1	-0.54825	5.11635	-4.94991	0.00050062	0.00909235	-0.101527
KIF5B	-0.769488	5.68944	-4.94887	0.00050142	0.00909235	-0.14746
GPX8	-1.17589	3.43122	-4.94758	0.000502412	0.00909235	0.0783865
CLCN3	-0.725412	4.74809	-4.94693	0.000502914	0.00909235	-0.0734481
CIPC	-0.739768	3.59424	-4.94668	0.000503108	0.00909235	0.0464188
H2BC11	1.58414	1.33083	4.94636	0.000503358	0.00909235	0.20011
BTBD1	-0.74391	4.72734	-4.94615	0.000503519	0.00909235	-0.0701666
CEP170	-0.869577	3.50341	-4.94321	0.00050579	0.00912446	0.0525918
CEP250	-0.416095	5.85548	-4.93969	0.00050853	0.00916018	-0.191958
LRP4	-0.755308	4.01177	-4.9387	0.000509305	0.00916018	-0.0145618
LRRC61	1.07195	2.56967	4.93816	0.000509726	0.00916018	0.132793
TOR1AIP2	-0.655184	5.66101	-4.93813	0.000509752	0.00916018	-0.170359
CCDC47	-0.465806	5.55506	-4.93745	0.000510286	0.00916061	-0.161654
SENP6	-0.858802	3.77232	-4.93667	0.000510893	0.00916061	0.0121442
BSPRY	1.43997	0.984451	4.9346	0.000512522	0.00916061	0.174185
PTPN13	-1.11099	2.85143	-4.9334	0.000513467	0.00916061	0.0878966
PAN3	-0.868187	3.33188	-4.93327	0.000513569	0.00916061	0.0522332
NATD1	0.811686	3.56887	4.93315	0.000513658	0.00916061	0.0497978
ACSL6	2.07055	-2.31579	4.93298	0.000513797	0.00916061	-0.136092
AGL	-1.04506	2.99064	-4.93287	0.000513887	0.00916061	0.0779082
UTP15	-0.588344	3.89545	-4.93242	0.000514235	0.00916061	-0.0117326
ZDHHC20	-1.05226	5.12374	-4.93131	0.000515114	0.00916744	-0.128355
IRF3	0.510301	7.42219	4.92996	0.000516186	0.00917614	-0.309803
AHCTF1P1	-0.843804	3.30495	-4.9289	0.000517027	0.00917614	0.0368692
TUBGCP5	-0.722348	2.65795	-4.92882	0.000517091	0.00917614	0.100377
HSPD1	-0.663865	8.73217	-4.92818	0.000517601	0.00917638	-0.367776
TMEM79	0.949147	3.37399	4.9247	0.00052037	0.00921662	0.0608624
RNASEH2A	0.43157	7.10852	4.92258	0.000522069	0.00923303	-0.303577
DMGDH	3.00582	-2.43963	4.92195	0.000522578	0.00923303	-0.130388
KLC2	0.506885	6.9125	4.92168	0.000522794	0.00923303	-0.296
GALNT6	-0.646118	4.87287	-4.92093	0.000523395	0.00923483	-0.120538
ERAP2	-0.840717	2.88117	-4.91959	0.000524474	0.00924505	0.0528528
DUSP28	1.20063	2.31829	4.91883	0.000525091	0.0092471	0.137356
LAT2	1.26837	0.791599	4.91814	0.000525651	0.00924815	0.145248
ICK	-0.665553	2.58247	-4.91552	0.000527771	0.00927663	0.0664246
OLFM1	2.75853	-0.836077	4.91308	0.000529751	0.00928688	0.0598529
ADGRG6	-1.10087	4.91043	-4.9128	0.000529984	0.00928688	-0.130993
ARID2	-0.656677	3.65974	-4.91251	0.000530217	0.00928688	-0.0157674
CAMSAP1	-0.503309	5.5793	-4.9122	0.000530475	0.00928688	-0.207033
LOC101927262	2.97099	-2.70252	4.91172	0.000530865	0.00928688	-0.155531
S100A9	1.04192	-0.679467	4.90947	0.000532703	0.00930305	0.120497
TTC3	-1.02457	4.91192	-4.90936	0.000532796	0.00930305	-0.142854
IER3	1.27607	6.42291	4.90859	0.000533425	0.00930524	-0.260589
TAGAP	1.94388	-2.79543	4.90687	0.000534842	0.00931065	-0.191005
GPR155	-1.26545	1.54984	-4.90657	0.000535086	0.00931065	0.139496
PARP1	-0.373707	8.18491	-4.90617	0.000535414	0.00931065	-0.383303
HAPLN1	-1.22329	1.57284	-4.90577	0.000535749	0.00931065	0.0693806
RPL3L	2.10416	-1.80983	4.90355	0.000537582	0.00933373	-0.0906907
BCL2L2	-0.535228	4.84781	-4.90047	0.000540139	0.00936558	-0.15007
AK4	-0.569209	4.91	-4.90012	0.000540429	0.00936558	-0.154514
TRIM37	-1.03223	3.72974	-4.89806	0.000542147	0.00938655	-0.0381118
KLHL8	-0.77116	3.09002	-4.89585	0.000543999	0.00940749	0.012896
TRIM26	0.627532	6.06588	4.8954	0.000544374	0.00940749	-0.27644
EXOSC10	-0.419312	6.5374	-4.89449	0.000545138	0.00941189	-0.313121
HSDL1	-0.758861	4.03204	-4.89181	0.000547394	0.00944203	-0.0751902
CTR9	-0.770859	4.78308	-4.88693	0.000551528	0.00950448	-0.167857
RFPL4A	2.13922	-1.88978	4.88611	0.000552221	0.00950756	-0.0987995
TBC1D14	-0.527868	5.45184	-4.88532	0.000552896	0.00950985	-0.236026
BMPR2	-0.702531	4.27969	-4.88475	0.000553382	0.00950985	-0.121953
AK1	0.677194	5.61607	4.88297	0.000554905	0.00952716	-0.253755
USP25	-0.787539	3.10249	-4.87961	0.00055779	0.0095678	-0.0302377
ATG2B	-0.669995	2.85811	-4.87855	0.000558706	0.00957013	-0.00946499
RBPJL	2.50636	-3.26994	4.87784	0.000559318	0.00957013	-0.300604
TP53I13	0.45398	5.74755	4.87748	0.000559629	0.00957013	-0.27678
C1QTNF2	2.29884	-1.18945	4.8767	0.000560303	0.00957013	-0.0360967
ATP5PB	-0.468497	6.58885	-4.87645	0.000560514	0.00957013	-0.340544
NIPSNAP2	-0.868004	5.09167	-4.87223	0.000564185	0.00961864	-0.221064
PRRX1	-1.44881	-0.721982	-4.87152	0.000564799	0.00961864	0.0838487
ANKRD13B	0.43629	5.48389	4.87139	0.000564915	0.00961864	-0.262222
WDR44	-0.743213	2.87792	-4.86962	0.000566458	0.00963291	0.00345161
NUP153	-0.531671	5.30506	-4.86916	0.000566863	0.00963291	-0.24527
TMEM158	0.659869	5.23911	4.86806	0.000567823	0.00963291	-0.241199
LOC105370295	1.18667	1.20286	4.86749	0.000568326	0.00963291	0.0624742
ANKIB1	-0.790815	4.49809	-4.86704	0.000568726	0.00963291	-0.166288
SNX9	-0.502653	5.59203	-4.86592	0.000569705	0.00963291	-0.280707
HAGH	0.494824	5.75258	4.86557	0.00057002	0.00963291	-0.296129
PAPSS2	-0.796183	3.87456	-4.86535	0.000570212	0.00963291	-0.147577
NFKBIL1	0.564831	4.46959	4.86473	0.000570757	0.00963291	-0.166882
GPR132	1.85489	-1.40598	4.86411	0.000571299	0.00963291	0.00114832
NOC3L	-0.806772	3.14862	-4.86344	0.000571892	0.00963291	-0.0595582
LINC01882	2.40175	-3.51923	4.86318	0.000572129	0.00963291	-0.302534
IKBKG	0.532008	5.19933	4.86273	0.000572525	0.00963291	-0.247269
MIR497HG	2.13346	-2.81437	4.86066	0.000574358	0.00965496	-0.273436
MICB	0.453034	5.40766	4.85927	0.000575594	0.00966694	-0.274412
SPRR2D	2.43249	0.214624	4.85851	0.000576268	0.00966949	0.0711692
SEC11C	0.567645	5.42336	4.8574	0.000577264	0.0096761	-0.276953
OR7E14P	1.13566	0.318375	4.85682	0.000577774	0.0096761	0.0651682
RAD21	-0.713113	6.87756	-4.85628	0.000578257	0.0096761	-0.386222
KDM1A	-0.348006	7.63174	-4.85573	0.000578756	0.0096761	-0.439178
APOLD1	1.06686	1.46444	4.85353	0.000580728	0.00970031	0.0614351
CRYZ	-0.99126	3.38835	-4.85261	0.000581549	0.00970525	-0.0756434
CNNM1	-0.764746	3.32518	-4.8509	0.000583096	0.00971369	-0.0541125
MARC1	-0.75991	3.40989	-4.85028	0.000583656	0.00971369	-0.0713845
CACUL1	-0.71435	5.24038	-4.84979	0.0005841	0.00971369	-0.271413
ZMYM2	-0.929169	4.07823	-4.84972	0.000584156	0.00971369	-0.152018
CAPRIN1	-0.490151	7.5038	-4.84728	0.000586365	0.00972593	-0.439244
XRN2	-0.508234	7.15268	-4.84712	0.000586511	0.00972593	-0.423446
ARRB2	0.499961	6.21264	4.84705	0.000586577	0.00972593	-0.361778
ISG15	1.71754	4.84096	4.84659	0.000586996	0.00972593	-0.210174
PCDHAC2	-1.18649	0.743193	-4.84431	0.000589071	0.00975035	0.0441397
MITF	-1.15653	4.05955	-4.84381	0.000589524	0.00975035	-0.154147
TSPAN33	0.564018	4.72235	4.84252	0.000590704	0.00975985	-0.259154
NPB	1.3022	0.711199	4.84203	0.000591154	0.00975985	0.0368035
MEA1	0.418612	6.9626	4.84019	0.000592844	0.00977902	-0.422562
OSBPL9	-0.639192	4.68961	-4.83893	0.000593995	0.00978927	-0.233362
LTA4H	-0.504568	7.53238	-4.83569	0.000596987	0.00982926	-0.466458
ZFAND2B	0.528942	4.90279	4.83515	0.000597485	0.00982926	-0.257662
NECTIN3	-0.950235	3.13839	-4.83395	0.000598603	0.00983831	-0.0829101
RBM42	0.489163	7.10783	4.83341	0.000599099	0.00983831	-0.448661
SNORA18	-1.20731	0.882777	-4.83203	0.00060038	0.00984301	0.0325394
PSME4	-0.488812	4.8733	-4.831	0.000601345	0.00984301	-0.268267
NXPE3	-0.782423	3.94848	-4.83085	0.000601478	0.00984301	-0.154755
GCNT4	1.32249	-1.10308	4.82989	0.000602379	0.00984301	-0.0404566
DHX9	-0.541537	6.82919	-4.8293	0.000602929	0.00984301	-0.426911
ICE1	-0.688259	4.40184	-4.8288	0.0006034	0.00984301	-0.220895
NSD1	-0.562125	5.61202	-4.8273	0.000604802	0.00984301	-0.342202
GCNT2	-0.903456	3.1903	-4.8268	0.000605276	0.00984301	-0.184547
CREB3	0.666729	5.73051	4.82673	0.000605338	0.00984301	-0.355315
ENTPD8	3.89222	0.212565	4.82653	0.000605524	0.00984301	0.00464196
AMMECR1	-0.783154	2.80852	-4.82627	0.000605768	0.00984301	-0.0654852
SCML2	-0.85328	1.56162	-4.82579	0.000606223	0.00984301	0.0175802
SPON1	-0.983053	3.05654	-4.8257	0.000606305	0.00984301	-0.115429
PDE11A	-1.21634	0.326767	-4.824	0.000607907	0.00986036	0.0242907
ALDH16A1	0.46455	5.26394	4.82215	0.000609656	0.00988007	-0.317565
DROSHA	-0.464898	5.95226	-4.82073	0.000610993	0.00989306	-0.38507
TUBB8	2.19433	-1.94168	4.8185	0.000613119	0.00991879	-0.234502
PCYOX1	-0.665829	6.07969	-4.81774	0.000613842	0.00992182	-0.398519
RAB23	-0.928637	2.38023	-4.81686	0.000614678	0.00992664	-0.0405915
C2CD5	-0.811612	2.74175	-4.81483	0.000616618	0.0099443	-0.0770889
SEL1L	-0.577656	4.88786	-4.81415	0.000617268	0.0099443	-0.292054
SIRT6	0.60687	4.81183	4.81403	0.000617385	0.0099443	-0.280209
SPESP1	-0.899837	1.07472	-4.81181	0.000619515	0.00996594	-0.0132502
ACD	0.433788	5.52805	4.81108	0.000620218	0.00996594	-0.361752
EP300	-0.475932	6.36831	-4.81073	0.000620555	0.00996594	-0.435005
SERPINA3	1.4957	0.332492	4.81033	0.000620937	0.00996594	0.00528221
STARD7	-0.414451	7.57514	-4.80983	0.000621423	0.00996594	-0.509965
WFDC2	1.62882	2.21433	4.80916	0.000622067	0.00996763	-0.0854734
RASAL2	-0.569731	3.78184	-4.80511	0.000625995	0.0100219	-0.203208
POLQ	-0.836523	3.14933	-4.80338	0.00062768	0.0100402	-0.141551
MTMR2	-0.649911	4.09429	-4.79915	0.00063182	0.0100947	-0.237358
PSME2	0.638223	6.88866	4.7987	0.000632263	0.0100947	-0.490549
SPRY4	-0.568245	7.1345	-4.79823	0.000632729	0.0100947	-0.507155
PPDPF	0.413887	8.7701	4.79546	0.000635459	0.0101219	-0.583265
SCAT1	1.65003	1.16154	4.79539	0.000635525	0.0101219	-0.0171898
CREM	0.601532	3.37092	4.79449	0.000636418	0.0101273	-0.148896
ZNF318	-0.674122	4.6909	-4.79378	0.000637117	0.0101273	-0.305079
CASP9	0.707208	4.62803	4.79339	0.000637511	0.0101273	-0.29125
NAB1	-0.706843	4.7673	-4.79136	0.000639523	0.0101475	-0.316512
ANKRD17	-0.568235	5.59848	-4.79046	0.00064042	0.0101475	-0.400086
TMX1	-0.697788	5.02984	-4.78991	0.000640964	0.0101475	-0.347034
CAND1	-0.660419	5.41509	-4.7899	0.000640973	0.0101475	-0.378993
IRAK3	-0.778075	3.25113	-4.78922	0.000641654	0.0101496	-0.182511
TSPYL2	0.713775	4.45965	4.78779	0.000643088	0.0101635	-0.277272
BMP5	-1.97054	-2.03674	-4.78583	0.000645048	0.0101834	-0.134436
GRM2	1.60965	0.366367	4.78498	0.000645907	0.0101834	-0.050302
ARSB	-0.602252	4.36419	-4.78489	0.000645999	0.0101834	-0.276524
PANX2	1.45371	0.817292	4.78362	0.000647276	0.0101949	-0.0371
PRDX3	-0.797941	6.53145	-4.78108	0.000649843	0.0102096	-0.490444
GRIN1	1.17615	1.27714	4.78093	0.000649986	0.0102096	-0.0370977
NUP54	-0.714047	3.73888	-4.78051	0.000650415	0.0102096	-0.219633
IL36RN	2.03371	-2.50594	4.77972	0.000651219	0.0102096	-0.294329
C2CD2	-0.726655	4.24612	-4.77953	0.000651411	0.0102096	-0.27263
CHUK	-0.739087	3.95523	-4.77942	0.000651524	0.0102096	-0.260454
FAM92A	-0.638524	3.47353	-4.77679	0.000654194	0.0102428	-0.201974
DRAM1	-0.646378	3.96318	-4.77259	0.000658487	0.0102984	-0.255959
UBD	2.65868	-1.86429	4.77223	0.000658864	0.0102984	-0.0766641
SLC34A2	-1.35391	-1.94081	-4.77119	0.000659928	0.0102986	-0.0666038
SAC3D1	0.548458	5.252	4.77113	0.000659988	0.0102986	-0.397366
SCAPER	-1.08044	1.01029	-4.7692	0.000661975	0.0103118	-0.0536909
PIK3CA	-1.05812	2.30365	-4.76891	0.00066228	0.0103118	-0.130266
PRRG2	1.0504	1.32346	4.76782	0.000663408	0.0103118	-0.0611441
ZDHHC4	0.432237	5.60831	4.76774	0.000663483	0.0103118	-0.441693
CUL3	-0.608528	4.92998	-4.7676	0.000663627	0.0103118	-0.371535
NFAT5	-1.00378	4.79514	-4.76666	0.000664605	0.0103118	-0.35565
ACP7	2.14961	-1.03697	4.76653	0.000664738	0.0103118	-0.144149
ENDOV	0.570207	4.27945	4.7642	0.000667163	0.0103248	-0.300388
SNX14	-0.925214	4.68881	-4.76412	0.000667242	0.0103248	-0.347993
SSR1	-0.594768	5.46001	-4.76411	0.000667248	0.0103248	-0.426221
PIMREG	0.493407	5.40347	4.76251	0.000668923	0.010338	-0.428127
FAM66D	1.31374	0.64885	4.76134	0.000670143	0.010338	-0.0764229
TENM3	-0.950647	0.481944	-4.76098	0.000670515	0.010338	-0.0801912
ASAP2	-0.54009	5.08666	-4.76071	0.000670797	0.010338	-0.39857
PIP5K1A	-0.526952	6.52301	-4.76061	0.000670902	0.010338	-0.528813
RCBTB1	-0.882689	4.05797	-4.75957	0.000671991	0.0103452	-0.283505
RIC8A	0.378946	7.40173	4.7591	0.000672488	0.0103452	-0.585238
CLDN6	2.47319	-1.13297	4.75764	0.00067402	0.0103602	-0.177224
IRF1	1.0321	6.49727	4.75604	0.000675703	0.0103623	-0.526149
TRIP12	-0.630036	6.33838	-4.75602	0.000675725	0.0103623	-0.510596
INTS13	-0.558111	3.98581	-4.75591	0.000675841	0.0103623	-0.296604
NMNAT2	-0.647575	4.5989	-4.75425	0.000677601	0.0103686	-0.37763
ADAR	-0.393207	7.76162	-4.75421	0.000677641	0.0103686	-0.609265
LIPA	-1.01967	6.82747	-4.75394	0.000677929	0.0103686	-0.554172
BTBD6	0.536527	2.38669	4.75175	0.000680243	0.0103954	-0.297476
RBM27	-0.664589	4.99335	-4.74971	0.000682422	0.0104008	-0.405054
TOR1AIP1	-0.610995	4.48886	-4.74953	0.000682612	0.0104008	-0.356946
AKT1S1	0.411663	7.13828	4.74925	0.000682903	0.0104008	-0.586201
RIN2	-0.843042	4.1571	-4.74793	0.000684314	0.0104008	-0.321319
WWC2	-0.741726	4.31021	-4.74758	0.000684686	0.0104008	-0.33827
SLC25A24	-0.663069	4.48215	-4.74716	0.000685144	0.0104008	-0.36441
PDCD6IP	-0.447936	6.20091	-4.74663	0.00068571	0.0104008	-0.520575
B4GALNT3	-0.609865	4.05307	-4.74631	0.000686054	0.0104008	-0.308638
CYTH3	-0.501932	5.32431	-4.74585	0.000686544	0.0104008	-0.448874
PIK3R1	-0.786595	2.62145	-4.7458	0.000686592	0.0104008	-0.191878
TMTC4	-0.73607	4.31404	-4.74562	0.000686785	0.0104008	-0.339706
ANLN	-1.07001	5.99215	-4.74466	0.000687822	0.010408	-0.493271
PARD3	-0.458105	6.14816	-4.74376	0.000688784	0.010414	-0.524652
EIF4G1	-0.334649	9.35752	-4.7416	0.000691115	0.0104347	-0.6924
SNAP25	-1.35322	0.0712722	-4.74106	0.000691706	0.0104347	-0.0941874
PPP1R12A	-0.837178	4.1812	-4.74093	0.000691846	0.0104347	-0.339109
TAOK3	-0.58237	4.3068	-4.73936	0.000693538	0.0104478	-0.351088
IRF2BPL	-0.648541	6.32558	-4.73908	0.000693847	0.0104478	-0.544217
DCAF17	-0.96894	2.57772	-4.73689	0.000696226	0.0104751	-0.185112
OAS1	0.907631	4.39444	4.73623	0.00069694	0.0104773	-0.353307
EP400	-0.391468	7.00084	-4.73361	0.000699804	0.0105118	-0.603916
C6orf99	1.77064	-0.140399	4.7324	0.000701135	0.0105233	-0.155283
PRRC1	-0.559083	5.58319	-4.7317	0.000701896	0.0105262	-0.495613
PIK3R4	-0.553975	4.20171	-4.7301	0.000703652	0.0105436	-0.354615
DCLK2	1.38533	-0.576286	4.7296	0.000704202	0.0105436	-0.189843
SEPTIN11	-0.847725	5.6246	-4.72655	0.000707576	0.0105856	-0.498747
MICA	0.575327	4.98191	4.7238	0.000710623	0.0106226	-0.443732
RCN1	-0.516028	7.21192	-4.72231	0.000712292	0.0106389	-0.632101
SBNO1	-0.56162	5.24235	-4.7206	0.000714198	0.0106505	-0.473952
H2AC8	2.04383	-0.666463	4.72015	0.000714705	0.0106505	-0.174565
LINC01512	2.82553	-2.50651	4.72007	0.000714794	0.0106505	-0.39497
ACAT1	-0.565702	5.93424	-4.71892	0.000716081	0.0106535	-0.548056
CBARP	0.813188	3.79063	4.71886	0.00071615	0.0106535	-0.311415
TERF1	-0.679726	3.59862	-4.71689	0.000718364	0.0106691	-0.31787
SEPTIN10	-0.850301	4.52688	-4.71577	0.00071962	0.0106691	-0.415025
KAT6A	-0.539648	5.32721	-4.71577	0.000719625	0.0106691	-0.493559
CLIC3	0.960426	4.31698	4.71563	0.000719777	0.0106691	-0.379001
MLC1	4.64645	-2.62588	4.71536	0.000720083	0.0106691	-0.349833
DNAAF3	0.832711	3.58476	4.71236	0.000723471	0.0107107	-0.298606
TMEM181	-0.807934	4.75648	-4.71129	0.000724685	0.0107147	-0.443939
CCZ1P-OR7E38P	0.450685	5.47337	4.7111	0.000724901	0.0107147	-0.518552
MBNL2	-1.19989	4.05287	-4.70901	0.000727283	0.010741	-0.365732
FEZ2	-0.945718	5.29315	-4.70852	0.000727839	0.010741	-0.499969
CACHD1	-0.890464	2.66151	-4.7075	0.000729008	0.0107497	-0.223802
GALNT11	-0.671789	4.86052	-4.70666	0.000729967	0.0107552	-0.462837
PKN2	-0.894639	4.06671	-4.70511	0.000731744	0.0107593	-0.391709
MAPK10	-1.91111	-1.39601	-4.70438	0.000732578	0.0107593	-0.28982
TMOD3	-0.5137	5.21615	-4.704	0.00073302	0.0107593	-0.498557
CERK	-0.406418	6.22894	-4.70346	0.000733644	0.0107593	-0.599351
RPLP0P2	1.46884	1.75815	4.70332	0.000733802	0.0107593	-0.161364
MEIG1	1.45395	0.00366059	4.70248	0.000734772	0.0107593	-0.198107
DIAPH1	-0.433892	8.22439	-4.70223	0.00073505	0.0107593	-0.71266
EDF1	0.371695	7.8207	4.70188	0.000735463	0.0107593	-0.697135
WNT3	0.773896	2.14983	4.70186	0.00073548	0.0107593	-0.180449
SLC3A2	1.20183	8.95547	4.69951	0.0007382	0.0107906	-0.745033
STXBP5	-0.670305	2.87219	-4.69732	0.000740735	0.0107981	-0.269778
PRKD3	-0.724888	4.38652	-4.69675	0.000741395	0.0107981	-0.439742
GMPPB	0.573801	5.11417	4.69654	0.000741648	0.0107981	-0.502321
PPP6R3	-0.573345	5.57639	-4.69641	0.000741794	0.0107981	-0.546345
PFKP	0.362853	8.99785	4.69623	0.000742003	0.0107981	-0.753132
FIS1	0.499894	6.95357	4.69604	0.000742222	0.0107981	-0.655789
2001-08-01	-0.489519	5.39681	-4.69418	0.000744402	0.0108213	-0.538548
COX7B	-0.401527	6.49249	-4.69199	0.000746954	0.0108499	-0.637433
DHFR	-0.512994	6.8739	-4.69036	0.000748871	0.0108615	-0.661723
GALNT2	-0.503069	7.16795	-4.6894	0.000750005	0.0108615	-0.686296
MXD1	0.841396	2.95238	4.68896	0.000750519	0.0108615	-0.326978
E2F3	-0.566194	4.1146	-4.68877	0.000750742	0.0108615	-0.407716
USP34	-0.842712	4.52232	-4.68824	0.000751374	0.0108615	-0.459461
FBXL4	-0.819927	2.36699	-4.6881	0.000751539	0.0108615	-0.237592
DAPK3	0.413795	5.41307	4.68742	0.000752344	0.0108615	-0.550208
SASH1	-1.09914	2.92182	-4.68649	0.000753443	0.0108615	-0.276662
RNF111	-0.695642	3.48595	-4.68645	0.000753481	0.0108615	-0.341292
ACADM	-0.758587	3.81583	-4.68633	0.000753626	0.0108615	-0.376159
RNF2	-0.778736	3.02149	-4.68566	0.000754421	0.0108633	-0.289816
SLC2A11	0.574914	4.07414	4.68524	0.000754924	0.0108633	-0.411067
FABP6	1.01105	0.738222	4.68377	0.000756659	0.0108798	-0.18416
PRKAR2A	-0.457356	6.51182	-4.6825	0.00075817	0.010893	-0.650417
YME1L1	-0.505309	6.24667	-4.68151	0.000759353	0.0109015	-0.627107
KIF15	-0.939765	2.78219	-4.68024	0.000760869	0.0109035	-0.303499
RAVER2	-0.679939	3.87061	-4.68014	0.000760989	0.0109035	-0.392361
DNAAF2	-0.680333	3.91852	-4.67992	0.000761257	0.0109035	-0.390833
COL6A1	0.457385	6.65089	4.67865	0.000762774	0.0109168	-0.656167
TBC1D8	-0.651134	4.48813	-4.67814	0.00076339	0.0109171	-0.464478
CYB5R2	0.548122	4.77271	4.67681	0.000764982	0.0109314	-0.500064
GALNT3	-1.06415	3.69563	-4.67337	0.000769134	0.0109823	-0.394844
GPATCH3	0.680196	4.36705	4.6728	0.000769824	0.0109837	-0.45048
SRPK1	-0.480857	5.89457	-4.66696	0.000776924	0.0110763	-0.623672
CTSS	0.971108	2.89856	4.66648	0.000777518	0.0110763	-0.307283
SOS1	-0.723254	4.10238	-4.66486	0.000779503	0.0110961	-0.456758
DSCAML1	-1.80988	1.55927	-4.66228	0.000782667	0.0111325	-0.308506
COPZ1	0.395728	7.51251	4.66011	0.000785345	0.011162	-0.751159
C1QTNF6	-1.06456	4.29154	-4.65927	0.000786384	0.0111682	-0.497276
ZNF664	-0.58583	6.02094	-4.65771	0.000788321	0.0111871	-0.64775
2004-08-01	-0.850035	3.04333	-4.65487	0.000791856	0.0112049	-0.336422
EPRS1	-0.520527	5.96	-4.65465	0.000792127	0.0112049	-0.642815
FLYWCH1	0.618486	5.58244	4.65451	0.000792306	0.0112049	-0.618364
SERP2	1.08321	0.291013	4.65431	0.000792555	0.0112049	-0.221336
SLC34A3	2.00229	-0.509756	4.65399	0.00079295	0.0112049	-0.247546
PTCH1	-0.727202	2.97464	-4.65353	0.000793529	0.0112049	-0.367677
FCHSD2	-0.65405	4.02053	-4.6533	0.000793811	0.0112049	-0.449542
TRIM16L	0.787256	4.73285	4.65238	0.000794967	0.0112126	-0.525433
CYP2S1	0.808704	3.7138	4.65166	0.000795862	0.0112167	-0.413499
KPNA3	-0.769024	4.92462	-4.65032	0.00079755	0.0112314	-0.556831
CDK17	-0.622854	3.72971	-4.64968	0.000798359	0.0112314	-0.431881
QKI	-0.720591	4.85998	-4.64938	0.000798728	0.0112314	-0.551089
SETD5	-0.503675	6.12871	-4.64846	0.000799896	0.0112348	-0.67821
MFSD1	-0.568507	3.76759	-4.64822	0.000800189	0.0112348	-0.436996
SHBG	1.63413	-1.06678	4.64722	0.000801451	0.0112391	-0.361559
CDC34	0.488607	7.10329	4.64686	0.000801914	0.0112391	-0.748874
RABEP1	-0.555723	4.46376	-4.64648	0.000802395	0.0112391	-0.513717
ATE1	-0.680004	3.18253	-4.64606	0.000802926	0.0112391	-0.384966
PPP2R5C	-0.498352	5.9776	-4.64461	0.000804759	0.0112563	-0.668244
ANKRD24	1.84631	-2.01821	4.64362	0.000806013	0.011257	-0.443563
SIGLEC10	1.53313	-1.82281	4.6435	0.000806171	0.011257	-0.345754
TCEAL8	-0.596525	4.32407	-4.6427	0.000807184	0.011257	-0.499454
PLA2G3	-1.04987	2.94867	-4.64237	0.000807611	0.011257	-0.535746
RIOK1	-0.653209	3.41709	-4.6418	0.000808328	0.011257	-0.412699
WAC	-0.54548	5.50975	-4.64142	0.000808819	0.011257	-0.629385
RNF5P1	0.643159	3.5742	4.64122	0.000809072	0.011257	-0.411765
INO80	-0.523634	4.60965	-4.63845	0.000812608	0.0112977	-0.545198
FAM53C	0.371303	7.09912	4.63614	0.000815578	0.0113156	-0.767217
SPG11	-0.810883	3.97557	-4.63564	0.00081622	0.0113156	-0.483033
WBP1	0.839779	1.66429	4.63466	0.000817486	0.0113156	-0.258119
FTH1P3	1.22446	5.1791	4.63461	0.000817547	0.0113156	-0.595676
CD99P1	1.02225	2.2794	4.63447	0.000817737	0.0113156	-0.303373
RAB37	0.995449	0.30217	4.63412	0.000818185	0.0113156	-0.257544
HIP1R	0.559023	5.74422	4.63407	0.000818249	0.0113156	-0.668395
NBPF8	-0.705805	4.44813	-4.63365	0.000818791	0.0113156	-0.528442
ITM2C	0.517921	6.8426	4.63273	0.000819977	0.0113235	-0.752496
FTO	-0.48107	5.42943	-4.63104	0.000822176	0.0113434	-0.644925
ABCB10	-0.829043	3.98009	-4.63067	0.000822647	0.0113434	-0.487014
ITGA6	-0.495656	5.88241	-4.62919	0.000824581	0.0113616	-0.671777
PCDH12	1.84902	1.01606	4.62386	0.000831546	0.0114435	-0.264594
PPP3CA	-0.537283	3.97068	-4.62263	0.00083316	0.0114435	-0.507723
HNRNPR	-0.402063	7.10956	-4.62249	0.000833348	0.0114435	-0.786647
FNTA	-0.552208	5.7824	-4.62217	0.00083377	0.0114435	-0.69039
FCHO2	-1.19324	2.79946	-4.62151	0.00083463	0.0114435	-0.386735
AP5Z1	0.53111	5.18775	4.62141	0.000834773	0.0114435	-0.632359
ITPR2	-1.32084	3.49475	-4.62134	0.000834854	0.0114435	-0.450645
PDGFC	-0.938997	4.13625	-4.62077	0.000835617	0.0114455	-0.526052
TM9SF3	-0.641495	6.09545	-4.61973	0.000836981	0.0114528	-0.714369
ATP13A3	-0.849304	5.13644	-4.61902	0.000837928	0.0114528	-0.628578
TNPO3	-0.447375	6.19768	-4.61883	0.000838173	0.0114528	-0.732806
CD2AP	-1.01786	3.7696	-4.61847	0.000838653	0.0114528	-0.494973
SLC35A1	-0.69441	3.10401	-4.61724	0.000840282	0.0114528	-0.419262
BZW2	-0.41252	6.25877	-4.61722	0.000840312	0.0114528	-0.739553
SLC66A1	0.475355	5.0277	4.61608	0.000841821	0.0114528	-0.623276
HECTD1	-0.484598	5.40403	-4.61576	0.000842252	0.0114528	-0.657792
TTC28	-0.74051	3.44838	-4.61572	0.000842306	0.0114528	-0.489301
KAT2B	-1.17535	1.11284	-4.61505	0.000843196	0.0114528	-0.280708
GPSM2	-0.573496	4.18338	-4.61499	0.000843282	0.0114528	-0.543675
PLAAT2	1.99005	0.148726	4.61453	0.000843897	0.0114528	-0.291
MFGE8	0.433291	5.29097	4.6143	0.000844203	0.0114528	-0.651273
ZEB1	-1.33029	1.9984	-4.61294	0.000846019	0.0114594	-0.374635
ATP2B1	-0.603072	4.09583	-4.61249	0.000846621	0.0114594	-0.542488
XPO7	-0.515256	6.30125	-4.61241	0.000846726	0.0114594	-0.74953
FANCD2	-0.557299	4.39629	-4.61208	0.000847166	0.0114594	-0.571223
MGAT2	-0.501765	5.72768	-4.61081	0.000848874	0.0114626	-0.706724
SRP68	-0.353357	7.05433	-4.61059	0.000849163	0.0114626	-0.807715
GNG12	-0.771629	5.34099	-4.61052	0.000849263	0.0114626	-0.665293
ATP7B	-0.591533	3.79426	-4.60904	0.000851242	0.0114809	-0.496244
HDAC2	-0.538668	5.93218	-4.60782	0.00085289	0.0114809	-0.722285
DDX17	-0.503487	7.75365	-4.60759	0.000853197	0.0114809	-0.845248
SMG1	-0.720818	5.39088	-4.60758	0.000853215	0.0114809	-0.668819
NOSIP	0.680404	6.7746	4.6072	0.000853728	0.0114809	-0.791853
LARP1	-0.393349	8.85916	-4.60546	0.000856078	0.011504	-0.896815
FGFBP2	-1.04377	0.186129	-4.60501	0.00085669	0.011504	-0.313237
ILKAP	0.686809	4.86506	4.60363	0.00085856	0.0115131	-0.620444
RNF224	1.99156	-2.14291	4.60259	0.000859981	0.0115131	-0.371049
DDX3X	-0.52877	7.2393	-4.60246	0.000860157	0.0115131	-0.819786
MLLT6	-0.531409	6.91502	-4.60231	0.000860355	0.0115131	-0.812763
NAB2	0.547941	6.09818	4.60222	0.00086048	0.0115131	-0.750023
SLC35B4	-0.584351	4.5307	-4.59996	0.000863558	0.0115325	-0.593681
VPS33B-DT	2.04705	-1.348	4.59988	0.000863675	0.0115325	-0.432772
LIX1L	-0.731757	5.00482	-4.59921	0.000864587	0.0115325	-0.668511
ITGB2-AS1	1.98993	0.522184	4.59841	0.000865686	0.0115325	-0.304986
MARCHF7	-0.68473	4.03078	-4.59839	0.000865716	0.0115325	-0.553553
DNAJB2	0.48152	5.18874	4.59815	0.000866036	0.0115325	-0.669821
CEACAM6	1.39091	-0.0785959	4.59759	0.000866803	0.0115325	-0.44661
CKAP5	-0.506497	6.99056	-4.59738	0.000867097	0.0115325	-0.814812
CAPRIN2	-0.75506	3.44598	-4.59702	0.000867588	0.0115325	-0.497717
C6orf226	0.679198	2.56638	4.59596	0.000869046	0.0115325	-0.397442
LSM14A	-0.54035	6.01442	-4.59589	0.000869146	0.0115325	-0.751289
TRPV2	1.18752	0.105925	4.5957	0.000869413	0.0115325	-0.304723
TSC22D3	-0.643577	5.78557	-4.59484	0.000870591	0.0115361	-0.733498
CCAT1	-0.668123	4.79204	-4.5946	0.000870928	0.0115361	-0.631822
LRBA	-0.729436	4.42755	-4.59257	0.000873731	0.0115649	-0.604523
BCL11A	-0.938787	1.05922	-4.58996	0.000877346	0.0115857	-0.324741
BRMS1	0.560549	6.45458	4.58971	0.000877695	0.0115857	-0.800626
LYPD3	0.961024	2.976	4.58916	0.000878463	0.0115857	-0.438459
MPP5	-0.992214	3.53903	-4.58878	0.000878981	0.0115857	-0.514407
HMGA1	0.451052	10.743	4.58878	0.00087899	0.0115857	-0.989014
ALS2	-0.724926	4.49723	-4.5879	0.000880219	0.0115857	-0.613769
AGTPBP1	-0.789981	2.27348	-4.58764	0.000880575	0.0115857	-0.394217
TRPC1	-0.973126	1.83441	-4.5872	0.00088119	0.0115857	-0.346103
PLA2G4E	1.91137	-2.50571	4.5869	0.000881608	0.0115857	-0.509255
ZP3	0.486592	4.03591	4.58653	0.000882124	0.0115857	-0.578669
RNF5	0.535867	5.60893	4.58648	0.000882194	0.0115857	-0.730878
AKT3	-0.823707	2.41102	-4.58589	0.000883023	0.0115883	-0.420243
NCAN	2.80711	-3.6901	4.58519	0.000884005	0.011593	-0.648041
NUDCD1	-0.832314	4.5291	-4.58439	0.000885117	0.0115966	-0.624231
DUSP8	1.28044	1.03682	4.58374	0.000886028	0.0115966	-0.324682
HIPK3	-0.869916	3.94005	-4.58365	0.000886161	0.0115966	-0.570687
ATL2	-0.607992	4.83094	-4.58266	0.000887551	0.0116033	-0.66352
CLDN7	0.884604	4.56947	4.58239	0.000887928	0.0116033	-0.624718
NR3C1	-0.610726	3.84723	-4.57952	0.000891976	0.011644	-0.571231
UBR4	-0.34741	8.43069	-4.57929	0.000892303	0.011644	-0.922986
LOC105372731	1.93663	-1.65626	4.57877	0.00089304	0.0116454	-0.491386
GAPVD1	-0.573523	4.84529	-4.57671	0.000895971	0.0116602	-0.669162
KANK1	-0.563291	4.04092	-4.57666	0.000896043	0.0116602	-0.573436
WBP11	-0.432436	7.09666	-4.57633	0.000896505	0.0116602	-0.865659
TSPAN6	-0.674514	3.39531	-4.57619	0.0008967	0.0116602	-0.518968
GOPC	-0.817245	3.14903	-4.574	0.000899818	0.0116926	-0.49414
ASCC3	-0.760352	3.41982	-4.57303	0.000901213	0.0117025	-0.546501
FBXO21	-0.410873	5.59333	-4.5721	0.000902541	0.0117051	-0.754853
NAP1L1	-0.413806	8.68369	-4.572	0.000902683	0.0117051	-0.945022
UBE3C	-0.588349	6.91801	-4.57151	0.000903385	0.011706	-0.860247
CYP27A1	0.821527	1.68081	4.57076	0.000904457	0.0117117	-0.3554
PLK3	0.502522	4.41621	4.57009	0.000905419	0.011716	-0.623771
TRIM55	2.38091	-3.33616	4.5686	0.000907574	0.0117356	-0.650048
CYHR1	0.362004	6.38882	4.56463	0.000913301	0.0118014	-0.837119
HAUS6	-0.944996	3.20273	-4.56346	0.000915006	0.0118152	-0.526627
PRPF6	0.367164	8.10522	4.56133	0.000918097	0.0118468	-0.939853
CHDH	-0.537606	4.06206	-4.56025	0.000919675	0.0118589	-0.613499
ZNF146	-0.738169	4.24227	-4.55477	0.000927724	0.0119544	-0.649847
TP73	0.638761	4.69912	4.55198	0.000931844	0.0119991	-0.698133
NOMO2	-0.423297	6.79837	-4.55112	0.000933111	0.0120071	-0.888571
GNL1	0.423755	6.43159	4.54986	0.000934994	0.0120229	-0.862481
TAF1L	-1.27288	-0.28546	-4.54897	0.000936315	0.0120315	-0.408969
SLC25A23	-0.745854	6.15719	-4.54658	0.000939869	0.0120688	-0.84461
PHACTR2	-0.790276	3.18105	-4.54587	0.000940939	0.0120742	-0.564117
C8G	1.37771	-1.35372	4.54479	0.000942556	0.0120769	-0.509063
KIAA1549	-0.541315	4.32715	-4.54442	0.000943109	0.0120769	-0.657377
PHACTR3	-1.06662	-1.68341	-4.54414	0.000943526	0.0120769	-0.395752
MON2	-0.850963	3.81151	-4.54398	0.000943763	0.0120769	-0.605433
WNT9A	1.43191	3.64505	4.54293	0.000945351	0.0120889	-0.569485
AP3M1	-0.556908	5.14508	-4.54113	0.000948064	0.0121152	-0.75887
ANK1	-0.999348	5.48354	-4.53941	0.00095066	0.0121275	-0.815064
TRIM8	0.555609	6.14553	4.53934	0.000950759	0.0121275	-0.856394
BTN3A2	-0.684093	2.36395	-4.53885	0.000951502	0.0121275	-0.456098
TTC17	-0.486178	5.4004	-4.53875	0.00095165	0.0121275	-0.789323
LY6D	1.20933	-0.470442	4.538	0.000952783	0.0121336	-0.392219
ITGB2	1.56794	3.1955	4.53645	0.000955136	0.0121551	-0.537341
FBXO32	1.53668	1.44259	4.53585	0.000956062	0.0121586	-0.409141
MAL	3.89499	-3.18455	4.53525	0.000956974	0.0121618	-0.569685
INTS10	-0.544105	6.0886	-4.5346	0.000957966	0.012166	-0.86092
ITFG1	-0.650252	3.8384	-4.53304	0.00096034	0.012183	-0.6231
GPHN	-0.511867	4.56824	-4.53286	0.000960623	0.012183	-0.708819
LOC100287015	0.745306	2.71017	4.5313	0.000963003	0.0122049	-0.491763
CREG1	-0.761929	5.54888	-4.52842	0.000967438	0.0122477	-0.819466
MMP19	0.798963	2.44109	4.52824	0.000967712	0.0122477	-0.580671
H2AC13	1.58265	-0.518106	4.52715	0.000969386	0.0122605	-0.452305
AQR	-0.63615	4.10088	-4.52437	0.000973689	0.0123066	-0.68407
MT1L	-0.787173	5.54454	-4.52391	0.000974402	0.0123071	-0.863718
EML2	-0.511828	5.03827	-4.52308	0.000975698	0.0123102	-0.777418
HPCAL1	0.615209	6.57579	4.52227	0.000976949	0.0123102	-0.915663
SEH1L	-0.511932	6.24527	-4.52162	0.000977967	0.0123102	-0.890074
WDFY3	-0.740562	3.76018	-4.52124	0.000978564	0.0123102	-0.634836
PIAS3	-0.511408	5.87217	-4.52115	0.000978701	0.0123102	-0.867692
SNAR-E	1.61175	-1.26723	4.52091	0.000979083	0.0123102	-0.526854
GAS5	0.671687	6.79434	4.51993	0.000980614	0.0123102	-0.934584
MYO1B	-0.536243	4.53764	-4.51931	0.000981573	0.0123102	-0.728705
IKBKB	-0.407325	5.46213	-4.51931	0.000981578	0.0123102	-0.831276
AKR1B15	1.56088	-3.7248	4.51912	0.000981874	0.0123102	-0.717635
HERC1	-0.526631	3.91994	-4.51906	0.000981966	0.0123102	-0.672479
HTR1D	1.46649	-0.765717	4.51851	0.000982836	0.0123124	-0.462113
NUDT9	-0.602588	3.70131	-4.51788	0.000983817	0.0123124	-0.622994
ARL4A	-0.975042	5.07948	-4.51768	0.000984136	0.0123124	-0.786919
WDR26	-0.623287	5.96904	-4.51568	0.000987264	0.0123431	-0.878658
SRPK2	-0.606888	5.08619	-4.51462	0.000988938	0.0123557	-0.795667
SRL	3.26737	-2.87772	4.51307	0.000991387	0.0123778	-0.653533
VLDLR-AS1	1.62468	-1.3806	4.51227	0.00099266	0.0123778	-0.523454
NOXO1	1.20714	0.191031	4.51223	0.000992717	0.0123778	-0.435287
FAIM	-0.77146	2.65718	-4.50857	0.000998538	0.0124318	-0.524504
TMEM192	-0.58288	4.22383	-4.50831	0.000998945	0.0124318	-0.71012
DENND11	-0.638672	4.41368	-4.50788	0.000999631	0.0124318	-0.730321
UHMK1	-0.934395	5.53858	-4.50782	0.000999733	0.0124318	-0.847089
HAT1	-0.599415	4.61209	-4.5068	0.00100136	0.0124409	-0.764425
YJU2	0.471142	4.8926	4.50652	0.00100181	0.0124409	-0.785766
CDK2AP2	0.4391	6.29985	4.50588	0.00100282	0.0124451	-0.925963
TRPM2	0.995408	0.720015	4.50376	0.00100623	0.012479	-0.505527
PPA1	-0.477063	6.92684	-4.50303	0.0010074	0.0124852	-0.968591
E2F1	0.395992	7.2301	4.50092	0.00101079	0.0125188	-0.996259
IPO9	-0.363543	6.76402	-4.50046	0.00101153	0.0125196	-0.969491
SYTL3	0.764474	3.33865	4.49888	0.00101409	0.012536	-0.638658
ZBTB17	0.523089	5.33445	4.4988	0.00101422	0.012536	-0.8479
ATP8A1	-1.4614	1.39913	-4.49666	0.00101769	0.0125706	-0.464843
STK4	-0.556283	5.88913	-4.49493	0.0010205	0.0125856	-0.905683
HOXA-AS2	1.2104	0.281206	4.49464	0.00102098	0.0125856	-0.466446
IFT43	0.51687	4.60139	4.49449	0.00102123	0.0125856	-0.770645
METAP2	-0.558529	5.278	-4.49417	0.00102175	0.0125856	-0.847162
WDR11	-0.683729	4.39198	-4.49382	0.00102231	0.0125856	-0.753296
LOC101928414	1.37024	-0.662239	4.49313	0.00102344	0.0125911	-0.529943
CHSY3	-1.37853	-0.325983	-4.49221	0.00102495	0.0126013	-0.485671
SLC47A1	-0.852941	4.1736	-4.48944	0.0010295	0.0126488	-0.834596
PARN	-0.589993	4.34653	-4.48766	0.00103244	0.0126765	-0.759165
H3C15	1.7129	-0.543032	4.48408	0.00103836	0.0127376	-0.523655
BAZ1B	-0.412797	6.20183	-4.48382	0.00103879	0.0127376	-0.948734
CDH17	-1.47003	1.39994	-4.4834	0.00103949	0.0127378	-0.500035
ADSS2	-0.804817	5.72297	-4.48253	0.00104094	0.012747	-0.911594
PYCR3	0.476278	4.77478	4.4812	0.00104315	0.0127657	-0.812684
CYP27C1	-0.878228	1.57358	-4.47961	0.00104581	0.0127756	-0.529106
EMB	-1.09104	3.84867	-4.47955	0.00104591	0.0127756	-0.718907
PDS5A	-0.636901	5.18932	-4.47916	0.00104657	0.0127756	-0.857381
TYW3	-0.682349	2.99113	-4.47906	0.00104673	0.0127756	-0.632899
SCIN	-1.32586	1.4569	-4.47767	0.00104905	0.012788	-0.509467
DOCK1	-0.64642	5.42317	-4.47763	0.00104913	0.012788	-0.891361
UBR3	-0.621623	3.36651	-4.47541	0.00105286	0.0128206	-0.692614
MAK16	-0.612863	3.99791	-4.47521	0.00105319	0.0128206	-0.73366
IRF2BP1	0.45156	5.7433	4.47474	0.00105398	0.0128218	-0.92903
SNAR-C3	2.20533	-0.988998	4.47361	0.00105589	0.0128366	-0.574767
HTR7P1	-1.1007	2.95412	-4.47282	0.00105723	0.0128444	-0.619543
OSMR	-0.620861	6.13492	-4.47157	0.00105934	0.0128529	-0.964909
CALR3	2.03347	-2.70929	4.47094	0.00106041	0.0128529	-0.702063
ARHGDIG	0.972928	0.467973	4.47074	0.00106075	0.0128529	-0.523015
MADCAM1	2.51636	-1.35532	4.47013	0.00106179	0.0128529	-0.600926
IVNS1ABP	-0.73552	4.67087	-4.46999	0.00106203	0.0128529	-0.825813
ABHD16B	0.808086	2.93737	4.46891	0.00106386	0.0128529	-0.614907
DHX33	-0.446925	5.45023	-4.46791	0.00106557	0.0128529	-0.912121
PTEN	-0.798544	4.83706	-4.46778	0.00106578	0.0128529	-0.842072
DLC1	-0.960372	1.0308	-4.46762	0.00106607	0.0128529	-0.5153
OPHN1	-0.797232	1.76497	-4.46719	0.0010668	0.0128529	-0.520717
NDRG1	0.807805	5.99401	4.46679	0.00106747	0.0128529	-0.949462
INPP4B	-1.01806	3.79551	-4.46675	0.00106755	0.0128529	-0.741753
USP14	-0.528966	6.21795	-4.46671	0.00106762	0.0128529	-0.976237
FAF2	-0.369244	6.83783	-4.46669	0.00106766	0.0128529	-1.02981
CDK16	0.445082	8.83371	4.46433	0.0010717	0.0128857	-1.12831
IGHA2	2.53294	-1.71793	4.46362	0.00107291	0.0128857	-0.632538
PROM1	-1.20061	0.708472	-4.46351	0.0010731	0.0128857	-0.497787
TARBP1	-0.4773	4.28186	-4.46334	0.0010734	0.0128857	-0.795655
CCDC97	0.456464	5.9951	4.46306	0.00107387	0.0128857	-0.971162
PTPN2	-0.514945	4.95734	-4.46109	0.00107728	0.0129182	-0.868533
HINFP	0.520855	4.43877	4.45847	0.0010818	0.0129641	-0.806188
CDC14B	-0.78629	3.4514	-4.45575	0.00108653	0.0130095	-0.710581
CDC73	-0.606926	4.09882	-4.45548	0.001087	0.0130095	-0.78901
SPART	-0.617174	2.21149	-4.45474	0.00108829	0.0130165	-0.683451
SH3D19	-0.610938	4.64253	-4.45315	0.00109107	0.0130266	-0.85184
TNK1	0.728409	4.05889	4.45304	0.00109126	0.0130266	-0.766779
URI1	-0.573293	5.17792	-4.45266	0.00109192	0.0130266	-0.907414
LCE3D	1.65873	-3.37889	4.4523	0.00109255	0.0130266	-0.54352
STX10	0.434193	6.44212	4.45224	0.00109265	0.0130266	-1.02213
LINC00337	1.18448	0.268626	4.45125	0.00109439	0.0130269	-0.529349
G3BP2	-0.573218	5.92221	-4.45061	0.00109552	0.0130269	-0.980867
TMEM179	0.952811	0.391394	4.45008	0.00109645	0.0130269	-0.5705
EPS8L3	0.87178	4.71749	4.44987	0.00109682	0.0130269	-0.883272
DLGAP1-AS2	0.957263	2.9563	4.44948	0.0010975	0.0130269	-0.64814
WASHC5	-0.57469	4.5246	-4.4492	0.001098	0.0130269	-0.841025
EDA	-0.562503	3.58528	-4.44851	0.0010992	0.0130269	-0.723378
RHOT1	-0.70768	3.52428	-4.44847	0.00109928	0.0130269	-0.726195
CDC23	-0.434025	5.01179	-4.44842	0.00109937	0.0130269	-0.89768
CIRBP	0.451856	6.8849	4.44806	0.0011	0.0130269	-1.06356
ZNF22	-0.619216	2.6888	-4.44782	0.00110043	0.0130269	-0.653857
POU2F1	-0.839985	4.45333	-4.44657	0.00110264	0.0130447	-0.841502
LPL	-1.50894	-1.69461	-4.44532	0.00110485	0.0130625	-0.600778
PRMT3	-0.630507	4.46073	-4.44453	0.00110626	0.0130708	-0.848131
DPF2	0.360211	6.7229	4.44405	0.0011071	0.0130724	-1.06071
WASHC4	-1.23819	2.69713	-4.44278	0.00110936	0.0130891	-0.673993
IKZF2	-1.24052	2.16614	-4.44235	0.00111012	0.0130891	-0.615269
ARHGEF28	-0.658015	4.20478	-4.44206	0.00111064	0.0130891	-0.814018
MUC16	1.2171	-1.94426	4.43945	0.00111529	0.0131356	-0.569156
ERCC1	0.485991	7.57419	4.43889	0.0011163	0.0131391	-1.1148
SIVA1	0.492488	6.38606	4.43762	0.00111858	0.0131492	-1.04547
MRPL50	-0.6612	3.12523	-4.43731	0.00111915	0.0131492	-0.710345
RNF213	-0.656338	7.50055	-4.43712	0.00111948	0.0131492	-1.11306
PLLP	-0.626633	2.8881	-4.43604	0.00112142	0.0131492	-0.660078
TFPT	0.515544	4.64251	4.43573	0.00112198	0.0131492	-0.869854
NCR3LG1	-0.618344	3.58665	-4.43567	0.0011221	0.0131492	-0.758831
PPIP5K2	-1.08763	2.8274	-4.43564	0.00112214	0.0131492	-0.694219
PPFIBP1	-0.565798	4.64804	-4.4346	0.00112403	0.0131547	-0.878261
VANGL1	-0.553493	5.89623	-4.43449	0.00112422	0.0131547	-1.00876
BCL9	-0.554448	5.26887	-4.43398	0.00112513	0.0131547	-0.949692
ITSN1	-0.516151	4.28601	-4.43381	0.00112545	0.0131547	-0.836599
CATIP-AS2	1.41281	-1.54815	4.43226	0.00112824	0.013179	-0.645603
TMUB2	0.410619	5.0648	4.43109	0.00113037	0.0131955	-0.929666
USP12-AS2	2.54008	-1.08426	4.42846	0.00113516	0.0132431	-0.636953
POLR1A	-0.401013	7.12497	-4.42782	0.00113632	0.0132483	-1.11159
CDV3	-0.338514	7.00053	-4.42553	0.00114051	0.0132752	-1.10393
HINT2	0.580076	5.02249	4.42544	0.00114067	0.0132752	-0.932685
RASA1	-0.801895	3.87774	-4.42538	0.00114079	0.0132752	-0.815114
CCDC93	-0.483133	4.39598	-4.42464	0.00114215	0.0132827	-0.87187
LRRC8D	-0.564709	4.14395	-4.4221	0.00114681	0.0133285	-0.841365
HOXA13	-0.885887	2.68291	-4.4209	0.00114903	0.0133459	-0.665738
ZNF652	-0.888136	3.07596	-4.41995	0.00115079	0.0133529	-0.72146
SMCO4	0.681262	3.26535	4.41947	0.00115167	0.0133529	-0.722694
IGHM	2.55731	-1.03817	4.4194	0.0011518	0.0133529	-0.631787
ERLIN2	-0.515359	5.57452	-4.41882	0.00115288	0.0133558	-1.00532
RBM12	-0.418322	6.33097	-4.41849	0.00115349	0.0133558	-1.07094
NIN	-0.565367	4.74209	-4.41559	0.00115888	0.0133928	-0.920941
HBA1	3.19215	2.14061	4.41543	0.00115917	0.0133928	-0.608077
SAMD4B	-0.350016	7.13351	-4.41539	0.00115925	0.0133928	-1.13486
BTBD7	-0.501638	4.34349	-4.41521	0.00115958	0.0133928	-0.883819
CCDC122	1.17121	0.601053	4.4137	0.00116241	0.0134132	-0.570469
LMBR1	-0.669485	4.9632	-4.41328	0.0011632	0.0134132	-0.947718
MCPH1-AS1	1.94507	0.211344	4.41259	0.00116448	0.0134132	-0.584953
GAL3ST4	0.88639	1.54059	4.41206	0.00116548	0.0134132	-0.593739
SLC40A1	-1.3992	0.720093	-4.41201	0.00116557	0.0134132	-0.572896
LIMA1	-0.83428	3.83739	-4.41194	0.00116571	0.0134132	-0.830645
BTK	1.95306	-1.69725	4.41155	0.00116643	0.0134132	-0.687371
DKK3	-0.817776	3.18175	-4.41085	0.00116775	0.0134192	-0.779959
PAK2	-0.657248	6.61212	-4.4103	0.00116878	0.0134192	-1.10451
MED1	-0.495934	5.68685	-4.41012	0.00116913	0.0134192	-1.02657
CEBPA	0.580481	3.23673	4.40883	0.00117155	0.013435	-0.738908
AMZ1	1.66812	-1.16965	4.40861	0.00117196	0.013435	-0.675351
CEACAM19	1.48983	-0.0263784	4.40821	0.00117271	0.0134353	-0.57887
RARG	0.437982	6.51614	4.40699	0.00117502	0.0134535	-1.10533
GTF2IP4	-0.576682	4.65911	-4.40533	0.00117817	0.0134812	-0.924971
PM20D2	-0.607406	4.22308	-4.40437	0.00117999	0.0134936	-0.883814
LOC101928868	1.12182	-0.292541	4.40268	0.00118319	0.0135178	-0.596373
NSUN5	0.691029	6.08849	4.40249	0.00118357	0.0135178	-1.07609
MYEF2	-0.862102	2.30135	-4.40201	0.00118448	0.0135199	-0.703404
RRM2	0.349523	8.09234	4.39964	0.001189	0.013562	-1.20617
MAPK9	-0.685304	5.20871	-4.39915	0.00118995	0.013562	-0.999385
CDK5RAP2	-0.423771	4.82573	-4.39893	0.00119037	0.013562	-0.956226
TPO	2.58185	-2.48385	4.39848	0.00119123	0.0135635	-0.766342
SNAR-B2	1.40379	1.14851	4.39735	0.00119341	0.0135799	-0.601096
PPP2R1B	-0.642849	5.00807	-4.39616	0.0011957	0.0135957	-0.9817
TUT1	0.464234	5.19727	4.39586	0.00119627	0.0135957	-1.00259
ZFAND2A	0.580059	4.09627	4.39543	0.00119711	0.0135969	-0.862954
MED29	0.366849	6.21121	4.39163	0.00120445	0.0136718	-1.10878
MAP3K15	-1.17152	-0.921932	-4.39027	0.00120709	0.0136927	-0.619957
ITPR1	-0.646246	3.20237	-4.38992	0.00120777	0.0136927	-0.799673
PNISR	-0.740251	3.83374	-4.38749	0.00121251	0.0137288	-0.862836
DENND6B	0.72862	2.52663	4.38716	0.00121316	0.0137288	-0.704982
ZADH2	-0.554096	4.72482	-4.38699	0.0012135	0.0137288	-0.962428
KRT78	1.84197	-2.75597	4.38677	0.00121392	0.0137288	-0.791916
TEAD1	-0.983673	5.47887	-4.38606	0.00121532	0.0137362	-1.03955
LINC00239	1.43356	0.109234	4.38425	0.00121885	0.0137678	-0.628586
TCTEX1D2	0.835187	2.32021	4.38235	0.0012226	0.013792	-0.684685
RNF103-CHMP3	2.01788	-1.37397	4.38227	0.00122277	0.013792	-0.707117
SATB2	-0.598619	3.59816	-4.38203	0.00122324	0.013792	-0.852402
PDE4D	-0.821517	5.42434	-4.38163	0.00122403	0.0137925	-1.04074
CDON	-0.768336	3.39275	-4.38115	0.00122497	0.0137947	-0.810522
IFNGR1	-0.615346	5.83938	-4.38038	0.00122649	0.0138034	-1.09038
TKT	0.523631	11.2698	4.37891	0.0012294	0.0138198	-1.35235
PLEKHF1	0.655636	2.80934	4.37889	0.00122944	0.0138198	-0.745641
NCAPH2	0.586228	6.52927	4.37848	0.00123027	0.0138207	-1.15321
KLK12	2.15472	-3.19722	4.3771	0.00123299	0.0138426	-0.684464
ENO2	0.605312	5.96296	4.37674	0.00123371	0.0138426	-1.10495
PTPRT	2.00691	-4.05798	4.37627	0.00123466	0.0138448	-0.92285
EEF2K	-0.425069	5.43592	-4.37407	0.00123904	0.0138855	-1.06744
C8orf31	0.976488	1.86652	4.37343	0.00124032	0.0138914	-0.672025
SNX27	-0.633176	5.38763	-4.3727	0.00124178	0.0138989	-1.06147
CMTM4	-0.706341	6.11373	-4.37224	0.00124271	0.0138989	-1.12791
SKP2	-0.727705	4.80878	-4.37197	0.00124324	0.0138989	-0.997248
ACOT7	0.426371	8.50065	4.37033	0.00124655	0.0139231	-1.27227
RNF19B	0.527923	6.78767	4.37014	0.00124692	0.0139231	-1.18347
KIAA0319L	-0.360255	6.2006	-4.36898	0.00124926	0.0139409	-1.1473
TBC1D1	-0.473537	6.45617	-4.36831	0.0012506	0.0139441	-1.16614
PDIA4	-0.571777	8.35418	-4.36809	0.00125106	0.0139441	-1.26992
STAT6	0.408185	6.75546	4.3674	0.00125246	0.0139513	-1.18955
RBMS2	-0.433311	6.56211	-4.3654	0.0012565	0.0139879	-1.18002
CORO1A	0.668339	3.44089	4.36446	0.00125842	0.0139904	-0.863829
SWAP70	-0.692239	5.17426	-4.36422	0.00125891	0.0139904	-1.04966
HEIH	0.442489	4.837	4.36417	0.00125899	0.0139904	-1.02612
CFAP58	2.25187	-2.91925	4.36279	0.00126181	0.0140098	-0.848336
TULP4	-0.526099	3.7005	-4.36258	0.00126225	0.0140098	-0.887897
PDZD8	-0.7332	4.51363	-4.36161	0.00126421	0.0140198	-0.988038
HNRNPU	-0.365239	8.97818	-4.36096	0.00126554	0.0140198	-1.30626
LINC00452	2.33397	-3.40083	4.36049	0.00126652	0.0140198	-0.740133
SCP2	-0.542991	5.28065	-4.36028	0.00126694	0.0140198	-1.07148
EIF2A	-0.681752	4.94687	-4.3601	0.00126732	0.0140198	-1.03318
EPB41	-0.533522	4.31085	-4.35991	0.0012677	0.0140198	-0.96156
CDK8	-0.487693	4.10179	-4.35889	0.00126978	0.0140344	-0.940024
PARPBP	-0.855677	2.60098	-4.35766	0.00127232	0.0140493	-0.780824
MEFV	1.92081	-1.86909	4.3575	0.00127265	0.0140493	-0.729209
COMMD4	0.423123	5.3118	4.35601	0.00127572	0.0140748	-1.08192
PRRG1	-0.631261	3.13254	-4.35296	0.00128202	0.0141359	-0.832782
RPA3	0.403221	5.29941	4.35158	0.00128487	0.0141589	-1.08788
CUL4B	-0.744026	4.12705	-4.34913	0.00128997	0.0142066	-0.96485
ASF1B	0.404181	6.62485	4.34777	0.00129281	0.0142252	-1.21196
STAG2	-0.738376	4.08315	-4.34722	0.00129396	0.0142252	-0.971967
XPO4	-0.696998	4.34404	-4.34722	0.00129397	0.0142252	-0.995032
RNGTT	-0.601299	3.40441	-4.3464	0.00129569	0.0142356	-0.882251
CD59	-0.499447	8.30854	-4.34581	0.00129693	0.0142408	-1.30479
IMPAD1	-0.682327	6.22756	-4.34543	0.00129773	0.0142411	-1.18094
MDH1	-0.502867	6.73758	-4.34443	0.00129982	0.0142522	-1.21992
SERTAD1	0.554366	5.67816	4.34421	0.00130028	0.0142522	-1.13463
ULK2	-0.777095	3.81947	-4.34321	0.00130239	0.0142669	-0.941526
PLBD1	-0.438053	6.30607	-4.34241	0.00130408	0.0142729	-1.19496
RTF1	-0.538868	5.44077	-4.34222	0.00130448	0.0142729	-1.11671
ZZZ3	-0.614763	3.19923	-4.34174	0.0013055	0.0142755	-0.884393
PUM1	-0.432221	6.14835	-4.3413	0.00130642	0.0142772	-1.18451
SNTB2	-0.601571	5.24012	-4.33967	0.00130988	0.0142976	-1.10009
PLD3	0.380398	7.37056	4.33947	0.0013103	0.0142976	-1.2713
TPI1	0.348716	10.5451	4.33917	0.00131093	0.0142976	-1.39778
TEX19	1.10925	0.190068	4.33896	0.00131138	0.0142976	-0.686526
NKD1	-1.09412	2.66197	-4.33747	0.00131454	0.0143236	-0.858656
BCAR3	-0.432627	6.73912	-4.33687	0.00131581	0.0143246	-1.23964
LARP4	-0.600146	4.67516	-4.3367	0.00131618	0.0143246	-1.0448
C1S	0.982848	2.43435	4.33508	0.00131964	0.0143538	-0.800985
AIFM2	0.766522	5.94114	4.33337	0.00132329	0.0143776	-1.17563
YWHAEP1	-0.614899	3.15254	-4.33333	0.00132338	0.0143776	-0.857551
CCL5	2.16057	1.458	4.33215	0.00132591	0.0143966	-0.738318
CRISPLD2	0.97668	0.95646	4.3313	0.00132774	0.0144067	-0.709203
NDUFS1	-0.549782	6.29686	-4.33099	0.0013284	0.0144067	-1.21251
ATP6V0C	0.36301	8.00199	4.32977	0.00133104	0.0144269	-1.31991
LOC101927789	1.08956	2.52627	4.32732	0.00133633	0.0144702	-0.785986
NEURL3	2.28736	-1.35579	4.32719	0.0013366	0.0144702	-0.781459
RASSF7	0.444175	5.88092	4.32569	0.00133987	0.0144971	-1.18887
SPINDOC	0.418392	6.33788	4.3248	0.00134179	0.0145046	-1.22852
DNAL4	0.55802	4.13036	4.32465	0.00134213	0.0145046	-0.99449
ATP11A	-0.4279	5.78245	-4.32354	0.00134454	0.0145221	-1.18021
EIF5B	-0.49624	5.60097	-4.32277	0.00134622	0.0145318	-1.1565
GIHCG	0.740243	2.7374	4.32233	0.00134716	0.0145322	-0.857006
SF3B1	-0.632384	5.97685	-4.32203	0.00134783	0.0145322	-1.18616
TTC37	-0.793748	4.11271	-4.32164	0.00134868	0.0145329	-1.01426
UBA2	-0.619973	6.26189	-4.32038	0.00135143	0.0145528	-1.21699
TAF1A	-0.714277	2.46831	-4.31946	0.00135346	0.0145528	-0.815366
RNU6-1	1.20285	-0.830776	4.31943	0.00135353	0.0145528	-0.769276
LINC01564	1.99328	-2.29716	4.31936	0.00135368	0.0145528	-0.820081
HMCN2	2.35834	-2.97318	4.3155	0.00136217	0.0146356	-0.915344
ADCK2	0.451006	5.83706	4.3134	0.00136683	0.0146619	-1.20108
VPS41	-0.609727	4.30588	-4.31333	0.00136698	0.0146619	-1.04407
CAPN7	-0.542817	3.96191	-4.31332	0.001367	0.0146619	-1.00662
ATP1B3	-0.365003	7.15965	-4.31204	0.00136984	0.0146839	-1.30516
KIAA0895	-1.27614	2.05388	-4.30995	0.00137449	0.0147252	-0.794144
MPHOSPH10	-0.601794	3.00878	-4.30884	0.00137697	0.0147432	-0.92101
ABCC3	1.44629	5.75427	4.30646	0.00138229	0.0147916	-1.193
DENND1B	-1.62062	1.78552	-4.30597	0.0013834	0.014795	-0.788792
IQSEC3	1.77391	-1.40395	4.30503	0.00138551	0.0147996	-0.807051
PIGN	-0.750704	3.68776	-4.30474	0.00138615	0.0147996	-0.98343
TRIM14	-0.426656	4.91683	-4.30471	0.00138623	0.0147996	-1.12218
SPRED1	-0.749446	3.60406	-4.30402	0.00138778	0.0148062	-0.979621
CEP192	-0.730596	3.93249	-4.30372	0.00138845	0.0148062	-1.01905
NOMO1	-0.366147	7.19325	-4.30197	0.00139241	0.0148398	-1.32728
ANAPC7	-0.373598	6.10808	-4.30102	0.00139456	0.0148541	-1.25186
TADA3	0.549716	6.6073	4.29821	0.00140094	0.0149024	-1.29207
OTUD4	-0.609594	3.99135	-4.29798	0.00140145	0.0149024	-1.03455
TMEM67	-0.848607	2.01451	-4.29795	0.00140152	0.0149024	-0.816638
KBTBD6	-0.839465	3.18481	-4.29691	0.00140388	0.0149024	-0.926168
ELP1	-0.515237	4.81959	-4.29686	0.001404	0.0149024	-1.12685
FAM49B	-0.52227	5.26267	-4.29666	0.00140446	0.0149024	-1.17308
MEPCE	0.418191	6.7875	4.29654	0.00140474	0.0149024	-1.3077
OSBPL6	-0.485375	3.67791	-4.29619	0.00140553	0.0149024	-0.985511
CORO1C	-0.46492	7.46938	-4.29549	0.00140714	0.0149109	-1.3492
NR2F2	-0.56814	3.14552	-4.29461	0.00140914	0.0149235	-0.969913
R3HCC1	0.67902	5.15852	4.29425	0.00140998	0.0149238	-1.16684
LINC00899	0.977085	1.15017	4.29296	0.00141294	0.0149466	-0.753641
GLA	0.441095	5.74567	4.29051	0.00141857	0.0149976	-1.23588
EXOC2	-0.747483	3.8912	-4.28957	0.00142074	0.015012	-1.03041
SQLE	-0.519266	7.05632	-4.28815	0.00142402	0.015038	-1.3377
PSCA	0.713503	8.40119	4.28764	0.0014252	0.0150396	-1.38768
ATP11B	-0.598586	4.577	-4.28738	0.00142579	0.0150396	-1.1171
XPO1	-0.672942	6.67798	-4.2864	0.00142807	0.0150425	-1.30523
DNAJC3	-0.564903	4.07837	-4.28612	0.00142873	0.0150425	-1.06487
TCF12	-0.563023	4.27214	-4.28608	0.00142882	0.0150425	-1.0856
NUP50-DT	0.592336	3.22979	4.28582	0.00142942	0.0150425	-0.937649
ERBB4	-1.66845	0.668432	-4.28551	0.00143014	0.0150425	-0.846803
ZSCAN12P1	1.18393	-0.0659506	4.28377	0.00143419	0.0150765	-0.761534
ZNF622	0.495418	5.77444	4.28339	0.00143509	0.0150765	-1.25036
CXorf38	-0.639713	5.37345	-4.28289	0.00143624	0.0150765	-1.20848
RING1	0.529399	4.94774	4.2826	0.00143692	0.0150765	-1.15988
FRRS1	-0.948218	2.04405	-4.28237	0.00143745	0.0150765	-0.837332
SCGB1C2	3.23126	-3.56241	4.28133	0.00143989	0.0150852	-0.981681
TMEM256	0.469626	5.23898	4.28132	0.00143991	0.0150852	-1.19472
ENTPD5	-0.776699	3.61905	-4.27901	0.00144532	0.0151307	-1.00772
CCDC142	0.547581	3.64727	4.27853	0.00144646	0.0151307	-0.999302
HELZ	-0.716025	3.59746	-4.27827	0.00144707	0.0151307	-1.02901
CD79A	1.72784	-1.20641	4.27771	0.00144838	0.0151307	-0.842352
MRPL19	-0.643659	5.45475	-4.27746	0.00144897	0.0151307	-1.22283
PAX8-AS1	-0.544061	4.96599	-4.27718	0.00144963	0.0151307	-1.22662
DNAJC21	-0.612649	4.814	-4.27679	0.00145057	0.0151307	-1.15632
DUSP3	-0.432629	5.66876	-4.27669	0.0014508	0.0151307	-1.25309
ESYT2	-0.417126	6.61672	-4.27547	0.00145368	0.0151522	-1.33149
FZD6	-0.790456	3.99135	-4.27484	0.00145517	0.0151592	-1.07713
XRCC1	0.361367	6.07735	4.2743	0.00145646	0.015164	-1.29024
GNAL	-0.745103	4.80272	-4.27339	0.0014586	0.0151778	-1.16753
PDK2	0.596388	4.37082	4.27152	0.00146304	0.015205	-1.11354
CUL2	-0.716868	3.80184	-4.27139	0.00146337	0.015205	-1.06217
ELOVL6	-0.775203	3.85135	-4.27103	0.00146423	0.015205	-1.04895
ERO1A	-0.565275	5.66249	-4.2706	0.00146523	0.015205	-1.25526
IGF2-AS	2.55128	-3.52579	4.27052	0.00146543	0.015205	-1.01052
MAF1	0.416072	8.15291	4.27021	0.00146616	0.015205	-1.42551
MOB2	0.584942	4.91663	4.26988	0.00146696	0.015205	-1.17616
CCM2L	0.906274	1.25882	4.26861	0.00146999	0.0152278	-0.819755
EPS8L1	1.16937	3.09338	4.26609	0.00147603	0.0152818	-0.97887
XIST	-1.11772	4.16009	-4.26527	0.00147801	0.0152937	-1.10919
SLC5A3	-0.928092	4.22873	-4.26473	0.00147932	0.0152987	-1.11395
CDKN2C	0.619035	3.63244	4.26348	0.00148232	0.0153212	-1.03889
ANP32A	-0.361212	6.51747	-4.26312	0.0014832	0.0153217	-1.34619
SMIM29	0.530604	4.31098	4.25762	0.00149654	0.0154509	-1.12208
TRP-TGG3-1	2.22455	-3.96635	4.25469	0.0015037	0.0155044	-1.05694
CLINT1	-0.469511	5.86275	-4.25463	0.00150384	0.0155044	-1.3019
ARHGAP19	-0.765247	3.7658	-4.25419	0.00150493	0.0155044	-1.06894
UHRF1BP1L	-0.8436	2.65176	-4.25413	0.00150508	0.0155044	-0.954133
PKMYT1	0.436485	5.42485	4.25329	0.00150713	0.0155102	-1.26454
PICART1	1.63884	-2.38396	4.25322	0.00150732	0.0155102	-0.894234
KRT17	0.64414	8.02756	4.25225	0.00150971	0.0155261	-1.43504
RBM33	-0.487833	5.66057	-4.25074	0.00151342	0.0155557	-1.29257
RRP9	0.562887	6.52312	4.25037	0.00151432	0.0155563	-1.36694
TMEM232	1.69247	-2.7859	4.24973	0.00151591	0.0155639	-0.987121
DPP6	3.05917	-3.33481	4.24806	0.00152005	0.0155978	-1.02029
SPATA6	-0.902814	2.06045	-4.24508	0.00152746	0.0156651	-0.904358
AOC3	1.13034	-0.643538	4.24448	0.00152895	0.0156717	-0.84185
HMGN2	0.372763	9.18255	4.24249	0.00153391	0.0157138	-1.51288
COL16A1	1.04587	1.52542	4.24118	0.00153721	0.0157389	-0.859926
NKRF	-0.617972	3.86689	-4.23751	0.00154643	0.0158246	-1.10458
GCLM	0.591211	5.72247	4.23617	0.00154981	0.0158504	-1.31841
HOOK3	-0.84715	4.57826	-4.23552	0.00155146	0.0158585	-1.1956
CLIP1	-0.49554	4.39833	-4.2348	0.00155328	0.0158683	-1.18613
POLR3B	-0.693841	2.77957	-4.23424	0.00155471	0.0158713	-0.999191
PKP2	-0.588225	4.32595	-4.2336	0.00155632	0.0158713	-1.18781
RAB40C	0.478597	4.78099	4.23291	0.00155808	0.0158713	-1.22192
PIK3C2A	-0.95889	3.65977	-4.23242	0.00155933	0.0158713	-1.12444
DPF1	0.588867	3.57209	4.23216	0.00155998	0.0158713	-1.0655
IFT57	-0.559528	4.67076	-4.23183	0.00156083	0.0158713	-1.2195
ESF1	-0.916754	3.40082	-4.23182	0.00156085	0.0158713	-1.08898
SF3A2	0.350943	7.44454	4.2318	0.0015609	0.0158713	-1.45744
RNU6-2	0.964263	0.80992	4.23165	0.0015613	0.0158713	-0.839671
ATP6V1A	-0.677825	4.86916	-4.2312	0.00156243	0.0158741	-1.24362
SMARCAD1	-0.964347	2.6032	-4.23086	0.00156331	0.0158743	-0.990873
MEX3A	-0.551171	4.02565	-4.22897	0.00156813	0.0159145	-1.14425
PAPPA2	2.93884	-2.34927	4.22808	0.00157041	0.0159163	-0.977701
PI4K2A	0.433349	6.08565	4.22802	0.00157058	0.0159163	-1.3702
PIKFYVE	-0.888553	3.61199	-4.22766	0.00157151	0.0159163	-1.10026
IREB2	-0.895712	3.89141	-4.22756	0.00157175	0.0159163	-1.13247
AP3B2	1.20328	0.154907	4.22717	0.00157275	0.015917	-0.848488
DNAJC13	-0.859743	3.94607	-4.22687	0.00157354	0.015917	-1.14954
PSENEN	0.369546	5.72768	4.22565	0.00157666	0.0159286	-1.34186
ELP5	0.425726	5.65177	4.22499	0.00157837	0.0159286	-1.33413
CDKN1A	1.04617	4.94104	4.22471	0.00157908	0.0159286	-1.24145
CHKB-DT	0.987211	1.73545	4.22453	0.00157955	0.0159286	-0.887135
CATSPERZ	1.15021	0.428977	4.22425	0.00158028	0.0159286	-0.849404
FANCG	0.427002	5.72219	4.2241	0.00158067	0.0159286	-1.34254
EEF1D	0.456188	10.019	4.22362	0.0015819	0.0159286	-1.5748
VTRNA1-2	1.90032	-1.91581	4.2236	0.00158196	0.0159286	-0.955673
GPAM	-0.591446	3.17803	-4.22262	0.0015845	0.0159286	-1.07336
SSUH2	2.70568	-1.33861	4.2221	0.00158583	0.0159286	-0.926946
IRX5	0.648103	2.77923	4.22208	0.00158589	0.0159286	-0.985109
ODC1	0.378174	8.49796	4.22134	0.0015878	0.0159286	-1.52261
SRGAP1	-0.489409	5.54719	-4.22128	0.00158795	0.0159286	-1.32844
KPNA6	-0.438272	7.09676	-4.22118	0.00158823	0.0159286	-1.45385
EIF1	0.318726	9.55833	4.22107	0.0015885	0.0159286	-1.56288
ICAM1	1.55125	3.37674	4.22095	0.00158882	0.0159286	-1.07341
STRN3	-0.836053	3.20375	-4.22071	0.00158945	0.0159286	-1.06641
NUFIP2	-0.710125	5.45661	-4.22042	0.00159019	0.0159286	-1.31621
DDHD1	-0.76523	3.17076	-4.2195	0.00159259	0.015941	-1.07591
ARHGAP11A	-0.750939	4.60962	-4.21929	0.00159315	0.015941	-1.23237
KPNA7	2.13775	-2.65251	4.21838	0.00159551	0.0159462	-0.969676
STK38L	-0.702403	3.04449	-4.21831	0.00159568	0.0159462	-1.06051
PDE4DIP	-0.694086	4.1849	-4.21809	0.00159626	0.0159462	-1.18509
ALDH18A1	-0.334482	7.37878	-4.21457	0.00160548	0.0160296	-1.48447
ICAM2	0.762912	1.52023	4.214	0.00160698	0.016036	-0.897067
LMLN	-1.06594	2.82083	-4.21302	0.00160955	0.016053	-1.01683
TUBGCP3	-0.415678	5.53058	-4.21247	0.00161099	0.0160587	-1.34462
MROH6	-0.606888	3.40913	-4.21118	0.00161439	0.0160839	-1.10631
MYBL2	0.499402	8.74369	4.21027	0.00161681	0.0160994	-1.55019
MRPS11	0.482835	5.59092	4.20974	0.00161821	0.0161046	-1.35254
LAMB1	-0.930767	4.65447	-4.20916	0.00161975	0.0161112	-1.25446
MSH3	-0.629553	3.29022	-4.20879	0.00162073	0.0161123	-1.1082
REV1	-0.54734	3.88931	-4.20818	0.00162234	0.0161196	-1.16263
LPXN	0.657484	3.09622	4.20671	0.00162624	0.0161434	-1.07487
PRLR	2.47826	-3.09675	4.20662	0.00162647	0.0161434	-1.04968
RASGRP3	1.34747	-2.46321	4.20581	0.00162864	0.0161562	-0.938669
PTENP1	-0.843818	2.87463	-4.20498	0.00163084	0.0161679	-1.04445
RASA2	-1.16182	2.73434	-4.20471	0.00163157	0.0161679	-1.03579
TP53	0.354838	6.71792	4.20415	0.00163308	0.0161742	-1.4513
RBCK1	0.457674	7.5854	4.20312	0.00163582	0.0161927	-1.50976
LRP11	-0.620668	6.13508	-4.20254	0.00163737	0.0161994	-1.4125
ZBTB38	-0.88789	4.86845	-4.20075	0.00164218	0.0162355	-1.29002
MTMR1	-0.557776	4.46649	-4.20053	0.00164278	0.0162355	-1.23986
STAMBPL1	-0.760589	3.72188	-4.19976	0.00164483	0.0162471	-1.15181
CCDC88C	-0.410565	4.9284	-4.19853	0.00164817	0.0162714	-1.30016
GPN1	-0.387616	5.21502	-4.19791	0.00164984	0.0162792	-1.33317
CST4	1.94991	-3.06261	4.19735	0.00165136	0.0162855	-1.03748
LMBR1L	0.463261	4.12168	4.19474	0.00165841	0.0163463	-1.20138
CAVIN3	0.488872	4.83379	4.194	0.00166044	0.0163576	-1.29327
ZCCHC3	0.349402	6.04143	4.19272	0.00166392	0.0163832	-1.42739
LARS1	-0.603924	6.78341	-4.19219	0.00166535	0.0163885	-1.47225
HNRNPA2B1	-0.445688	8.98604	-4.19164	0.00166686	0.0163947	-1.59129
TSPAN31	0.411132	5.01474	4.19121	0.00166804	0.0163975	-1.32152
TES	-0.385466	6.63779	-4.19003	0.00167127	0.0164164	-1.4725
TRAK2	-0.705261	4.51452	-4.18971	0.00167215	0.0164164	-1.27013
LOC101927932	1.85198	-1.47085	4.18947	0.00167279	0.0164164	-0.971652
SLC6A18	1.74424	-3.22644	4.18921	0.00167351	0.0164164	-1.05808
SLC16A14	1.00652	1.471	4.18788	0.00167714	0.0164348	-0.941653
POLR3G	-0.901421	3.25051	-4.18734	0.00167865	0.0164348	-1.11302
ST13P4	-0.4365	5.04062	-4.18726	0.00167885	0.0164348	-1.33239
SEC24D	-0.639231	3.75295	-4.18723	0.00167894	0.0164348	-1.18106
FNBP4	-0.600374	4.8694	-4.18683	0.00168003	0.0164368	-1.3134
AIP	0.426777	6.45279	4.18353	0.00168915	0.0165173	-1.47331
HNRNPK	-0.28444	9.19343	-4.18262	0.00169167	0.0165324	-1.61467
XAB2	0.449821	6.74484	4.18206	0.00169322	0.0165324	-1.49725
TCTN3	-0.368965	5.85437	-4.18201	0.00169338	0.0165324	-1.4301
ZNF777	0.515168	5.2454	4.18107	0.00169598	0.0165491	-1.36442
ICAM3	0.517401	4.29988	4.1795	0.00170034	0.0165737	-1.25869
ATR	-0.764149	3.35744	-4.17947	0.00170044	0.0165737	-1.17772
WDR91	-0.635533	3.95273	-4.17895	0.00170189	0.0165737	-1.2082
CASZ1	-0.620788	5.0333	-4.17888	0.00170209	0.0165737	-1.34469
GMPR	0.698825	3.07249	4.17814	0.00170416	0.0165851	-1.10461
DYRK2	-0.534851	4.22625	-4.17701	0.0017073	0.0166069	-1.24617
RALGAPA1	-0.909423	1.87577	-4.17633	0.0017092	0.0166166	-1.00951
GLRB	-0.993893	0.555209	-4.17577	0.00171079	0.0166233	-0.984247
RABGAP1	-0.616375	4.78647	-4.17532	0.00171204	0.0166267	-1.32531
GPR107	-0.401433	6.27117	-4.17481	0.00171347	0.0166319	-1.473
RELCH	-0.763098	3.28874	-4.17356	0.00171699	0.0166477	-1.16147
ZMYM4	-0.515624	4.41581	-4.17342	0.00171739	0.0166477	-1.28682
DEK	-0.778554	5.40567	-4.17327	0.0017178	0.0166477	-1.38873
COLGALT2	-0.970182	1.4096	-4.17191	0.00172164	0.016655	-0.973354
PGAM1	-0.299438	8.75648	-4.17145	0.00172295	0.016655	-1.61713
COPS2	-0.848879	3.44837	-4.17138	0.00172314	0.016655	-1.19907
DCUN1D4	-0.988021	3.02589	-4.17093	0.00172441	0.016655	-1.13081
RGL1	-0.816479	3.53766	-4.17091	0.00172448	0.016655	-1.17237
FSTL5	-2.14899	-3.43785	-4.17085	0.00172465	0.016655	-1.00918
C9orf43	1.5698	-0.948088	4.17077	0.00172486	0.016655	-0.968542
KCTD11	1.21178	5.20779	4.16914	0.00172949	0.016691	-1.36394
AGPAT2	0.734048	6.68055	4.16816	0.00173226	0.0166987	-1.51127
QTRT2	-0.423207	4.76375	-4.16815	0.00173229	0.0166987	-1.33161
BIRC2	-0.95784	3.94109	-4.1679	0.001733	0.0166987	-1.23094
NSD3	-0.51741	5.0202	-4.16681	0.00173612	0.0167116	-1.36148
DDAH1	-0.638306	4.07223	-4.16668	0.00173648	0.0167116	-1.27866
MAGIX	1.14841	0.536301	4.16648	0.00173704	0.0167116	-0.934667
SMS	-0.387557	6.02954	-4.16455	0.00174258	0.0167561	-1.4688
FXYD5	0.465686	7.15533	4.16359	0.0017453	0.0167736	-1.55547
FXR2	0.337771	6.38441	4.16311	0.0017467	0.0167746	-1.50533
ZDHHC12	0.437467	5.40419	4.16292	0.00174722	0.0167746	-1.413
KRT19	0.631944	10.6665	4.16207	0.00174968	0.0167861	-1.70028
FAM20B	-0.586745	5.43839	-4.16188	0.00175023	0.0167861	-1.4158
BTBD3	-0.699415	4.53185	-4.15873	0.00175929	0.0168642	-1.32461
TMED8	-0.619319	4.75903	-4.1579	0.00176169	0.0168785	-1.35091
SYN1	1.82754	-1.83152	4.15655	0.00176561	0.0169073	-0.992151
PUM2	-0.705925	5.13682	-4.15559	0.00176838	0.016925	-1.39203
CCDC9	0.477514	5.44016	4.15416	0.00177256	0.0169562	-1.4313
UBB	0.314815	9.75882	4.15274	0.0017767	0.0169832	-1.68585
ADGRL3	-1.59134	-2.26269	-4.15256	0.00177722	0.0169832	-0.99139
BCAM	0.633074	5.91766	4.15207	0.00177864	0.0169869	-1.47662
TOP3B	0.422216	5.05155	4.1518	0.00177944	0.0169869	-1.3914
LRIG2	-0.702653	2.49851	-4.15123	0.00178109	0.0169939	-1.09366
SP3	-0.562795	4.42962	-4.15024	0.001784	0.0170128	-1.33121
SPATS2	-0.652536	5.15641	-4.14912	0.00178729	0.0170302	-1.40575
FAM53A	0.970956	3.00026	4.149	0.00178766	0.0170302	-1.13048
ATP6V1F	0.462503	7.35444	4.14858	0.00178889	0.0170331	-1.59002
PRDM7	2.23769	-3.39688	4.14712	0.00179317	0.0170509	-1.12554
MTREX	-0.517438	4.6404	-4.1471	0.00179325	0.0170509	-1.35729
SUN1	-0.493312	7.02338	-4.14676	0.00179422	0.0170509	-1.57775
TPM4	-0.456707	8.37968	-4.14669	0.00179445	0.0170509	-1.64334
DGKH	-1.21266	3.81878	-4.146	0.00179647	0.0170614	-1.26441
APOBEC3D	1.09938	1.95281	4.14418	0.00180186	0.0171038	-1.02858
TBL2	0.358152	6.60152	4.14287	0.00180575	0.0171193	-1.55344
G0S2	1.19029	2.9846	4.14277	0.00180604	0.0171193	-1.14125
LOC100506476	1.11615	0.513834	4.14269	0.00180627	0.0171193	-0.970239
PSMB10	0.453941	4.61108	4.13985	0.00181472	0.0171906	-1.36194
GPNMB	2.16047	-1.37109	4.13868	0.00181824	0.0172151	-1.03328
APC	-0.818141	2.94342	-4.13814	0.00181985	0.0172204	-1.18594
RRN3	-0.482744	4.22972	-4.13787	0.00182067	0.0172204	-1.33141
TRBV30	2.08454	-2.9026	4.13726	0.00182248	0.0172288	-1.10052
RAB29	-0.498296	4.35206	-4.13678	0.00182391	0.0172309	-1.33771
MAP1LC3A	0.942545	3.67481	4.13656	0.00182457	0.0172309	-1.24301
TEDC1	0.428922	5.21095	4.13599	0.0018263	0.0172384	-1.43658
DSTYK	-0.529695	4.41055	-4.13452	0.0018307	0.0172712	-1.34382
LOC101060553	1.97673	-3.1945	4.13384	0.00183278	0.0172819	-1.12744
EIF3L	-0.382946	8.4724	-4.1325	0.0018368	0.0173111	-1.67204
ECHDC1	-0.613762	3.74257	-4.13131	0.0018404	0.0173361	-1.27669
ATP1A3	0.518071	5.47292	4.131	0.00184136	0.0173364	-1.47458
GNL3L	-0.405302	6.90032	-4.12905	0.00184727	0.0173766	-1.60056
GDI1	0.302387	7.44124	4.12896	0.00184755	0.0173766	-1.63021
TPR	-0.80932	4.98426	-4.12843	0.00184914	0.0173766	-1.42029
SELENOI	-0.687107	4.89302	-4.1281	0.00185015	0.0173766	-1.41717
BUB1	-0.566774	5.50915	-4.12785	0.00185092	0.0173766	-1.47697
UBA3	-0.783167	4.62762	-4.12774	0.00185127	0.0173766	-1.3861
LOC100101148	1.47957	-1.76458	4.12618	0.00185602	0.017406	-1.08615
SMURF2	-0.626135	3.5388	-4.12609	0.00185629	0.017406	-1.28315
PLS1	-0.763349	3.20437	-4.1253	0.00185871	0.0174199	-1.2604
ATF2	-0.739693	3.40379	-4.12424	0.00186196	0.0174409	-1.24486
ITGB6	-0.833701	2.72862	-4.1239	0.00186299	0.0174409	-1.16496
MDK	0.596906	5.54598	4.12364	0.00186378	0.0174409	-1.49009
GNAT3	-1.0479	1.00008	-4.12305	0.00186562	0.0174492	-1.19844
LEPROT	-0.604275	4.69249	-4.11966	0.00187605	0.0175363	-1.4063
ATG4D	0.429831	4.88121	4.11895	0.00187825	0.0175363	-1.42529
KCNN1	1.1445	-0.43134	4.11891	0.00187836	0.0175363	-1.0051
APPL1	-0.664587	4.30275	-4.11822	0.00188052	0.0175363	-1.3651
CDK5R2	0.746266	0.941092	4.11797	0.00188128	0.0175363	-1.05623
COPB1	-0.558047	5.48141	-4.11786	0.00188163	0.0175363	-1.48712
THADA	-0.521232	4.46853	-4.11783	0.00188171	0.0175363	-1.38412
RLIM	-0.560413	5.28353	-4.11744	0.00188294	0.0175363	-1.47436
STK26	-0.813993	4.32952	-4.11727	0.00188346	0.0175363	-1.36147
GCNT1	-0.732082	2.10914	-4.11675	0.00188506	0.0175412	-1.09448
NCOA6	-0.43391	6.36603	-4.11607	0.00188717	0.0175412	-1.58259
AEBP2	-0.70214	3.86146	-4.11547	0.00188904	0.0175412	-1.30681
EIF2S3	-0.460133	8.40633	-4.11466	0.00189155	0.0175412	-1.6987
DDX59-AS1	2.20488	-2.27781	4.11465	0.00189159	0.0175412	-1.11612
PLS3	-0.728892	5.74873	-4.11456	0.00189188	0.0175412	-1.51468
VPS35	-0.497808	5.75575	-4.11447	0.00189215	0.0175412	-1.51928
ZNF165	0.944197	0.865094	4.11443	0.0018923	0.0175412	-1.04298
LMNB1	-0.498709	6.63833	-4.11435	0.00189253	0.0175412	-1.60444
TASOR	-0.929762	4.57485	-4.11162	0.00190106	0.0176115	-1.4089
NCBP3	-0.462856	4.79247	-4.11036	0.00190501	0.0176355	-1.43409
HLA-A	0.452598	9.22351	4.11019	0.00190556	0.0176355	-1.73844
TAGLN3	1.72564	0.0590701	4.10968	0.00190715	0.0176414	-1.01889
[truncated: 16,492 more rows]

## Sheet: siKAT2B_TreatedVSControl
Gene	logFC	AveExpr	t	P.Value	FDR	B
KAT2B	-3.03681	2.08131	-13.7002	7.14095e-24	1.16262e-19	31.6039
RSAD2	0.85419	4.36486	9.96933	2.84713e-16	2.3177e-12	26.1024
RPL37	-0.544266	8.8257	-9.70969	9.9622e-16	5.40649e-12	25.3559
OLFM4	0.949848	3.69333	9.36899	5.16263e-15	2.10132e-11	23.1131
SAMSN1	-0.62463	5.89002	-9.08486	2.03609e-14	6.6299e-11	22.3765
AREG	-0.676983	7.98151	-9.00109	3.05071e-14	8.27811e-11	22.0207
ATP6AP2	-0.515832	7.50455	-8.92776	4.34592e-14	1.0108e-10	21.6761
IFIT1	0.529426	6.58928	8.87382	5.63769e-14	1.14734e-10	21.4165
SCNN1A	-0.61805	6.50221	-8.70199	1.29081e-13	2.33507e-10	20.6096
HEG1	-0.467259	9.26991	-8.4166	5.09563e-13	8.29619e-10	19.278
CCL20	-0.56842	6.09861	-8.37957	6.08763e-13	9.01024e-10	19.075
MX1	0.56058	6.08932	8.08159	2.53861e-12	3.44426e-09	17.7162
NT5E	-0.439026	9.16984	-8.04011	3.09519e-12	3.87636e-09	17.5205
TNC	0.559398	5.08981	7.68932	1.64444e-11	1.91236e-08	15.8808
IFIH1	0.461718	5.94548	7.47163	4.60453e-11	4.99776e-08	14.9117
CXCL10	1.37473	2.12357	7.4278	5.66118e-11	5.7606e-08	12.6611
GXYLT1	-0.438975	6.31068	-7.37912	7.11894e-11	6.81785e-08	14.4863
OAS2	0.458327	6.39797	7.24505	1.33575e-10	1.17e-07	13.873
NAA15	-0.416743	6.91117	-7.24037	1.36539e-10	1.17e-07	13.8449
ITGA11	1.06398	1.61099	7.10668	2.5501e-10	2.07591e-07	12.4128
FOXN2	-0.429108	5.91833	-6.89605	6.78195e-10	5.25795e-07	12.3129
IL1B	-0.502628	4.99144	-6.84909	8.42535e-10	6.23514e-07	12.112
ATP2A2	-0.373086	9.01925	-6.78845	1.11429e-09	7.88771e-07	11.7943
NTS	1.28184	0.813172	6.77798	1.16932e-09	7.93241e-07	10.1577
MMP1	0.964256	2.25769	6.76351	1.2498e-09	8.1392e-07	11.0176
IFIT3	0.398987	7.18299	6.64873	2.11607e-09	1.32507e-06	11.1825
ADAM19	0.99376	0.366717	6.52833	3.66546e-09	2.21028e-06	9.927
HSD17B2	-0.81249	1.21468	-6.38642	6.97429e-09	4.0553e-06	9.72692
MUC13	-0.453798	5.11717	-6.29595	1.04841e-08	5.88591e-06	9.70038
IFIT2	0.396128	7.30753	6.24537	1.31561e-08	7.13982e-06	9.40916
COL6A2	0.485948	3.27942	6.13838	2.12178e-08	1.11435e-05	9.0336
ENTPD7	0.363591	6.2838	6.10897	2.41844e-08	1.20201e-05	8.8486
SAMD9L	0.377221	6.12501	6.10731	2.43635e-08	1.20201e-05	8.8543
RIOK3	-0.338677	8.00384	-6.07002	2.87515e-08	1.37677e-05	8.64503
EHD1	0.368372	6.1468	6.03192	3.40369e-08	1.5833e-05	8.52386
SERPINB2	-0.458604	4.54148	-5.92094	5.55188e-08	2.51084e-05	8.12011
SAA2	-0.357019	6.62108	-5.9027	6.01468e-08	2.64662e-05	7.96859
DCN	-0.895517	2.09411	-5.87766	6.71243e-08	2.87592e-05	7.42304
HMGB2	-0.356186	6.18	-5.87082	6.91649e-08	2.88737e-05	7.84124
HAS3	0.76849	2.52513	5.86428	7.11721e-08	2.89688e-05	7.6605
GINS1	-0.426131	5.04745	-5.85617	7.37444e-08	2.92837e-05	7.84087
IFI44L	0.386444	6.09671	5.79895	9.4665e-08	3.66962e-05	7.55699
MFAP5	-0.821903	1.48323	-5.77788	1.03755e-07	3.92846e-05	7.20757
IL24	-0.582542	4.03704	-5.71435	1.36689e-07	5.05779e-05	7.25719
SLC39A8	-0.324608	8.0472	-5.64992	1.80546e-07	6.49069e-05	6.86944
PLAC8	-0.382782	6.85487	-5.64629	1.83387e-07	6.49069e-05	6.87209
TNFSF10	0.407974	5.19234	5.62945	1.97177e-07	6.83029e-05	6.89499
COL6A1	0.320926	9.20121	5.62279	2.02904e-07	6.88225e-05	6.75418
HELZ2	0.373812	5.60593	5.49931	3.44161e-07	0.000114353	6.34466
IFI27	0.385843	5.49182	5.48593	3.64319e-07	0.000117406	6.29714
HPSE	-0.451117	4.54633	-5.48371	3.67772e-07	0.000117406	6.33645
SEMA7A	0.4025	4.92552	5.44677	4.30227e-07	0.000134702	6.1646
CACNA2D1	-0.337925	5.81271	-5.40671	5.09727e-07	0.000156583	5.94033
SAA1	-0.299316	7.88624	-5.37378	5.85697e-07	0.000176588	5.74028
ANXA7	-0.295954	7.55597	-5.33607	6.86379e-07	0.000203181	5.58718
PID1	-0.359375	5.56859	-5.3069	7.75736e-07	0.000225531	5.56297
UQCRC2	-0.302276	6.80136	-5.24972	9.85069e-07	0.00027852	5.25626
S100P	-0.364803	5.59921	-5.24799	9.92208e-07	0.00027852	5.32274
TSPAN2	1.47167	0.621283	5.23826	1.03322e-06	0.000285116	3.37008
GCNT1	-0.438924	4.14846	-5.22248	1.10335e-06	0.000299394	5.30205
RAP2A	-0.352724	5.36807	-5.21483	1.13897e-06	0.000303993	5.20905
CLMP	-0.285738	7.61209	-5.17846	1.32442e-06	0.00034779	4.95467
CPEB2	0.328834	5.83382	5.16973	1.37315e-06	0.000354861	4.99395
TCN1	0.477583	3.26388	5.16148	1.42079e-06	0.000356223	5.07736
MT1X	-0.368202	5.09188	-5.16125	1.42218e-06	0.000356223	5.02012
IL6	-0.352321	5.32944	-5.11636	1.71144e-06	0.000422181	4.8252
CXCL11	0.962033	1.98116	5.10194	1.81604e-06	0.000441298	4.22363
ZNF367	-0.417438	4.52004	-5.08811	1.9222e-06	0.000460226	4.77918
HPRT1	-0.309819	6.04428	-5.06261	2.13402e-06	0.000503537	4.55264
MTSS1	0.428632	4.3198	5.04156	2.32599e-06	0.000538857	4.60809
CMPK2	0.656605	3.07273	5.03905	2.34991e-06	0.000538857	4.51599
MT1E	-0.386438	4.75953	-5.0319	2.41959e-06	0.00054713	4.54315
LMLN	0.311506	5.91328	4.94178	3.48972e-06	0.000778303	4.10116
XAF1	0.358682	5.0459	4.90657	4.02281e-06	0.000885072	4.03715
SERPINB5	-0.323426	5.78568	-4.88375	4.40999e-06	0.00095732	3.89346
CXCL5	-0.264933	9.69247	-4.83891	5.27903e-06	0.00113089	3.62106
SDC4	-0.267607	9.89598	-4.7878	6.47337e-06	0.00136874	3.42563
TPD52	-0.291337	6.13947	-4.78067	6.65939e-06	0.00139002	3.46167
PRPS1	-0.282021	6.36944	-4.76076	7.20736e-06	0.00148535	3.37308
FMOD	-0.535326	1.68798	-4.75401	7.40292e-06	0.00150659	3.54072
COPS2	-0.27937	6.87106	-4.74256	7.74667e-06	0.00155708	3.28189
AOX1	-0.281016	6.87583	-4.7333	8.03569e-06	0.00159548	3.24402
SUZ12	-0.264561	7.21971	-4.7	9.1649e-06	0.00179776	3.10919
MUC1	-0.366376	4.82177	-4.69235	9.44498e-06	0.00183034	3.25361
FZD6	-0.283434	6.31737	-4.68939	9.55587e-06	0.00183034	3.12259
DDX58	0.265587	7.0557	4.64266	1.14796e-05	0.00216558	2.908
NACC2	0.312114	5.43603	4.64061	1.15721e-05	0.00216558	3.00011
KIF20A	-0.279217	6.40708	-4.63265	1.19379e-05	0.00220864	2.88751
LUM	-0.395895	3.62611	-4.62903	1.21082e-05	0.00221499	3.06687
H2AZ1	-0.255676	7.6472	-4.62368	1.23636e-05	0.0022217	2.81792
ADAM28	0.943896	-0.354281	4.62256	1.24178e-05	0.0022217	2.51454
OAS1	0.438745	4.15181	4.59966	1.35779e-05	0.00237658	2.97666
PSCA	-0.615489	1.98767	-4.59731	1.37027e-05	0.00237658	2.93538
HMGA2-AS1	0.629142	2.8659	4.59696	1.37214e-05	0.00237658	2.91729
NDRG2	0.466139	3.79017	4.59007	1.40943e-05	0.00241547	2.95665
LTBP2	0.281836	6.62261	4.57794	1.47747e-05	0.00249672	2.67337
STAT3	-0.252445	7.72866	-4.57497	1.49462e-05	0.00249672	2.63369
NECAP1	0.285347	5.96058	4.57356	1.50285e-05	0.00249672	2.70497
GFPT2	0.28616	6.07866	4.56671	1.54332e-05	0.00253806	2.68757
PARP14	0.251329	7.89798	4.55663	1.60481e-05	0.00261278	2.56714
FADS1	-0.260397	7.06267	-4.54763	1.66174e-05	0.00265454	2.56044
POU2F2	0.428227	4.52406	4.54743	1.66306e-05	0.00265454	2.75625
LIMK1	0.286963	5.94784	4.54424	1.68367e-05	0.00266134	2.59323
PTGS2	-0.263433	7.78447	-4.53707	1.731e-05	0.00270984	2.51437
LSM12	-0.26888	6.17913	-4.51895	1.85648e-05	0.00286956	2.48112
CCDC50	-0.249695	7.55151	-4.51731	1.86827e-05	0.00286956	2.42358
OTUB2	0.603808	2.77519	4.49779	2.01414e-05	0.00306469	2.59391
HERC6	0.282095	6.07588	4.45853	2.34154e-05	0.00352987	2.29137
KRT7	-0.271762	9.4623	-4.45118	2.40836e-05	0.00359729	2.173
HMGA2	0.24379	8.4932	4.44147	2.49946e-05	0.00367101	2.13948
ZNF117	0.308852	5.32597	4.44111	2.50281e-05	0.00367101	2.28397
C3AR1	-0.500333	1.19761	-4.42369	2.67485e-05	0.00385486	2.37728
ZBTB16	-1.39194	0.266314	-4.42362	2.67551e-05	0.00385486	0.96027
RGMB	0.273266	5.93544	4.40238	2.90078e-05	0.00413772	2.08469
DAPK1	-0.264588	6.21086	-4.40041	2.92266e-05	0.00413772	2.05772
IL6R	0.392324	4.20022	4.39644	2.96699e-05	0.00416428	2.24796
PARP9	0.281967	6.21794	4.38902	3.05176e-05	0.00424664	2.01763
ANKRD52	0.24209	7.6568	4.3778	3.18441e-05	0.00439368	1.91485
HLA-B	0.243878	7.77589	4.36458	3.34778e-05	0.00455213	1.8775
PLAU	0.269632	7.87492	4.364	3.35517e-05	0.00455213	1.86283
CDA	-0.273704	5.83608	-4.36045	3.40042e-05	0.00457539	1.94193
FZD8	0.398273	3.84425	4.35369	3.48847e-05	0.00461617	2.09688
PHLPP2	-0.310787	5.12802	-4.35209	3.50952e-05	0.00461617	1.98888
STX1A	0.358531	4.69061	4.35162	3.51579e-05	0.00461617	2.04247
SCG2	0.716235	2.52005	4.32143	3.93936e-05	0.00513093	1.93515
SLC7A2	-0.27201	6.73257	-4.31552	4.02782e-05	0.00518298	1.71809
FYB1	0.581252	1.97048	4.31426	4.04706e-05	0.00518298	1.9732
DUSP1	-0.292423	6.03791	-4.31244	4.07482e-05	0.00518298	1.76605
CUL5	-0.251883	6.56086	-4.30686	4.16099e-05	0.00525156	1.69723
BDKRB2	1.01507	0.579391	4.29934	4.28009e-05	0.00536032	1.29339
SLFN5	0.260995	6.60842	4.27959	4.60857e-05	0.00572765	1.60409
SAMHD1	0.328336	4.83099	4.2732	4.71998e-05	0.00580098	1.74374
PGM2L1	0.266696	6.21961	4.27213	4.73884e-05	0.00580098	1.62281
RRAD	0.332759	4.87235	4.24474	5.24832e-05	0.00637671	1.64272
FZD4	-0.312493	4.97055	-4.23505	5.44105e-05	0.00656191	1.5914
NNMT	-0.247635	7.28418	-4.23039	5.53594e-05	0.00662726	1.39855
ZFYVE26	0.25617	6.01282	4.21778	5.80118e-05	0.00689409	1.41631
DMKN	-0.394507	4.05068	-4.20311	6.12524e-05	0.00722645	1.59455
EPS8L3	-0.747161	1.8493	-4.19676	6.27069e-05	0.00734482	1.4112
PROM1	0.552028	1.02439	4.17213	6.86746e-05	0.00798636	1.51242
IL20RB	-0.302456	5.17977	-4.16182	7.13323e-05	0.0082366	1.31595
CD55	-0.244378	7.91004	-4.15638	7.27727e-05	0.00829899	1.13159
CKAP2	-0.23955	6.64761	-4.15593	7.28921e-05	0.00829899	1.16273
NIN	-0.231921	7.39256	-4.15137	7.41239e-05	0.00838063	1.11849
TNS4	-0.235274	8.04756	-4.14521	7.58213e-05	0.00851343	1.09058
EVI2B	-0.358613	4.33859	-4.13919	7.75143e-05	0.00862479	1.34831
IFI6	0.261006	6.11918	4.13793	7.78726e-05	0.00862479	1.14842
2004-08-01	0.2986	5.05487	4.12918	8.04088e-05	0.00884551	1.22238
ADGRG1	0.440402	3.4363	4.12047	8.30135e-05	0.0090301	1.34502
SHLD2	-0.246548	6.16627	-4.11987	8.3196e-05	0.0090301	1.06231
ARL14	0.26751	5.89547	4.11472	8.47774e-05	0.0091408	1.10531
IGFBP3	-0.285616	6.30937	-4.11027	8.61653e-05	0.00922932	1.09944
NIPAL1	-0.413201	3.58982	-4.10223	8.87318e-05	0.00943717	1.27617
SGPL1	0.24332	6.22433	4.10059	8.9265e-05	0.00943717	0.993295
ANXA8	-0.363157	4.06966	-4.09146	9.22828e-05	0.00969327	1.19818
ISG15	0.281225	5.44424	4.08395	9.48404e-05	0.00989806	1.01638
AXL	-0.227064	7.80532	-4.07421	9.82589e-05	0.010162	0.848143
MXRA5	0.51164	0.251322	4.07321	9.86176e-05	0.010162	1.20183
ALPP	-0.335203	2.72015	-4.05763	0.000104352	0.0106852	1.04943
STK40	0.26371	5.6123	4.04501	0.000109229	0.0111147	0.867555
LAPTM5	-0.377277	4.07761	-4.03836	0.000111888	0.0113146	1.03692
FOXM1	-0.227256	7.16037	-4.03586	0.000112902	0.0113466	0.727786
FADS2	-0.226093	7.20876	-4.02651	0.000116776	0.0116046	0.698473
SPHK1	0.430383	3.55293	4.02623	0.000116894	0.0116046	1.03836
TUB	-0.452775	3.28304	-4.00629	0.000125597	0.012393	0.983502
CITED4	0.523467	2.76881	3.99674	0.000129985	0.012693	0.953367
PCDH1	-0.316346	4.49582	-3.99628	0.000130197	0.012693	0.817809
SIK1B	0.237947	6.18203	3.98474	0.000135701	0.0131509	0.602158
CSTA	-0.45866	2.87482	-3.98241	0.000136841	0.0131829	0.908805
CALB2	0.374589	2.09755	3.97343	0.000141311	0.0135335	0.829026
MARCKSL1	0.256139	5.82256	3.97154	0.00014227	0.0135456	0.595697
SULF1	-0.389725	-0.225118	-3.96247	0.000146954	0.0139103	0.81003
DPF3	1.0218	0.389257	3.95967	0.000148431	0.0139688	0.194683
RGS4	0.233887	6.35169	3.95366	0.00015165	0.0141217	0.483727
MSRB3	-0.270008	5.34774	-3.9534	0.00015179	0.0141217	0.588043
KLF5	-0.228679	6.77606	-3.94936	0.000153994	0.0142454	0.447665
CAMK2B	0.77184	0.268329	3.9448	0.000156515	0.0143967	0.578755
ORAI3	0.3994	3.80509	3.93221	0.000163691	0.0149722	0.719692
MKI67	-0.223269	8.8363	-3.92402	0.000168522	0.015328	0.332075
CEP55	-0.224385	6.90792	-3.9204	0.0001707	0.0154398	0.347122
TSR2	-0.281983	5.08036	-3.9154	0.000173756	0.0156294	0.499775
CEBPG	-0.224667	6.78266	-3.91286	0.000175327	0.0156841	0.332446
STAT1	0.22404	8.70598	3.90266	0.000181781	0.0161099	0.261227
LINC00707	-0.307994	4.78616	-3.90221	0.000182066	0.0161099	0.492771
LCN2	-0.218123	7.2926	-3.8851	0.000193419	0.0170219	0.217876
E2F4	-0.272098	5.18462	-3.87565	0.000199971	0.0175039	0.353868
GTPBP1	0.275991	5.12801	3.86871	0.000204922	0.0177892	0.339323
HSPA6	0.665576	2.27296	3.86802	0.000205415	0.0177892	0.475269
PTHLH	0.724697	1.81995	3.86495	0.000207646	0.0178873	0.402266
CTDSP2	0.213115	7.52293	3.85691	0.000213598	0.0182972	0.118302
TMEM87B	-0.221206	6.88591	-3.85551	0.000214653	0.0182972	0.140016
AFAP1L1	-0.31567	4.40321	-3.8452	0.000222563	0.0188727	0.34254
ADM	-0.235284	6.21494	-3.83354	0.000231846	0.0195579	0.100716
LIF	0.266196	5.25472	3.82594	0.000238086	0.0199808	0.183553
FAM234A	0.254018	5.45421	3.82272	0.000240787	0.0201039	0.143353
CSGALNACT1	-0.235215	6.21941	-3.8159	0.000246589	0.0204833	0.0402201
PTPN3	-0.259088	5.33672	-3.80916	0.000252457	0.0208642	0.115211
PLXNA1	0.210778	7.64125	3.80649	0.000254814	0.0209527	-0.0481078
COL4A4	-0.315571	3.55643	-3.78857	0.000271207	0.0221885	0.169898
TYMS	-0.243852	5.7259	-3.78459	0.000274986	0.0223852	-0.00577724
NUSAP1	-0.225673	6.43348	-3.77844	0.000280912	0.0227538	-0.0953863
COL7A1	0.228877	6.14605	3.77383	0.000285439	0.022894	-0.0922696
RPL23P8	-0.376336	3.91164	-3.77382	0.000285454	0.022894	0.202559
TBL1X	-0.211182	7.07883	-3.75537	0.000304276	0.0242839	-0.200641
CDCA8	-0.265027	5.2742	-3.75243	0.000307379	0.0244119	-0.0582533
VSTM2L	-0.266576	5.25383	-3.74976	0.000310225	0.0245183	-0.0646303
RFTN1	0.352607	3.72619	3.74647	0.000313764	0.0246782	0.0975846
AGRN	0.22571	7.1313	3.73247	0.000329282	0.0257742	-0.278403
LIPG	0.281566	4.78823	3.72685	0.000335701	0.026151	-0.0800403
FRMD3	-0.334321	4.16886	-3.72445	0.000338487	0.0262424	0.00762999
IL20RA	-0.280877	4.85182	-3.72269	0.00034054	0.0262764	-0.0953244
NTSR1	0.312271	2.98968	3.71544	0.000349122	0.0268116	-0.0699465
MORN2	0.362162	3.90896	3.71074	0.000354807	0.0271203	0.00650009
COL5A2	0.217756	6.66464	3.7008	0.000367093	0.0279282	-0.356085
DNAL1	0.252183	5.33359	3.69896	0.000369422	0.0279747	-0.236526
SAMD9	0.214923	7.96039	3.69326	0.000376687	0.0283928	-0.417072
NBEA	0.268561	5.04278	3.68155	0.000392066	0.0294158	-0.249484
MYBL2	-0.218	6.71756	-3.67929	0.0003951	0.0295074	-0.432939
SMAD5-AS1	-1.52379	-1.06081	-3.67083	0.000406666	0.0301384	-1.52794
TAB3	-0.228441	5.94518	-3.66968	0.000408249	0.0301384	-0.406193
CSF2	0.323	4.52336	3.66907	0.000409102	0.0301384	-0.208236
CDC20	-0.214247	6.68314	-3.66728	0.000411607	0.0301864	-0.470501
STOM	-0.229531	5.93566	-3.66451	0.000415504	0.0303355	-0.418765
RNMT	-0.204542	7.6428	-3.65807	0.000424703	0.0308687	-0.52288
AZI2	-0.225755	5.97268	-3.65278	0.000432406	0.0312889	-0.464916
TTC9	0.797348	0.9213	3.63919	0.000452803	0.0324513	-0.366632
SERPINB7	0.36017	3.86553	3.63824	0.000454261	0.0324513	-0.214039
STK38L	0.216655	6.60144	3.63812	0.00045445	0.0324513	-0.554559
ALYREF	-0.227216	5.9534	-3.63004	0.000467053	0.0332056	-0.529344
MED20	0.315464	4.31757	3.62602	0.00047344	0.0335134	-0.311709
SLC13A5	-1.07867	0.54126	-3.62347	0.000477538	0.0336571	-0.865181
PHGDH	-0.2745	4.72178	-3.61398	0.000493079	0.0346026	-0.432668
ANK2	0.295741	4.58882	3.60451	0.00050907	0.0355716	-0.419225
IRGQ	0.223685	5.94005	3.60275	0.000512093	0.0356299	-0.618489
ITPK1	-0.231611	5.66314	-3.59738	0.000521431	0.0361252	-0.602069
KCNMA1	0.463254	1.21724	3.5883	0.00053759	0.0370869	-0.295273
PGBD5	0.477871	2.38201	3.58703	0.000539872	0.0370872	-0.291181
NBPF20	0.293318	4.5403	3.58199	0.000549085	0.0375616	-0.482263
PCNA	-0.212901	6.47032	-3.57876	0.000555071	0.0376841	-0.736336
RECK	-0.461816	3.04273	-3.57852	0.000555505	0.0376841	-0.319271
CHGB	3.44955	-3.95334	3.57595	0.000560314	0.0378526	-3.59241
ARHGAP18	-0.198989	7.3578	-3.57319	0.000565526	0.0380468	-0.788416
STYX	-0.216279	6.07666	-3.57103	0.000569619	0.0381645	-0.726477
U2AF2	-0.197738	7.46741	-3.56619	0.000578921	0.0386287	-0.813213
GALNT15	-0.727891	1.95127	-3.55817	0.000594655	0.0392755	-0.460667
LYPD6B	-0.349456	3.83753	-3.55805	0.000594878	0.0392755	-0.458962
RHBDF2	0.261734	4.99805	3.55756	0.000595852	0.0392755	-0.628781
HIVEP2	-0.197478	8.00422	-3.55236	0.0006063	0.0398031	-0.864099
COL5A3	1.00765	0.76269	3.54252	0.000626511	0.0409647	-0.954713
COL22A1	0.431181	-0.0385048	3.53668	0.000638802	0.0416013	-0.452872
H1-10	-0.211766	6.18858	-3.52587	0.00066217	0.0429514	-0.878228
FST	-0.646238	2.08483	-3.5221	0.000670509	0.0433197	-0.523826
CCNA2	-0.221157	6.34317	-3.51759	0.000680613	0.0437987	-0.898072
CLEC2B	-0.220839	5.78619	-3.51328	0.000690397	0.0442534	-0.877855
ACSL1	-0.202912	7.12377	-3.50802	0.000702535	0.0448548	-0.976872
MX2	0.229654	6.04214	3.50366	0.00071273	0.045328	-0.935981
SLC35F4	1.43615	-0.693652	3.49717	0.000728173	0.0460123	-1.7681
CDR2L	-0.25578	5.00174	-3.49677	0.000729143	0.0460123	-0.815271
TLR2	-0.259112	4.94992	-3.4938	0.000736331	0.0461438	-0.827711
SGMS1	-0.242159	5.25472	-3.49334	0.000737442	0.0461438	-0.86385
HERC5	0.219236	5.79921	3.4924	0.00073973	0.0461438	-0.940985
FZD1	-0.241003	5.28341	-3.48664	0.00075391	0.0468489	-0.886772
FRMD5	0.687217	1.67628	3.4835	0.000761765	0.047157	-0.682226
PSKH1	0.358787	3.72368	3.47279	0.000789098	0.048664	-0.690412
EMP2	-0.252623	4.96203	-3.46807	0.00080142	0.0492374	-0.906501
PARP10	0.330427	3.96887	3.46251	0.000816186	0.0498384	-0.761706
TRIB1	0.213898	6.09922	3.46209	0.000817324	0.0498384	-1.06774
FLNC	-0.248259	5.25328	-3.45405	0.000839154	0.0509786	-0.98351
MRPL46	-0.308787	4.20821	-3.44121	0.000875149	0.0529677	-0.854315
C15orf48	0.241182	5.2283	3.43818	0.000883867	0.0532972	-1.02831
MCAM	-0.324144	3.77719	-3.43565	0.000891198	0.0534856	-0.844333
GDF15	-0.368374	3.55416	-3.43396	0.000896125	0.0534856	-0.793425
KCNN3	0.965996	0.227727	3.43371	0.000896847	0.0534856	-1.18536
SORBS3	-0.265996	4.76003	-3.42783	0.00091422	0.0539895	-0.98393
CFB	0.228149	6.88459	3.42717	0.000916173	0.0539895	-1.16731
TLN2	0.344046	3.81155	3.42675	0.000917433	0.0539895	-0.83746
TOP2A	-0.193624	8.96967	-3.42564	0.000920757	0.0539895	-1.25611
LYAR	-0.200818	6.51261	-3.42527	0.000921876	0.0539895	-1.2112
ZYG11A	-2.30963	-2.47345	-3.42063	0.000935903	0.0546145	-3.03204
NID2	-0.293502	4.14347	-3.41669	0.000947997	0.0551226	-0.950635
CNP	0.234726	5.34664	3.41497	0.000953307	0.0552025	-1.11591
PPL	-0.2257	5.70049	-3.41355	0.00095773	0.0552025	-1.16853
PLEKHH1	0.487695	2.69561	3.41163	0.000963716	0.0552025	-0.787622
E2F7	0.215312	6.36394	3.41162	0.000963734	0.0552025	-1.21233
LINC01133	-0.473752	2.43243	-3.4108	0.000966324	0.0552025	-0.791682
THSD7A	0.583888	2.02706	3.40224	0.000993564	0.0565029	-0.837907
PAK3	0.556365	0.721876	3.40147	0.000996028	0.0565029	-0.827247
IL32	0.224755	5.88882	3.39757	0.00100872	0.0570242	-1.21348
SNAI2	-0.210415	5.95112	-3.3941	0.00102012	0.0573778	-1.25867
HMMR	-0.208808	6.28498	-3.39352	0.00102202	0.0573778	-1.29151
PCNX4	-0.189274	7.49526	-3.39167	0.00102816	0.057524	-1.3479
SLC16A7	-0.22424	6.25718	-3.38946	0.00103554	0.0577386	-1.29977
TUBGCP3	-0.269717	4.64926	-3.38734	0.00104269	0.0579389	-1.08546
PTGES	-0.206506	7.14446	-3.38322	0.00105665	0.0585148	-1.3645
DKK1	-0.185649	8.3793	-3.38015	0.00106721	0.0588991	-1.39074
SV2A	-0.309494	4.00818	-3.37646	0.00108001	0.059404	-1.03378
ARL6IP6	-0.261166	4.76847	-3.3699	0.00110309	0.0604695	-1.15739
CPZ	0.284096	4.70483	3.36522	0.00111987	0.0611832	-1.15845
TMEM132A	0.226647	5.55064	3.36225	0.00113062	0.0615062	-1.29733
HOXB5	-0.387272	3.37756	-3.3615	0.00113334	0.0615062	-0.970021
TCTN2	0.334892	3.80475	3.35655	0.00115155	0.0621753	-1.04378
PAFAH2	0.32047	3.98367	3.35607	0.0011533	0.0621753	-1.06893
PLSCR1	0.200118	6.35491	3.34816	0.001183	0.0635658	-1.42633
FMNL3	0.268072	4.69662	3.34501	0.001195	0.0639995	-1.21854
STARD4-AS1	0.538302	2.35221	3.34054	0.00121229	0.0647124	-0.987967
FGFBP1	-0.309863	4.16951	-3.33333	0.00124058	0.0660064	-1.17287
TGFBI	0.189283	7.58554	3.32752	0.00126389	0.0670273	-1.52094
ARHGEF2	-0.192383	6.66236	-3.32305	0.00128204	0.0677694	-1.5162
RNF213	0.182187	8.18241	3.31693	0.00130734	0.0688827	-1.57799
TPX2	-0.187872	8.05841	-3.31215	0.00132745	0.0695571	-1.59061
IRX3	-0.348319	3.67387	-3.31134	0.00133089	0.0695571	-1.15007
TOR1B	-0.233635	5.15804	-3.31085	0.00133295	0.0695571	-1.39446
GOLGA7B	0.466739	2.4865	3.29517	0.00140112	0.0728806	-1.10721
OSBP2	-0.250452	5.16991	-3.29166	0.00141682	0.0732984	-1.45419
PPIP5K2	-0.188247	6.71039	-3.29137	0.00141815	0.0732984	-1.61919
AMPD3	0.253433	4.76615	3.28973	0.00142554	0.073447	-1.40053
TNFRSF9	0.26581	4.50211	3.28497	0.00144722	0.0743287	-1.37401
EREG	-0.193303	8.47518	-3.28188	0.00146146	0.0747838	-1.67175
UNC13A	-0.236426	5.03858	-3.27927	0.00147359	0.0747838	-1.47079
PTMS	-0.182702	8.0631	-3.2791	0.00147441	0.0747838	-1.68704
CA2	0.296468	4.08973	3.27909	0.00147445	0.0747838	-1.33621
WDR37	0.230671	5.22529	3.27732	0.00148273	0.0749577	-1.50216
PIK3R3	0.20655	6.00198	3.27639	0.00148709	0.0749577	-1.61097
FSTL3	-0.241275	4.98689	-3.2749	0.00149415	0.0750808	-1.47877
RPS19BP1	0.29596	4.12743	3.27228	0.0015066	0.0754735	-1.3383
IL1RAP	-0.225592	5.39208	-3.26895	0.00152249	0.07596	-1.55022
PCLAF	-0.261909	4.61373	-3.2683	0.00152564	0.07596	-1.42735
KCNK1	-0.204343	5.90051	-3.26676	0.00153308	0.0760976	-1.61561
LMTK2	-0.18267	7.17449	-3.25975	0.00156741	0.0775655	-1.72616
IL31RA	0.39251	1.3365	3.25408	0.00159564	0.0787233	-1.25372
CYB561	0.193659	6.16505	3.25072	0.00161263	0.0791526	-1.70156
DSC3	-0.317503	3.67632	-3.25044	0.00161407	0.0791526	-1.35893
TFF2	-0.238932	4.95742	-3.24821	0.00162544	0.0794709	-1.54604
ZSWIM4	0.21255	5.5904	3.23922	0.00167201	0.0815028	-1.66477
ANXA8L1	-0.254888	4.59857	-3.23539	0.00169223	0.0822426	-1.53967
HMOX1	0.340938	3.66539	3.23296	0.0017052	0.0826259	-1.36866
CARMIL1	-0.243866	4.88048	-3.22667	0.00173917	0.0837881	-1.59023
RECQL	-0.182376	7.32387	-3.22661	0.00173947	0.0837881	-1.8295
ZNF512B	0.266855	4.46167	3.22489	0.00174887	0.0839923	-1.53194
F2R	0.240961	4.97058	3.22112	0.00176967	0.084537	-1.62132
LRRK1	0.195593	6.05082	3.22047	0.00177327	0.084537	-1.77469
KDM7A	0.230662	5.15216	3.22001	0.00177579	0.084537	-1.65542
ODC1	0.181586	8.93494	3.21189	0.00182145	0.0864577	-1.88647
ADGRF1	0.418889	3.39662	3.20759	0.00184611	0.0873735	-1.40684
DPCD	0.35889	3.48069	3.20133	0.00188247	0.0888363	-1.42827
MOSMO	-0.218614	5.32418	-3.19966	0.00189231	0.0890264	-1.74018
NGFR	-0.673026	0.447318	-3.19834	0.00190009	0.0890264	-1.44083
CYP4F35P	1.66222	-2.5091	3.19747	0.00190529	0.0890264	-2.74753
SYTL2	0.285144	4.25623	3.19695	0.00190837	0.0890264	-1.56585
SULT1C2	0.524356	2.33199	3.19503	0.0019198	0.0892905	-1.36979
GLP2R	0.500792	2.3144	3.19416	0.001925	0.0892905	-1.37026
SPNS2	0.710533	1.46026	3.19298	0.00193208	0.0893643	-1.48666
PTX3	0.186173	6.58419	3.18771	0.00196401	0.0905182	-1.89971
BCAM	-0.298783	3.86041	-3.18703	0.00196815	0.0905182	-1.55714
RTP4	0.644621	1.72667	3.18194	0.00199951	0.0914402	-1.45998
LOC100505938	3.11982	-4.11035	3.18165	0.0020013	0.0914402	-3.82388
TUBB3	0.224663	5.45016	3.17984	0.00201263	0.0914402	-1.81561
C7orf50	-0.29549	4.09284	-3.17889	0.00201853	0.0914402	-1.58855
CLDN11	0.349575	3.59203	3.17865	0.00202007	0.0914402	-1.50745
PRSS23	0.181916	6.72471	3.17835	0.0020219	0.0914402	-1.94281
DOP1B	0.280956	4.32568	3.17379	0.00205071	0.0924863	-1.642
DDX60L	0.189239	6.73432	3.17271	0.00205761	0.0925412	-1.96346
TMEM67	0.287758	4.1313	3.16535	0.00210502	0.0942964	-1.63536
ETF1	-0.176951	8.50453	-3.16486	0.00210822	0.0942964	-2.01962
APCDD1L-DT	0.541866	1.88654	3.15989	0.00214083	0.0954927	-1.46324
KCNQ1OT1	0.20657	5.77021	3.15635	0.00216442	0.0962159	-1.90729
NCAPD2	-0.178529	7.92388	-3.15539	0.00217078	0.0962159	-2.04284
TRANK1	0.221634	5.19049	3.1548	0.00217477	0.0962159	-1.84692
OASL	0.220329	6.5667	3.15326	0.0021851	0.0963963	-2.00837
SLC2A3	-0.206253	5.92046	-3.15244	0.00219069	0.0963963	-1.90733
CCRL2	-0.263442	1.39806	-3.15118	0.00219921	0.0965101	-1.73057
RBM5-AS1	0.449961	2.75071	3.14936	0.00221157	0.0966331	-1.49448
LAMC2	0.17428	8.29314	3.14902	0.00221388	0.0966331	-2.06214
ASS1	-0.200885	5.77818	-3.14565	0.002237	0.0973812	-1.95777
DNAH5	0.398798	3.04078	3.14098	0.0022694	0.0985284	-1.54327
LOC101929767	0.667096	1.54351	3.13882	0.00228455	0.0987759	-1.58803
XPO6	-0.175364	7.24579	-3.13844	0.00228724	0.0987759	-2.07909
NDP	0.602141	1.8537	3.13486	0.00231252	0.0996034	-1.5525
IMPA1	-0.238105	4.84648	-3.13305	0.00232543	0.0998955	-1.84908
FAM169A	-0.213619	5.33714	-3.12623	0.00237465	0.101599	-1.95029
FAM20C	0.207708	6.40572	3.12583	0.00237756	0.101599	-1.98143
CLSPN	-0.196263	5.8041	-3.121	0.00241304	0.102416	-2.03184
SPAG5	-0.188099	6.42729	-3.12097	0.00241326	0.102416	-2.08478
SLC5A3	0.178073	8.15325	3.12066	0.00241557	0.102416	-2.13931
PLA2G4A	-0.222208	5.1465	-3.1185	0.00243159	0.102828	-1.94029
MDK	-0.243212	4.48333	-3.11428	0.00246318	0.103894	-1.89678
CCNB2	-0.212293	5.39432	-3.11298	0.00247301	0.104039	-1.9952
EBP	-0.180889	6.57722	-3.11059	0.00249119	0.104534	-2.12294
CDKN3	-0.212622	5.3879	-3.10087	0.00256624	0.107406	-2.02775
RASEF	0.458501	1.53743	3.09825	0.00258682	0.107733	-1.62224
NFATC4	-0.600904	0.145367	-3.09819	0.0025873	0.107733	-1.64435
GRSF1	-0.173201	7.31598	-3.09455	0.00261615	0.108657	-2.20227
XDH	0.256055	4.31385	3.09212	0.00263559	0.109186	-1.90888
CD47	0.170757	7.69564	3.09026	0.00265057	0.109425	-2.22235
UBE2S	-0.180392	6.61256	-3.08921	0.00265906	0.109425	-2.17909
LAMA4	0.183256	6.41329	3.08891	0.00266152	0.109425	-2.17766
HSPG2	0.174325	7.27959	3.08727	0.00267479	0.109693	-2.21065
OAS3	0.215647	5.54633	3.08613	0.00268407	0.109797	-2.09254
MMP10	0.972957	-0.619871	3.08393	0.00270209	0.110044	-2.05292
GDA	-0.175797	9.29822	-3.08244	0.00271437	0.110044	-2.25297
CDS2	0.195131	5.79958	3.08216	0.0027167	0.110044	-2.13299
IL37	0.645607	0.509041	3.08211	0.00271714	0.110044	-1.70775
ARHGEF1	-0.225401	5.02107	-3.08086	0.00272742	0.11013	-2.02269
KLF9	-0.182598	6.32744	-3.08022	0.00273278	0.11013	-2.19872
CDK2	-0.186197	6.09876	-3.07814	0.00275004	0.110552	-2.17801
ANKRD20A5P	0.643485	0.610813	3.0745	0.0027806	0.111311	-1.72687
REV3L	0.185175	6.30737	3.07427	0.00278261	0.111311	-2.19252
TECPR1	0.249478	4.65741	3.07055	0.00281416	0.112167	-1.98705
IRF9	0.237027	4.73196	3.06999	0.00281892	0.112167	-2.01064
DSEL	0.211703	5.31267	3.06932	0.00282467	0.112167	-2.1029
MEGF9	-0.199844	5.66197	-3.06374	0.00287281	0.113801	-2.16211
CFAP54	0.56371	1.93768	3.05989	0.00290649	0.114856	-1.72264
PRKAR2B	-0.346938	3.02523	-3.05759	0.00292672	0.115375	-1.81361
CCM2	0.232324	4.81862	3.05563	0.00294417	0.115783	-2.05896
PNKD	0.204726	5.42011	3.05259	0.00297133	0.116569	-2.16508
FLOT1	-0.199581	5.61448	-3.04909	0.00300282	0.117521	-2.20522
BAHD1	0.276722	4.09161	3.04619	0.0030292	0.11827	-1.96233
KIF21B	-0.539048	1.54041	-3.04343	0.0030545	0.118972	-1.75598
IFT88	0.392181	3.03939	3.04223	0.00306561	0.11912	-1.79639
BTRC	0.198979	5.58187	3.03898	0.00309578	0.119846	-2.22767
TMX4	-0.178455	6.42823	-3.03863	0.00309901	0.119846	-2.31401
JDP2	-0.364567	3.23694	-3.03538	0.00312946	0.120736	-1.84097
IFI16	0.171234	7.98667	3.03357	0.0031466	0.120968	-2.38079
CABIN1	0.216348	5.11319	3.03317	0.00315031	0.120968	-2.16882
ANP32E	-0.169498	7.30789	-3.02998	0.00318071	0.121777	-2.38063
TMPO	-0.167858	7.87129	-3.02939	0.00318635	0.121777	-2.39289
C1orf54	1.01611	0.117432	3.02596	0.00321931	0.122748	-2.25884
PPIF	0.167146	7.48323	3.02038	0.00327365	0.124529	-2.41213
NELL2	-0.213675	5.15853	-3.01258	0.00335108	0.127177	-2.22928
EOMES	1.59685	-1.31272	3.01048	0.00337221	0.127681	-3.00623
UBA52	-0.164851	8.27733	-3.00897	0.00338751	0.127963	-2.45231
ABCA3	0.456771	2.59319	2.99943	0.00348541	0.131357	-1.86962
ENTPD3	0.430357	0.882456	2.99818	0.00349843	0.131542	-1.87882
CNEP1R1	-0.240812	4.58777	-2.99539	0.00352766	0.132336	-2.18087
GPRC5A	-0.163857	8.7634	-2.99446	0.00353744	0.132398	-2.49302
SLC7A7	-0.293762	3.86106	-2.99235	0.00355977	0.132928	-2.05706
SUSD1	0.228416	4.8218	2.99001	0.00358462	0.13355	-2.23278
IL1A	-0.193364	6.58498	-2.98888	0.00359678	0.133697	-2.37093
PBK	-0.200857	5.47411	-2.98713	0.00361549	0.134021	-2.35295
SLC7A5	-0.195538	5.90474	-2.98653	0.00362197	0.134021	-2.40147
TMOD1	0.809094	-0.245747	2.98099	0.00368215	0.135939	-2.09877
MME	-0.163936	8.72738	-2.97394	0.00376005	0.138087	-2.54943
C6orf132	-0.379635	2.935	-2.97386	0.00376095	0.138087	-1.97483
LGALS3	0.166623	7.39063	2.97343	0.00376579	0.138087	-2.5383
MTUS1	-0.180154	6.34077	-2.97167	0.00378543	0.138496	-2.46654
NHS	0.238705	4.61593	2.97014	0.00380266	0.138814	-2.24833
KCTD15	-0.205307	5.24984	-2.96706	0.0038375	0.139745	-2.37052
ENTPD6	0.194456	5.55397	2.96638	0.00384532	0.139745	-2.41929
RGMB-AS1	0.894367	0.487775	2.96403	0.00387215	0.140406	-2.22257
TLDC2	0.352518	3.15948	2.96287	0.0038855	0.140477	-2.03126
MYO19	-0.196724	5.46509	-2.96236	0.00389135	0.140477	-2.41644
ITGB3	0.258903	3.15706	2.96109	0.00390595	0.140692	-2.21272
TMEM45A	-0.167943	7.10874	-2.95558	0.00397007	0.142686	-2.56557
GALNT7	0.18038	6.2145	2.95436	0.00398447	0.142888	-2.50755
ZNFX1	0.163558	8.17842	2.94997	0.00403641	0.144433	-2.61164
TM6SF1	-0.361854	3.13481	-2.94624	0.00408112	0.145712	-2.05978
SLC44A1	-0.164883	7.49446	-2.94511	0.00409474	0.145879	-2.61071
APOL6	0.174284	6.4709	2.94264	0.0041246	0.146226	-2.58196
FNDC4	0.281244	3.39237	2.94234	0.00412826	0.146226	-2.20363
TNFRSF1B	0.272994	3.47457	2.94205	0.00413179	0.146226	-2.22338
SH3TC2	0.20101	5.33443	2.94134	0.00414041	0.146226	-2.44899
IGFBP6	-0.189814	5.70688	-2.93849	0.00417533	0.147072	-2.51473
ABCA1	0.16958	7.35104	2.93791	0.00418244	0.147072	-2.61171
KIAA0319L	0.179846	6.06712	2.93609	0.00420495	0.147506	-2.56336
FAM3C	0.163172	7.48317	2.93545	0.00421291	0.147506	-2.64056
CIT	-0.183491	5.84252	-2.93171	0.00425938	0.148805	-2.55298
NXPE3	-0.174334	6.24001	-2.931	0.00426828	0.148805	-2.59197
SGCB	-0.178966	6.03736	-2.93009	0.00427983	0.148815	-2.57245
CBX4	-0.203737	5.22439	-2.92953	0.00428686	0.148815	-2.46627
LMAN2	-0.169061	6.74605	-2.92851	0.00429967	0.148942	-2.63598
IFFO2	0.207474	5.15507	2.92734	0.00431453	0.149033	-2.45983
SNAPC1	-0.168654	6.61661	-2.92686	0.00432058	0.149033	-2.63205
MIR614	-0.277083	3.93458	-2.92437	0.00435227	0.149808	-2.25568
H2AC18	0.493248	2.22973	2.91718	0.00444491	0.152674	-2.05589
CNOT6	0.165858	6.77954	2.91548	0.00446718	0.153116	-2.67282
LOC644656	-0.886522	0.377316	-2.91434	0.00448206	0.153304	-2.34649
DNAJC22	-0.437477	2.58376	-2.90774	0.00456936	0.155962	-2.09535
GBP2	0.23758	4.51913	2.90666	0.00458391	0.156131	-2.40496
SEH1L	-0.162771	7.34401	-2.90575	0.00459607	0.156218	-2.71727
AHRR	0.352776	3.39946	2.90437	0.00461467	0.156402	-2.20099
CPPED1	0.188899	5.6315	2.90272	0.00463687	0.156402	-2.59099
MFSD12	0.213815	4.99049	2.9006	0.00466564	0.156402	-2.50058
NTN1	0.785294	0.508677	2.90035	0.00466906	0.156402	-2.26284
SPINK4	-0.488605	0.505333	-2.90028	0.00467001	0.156402	-2.09595
ZCCHC2	0.226558	4.72155	2.90003	0.00467352	0.156402	-2.45345
ITM2C	-0.19969	5.27556	-2.89997	0.00467422	0.156402	-2.55266
RAB6B	-0.351141	3.2194	-2.89967	0.00467832	0.156402	-2.18413
PGGT1B	-0.194295	5.40877	-2.89841	0.00469564	0.156659	-2.57871
GBP4	0.34259	3.23622	2.89768	0.00470562	0.156671	-2.20122
HLA-H	0.224995	4.56649	2.89497	0.00474294	0.157591	-2.48435
GRINA	0.163168	7.1804	2.89387	0.00475815	0.157775	-2.73778
HELLS	-0.219826	4.89119	-2.89229	0.00478011	0.158181	-2.50444
LAMC1	0.157588	9.33538	2.8876	0.00484577	0.160028	-2.78168
TNNT1	-0.439155	1.36313	-2.88447	0.00489006	0.161164	-2.14661
PANK1	-0.264285	4.12467	-2.88284	0.00491327	0.161602	-2.38548
HERC3	-0.217582	5.00655	-2.88205	0.00492457	0.161647	-2.55305
FLNB	-0.161543	10.0757	-2.8803	0.00494972	0.161701	-2.80078
CNTNAP1	0.26658	4.28407	2.88017	0.00495162	0.161701	-2.42235
SKA2	-0.180044	5.98684	-2.87954	0.00496064	0.161701	-2.68636
ERBB2	-0.20152	5.19775	-2.87906	0.00496755	0.161701	-2.59411
EPHB2	0.182528	5.91744	2.87774	0.00498659	0.161701	-2.70382
ANKRD33B	0.307838	3.44983	2.87668	0.00500198	0.161701	-2.3097
GATA3	0.386659	2.88949	2.87601	0.00501172	0.161701	-2.20007
KRT80	-0.170706	7.2754	-2.87581	0.00501459	0.161701	-2.79527
CD200	-0.473834	0.377823	-2.87574	0.00501561	0.161701	-2.15517
FSTL1	-0.158406	7.97387	-2.86764	0.00513484	0.164962	-2.82417
SYNM	0.172202	6.11463	2.86728	0.00514011	0.164962	-2.75176
HSPA13	-0.158101	8.05678	-2.86681	0.00514714	0.164962	-2.83195
DAW1	-0.565285	1.81337	-2.86349	0.00519683	0.166227	-2.18951
TMED7	-0.156911	8.04883	-2.86085	0.00523657	0.16717	-2.8472
NFATC2IP	-0.191883	5.42895	-2.85657	0.00530176	0.16892	-2.69074
SLC22A15	-0.282559	3.76164	-2.85219	0.00536923	0.170735	-2.41216
BACH1	-0.157111	8.0464	-2.84833	0.00542928	0.172308	-2.8785
GOLGA8B	0.169122	6.46856	2.84736	0.00544455	0.172457	-2.83401
ERV3-1	0.257736	4.1139	2.84424	0.0054936	0.173672	-2.49861
ZNF432	0.189031	5.45659	2.84298	0.00551371	0.17397	-2.72916
CDCA3	-0.198129	5.2117	-2.84116	0.00554255	0.174542	-2.69486
SCNN1G	-0.858586	0.00639957	-2.83855	0.00558432	0.175518	-2.47259
PKP2	-0.207632	5.22378	-2.8359	0.0056271	0.176199	-2.71078
NEK2	-0.191633	5.39054	-2.83586	0.00562763	0.176199	-2.73839
TMEM117	0.257864	4.13316	2.83065	0.00571255	0.178514	-2.52612
MANCR	0.685068	0.886083	2.82916	0.00573706	0.178652	-2.32126
MAN1A1	0.195889	5.32348	2.82905	0.00573889	0.178652	-2.73836
TCIM	0.240339	4.23856	2.82675	0.00577685	0.17949	-2.57954
PLCXD3	0.196188	5.29154	2.82589	0.00579103	0.179588	-2.73974
LOC100132062	0.550464	1.6427	2.82282	0.00584231	0.180834	-2.27971
TSC22D3	-0.210182	5.40805	-2.82121	0.00586933	0.18124	-2.7777
BTN2A1	-0.197957	5.20938	-2.82071	0.00587768	0.18124	-2.747
GAS6	0.180803	5.94869	2.81754	0.00593123	0.182545	-2.85944
SPRED1	-0.169658	6.16862	-2.81613	0.00595514	0.182935	-2.89184
TMEM229B	0.478688	2.27564	2.81513	0.0059723	0.183117	-2.29606
TARBP1	0.163939	6.45445	2.81386	0.005994	0.183437	-2.91961
TENM3	0.214764	4.67651	2.8118	0.0060294	0.184174	-2.69831
ENPP1	0.202574	5.14082	2.81039	0.00605361	0.184567	-2.7625
ZNF471	0.355891	0.364676	2.80859	0.00608489	0.185174	-2.39116
NEAT1	0.156742	8.34223	2.80755	0.00610305	0.185347	-2.9873
BLCAP	0.169215	6.18103	2.80696	0.00611335	0.185347	-2.91409
NBPF14	0.175515	5.87191	2.80492	0.00614892	0.186079	-2.88726
SLC43A3	-0.195676	5.23142	-2.79984	0.00623863	0.188172	-2.7995
TMEM71	-0.554716	0.780384	-2.7997	0.00624121	0.188172	-2.33281
RAB37	-1.08037	-0.371493	-2.79859	0.00626086	0.188416	-2.81008
WDR60	0.208972	4.88109	2.79371	0.00634843	0.190699	-2.7609
RANBP1	-0.169406	6.33696	-2.7915	0.00638855	0.191537	-2.95509
IGDCC4	0.389036	3.01494	2.79078	0.00640149	0.191537	-2.42385
CCNG1	0.155036	7.46719	2.79023	0.00641162	0.191537	-3.02187
PNPLA6	0.182926	5.59902	2.78577	0.00649328	0.19353	-2.88659
LSR	-0.262364	4.0389	-2.78529	0.00650211	0.19353	-2.62101
SLC38A1	-0.157093	10.0586	-2.78436	0.00651934	0.193689	-3.05005
CYP24A1	-1.23095	-0.747262	-2.78314	0.00654199	0.193902	-2.9902
TNFSF15	0.192307	6.08185	2.78269	0.00655033	0.193902	-2.85724
SESTD1	0.175588	5.79864	2.78155	0.00657158	0.194178	-2.93185
RNF175	-0.52146	0.994743	-2.7801	0.00659872	0.194626	-2.37075
ADCY3	-0.209292	5.17299	-2.77585	0.00667851	0.196623	-2.85483
PTTG1IP	-0.152781	8.18293	-2.77183	0.00675496	0.198439	-3.0781
SS18	-0.158097	6.96814	-2.77133	0.00676456	0.198439	-3.04761
CEP89	0.221731	4.57639	2.77045	0.00678148	0.198578	-2.76637
LDLRAD4	0.661521	0.651886	2.76859	0.00681723	0.198923	-2.44481
EIF2AK3	-0.183105	5.5513	-2.76856	0.00681769	0.198923	-2.93606
VRK2	-0.184699	5.49244	-2.76693	0.0068492	0.199485	-2.93019
KRT6A	-0.501955	1.7163	-2.7631	0.00692369	0.201294	-2.408
HYKK	0.85548	0.367924	2.76216	0.00694217	0.201472	-2.63512
PCOLCE2	0.241902	4.22123	2.76141	0.00695687	0.201539	-2.72202
MEA1	-0.187083	5.36571	-2.75922	0.00699999	0.202428	-2.92908
PPARA	-0.206583	4.90998	-2.75692	0.00704545	0.202879	-2.85483
SEL1L3	-0.157864	7.1641	-2.75659	0.00705216	0.202879	-3.08715
CENPU	-0.237129	4.33863	-2.75646	0.0070546	0.202879	-2.74811
TMEM106C	-0.180464	5.54389	-2.75592	0.00706543	0.202879	-2.96696
SHLD2P3	-0.469648	2.15862	-2.75387	0.00710638	0.203695	-2.43256
MTCP1	0.462777	2.10981	2.75282	0.00712739	0.203939	-2.4365
POPDC3	0.251679	3.98645	2.74597	0.00726608	0.207542	-2.72899
ATP6V1A	0.151189	7.69164	2.74509	0.00728404	0.207691	-3.14098
INHA	-0.751419	0.386667	-2.74394	0.00730779	0.208004	-2.56078
CLDN20	0.549934	1.43622	2.73948	0.00739975	0.210254	-2.46503
RBL2	0.162026	6.28075	2.73459	0.00750203	0.212788	-3.10355
CCDC71L	0.192452	5.19227	2.73348	0.00752532	0.213078	-2.96444
BPHL	0.444028	2.32025	2.73015	0.00759595	0.214637	-2.49288
SRC	0.195419	5.07265	2.72959	0.00760791	0.214637	-2.95659
TPSAB1	2.73739	-4.30408	2.72902	0.00761994	0.214637	-4.05986
SYCP3	-1.07562	-0.296919	-2.72731	0.00765664	0.215298	-2.94501
SMIM14	0.167147	6.02794	2.72659	0.00767203	0.215359	-3.10381
MAPK6	-0.153009	7.11403	-2.72495	0.00770726	0.215555	-3.17586
DNAJC18	-0.247808	4.15039	-2.72483	0.00770994	0.215555	-2.78744
TIFA	-0.284275	3.67657	-2.72442	0.00771872	0.215555	-2.69954
SEMA4D	-0.483641	2.08529	-2.72206	0.00776982	0.216484	-2.50002
CEP250	0.162867	6.15226	2.72122	0.00778806	0.216484	-3.13102
TTK	-0.170285	6.11754	-2.72083	0.00779645	0.216484	-3.11292
P4HA2	0.15557	6.68629	2.71989	0.00781695	0.216484	-3.17242
ATR	0.153056	7.07516	2.71982	0.00781848	0.216484	-3.18776
RNU5A-1	-2.51506	-3.60224	-2.71826	0.00785283	0.21664	-3.98314
CFAP44	0.241516	4.3045	2.7176	0.00786719	0.21664	-2.83416
ISG20	0.235257	4.3429	2.71733	0.00787309	0.21664	-2.84174
CCN5	0.936208	-1.4925	2.71714	0.00787734	0.21664	-2.80658
NBPF26	0.153425	7.14318	2.71572	0.00790855	0.216896	-3.2009
MYADM	-0.149754	7.63116	-2.71551	0.00791329	0.216896	-3.21416
NRBF2	-0.173868	5.6561	-2.71141	0.00800419	0.219019	-3.09447
ARHGAP26	0.178785	5.54046	2.70951	0.00804664	0.219811	-3.0736
PIK3R2	0.175518	5.62051	2.70606	0.00812435	0.221562	-3.09892
S1PR5	-1.32061	-1.49553	-2.70398	0.00817159	0.222478	-3.24283
PLEKHG4	0.206764	4.8976	2.70013	0.00825965	0.223897	-2.9924
SLPI	-0.157069	6.50545	-2.6999	0.00826488	0.223897	-3.21222
DRP2	-0.948614	0.069764	-2.6993	0.00827863	0.223897	-2.86288
DPYSL2	-0.152963	6.97894	-2.6993	0.00827872	0.223897	-3.23187
PLAAT4	0.387559	2.6091	2.69848	0.00829759	0.224035	-2.60037
ITGA2	-0.147266	10.2537	-2.69637	0.00834633	0.224978	-3.2715
SRP14	-0.156333	6.57678	-2.69493	0.00837966	0.225413	-3.22595
TTYH3	0.170853	5.88922	2.69448	0.00839015	0.225413	-3.15742
TSNAX	-0.160983	6.21721	-2.69353	0.0084124	0.225638	-3.1989
TOB1	-0.157383	6.62288	-2.69141	0.00846194	0.225769	-3.23991
KIAA0556	0.211317	4.67586	2.69137	0.00846297	0.225769	-2.9775
PKM	-0.147795	11.4109	-2.69103	0.0084709	0.225769	-3.27893
BRWD1	0.149388	7.42967	2.69095	0.00847274	0.225769	-3.27087
ZBTB45	0.37404	2.81411	2.68772	0.00854902	0.227429	-2.6438
DNAH7	0.519261	1.33035	2.68593	0.00859148	0.227816	-2.57638
FBXO10	-0.295595	3.4494	-2.68593	0.00859156	0.227816	-2.75675
H1-0	-0.150461	7.26827	-2.68426	0.00863131	0.228146	-3.2781
SLC25A32	-0.170408	5.7289	-2.68423	0.00863201	0.228146	-3.17262
SPATA20	0.232817	4.3106	2.68243	0.00867507	0.228423	-2.92293
LMNB2	-0.153721	6.76398	-2.68241	0.00867552	0.228423	-3.26798
CA11	-0.552813	1.60455	-2.68204	0.00868458	0.228423	-2.58967
DNALI1	0.433814	2.00012	2.67609	0.0088285	0.231453	-2.61541
DEPDC1	-0.159216	6.33903	-2.67406	0.00887812	0.231453	-3.26087
NCAPG	-0.158228	6.59732	-2.67404	0.00887866	0.231453	-3.28017
TNIK	0.182849	5.43572	2.67379	0.00888468	0.231453	-3.15288
CKAP2L	-0.163211	6.08075	-2.67335	0.0088956	0.231453	-3.24304
SRSF4	-0.155044	6.51764	-2.67325	0.00889804	0.231453	-3.27476
KCNJ15	-0.764167	-0.911452	-2.67296	0.00890514	0.231453	-2.73492
SLC26A10	-0.547396	1.3387	-2.67262	0.00891352	0.231453	-2.60859
STK4-AS1	-0.471983	0.710606	-2.66908	0.00900101	0.233353	-2.61616
BLID	0.990743	-2.40771	2.66523	0.00909714	0.23547	-2.96985
BCYRN1	-0.171572	5.74359	-2.66449	0.00911547	0.23557	-3.21182
CZIB	-0.236827	4.23643	-2.66345	0.00914185	0.235587	-2.9523
RAB11FIP2	-0.172816	5.6026	-2.66332	0.00914509	0.235587	-3.20183
PKN2	-0.152569	6.64096	-2.66253	0.00916489	0.235724	-3.31198
CITED2	-0.149554	7.39056	-2.65769	0.00928777	0.238508	-3.34266
NOTCH2NLB	0.177689	5.45977	2.65609	0.00932884	0.239185	-3.20034
CCNG2	-0.163305	5.97022	-2.65481	0.00936168	0.23965	-3.26917
MCM2	-0.163304	6.25097	-2.65363	0.00939192	0.239715	-3.30751
ZFP36L2	-0.149204	7.05734	-2.65341	0.00939765	0.239715	-3.35326
DAXX	-0.169836	5.74835	-2.653	0.0094084	0.239715	-3.2435
DENND2D	-0.226313	4.38973	-2.65059	0.00947062	0.240924	-3.01838
DYNC2LI1	0.277923	3.64164	2.6497	0.00949398	0.241141	-2.87052
PPIL6	0.395043	2.52344	2.64486	0.00962074	0.24398	-2.70695
IGSF9	-0.993095	-0.086852	-2.6429	0.00967259	0.244914	-2.99997
ICAM4	-1.17046	-0.90886	-2.64163	0.00970638	0.245388	-3.19924
DGKA	-0.190005	5.10187	-2.63524	0.00987736	0.249323	-3.18989
SLC7A11	-0.150083	6.78867	-2.63121	0.00998685	0.251696	-3.39686
INSYN2B	-0.360614	2.78183	-2.62746	0.0100895	0.253852	-2.79562
SLC26A2	-0.161223	7.53996	-2.62695	0.0101036	0.253852	-3.43001
GPRASP2	-1.95594	-2.68822	-2.62594	0.0101316	0.253905	-3.80218
PRR15	-0.321316	3.20461	-2.62575	0.0101369	0.253905	-2.83958
WDR78	0.500248	1.82221	2.62215	0.0102367	0.256011	-2.71124
ANLN	-0.146589	8.16673	-2.62006	0.0102953	0.257082	-3.45553
CCAT1	-0.222338	4.51933	-2.61786	0.0103569	0.258079	-3.14238
DYRK1B	0.306733	3.38374	2.61751	0.0103669	0.258079	-2.89746
BBIP1	-0.292512	3.48275	-2.61356	0.010479	0.260367	-2.9197
RIPOR2	-0.260499	1.51996	-2.61314	0.0104908	0.260367	-2.99054
ARRB1	0.182377	5.22123	2.60823	0.0106319	0.263466	-3.27528
THYN1	-0.173286	5.52329	-2.60766	0.0106481	0.263467	-3.32692
MANEAL	0.203678	4.72238	2.6061	0.0106932	0.264183	-3.18695
PIK3C2B	-0.204436	4.70084	-2.60284	0.0107885	0.265358	-3.19039
PTGDS	-0.344511	-0.820054	-2.60227	0.0108051	0.265358	-2.85093
ASPM	-0.147254	8.09878	-2.60225	0.0108056	0.265358	-3.498
LIMS1	-0.146954	6.95392	-2.60207	0.0108109	0.265358	-3.47304
PTGFRN	0.202279	4.49459	2.60116	0.0108376	0.265358	-3.22198
TAP1	0.176657	5.41631	2.60058	0.0108547	0.265358	-3.32174
EFHD2	0.14662	7.02431	2.60008	0.0108692	0.265358	-3.4815
GDPD3	0.893289	0.135621	2.60002	0.0108712	0.265358	-2.9915
IQGAP2	0.283171	2.18065	2.59851	0.0109155	0.266041	-2.96736
MRPL15	0.153114	6.34403	2.59417	0.0110447	0.268788	-3.45242
MYPN	0.276273	3.61494	2.59258	0.0110922	0.26897	-2.99398
FGD4	-0.179592	5.34693	-2.5924	0.0110975	0.26897	-3.33387
ZNF846	0.337207	3.01301	2.59226	0.0111018	0.26897	-2.88334
MARCHF3	0.302963	3.10598	2.59115	0.0111351	0.269378	-2.95253
FBXO2	0.252766	3.5669	2.58853	0.0112144	0.270893	-3.08922
WEE1	0.180237	5.21358	2.58512	0.0113179	0.272987	-3.32981
AMMECR1	0.155318	6.12057	2.58428	0.0113436	0.273076	-3.46287
TMPRSS2	0.19157	5.33954	2.58391	0.0113551	0.273076	-3.3529
NAPB	0.247902	3.98051	2.58195	0.0114153	0.274119	-3.09607
PAQR3	-0.171728	5.46438	-2.5806	0.0114566	0.274429	-3.38325
RHOV	0.76591	0.485035	2.58043	0.0114619	0.274429	-2.92057
SPDYC	-2.61511	-4.41594	-2.57887	0.0115102	0.274855	-4.12773
SMC4	-0.143234	8.89292	-2.57877	0.0115135	0.274855	-3.55777
ABCC9	0.260546	3.77893	2.57814	0.0115329	0.274915	-3.06453
LINGO1	2.08475	-3.07021	2.57743	0.0115551	0.275043	-3.93747
FUT4	0.20597	4.6187	2.57535	0.0116201	0.276184	-3.24126
ZNF469	0.366911	2.72522	2.57323	0.0116865	0.277359	-2.89248
PRDM11	0.298559	3.3107	2.57094	0.0117587	0.278532	-2.9926
INTS9	0.260664	3.77989	2.57046	0.0117738	0.278532	-3.08206
SNX22	0.863349	0.222191	2.57004	0.0117873	0.278532	-3.02482
NCR3LG1	0.168296	6.05572	2.56902	0.0118195	0.278562	-3.45635
ITGA5	0.142224	7.47222	2.56892	0.0118228	0.278562	-3.5693
RASSF5	-0.249723	3.86163	-2.56611	0.0119123	0.280265	-3.11739
NRP1	0.140941	9.0738	2.56218	0.0120383	0.282823	-3.59746
CYTH1	-0.170722	5.41943	-2.55488	0.0122762	0.287394	-3.43774
ZNF652	0.156298	6.00204	2.55474	0.0122808	0.287394	-3.52016
SNORA44	-1.39368	-1.39235	-2.55328	0.0123288	0.287394	-3.52223
TPST1	-0.164059	5.80607	-2.55326	0.0123296	0.287394	-3.49982
CPNE3	-0.141344	7.52435	-2.5524	0.012358	0.287394	-3.60844
OPN3	-0.340718	2.42691	-2.55106	0.0124024	0.287394	-2.96175
GNS	0.139428	8.77082	2.55085	0.0124095	0.287394	-3.62398
C13orf46	-1.00182	-0.353591	-2.55059	0.0124181	0.287394	-3.1921
OVOL2	-2.58631	-4.39472	-2.55027	0.0124286	0.287394	-4.14384
FDX1	-0.185257	5.07111	-2.54994	0.0124395	0.287394	-3.38895
MET	-0.13987	9.11624	-2.5499	0.0124409	0.287394	-3.62678
C12orf75	-0.177516	5.52879	-2.54931	0.0124606	0.287394	-3.45457
DDX39A	-0.152325	6.19533	-2.54926	0.0124624	0.287394	-3.55276
GSN	0.150971	6.28458	2.54739	0.0125247	0.288422	-3.563
KLHL12	0.173654	5.34725	2.54505	0.0126032	0.28982	-3.44763
DIXDC1	0.318006	3.10607	2.5445	0.0126218	0.289839	-3.01009
HCP5	0.299421	2.82476	2.54376	0.0126468	0.289989	-3.04591
SERINC5	-0.149681	6.40995	-2.54283	0.0126781	0.289989	-3.58366
PSAT1	-0.159905	5.92088	-2.54272	0.0126818	0.289989	-3.53953
KCNQ5	-0.351259	-0.89444	-2.54085	0.0127454	0.291034	-2.96797
NDST1	-0.144591	6.72566	-2.53947	0.0127921	0.291468	-3.61373
DTX3L	0.144961	7.10226	2.53892	0.012811	0.291468	-3.62734
TRIM15	-0.704328	0.268779	-2.53871	0.0128181	0.291468	-2.95466
ANXA2P3	-0.402065	2.43576	-2.53751	0.0128593	0.291998	-2.9284
WWTR1	0.142775	7.50152	2.53463	0.0129581	0.293832	-3.65103
RNF170	0.214886	4.39895	2.53389	0.0129836	0.294001	-3.29232
NIT1	0.263934	3.68187	2.53013	0.0131142	0.296248	-3.1564
NAAA	0.219496	4.28232	2.5297	0.0131292	0.296248	-3.28791
IFT74	0.205099	4.5724	2.52947	0.0131374	0.296248	-3.34217
KDM4C	0.195258	4.75546	2.52807	0.0131863	0.296938	-3.37961
RAET1E	-0.334735	2.98016	-2.52693	0.0132262	0.29731	-3.02392
PLK2	0.141285	7.19467	2.52656	0.0132394	0.29731	-3.66055
OLFM2	-0.630479	-0.111549	-2.52589	0.0132631	0.297432	-2.93782
CRYL1	0.493812	1.72697	2.5217	0.0134111	0.299885	-2.91653
RAI14	-0.160596	6.04875	-2.52152	0.0134177	0.299885	-3.5577
BOLL	1.0135	-0.600027	2.52124	0.0134277	0.299885	-3.25275
DENND11	0.153767	6.07267	2.51671	0.0135898	0.302821	-3.61336
GTF2IRD2B	0.260526	3.7618	2.51653	0.0135964	0.302821	-3.19914
SLC39A14	-0.138514	8.16329	-2.51319	0.0137171	0.304597	-3.70981
TSPAN5	0.196115	4.72586	2.51245	0.0137442	0.304597	-3.40756
TNFRSF11B	-0.176635	5.77436	-2.51226	0.0137511	0.304597	-3.49448
ABI3BP	0.292818	2.48816	2.51205	0.0137585	0.304597	-3.12505
EGFLAM	2.54868	-4.39472	2.51175	0.0137697	0.304597	-4.15929
THAP1	-0.242535	3.92629	-2.51112	0.0137926	0.304691	-3.24754
SERPINB8	-0.168302	5.46188	-2.51016	0.0138278	0.304852	-3.54266
AGPAT2	-0.20812	4.42115	-2.50989	0.0138373	0.304852	-3.36975
C3orf52	0.252472	3.83565	2.50863	0.0138838	0.305462	-3.23238
LINC02067	-0.138023	7.83342	-2.50626	0.0139711	0.306967	-3.72381
GRB10	0.154909	5.90291	2.50543	0.0140015	0.307222	-3.62406
FAM214A	0.214389	4.38341	2.50453	0.0140349	0.30754	-3.35983
SRPX	0.219262	3.86902	2.50306	0.0140895	0.308321	-3.34749
GCLM	0.15507	5.96446	2.50213	0.0141242	0.308665	-3.63089
SMURF2	0.14292	6.76039	2.50122	0.0141581	0.308992	-3.70211
RSPH10B2	-1.24419	-1.19199	-2.50001	0.0142033	0.309354	-3.4939
ATXN1	0.173048	5.33948	2.49976	0.0142127	0.309354	-3.55235
SNORD77	1.11932	-0.727554	2.49848	0.0142607	0.309735	-3.38537
ARL4C	0.183837	5.09737	2.49828	0.0142682	0.309735	-3.51332
SELENOS	-0.150265	6.19444	-2.49656	0.014333	0.310726	-3.67745
SH3BP5L	0.20252	4.58087	2.4951	0.0143884	0.311514	-3.41646
IGFN1	0.848352	-0.381762	2.49404	0.0144287	0.311971	-3.15274
UBALD2	-0.170791	5.36224	-2.49284	0.0144744	0.312543	-3.57077
PCCB	0.182402	4.96433	2.49172	0.0145171	0.313049	-3.50834
LOC101928445	1.0934	-0.669369	2.49104	0.0145431	0.313197	-3.37709
SLF2	0.152668	6.00058	2.48972	0.0145937	0.313871	-3.6702
BBS4	0.27403	3.5209	2.48776	0.014669	0.315073	-3.21333
ZDHHC13	-0.18161	4.97856	-2.4868	0.014706	0.315363	-3.52364
GZF1	-0.186088	4.95241	-2.48611	0.0147329	0.315363	-3.51288
ADNP-AS1	-0.528758	1.57221	-2.48591	0.0147406	0.315363	-2.98612
HLA-A	0.154827	7.33754	2.48433	0.0148017	0.316256	-3.66265
PUDP	0.206628	4.48798	2.48323	0.0148447	0.316588	-3.42952
CCDC9B	0.163523	5.85733	2.48293	0.0148562	0.316588	-3.65577
CRABP2	-0.20077	4.39307	-2.48226	0.0148825	0.3167	-3.45013
HS6ST2	-0.208355	1.25365	-2.48122	0.0149232	0.3167	-3.4235
UIMC1	-0.181503	5.09243	-2.48085	0.0149376	0.3167	-3.55129
DUSP3	0.14224	6.70353	2.48081	0.0149392	0.3167	-3.7486
MAP2K1	-0.143476	6.81724	-2.48028	0.01496	0.316727	-3.75081
SLC4A7	0.140836	6.78045	2.47886	0.0150156	0.317493	-3.75822
GRB2	-0.138286	7.17618	-2.47807	0.0150471	0.317746	-3.77543
RARRES1	0.713566	0.682287	2.47741	0.0150731	0.317883	-3.07903
PIGQ	0.308305	3.13743	2.47614	0.0151233	0.318529	-3.16568
LOC100130950	1.17925	-1.00148	2.47525	0.0151586	0.318858	-3.4761
GGA1	0.238662	4.06246	2.47458	0.0151851	0.319005	-3.35806
RELN	0.352002	2.20178	2.47357	0.0152253	0.319436	-3.1008
GALC	-0.146615	6.4543	-2.47263	0.0152631	0.319818	-3.74171
COL11A2	0.686609	0.773556	2.47155	0.0153061	0.320185	-3.07285
SEPSECS	0.190178	4.79601	2.47087	0.0153334	0.320185	-3.51556
GNB5	-0.195513	4.6781	-2.47072	0.0153396	0.320185	-3.49207
LOC101929633	-0.625534	-1.83423	-2.4702	0.0153601	0.320203	-3.04273
MCM4	-0.13899	7.04074	-2.4647	0.0155826	0.324425	-3.80016
ERBIN	-0.136359	8.34294	-2.46405	0.0156091	0.324562	-3.82537
SEMA3A	0.211437	4.51024	2.46341	0.0156355	0.324696	-3.49616
GFI1	0.395221	2.31083	2.46263	0.0156671	0.324937	-3.07836
SDR42E1	-0.226469	4.0933	-2.46204	0.0156914	0.324997	-3.39415
SAT1	0.13696	7.94401	2.46151	0.0157131	0.324997	-3.82792
C11orf68	0.199051	4.64355	2.4611	0.0157299	0.324997	-3.5066
TRAPPC2	0.276623	3.44443	2.45934	0.0158022	0.326078	-3.2612
GRAMD2B	-0.148761	6.07841	-2.45687	0.0159042	0.327001	-3.75646
SPEF2	0.290262	3.28448	2.45669	0.0159119	0.327001	-3.23945
MPHOSPH6	-0.169571	5.31667	-2.45651	0.0159194	0.327001	-3.64098
COL18A1	0.23794	4.01351	2.45629	0.0159286	0.327001	-3.39341
ERMAP	0.228499	4.12419	2.45561	0.0159569	0.327001	-3.41219
RAB3D	-0.151516	5.89002	-2.45535	0.0159674	0.327001	-3.7383
MYO18A	0.147556	6.17774	2.45418	0.0160161	0.327586	-3.77272
FSD2	0.471448	1.86666	2.4532	0.0160571	0.328012	-3.05568
ZNF511	-0.234979	3.9647	-2.4494	0.016217	0.330863	-3.39337
SALL4	-0.496355	1.58703	-2.44885	0.0162401	0.33092	-3.05893
STAT2	0.141282	6.55732	2.44746	0.0162991	0.331439	-3.81616
IQCG	0.188592	4.73301	2.44701	0.0163181	0.331439	-3.57637
SP4	-0.219307	4.17781	-2.4468	0.0163267	0.331439	-3.44811
HSD11B1	-0.457217	0.336347	-2.44628	0.016349	0.331479	-3.07286
RBM3	-0.133663	8.57318	-2.44485	0.0164098	0.33184	-3.87036
COX6B2	-0.483309	0.461937	-2.44452	0.0164241	0.33184	-3.06906
SLC2A14	-0.606604	0.352493	-2.44443	0.0164279	0.33184	-3.08375
RGCC	1.0639	-0.664669	2.442	0.0165318	0.333354	-3.42453
LOXL2	0.164652	5.57493	2.4408	0.0165834	0.333354	-3.70787
RASAL2	0.139746	6.76217	2.44061	0.0165915	0.333354	-3.83882
RIPK4	0.201015	4.62824	2.43997	0.0166192	0.333354	-3.55124
LRGUK	0.606918	0.874724	2.43991	0.0166215	0.333354	-3.09266
KATNA1	-0.180256	4.98938	-2.43944	0.016642	0.333354	-3.62711
IFITM2	-0.224548	3.41832	-2.43893	0.0166639	0.333354	-3.44786
PHF2	-0.167842	5.27392	-2.43887	0.0166667	0.333354	-3.68056
ELOVL7	-0.29457	3.15127	-2.43832	0.0166902	0.333415	-3.26294
SDSL	0.686329	0.822158	2.43765	0.0167191	0.333572	-3.12667
PPP6R3	-0.135251	7.37833	-2.43711	0.0167428	0.333572	-3.87436
SCD	-0.13783	10.9242	-2.43628	0.0167788	0.333572	-3.88763
TAOK2	0.152133	5.86769	2.43625	0.01678	0.333572	-3.77895
RPE	-0.143616	6.41267	-2.43485	0.0168412	0.33438	-3.83521
C16orf87	0.28204	3.33932	2.4338	0.0168871	0.334883	-3.2974
UCP2	0.263219	3.44035	2.43331	0.0169086	0.334902	-3.3581
SLC35F3	0.305803	2.96462	2.43212	0.0169607	0.335525	-3.25255
BNIP3L	-0.137011	7.08242	-2.43093	0.0170128	0.336061	-3.87484
SLC37A4	-0.26537	3.5349	-2.43024	0.0170435	0.336061	-3.34341
DUSP5	-0.144237	6.44352	-2.42938	0.0170814	0.336061	-3.83145
UBE2J1	-0.140739	6.68107	-2.42921	0.0170888	0.336061	-3.86094
GIPC1	0.146358	6.06818	2.42883	0.0171056	0.336061	-3.81944
LYPD6	-0.16549	5.38534	-2.42869	0.0171116	0.336061	-3.72272
DSCC1	-0.237919	3.75968	-2.42785	0.0171488	0.336385	-3.42466
RUFY3	0.196886	4.57398	2.42659	0.0172049	0.337079	-3.57493
ZNF630	0.413734	2.11067	2.424	0.0173205	0.338072	-3.13785
TUBA1A	0.139758	7.5885	2.42361	0.0173381	0.338072	-3.90865
AIFM3	-1.00991	-0.493545	-2.42304	0.0173634	0.338072	-3.41243
PLAC4	0.44969	1.63024	2.42284	0.0173726	0.338072	-3.12037
DEPDC1B	-0.212094	4.47665	-2.42269	0.0173791	0.338072	-3.55882
ALKBH3	-0.225543	4.01553	-2.42267	0.0173801	0.338072	-3.47279
DOCK4	0.140589	6.59867	2.42073	0.0174674	0.339093	-3.88147
EML6	0.36184	2.56371	2.42024	0.0174894	0.339093	-3.19518
CD99P1	0.52022	1.54131	2.41964	0.0175167	0.339093	-3.11307
EFNB2	-0.138992	6.87458	-2.41961	0.0175179	0.339093	-3.89618
MATN2	0.242837	3.40979	2.41919	0.0175368	0.339093	-3.42644
ZNF429	0.323504	2.95349	2.41694	0.0176388	0.340661	-3.25677
NUFIP1	0.280867	3.36616	2.41465	0.0177431	0.341119	-3.34153
HADHB	0.135374	7.21406	2.41438	0.0177554	0.341119	-3.922
LIN28B	0.264885	-0.466651	2.41414	0.0177664	0.341119	-3.37528
NFE2L3	0.138039	7.08312	2.41384	0.0177802	0.341119	-3.90933
KCNH4	1.38967	-1.70579	2.41379	0.0177826	0.341119	-3.72604
CDCA5	-0.161953	5.40195	-2.41367	0.0177882	0.341119	-3.76002
SRGAP3	0.351603	2.65801	2.41166	0.0178803	0.342444	-3.22068
ZNF853	-0.995163	-0.721767	-2.41125	0.0178994	0.342444	-3.42054
CENPF	-0.138712	8.55397	-2.409	0.018003	0.343744	-3.95176
PPP1R37	0.20829	4.32989	2.40886	0.0180095	0.343744	-3.56011
HSD3B7	0.275831	3.34965	2.40822	0.0180393	0.343908	-3.37655
SNX12	0.143481	6.1557	2.40613	0.0181367	0.344997	-3.87992
HYDIN	0.367417	1.17326	2.40608	0.0181388	0.344997	-3.21353
NOL4L	0.181601	5.01877	2.40517	0.0181814	0.345404	-3.70815
BCL2A1	-0.437588	0.861488	-2.40392	0.0182398	0.346111	-3.16256
LDLRAD3	-0.171859	5.22484	-2.40267	0.0182985	0.346509	-3.75311
MOV10	0.166942	5.27807	2.40224	0.0183186	0.346509	-3.76317
XKR5	2.22668	-3.69584	2.40211	0.0183247	0.346509	-4.13881
ENO2	0.177154	5.11449	2.40148	0.0183543	0.346666	-3.73864
KYNU	-0.13225	8.28508	-2.39881	0.0184805	0.348646	-3.97137
PTMA	-0.130519	9.68491	-2.39501	0.0186614	0.351651	-3.98626
NSMAF	-0.146427	6.02401	-2.39358	0.0187298	0.352531	-3.88981
ABR	0.150586	5.84178	2.39209	0.0188017	0.352897	-3.87246
KCNIP4	0.305979	3.04097	2.39165	0.0188229	0.352897	-3.33403
FZD7	-0.191854	4.5993	-2.39141	0.0188343	0.352897	-3.66202
ZNF354C	-0.165929	5.23424	-2.39138	0.0188359	0.352897	-3.77992
BARD1	-0.181621	4.82927	-2.39054	0.0188762	0.353245	-3.7052
COBLL1	-0.34955	2.24785	-2.38929	0.0189369	0.353974	-3.27395
CCPG1	-0.192593	4.5823	-2.38659	0.0190678	0.355748	-3.66467
DMBX1	-1.54076	-2.16282	-2.3862	0.0190867	0.355748	-3.84933
B3GNT5	-0.135785	7.5767	-2.38599	0.0190974	0.355748	-3.99474
PODXL	0.135254	8.1801	2.38499	0.0191458	0.356243	-3.99287
BEAN1	0.590496	-0.238599	2.38421	0.0191844	0.35633	-3.19041
CA12	-0.147672	6.60386	-2.38394	0.0191976	0.35633	-3.89563
PGBD2	0.316439	2.93699	2.38337	0.0192255	0.35633	-3.32628
AJUBA	-0.135058	7.05557	-2.38311	0.019238	0.35633	-3.98302
TCEANC	0.652326	0.789234	2.38148	0.0193184	0.357224	-3.21837
GSDME	0.194024	4.41466	2.38093	0.0193454	0.357224	-3.66869
EPSTI1	0.300754	3.1307	2.38038	0.0193726	0.357224	-3.37536
ALDH1A3	0.151152	7.75225	2.38035	0.0193741	0.357224	-4.00708
FIGN	0.224821	3.70153	2.37911	0.0194353	0.357949	-3.55847
AGPAT4	0.192771	4.56457	2.37833	0.0194741	0.357958	-3.67976
NMU	-0.390376	2.33554	-2.37786	0.0194977	0.357958	-3.24999
UBA7	0.264972	3.38141	2.37777	0.0195022	0.357958	-3.44651
FKBP5	-0.153246	7.17795	-2.37731	0.0195249	0.357958	-4.0013
TGM2	-0.132425	10.3623	-2.37689	0.0195458	0.357958	-4.02621
LSM10	0.227173	3.96743	2.37563	0.0196087	0.358619	-3.55565
C1QTNF2	-1.53496	-2.22473	-2.37529	0.0196259	0.358619	-3.8637
UBA6	0.133017	7.29872	2.37474	0.0196532	0.358715	-4.00993
HLA-C	0.130523	8.23749	2.37428	0.0196761	0.358731	-4.02773
SAPCD2	-0.237237	3.81397	-2.37234	0.0197738	0.360017	-3.54713
TRAM1L1	0.440305	1.92079	2.37189	0.0197963	0.360017	-3.22034
TUBB2A	0.17562	4.94219	2.37156	0.019813	0.360017	-3.7696
HDAC5	-0.270146	3.42362	-2.37063	0.0198599	0.360315	-3.44842
AVL9	0.137864	6.43571	2.37032	0.0198756	0.360315	-3.98363
FBXW9	0.434452	2.02963	2.36955	0.0199148	0.360315	-3.2306
RTN2	0.347826	2.68972	2.36948	0.0199179	0.360315	-3.31173
PHLDA1	-0.129742	8.17552	-2.36807	0.0199897	0.360774	-4.04196
TMEM167A	0.131008	7.81838	2.3678	0.0200033	0.360774	-4.03867
FOSL2	-0.131314	8.06784	-2.36767	0.0200098	0.360774	-4.04161
ALMS1-IT1	-0.619005	0.906445	-2.36483	0.0201549	0.362988	-3.23537
SPC25	-0.205557	4.45948	-2.36425	0.0201848	0.363126	-3.68421
NFYA	-0.143259	6.01312	-2.36368	0.0202141	0.363228	-3.96005
PRSS35	0.571679	0.599358	2.36325	0.020236	0.363228	-3.22
SINHCAF	-0.133753	7.03218	-2.36283	0.0202574	0.363228	-4.03162
NMB	0.431078	2.04753	2.36187	0.020307	0.363716	-3.24703
AFF4	-0.130098	8.70598	-2.36086	0.0203588	0.364243	-4.05993
GTF2IP4	0.151536	5.67305	2.3604	0.0203826	0.364268	-3.91617
NDRG1	-0.132695	7.29758	-2.35813	0.0205005	0.36558	-4.0489
TTC30A	0.219232	4.02216	2.35807	0.0205037	0.36558	-3.61997
MCM6	-0.142083	6.56725	-2.35769	0.0205233	0.36558	-4.02044
TRPC1	-0.17282	4.97791	-2.35615	0.0206038	0.366613	-3.81849
RAB4A	0.149818	5.70653	2.35394	0.0207194	0.367948	-3.93964
LIMCH1	-0.141131	6.55342	-2.35357	0.0207387	0.367948	-3.9994
NICN1	0.398822	2.08077	2.35342	0.0207467	0.367948	-3.28074
IFRD1	-0.145595	6.07963	-2.3529	0.0207738	0.367958	-3.96712
ASNS	-0.1456	6.08073	-2.35255	0.0207924	0.367958	-3.97873
EIF5AL1	-0.142528	6.81134	-2.35054	0.0208982	0.369428	-4.04657
FAM210B	0.138966	6.25334	2.34683	0.0210951	0.371368	-4.02062
LCP1	-0.333057	2.74133	-2.34667	0.0211039	0.371368	-3.3686
LSAMP	0.774997	-0.131773	2.34649	0.0211132	0.371368	-3.35457
TWSG1	-0.129884	7.8193	-2.34637	0.0211195	0.371368	-4.08174
LAMA5	0.131579	7.66761	2.34633	0.021122	0.371368	-4.08483
PITRM1-AS1	0.457837	1.84136	2.34588	0.0211459	0.371388	-3.26398
PDZK1IP1	0.22619	3.97737	2.34369	0.0212632	0.373046	-3.62611
PDGFRA	0.646868	0.545682	2.34212	0.0213477	0.373652	-3.2871
GOLT1B	-0.129371	7.70336	-2.34163	0.0213738	0.373652	-4.09257
ZNF268	-0.177673	4.85528	-2.34163	0.021374	0.373652	-3.81615
WDR19	0.158033	5.44234	2.34134	0.0213896	0.373652	-3.9252
NLRC5	0.212192	3.93091	2.33967	0.0214799	0.374229	-3.67354
UGP2	-0.13476	6.94418	-2.33949	0.0214898	0.374229	-4.07575
ATP6V0D1	-0.156769	5.42735	-2.33909	0.0215112	0.374229	-3.92772
SERPINE2	0.142544	6.28071	2.33903	0.0215146	0.374229	-4.00984
PPP1R26	-0.18117	4.7528	-2.33801	0.0215698	0.37442	-3.80369
NUP50	-0.136616	6.62359	-2.33798	0.0215715	0.37442	-4.0661
GALNT14	0.351722	2.26145	2.33722	0.021613	0.374575	-3.36069
AMN1	0.194122	4.45353	2.33694	0.0216283	0.374575	-3.75045
SOX9	0.153663	5.90166	2.33655	0.0216495	0.374575	-3.99604
NBPF19	0.159103	5.38598	2.33511	0.0217281	0.374576	-3.93038
CREB3L3	-0.315524	2.29856	-2.33467	0.0217523	0.374576	-3.42007
B3GAT1	-0.894257	-1.32814	-2.33397	0.0217908	0.374576	-3.46188
MYOM1	0.200285	4.35418	2.33367	0.0218069	0.374576	-3.73183
SURF4	-0.12817	8.2104	-2.33367	0.021807	0.374576	-4.11685
SCN2A	-0.261545	1.82321	-2.33325	0.0218303	0.374576	-3.53577
AADAC	0.40536	1.66787	2.33302	0.0218428	0.374576	-3.31741
TCOF1	-0.134817	6.75818	-2.33282	0.0218535	0.374576	-4.08623
TELO2	0.240293	3.75238	2.33261	0.0218652	0.374576	-3.60018
TLE3	-0.138315	6.19901	-2.33235	0.0218796	0.374576	-4.04854
MT1A	-0.292127	3.02083	-2.33176	0.0219121	0.374738	-3.46615
ADRA2C	1.67959	-2.62552	2.33113	0.0219467	0.374937	-3.97911
SLC4A11	0.245961	3.62009	2.33006	0.0220059	0.375199	-3.59546
KIZ	-0.238596	3.76782	-2.33002	0.0220081	0.375199	-3.61235
RANBP10	0.189583	4.65164	2.32788	0.0221272	0.376834	-3.80311
TRIM29	-0.139528	6.44885	-2.32681	0.0221866	0.377451	-4.08064
VCAN	-0.13104	9.74516	-2.32381	0.0223541	0.379903	-4.14423
ABHD16B	-0.342873	2.63478	-2.32205	0.0224532	0.381189	-3.39986
PPP1R12B	0.195184	4.45474	2.31933	0.0226069	0.383247	-3.78157
PKIB	0.448345	1.61896	2.31907	0.0226215	0.383247	-3.31265
FHL1	-0.143006	5.93872	-2.31703	0.0227375	0.384812	-4.04609
PRC1	-0.129034	7.47274	-2.31646	0.02277	0.384961	-4.14568
MAFG-DT	-0.530254	1.28571	-2.31558	0.0228201	0.385409	-3.30379
ZNF404	0.334834	2.68473	2.31443	0.022886	0.386121	-3.42303
TM2D1	-0.196265	4.36195	-2.31373	0.022926	0.386396	-3.78277
UHRF1	-0.147689	5.73655	-2.31292	0.0229728	0.386653	-4.03499
MRPL9	-0.155682	5.39043	-2.31264	0.0229888	0.386653	-3.9805
BRAT1	0.23502	3.75394	2.31066	0.0231027	0.387386	-3.64902
NMI	0.164064	5.11386	2.31009	0.0231358	0.387386	-3.9387
ANKRD36	0.161079	5.21337	2.30993	0.0231451	0.387386	-3.9543
LOC101928344	0.249875	3.47373	2.30957	0.0231659	0.387386	-3.60768
C6orf136	0.277602	3.26236	2.30955	0.0231671	0.387386	-3.54167
MAF	0.858305	-0.984665	2.30911	0.0231926	0.387386	-3.47597
HERC2P2	0.138883	6.13204	2.30892	0.0232036	0.387386	-4.08947
ARHGAP5-AS1	0.241989	3.53646	2.3083	0.0232397	0.387386	-3.63264
LEMD3	-0.139845	6.02454	-2.30801	0.0232567	0.387386	-4.08316
CHPF	0.1547	5.47642	2.30749	0.0232868	0.387386	-4.00328
ATP6V1C2	-0.395046	2.18249	-2.30714	0.0233071	0.387386	-3.36758
CARD11	-0.173861	4.8602	-2.30592	0.0233782	0.387386	-3.89622
ZC3H6	0.26906	3.30324	2.30563	0.0233949	0.387386	-3.56463
PRKAR2A	0.128746	7.1987	2.30534	0.023412	0.387386	-4.16297
NME5	0.483313	1.59422	2.30493	0.0234363	0.387386	-3.32681
KLF13	-0.142261	6.06358	-2.30477	0.0234452	0.387386	-4.0943
OSTM1	-0.131569	6.7852	-2.3047	0.0234496	0.387386	-4.14321
TRIB3	-0.161344	5.258	-2.30441	0.0234665	0.387386	-3.97419
DMXL2	0.138985	6.05421	2.30384	0.0234999	0.387386	-4.09524
SMPDL3B	-0.534661	1.01611	-2.30317	0.023539	0.387386	-3.32604
FRMD4A	0.179409	4.55973	2.30237	0.0235861	0.387386	-3.88497
KCNMB4	-0.260722	3.02323	-2.30218	0.0235975	0.387386	-3.59175
SPART	-0.132465	6.75044	-2.30152	0.0236365	0.387386	-4.15273
LOC388813	-0.974713	-1.29754	-2.30116	0.0236573	0.387386	-3.56127
EIF5A	-0.126469	8.09438	-2.30107	0.0236629	0.387386	-4.18794
PAX8	0.251863	3.48897	2.30034	0.0237057	0.387386	-3.61845
BMP2K	-0.145064	5.74557	-2.30025	0.0237112	0.387386	-4.06362
WDR35	0.142265	5.90413	2.30015	0.0237173	0.387386	-4.08224
SLC10A7	0.234224	3.75955	2.30006	0.0237224	0.387386	-3.6705
ZFY	-0.213692	1.02587	-2.29881	0.0237964	0.387686	-3.74374
ANKS1A	0.171124	4.96913	2.29842	0.0238193	0.387686	-3.93216
RGPD8	0.150086	5.55151	2.29812	0.0238373	0.387686	-4.03838
RHOF	-0.385778	2.1584	-2.29753	0.0238723	0.387686	-3.39284
VPS25	0.171004	4.93106	2.2974	0.0238803	0.387686	-3.92641
LINC00886	0.312915	2.87851	2.29734	0.0238836	0.387686	-3.50819
CD163L1	0.16867	4.98443	2.29642	0.0239386	0.388192	-3.94213
DDAH2	0.237641	3.75142	2.29568	0.0239828	0.3883	-3.67837
MAP3K9	0.140162	5.96244	2.29519	0.024012	0.3883	-4.10298
SLC11A2	0.130158	6.79483	2.29511	0.0240168	0.3883	-4.16997
CYB561A3	0.1943	4.39972	2.29465	0.0240444	0.38836	-3.8239
SOX8	0.771376	-0.0715775	2.29333	0.0241232	0.389246	-3.43608
HNRNPDL	-0.126363	8.16525	-2.2893	0.0243663	0.392339	-4.21456
PATJ	-0.168385	4.99916	-2.28901	0.0243835	0.392339	-3.96171
RNF103-CHMP3	0.893291	-0.372293	2.28895	0.0243872	0.392339	-3.52921
TRPC4AP	0.129721	6.87623	2.28798	0.0244462	0.392696	-4.18786
L1CAM	0.151857	6.01652	2.28779	0.0244576	0.392696	-4.11255
KRT222	-0.399253	-0.843622	-2.28706	0.0245019	0.393021	-3.40056
RNFT2	0.570478	1.07809	2.28628	0.0245497	0.393337	-3.36001
TXNRD1	-0.127192	10.4994	-2.28513	0.0246196	0.393337	-4.22637
RASGRP3	0.633719	0.720894	2.28505	0.024625	0.393337	-3.38109
TGFA	-0.140909	6.03119	-2.28479	0.0246409	0.393337	-4.12081
SMNDC1	-0.138495	6.09993	-2.28476	0.0246424	0.393337	-4.13676
DMTN	-0.241055	3.63246	-2.2843	0.0246705	0.393399	-3.67894
SLC9A7	0.134499	6.65668	2.28148	0.0248437	0.395774	-4.18077
IMPDH1	0.14609	5.89859	2.2796	0.0249595	0.397229	-4.09733
CHFR	0.176619	4.7739	2.27893	0.0250014	0.397444	-3.93366
ARHGAP12	0.131506	6.69444	2.27857	0.0250234	0.397444	-4.19349
SGPP2	-0.146525	5.66449	-2.2782	0.0250467	0.397444	-4.09885
CCN2	0.135514	6.82728	2.27753	0.0250878	0.397444	-4.17614
PXK	0.155521	5.31476	2.27742	0.025095	0.397444	-4.04214
DTD1	-0.178215	4.71075	-2.27633	0.0251625	0.398125	-3.93119
KIAA0232	0.128178	6.94015	2.27492	0.0252507	0.399133	-4.21944
RNF220	-0.159278	5.20586	-2.27388	0.025316	0.399776	-4.03038
CHRNA5	-0.199724	4.17572	-2.27109	0.0254911	0.401729	-3.84489
C10orf91	-2.33975	-4.51608	-2.27053	0.025526	0.401729	-4.26088
SH2B3	0.148094	5.87133	2.27042	0.025533	0.401729	-4.11431
DNAJB11	-0.126944	7.50848	-2.27034	0.0255383	0.401729	-4.24653
TBC1D8	-0.130011	6.67647	-2.26942	0.0255963	0.402252	-4.21829
NUCKS1	-0.124172	9.61049	-2.26874	0.0256395	0.402543	-4.26327
SLC35F6	-0.142435	5.7721	-2.26759	0.0257121	0.403033	-4.13748
UBE2C	-0.131897	6.43661	-2.26746	0.0257203	0.403033	-4.20839
VPS26C	0.140962	5.85625	2.26545	0.0258483	0.404646	-4.15154
GREM1	0.283559	2.49075	2.26507	0.0258729	0.404646	-3.6059
TMEM200B	-0.442856	1.52371	-2.26459	0.0259029	0.404727	-3.41155
ANTXR1	-0.128895	6.95002	-2.26381	0.0259529	0.405119	-4.24331
DCAF5	0.130577	6.60007	2.26313	0.0259965	0.405156	-4.22643
SUV39H1	-0.218304	3.94744	-2.263	0.026005	0.405156	-3.79018
DENND1B	-0.168329	4.97234	-2.26214	0.0260604	0.40563	-4.00972
MFSD2A	-0.186318	4.54045	-2.26175	0.0260855	0.405634	-3.92059
PCDHGA4	0.772135	-0.0342502	2.26074	0.0261503	0.406253	-3.49497
TMPRSS15	2.05626	-3.83546	2.25995	0.026201	0.40642	-4.19323
TBC1D20	0.142403	5.78277	2.25959	0.0262242	0.40642	-4.15181
TFB1M	0.207153	4.12019	2.25941	0.026236	0.40642	-3.83558
MYL9	0.159874	5.14309	2.2585	0.0262946	0.406942	-4.05152
CPT1A	0.131548	6.71372	2.25759	0.0263536	0.407468	-4.24029
PCYT1B	-0.443085	1.79583	-2.25694	0.0263963	0.407485	-3.42554
EIF3I	-0.124392	7.63868	-2.25681	0.0264048	0.407485	-4.27847
PTPRK	0.123553	8.43995	2.25641	0.0264306	0.407497	-4.28518
SDHAP2	0.155603	5.28999	2.25578	0.0264718	0.407745	-4.0834
ABLIM2	-0.293808	2.8993	-2.2545	0.0265552	0.407766	-3.60237
SLC35G2	0.149952	5.48091	2.25448	0.0265565	0.407766	-4.11384
SYNGR3	-0.771493	0.047259	-2.25428	0.0265696	0.407766	-3.50506
ADAMTS9	-0.133423	7.5779	-2.25382	0.0265993	0.407766	-4.25048
RGS10	-0.225491	3.73388	-2.25339	0.0266272	0.407766	-3.78372
ZC3H12C	-0.131928	7.64976	-2.25268	0.0266742	0.407766	-4.28347
CXCL14	-0.926142	-1.93769	-2.25258	0.0266804	0.407766	-3.61028
TBC1D14	-0.144819	5.63897	-2.25247	0.0266878	0.407766	-4.14812
CYP1B1	0.125626	7.38629	2.25231	0.0266985	0.407766	-4.28256
TTF1	-0.178886	4.66424	-2.25185	0.0267286	0.407842	-3.96983
RNF26	-0.141726	5.83522	-2.25093	0.0267891	0.407868	-4.17938
DIAPH1	-0.124363	8.20177	-2.25072	0.0268026	0.407868	-4.29731
FBXO7	-0.135288	6.25166	-2.25043	0.026822	0.407868	-4.22929
TDRD9	-1.88568	-3.53936	-2.2503	0.0268305	0.407868	-4.14518
LVRN	0.443183	1.0362	2.24952	0.0268821	0.407971	-3.4381
DNM3	0.444868	1.58739	2.24939	0.0268906	0.407971	-3.43888
ORC1	-0.195175	4.31922	-2.24901	0.0269155	0.407971	-3.90006
SAMD10	-0.510923	1.40501	-2.24868	0.0269375	0.407971	-3.42239
FAM135A	-0.188945	4.39002	-2.24756	0.0270114	0.408153	-3.93126
CFAP126	0.288517	3.07379	2.24723	0.0270333	0.408153	-3.64109
FGD2	-2.10832	-3.78648	-2.24674	0.0270658	0.408153	-4.21481
ZFP62	0.180734	4.61286	2.24664	0.0270726	0.408153	-3.96841
ACAD10	0.268459	3.2686	2.2466	0.027075	0.408153	-3.67125
ZNF443	0.336589	2.54625	2.24623	0.0270999	0.408153	-3.54082
DLGAP5	-0.130772	6.73704	-2.24578	0.0271297	0.408224	-4.27096
MTHFD1L	-0.134001	6.18838	-2.2446	0.0272083	0.408652	-4.23636
NOTCH1	-0.206564	4.09946	-2.2446	0.0272083	0.408652	-3.86249
FRG1DP	-0.856381	-0.230017	-2.24417	0.0272373	0.40871	-3.57689
CDX2	-0.594044	0.531049	-2.24317	0.027304	0.409334	-3.43909
TBC1D10C	1.68751	-3.08464	2.24272	0.0273337	0.409403	-4.07348
RHNO1	-0.142869	5.67604	-2.24062	0.0274748	0.410841	-4.18058
EGFR	-0.124287	8.39497	-2.24054	0.0274803	0.410841	-4.31882
PCMTD2	0.143547	5.88008	2.23882	0.0275962	0.411936	-4.20158
TACSTD2	0.148726	5.48268	2.2387	0.0276041	0.411936	-4.15358
C12orf57	-0.151783	5.38278	-2.23775	0.0276687	0.412522	-4.13849
RFC3	-0.14777	5.5072	-2.2372	0.0277058	0.412698	-4.15764
DDIT4	-0.126581	7.18681	-2.23627	0.0277692	0.412935	-4.31084
CYP2U1	-0.19978	4.2214	-2.23622	0.0277725	0.412935	-3.90716
HECTD2	0.180263	4.59196	2.23455	0.0278861	0.414116	-3.99137
GFER	-0.23605	3.63843	-2.23365	0.0279472	0.414116	-3.78449
TENT5C	0.384277	2.16457	2.23357	0.0279528	0.414116	-3.52038
C10orf95	-1.51977	-2.39897	-2.23284	0.0280025	0.414116	-4.00786
ERAP2	0.197343	4.20335	2.23261	0.0280188	0.414116	-3.92091
ZNF251	0.187526	4.45103	2.23253	0.028024	0.414116	-3.96244
SAP30	-0.25579	3.38304	-2.23208	0.0280548	0.414116	-3.72714
COA5	0.193283	4.33395	2.23175	0.0280777	0.414116	-3.93955
TEX2	0.1306	6.33757	2.23129	0.0281089	0.414116	-4.27733
LINC00662	-0.42009	1.84891	-2.231	0.0281288	0.414116	-3.48231
RTKN2	-0.363507	2.06596	-2.23059	0.0281571	0.414116	-3.53429
RAVER2	0.181167	4.5363	2.23059	0.0281572	0.414116	-3.99923
PTTG1	-0.138997	5.87075	-2.22968	0.0282197	0.414662	-4.22957
GLRX	-0.173355	4.76747	-2.22842	0.0283064	0.415561	-4.05501
COX16	0.229406	3.68304	2.22709	0.0283985	0.416202	-3.81639
GPR87	0.319119	2.10545	2.22693	0.0284096	0.416202	-3.60351
LOC101927401	1.16726	-1.74121	2.22668	0.0284268	0.416202	-3.81468
LAMA1	0.414036	-0.56518	2.22494	0.028548	0.41738	-3.50049
NINJ1	0.251856	3.36846	2.22479	0.0285585	0.41738	-3.7499
MGAM	-0.363864	2.22277	-2.22403	0.028611	0.417772	-3.54402
EPHB1	0.92515	-1.12531	2.2234	0.0286551	0.418041	-3.65429
ZSCAN31	0.328889	2.28391	2.22205	0.0287495	0.418822	-3.59461
LARP4B	-0.126319	7.06879	-2.2219	0.0287601	0.418822	-4.3364
CDKN2C	-0.173422	4.68991	-2.2207	0.0288438	0.419666	-4.04746
LPAL2	-0.363558	2.0862	-2.21991	0.0288993	0.419955	-3.55117
FLJ22447	-0.333454	2.54187	-2.21969	0.0289153	0.419955	-3.59311
ZNF532	-0.154814	5.34124	-2.21882	0.0289763	0.42006	-4.16937
UBE2T	-0.173499	4.73596	-2.21847	0.0290012	0.42006	-4.05215
C3orf70	0.802956	-0.546256	2.21809	0.0290281	0.42006	-3.58056
AIF1L	-0.380167	2.08506	-2.21778	0.02905	0.42006	-3.53697
PPT2	0.256832	3.26374	2.21742	0.0290752	0.42006	-3.74899
NPPC	-1.07647	-1.30417	-2.21739	0.0290773	0.42006	-3.76672
SERPINB3	-0.300767	2.66669	-2.21684	0.0291165	0.420253	-3.65144
PKN3	-0.573919	0.979367	-2.21627	0.0291565	0.420268	-3.47924
NAPEPLD	0.17106	4.76503	2.21609	0.0291691	0.420268	-4.06582
ALOXE3	-0.376739	2.08622	-2.21484	0.0292583	0.420821	-3.54613
ZNF384	-0.132353	6.13717	-2.21442	0.0292882	0.420821	-4.29382
CCDC146	0.276917	2.96932	2.2142	0.0293038	0.420821	-3.70651
CCDC28B	0.403069	1.95896	2.2141	0.0293109	0.420821	-3.52306
TRMT6	-0.139374	5.78964	-2.21237	0.0294345	0.421738	-4.25411
PM20D1	-1.22208	-1.77221	-2.21235	0.0294357	0.421738	-3.86291
TMEM14A	-0.224502	3.80131	-2.21211	0.0294525	0.421738	-3.86161
MYEF2	-0.295153	1.14741	-2.21016	0.0295923	0.423368	-3.67308
ZDHHC11	0.313117	2.71217	2.20911	0.0296679	0.423829	-3.64793
PTDSS2	0.200963	4.16785	2.20899	0.0296767	0.423829	-3.94991
KLHL3	0.251208	3.35984	2.2086	0.029705	0.423862	-3.78126
WDR66	0.385675	2.03324	2.20806	0.0297436	0.423952	-3.55119
IKZF4	-0.266037	3.23463	-2.20765	0.0297732	0.423952	-3.74212
RNF19A	0.138442	5.83216	2.20742	0.0297894	0.423952	-4.26511
COL9A2	0.212574	3.71184	2.2049	0.029972	0.425966	-3.92393
CPSF2	-0.12421	6.99149	-2.20396	0.0300409	0.425966	-4.37062
SNTB1	-0.257803	2.19232	-2.20391	0.0300442	0.425966	-3.77356
ITGA3	0.12124	8.10414	2.20386	0.030048	0.425966	-4.39339
ZNF671	0.634363	0.685614	2.20346	0.0300772	0.425966	-3.51663
LOC644215	-1.00026	-0.80168	-2.203	0.0301104	0.425966	-3.73521
FANK1	0.508899	1.32317	2.20287	0.0301202	0.425966	-3.49867
2002-08-01	-0.121354	8.15237	-2.20259	0.0301402	0.425966	-4.3951
TOPBP1	-0.122959	7.30814	-2.20138	0.0302285	0.426732	-4.38733
PDGFB	0.361611	2.20626	2.20113	0.0302468	0.426732	-3.58663
JCAD	-0.141787	5.74664	-2.20042	0.0302993	0.427103	-4.2555
ATF1	-0.135884	6.01252	-2.19889	0.0304117	0.428315	-4.30678
SLC9A8	0.176304	4.62414	2.19771	0.0304986	0.429101	-4.07087
IL10RB	-0.154955	5.17163	-2.19741	0.0305202	0.429101	-4.18417
HERC2P9	0.183357	4.44352	2.1965	0.0305875	0.429677	-4.04131
FAM167A	-0.222591	3.33969	-2.19591	0.0306315	0.429924	-3.88768
RPS11	-0.120018	9.14184	-2.19529	0.0306771	0.430193	-4.41706
CCNB1	-0.122986	7.60307	-2.19363	0.0308005	0.430457	-4.41057
EGR1	0.133501	5.98996	2.19292	0.0308534	0.430457	-4.32182
PKN1	-0.125394	6.68861	-2.19265	0.0308732	0.430457	-4.37999
SLC25A26	-0.255788	3.27042	-2.1926	0.0308768	0.430457	-3.7935
FUT8	0.125167	7.20382	2.1925	0.0308841	0.430457	-4.40225
EPG5	0.134467	5.93044	2.19238	0.0308936	0.430457	-4.31626
GPNMB	0.281761	3.0144	2.19233	0.0308971	0.430457	-3.73137
CLCN4	-0.160987	5.06517	-2.19167	0.0309464	0.430457	-4.17506
TMA16	-0.184592	4.3877	-2.19125	0.0309773	0.430457	-4.04303
ECT2	-0.123776	7.68985	-2.19115	0.0309851	0.430457	-4.41729
ZMYND8	-0.125367	6.94567	-2.19113	0.0309868	0.430457	-4.3948
MED21	-0.132102	6.12642	-2.19026	0.0310517	0.430731	-4.33929
TENT5B	0.382342	2.1434	2.19016	0.0310594	0.430731	-3.58385
TMEM50B	0.143727	5.53293	2.18758	0.0312532	0.433049	-4.2677
LINC00472	0.242354	3.49693	2.18678	0.0313135	0.433517	-3.84353
GEMIN8	0.325082	2.60802	2.18635	0.031346	0.433597	-3.66188
SLC38A6	0.181565	4.55318	2.18489	0.0314561	0.434079	-4.0819
FSTL5	0.31534	-0.972252	2.18454	0.0314827	0.434079	-3.67898
RPL22L1	0.180103	4.62797	2.1841	0.0315158	0.434079	-4.10481
FBLN5	-0.290627	2.42913	-2.18403	0.0315214	0.434079	-3.72624
DSC2	0.17036	4.72806	2.18377	0.0315407	0.434079	-4.12308
MALAT1	0.136057	10.9576	2.18377	0.0315408	0.434079	-4.4386
SLC25A44	-0.143528	5.639	-2.18275	0.0316182	0.434474	-4.29559
EXO1	-0.160302	5.02138	-2.18269	0.0316228	0.434474	-4.18599
CLIP2	0.149931	5.36315	2.18205	0.0316716	0.434777	-4.2461
RPS3	-0.119184	9.21316	-2.18088	0.0317613	0.435447	-4.44708
PRTG	0.232	3.49813	2.18051	0.0317895	0.435447	-3.88685
EIF2AK4	-0.126555	6.43955	-2.1803	0.0318052	0.435447	-4.39147
TCEA1	-0.122902	7.08549	-2.18001	0.0318274	0.435447	-4.41934
ENGASE	0.246234	3.44237	2.17923	0.0318872	0.435899	-3.8468
PYGO1	-0.175485	4.61236	-2.17762	0.0320106	0.437218	-4.11437
UBE2B	-0.128772	6.24707	-2.17617	0.0321228	0.438383	-4.38353
NNT-AS1	-0.191339	4.29032	-2.1746	0.0322439	0.439667	-4.04835
USP54	0.140471	5.61823	2.17349	0.0323299	0.440354	-4.30943
OPRM1	1.08112	-2.48196	2.17325	0.0323483	0.440354	-3.82816
MYO3B	1.71731	-2.98273	2.17207	0.0324405	0.441239	-4.13567
GCH1	-0.207068	3.9834	-2.1712	0.0325076	0.441783	-3.98716
NDUFAB1	0.137707	5.7397	2.17059	0.0325551	0.442059	-4.33452
ARL6IP5	0.121657	7.06565	2.17008	0.0325956	0.442241	-4.44471
KYAT3	0.178315	4.52081	2.16952	0.0326388	0.442458	-4.1124
CFAP300	0.265547	3.14057	2.16875	0.0326996	0.442531	-3.80924
E2F8	-0.28177	3.04758	-2.1687	0.0327032	0.442531	-3.78066
EDC3	-0.147483	5.33761	-2.16841	0.0327257	0.442531	-4.27418
PANX1	-0.125731	6.62802	-2.16799	0.0327585	0.442606	-4.42189
MRS2	0.145153	5.41859	2.1676	0.0327896	0.442659	-4.2883
ANKRD29	0.227699	3.54275	2.16604	0.032912	0.443315	-3.92013
RBM17	-0.130347	6.11429	-2.1655	0.0329548	0.443315	-4.38932
SLC38A2	-0.119048	10.7181	-2.16535	0.0329665	0.443315	-4.47783
LUC7L	0.168247	4.73993	2.165	0.0329943	0.443315	-4.16405
SUCLA2	-0.138299	5.78067	-2.1645	0.0330338	0.443315	-4.35368
BMT2	-0.198951	4.09351	-2.16432	0.0330481	0.443315	-4.02806
PIK3CD-AS2	-1.061	-1.92433	-2.16412	0.0330639	0.443315	-3.82727
FAM110C	-1.061	-1.92433	-2.16412	0.0330639	0.443315	-3.82727
OSBPL10	-0.135036	5.88284	-2.16387	0.0330832	0.443315	-4.36737
STEAP1B	0.823143	-0.597141	2.16279	0.0331692	0.443881	-3.67733
FEN1	-0.1372	5.74161	-2.16258	0.0331859	0.443881	-4.34936
FAIM	-0.184754	4.35799	-2.16231	0.0332072	0.443881	-4.09056
SNN	0.219353	3.82777	2.16126	0.0332905	0.444629	-3.97596
SGSM1	1.21827	-2.38281	2.16014	0.0333797	0.445455	-3.92279
IFIT5	0.140042	5.60162	2.15979	0.0334074	0.44546	-4.336
CCDC57	0.215484	3.8228	2.15912	0.0334608	0.445649	-3.9728
GALNT4	0.684261	0.357291	2.15893	0.0334764	0.445649	-3.60818
CNIH2	-1.05944	-1.07844	-2.15573	0.0337329	0.448698	-3.83642
PPIC	0.143458	5.52104	2.15473	0.0338135	0.449163	-4.33346
GFPT1	-0.118937	8.05395	-2.15416	0.03386	0.449163	-4.4968
RUNX2	-0.143096	5.4467	-2.15403	0.03387	0.449163	-4.32303
MIR4444-2	-0.542221	0.783954	-2.15371	0.0338963	0.449163	-3.57801
NUDCD2	-0.1493	5.23808	-2.15308	0.0339466	0.449163	-4.2874
SPRY2	0.14173	5.57239	2.15266	0.0339807	0.449163	-4.34612
ACD	-0.268657	3.14246	-2.15252	0.0339922	0.449163	-3.83036
ZNF596	0.373948	2.1311	2.15242	0.0340004	0.449163	-3.65293
EFNA5	-0.131146	5.98866	-2.15214	0.0340231	0.449163	-4.40471
ZNF850	-0.16738	4.84777	-2.15188	0.0340438	0.449163	-4.21197
MED1	-0.119113	7.40212	-2.14953	0.0342352	0.451323	-4.49693
ERAP1	0.122784	6.66068	2.14612	0.0345139	0.452145	-4.47487
PELI1	-0.164055	4.77788	-2.146	0.0345243	0.452145	-4.21686
CMAHP	-0.594305	0.799516	-2.14585	0.0345363	0.452145	-3.59725
TMEM30B	-0.530287	0.627912	-2.14551	0.0345644	0.452145	-3.59119
MGP	0.572697	0.941755	2.14491	0.0346141	0.452145	-3.59368
SLC7A8	-0.366261	2.27144	-2.14471	0.0346298	0.452145	-3.68493
CALU	-0.119689	9.9291	-2.14455	0.0346429	0.452145	-4.52177
ACER3	-0.12459	6.51325	-2.14415	0.0346765	0.452145	-4.46722
IFFO1	0.643812	0.492145	2.14374	0.0347101	0.452145	-3.61436
SLC38A5	-0.169408	4.69177	-2.14362	0.03472	0.452145	-4.19758
DAB2IP	-0.168408	4.76484	-2.14344	0.034735	0.452145	-4.21111
MANSC1	0.16386	4.72286	2.14327	0.0347488	0.452145	-4.22193
PDK4	0.211318	3.79783	2.14259	0.0348052	0.452145	-4.02219
POLG	0.138546	5.63566	2.14258	0.034806	0.452145	-4.37608
TFPI	-0.119124	9.14322	-2.14199	0.0348549	0.452145	-4.52647
SLC25A6	-0.118032	7.8414	-2.14184	0.0348672	0.452145	-4.51896
BST2	0.122636	6.81757	2.1418	0.0348704	0.452145	-4.48891
ASMTL-AS1	0.666696	0.274075	2.14116	0.0349233	0.452145	-3.62672
NBPF10	0.219241	3.73719	2.14107	0.034931	0.452145	-3.98897
UBXN11	0.296686	2.88884	2.1408	0.0349534	0.452145	-3.80441
PIEZO1	0.1256	6.31949	2.14033	0.0349923	0.452145	-4.4633
FDPS	-0.120334	7.18197	-2.14023	0.0350008	0.452145	-4.50934
GLIPR1L1	-1.1143	-1.26789	-2.14018	0.035005	0.452145	-3.88527
PDCD4-AS1	0.697307	0.260153	2.1401	0.0350118	0.452145	-3.63744
SHCBP1	-0.129049	6.19835	-2.14004	0.0350168	0.452145	-4.45101
TMEM92	-0.312597	1.94752	-2.14	0.0350196	0.452145	-3.76548
IMMP2L	0.382364	1.75187	2.13896	0.035106	0.452901	-3.66879
NLGN4Y	-0.379123	-1.29223	-2.13823	0.0351672	0.453307	-3.67
E2F5	0.271823	3.07001	2.13768	0.0352129	0.453307	-3.84982
ATAD2	-0.120256	7.46581	-2.13759	0.035221	0.453307	-4.52037
TIMP2	-0.116629	8.97987	-2.1362	0.0353373	0.454445	-4.53793
CEMIP2	-0.136682	5.68946	-2.13489	0.0354473	0.455269	-4.39774
GJB3	-0.183335	4.40115	-2.13477	0.0354573	0.455269	-4.15419
ZNF610	0.258626	3.24747	2.13413	0.0355105	0.455538	-3.89405
FLJ20021	-0.732705	0.0136239	-2.13385	0.0355342	0.455538	-3.66949
GRK5	0.203901	3.74542	2.133	0.0356059	0.456097	-4.05785
TOM1L2	0.16481	4.73319	2.13165	0.03572	0.457199	-4.23707
MTHFD2	-0.120675	6.97457	-2.131	0.0357748	0.45727	-4.52074
CCNJL	0.221054	3.75421	2.13092	0.0357817	0.45727	-4.01235
SYT11	-0.168125	4.82202	-2.1302	0.0358428	0.457662	-4.2554
CLDN1	0.118306	8.29298	2.1299	0.0358686	0.457662	-4.54624
KRT19	0.125088	7.55755	2.12931	0.0359187	0.457873	-4.52967
RIMBP3B	1.32105	-1.94851	2.12904	0.0359414	0.457873	-4.01115
ARL13A	-0.860558	-0.630667	-2.12812	0.0360195	0.457952	-3.74502
DHX38	-0.129888	5.96523	-2.12808	0.0360228	0.457952	-4.45207
CORO2B	0.411782	-1.01417	2.12798	0.036032	0.457952	-3.66084
LYPLA2	0.167346	4.69785	2.12654	0.0361549	0.458841	-4.23107
LAMTOR3	0.162578	4.76226	2.12641	0.0361654	0.458841	-4.25553
CPOX	-0.131463	5.87339	-2.12617	0.0361864	0.458841	-4.4439
TWF2	0.153338	5.06537	2.12509	0.0362784	0.459649	-4.31005
MEGF6	0.426338	1.73852	2.12446	0.0363327	0.459835	-3.65581
AK3	-0.136035	5.7055	-2.12426	0.0363496	0.459835	-4.42154
NRP2	0.209732	3.14285	2.12335	0.036428	0.460121	-4.05336
TCEA3	-0.344272	1.90794	-2.12334	0.0364287	0.460121	-3.74032
FGFR3	0.567302	0.879521	2.12261	0.0364918	0.46056	-3.62919
PLXNA2	-0.163535	4.86853	-2.1219	0.0365527	0.460971	-4.28501
RPS6KC1	0.129711	6.09695	2.12048	0.0366756	0.461964	-4.4803
GRIP1	0.368952	2.12282	2.12034	0.0366881	0.461964	-3.70935
ELL	-0.178638	4.42418	-2.11939	0.0367703	0.462316	-4.19025
ZMYM1	-0.141804	5.41976	-2.11926	0.0367811	0.462316	-4.38845
GCNT2	0.156551	4.96788	2.11903	0.0368013	0.462316	-4.30358
SLC4A4	0.841494	-0.350791	2.1184	0.0368564	0.462644	-3.75187
FCMR	-0.361665	2.16648	-2.11762	0.0369241	0.462644	-3.72277
FBXL18	0.156051	4.95733	2.11743	0.0369406	0.462644	-4.30528
SYDE1	-0.153993	5.02267	-2.11742	0.036941	0.462644	-4.31699
CYB5D1	0.178751	4.38382	2.1166	0.0370125	0.462826	-4.19178
KLHDC7A	2.01696	-3.83546	2.11631	0.0370385	0.462826	-4.27345
SP110	0.155901	5.04667	2.11604	0.0370614	0.462826	-4.32439
CNPY1	2.20215	-4.57896	2.11593	0.037071	0.462826	-4.31887
OLR1	-0.325838	2.47359	-2.11563	0.0370977	0.462826	-3.77512
CCDC30	0.519081	1.09619	2.11422	0.0372208	0.463673	-3.64122
CCDC92	0.201146	3.95425	2.1142	0.0372225	0.463673	-4.09863
SERPINE1	0.116335	8.06373	2.11211	0.0374065	0.465398	-4.58086
NPEPPSP1	0.17884	4.41246	2.11197	0.0374182	0.465398	-4.19753
WIPI1	-0.129785	5.93364	-2.1113	0.0374775	0.465779	-4.47951
GULP1	0.123362	6.76219	2.11042	0.0375549	0.465941	-4.54248
TCF19	-0.198006	4.0255	-2.11003	0.03759	0.465941	-4.12641
SOX13	0.171309	4.44043	2.10998	0.0375942	0.465941	-4.24162
THNSL1	0.191677	4.16145	2.10986	0.037605	0.465941	-4.14664
C2	0.327525	1.22896	2.10893	0.0376872	0.466605	-3.78593
PAF1	-0.128611	5.97704	-2.10856	0.0377203	0.46666	-4.49263
CCDC58	-0.162318	4.78421	-2.10816	0.0377555	0.466741	-4.28599
IGFBP5	-0.41217	1.18201	-2.10566	0.037978	0.469135	-3.69476
GABPB1-AS1	0.220707	3.67206	2.10431	0.0380986	0.469917	-4.04462
FAM111A-DT	-0.418338	1.72928	-2.1043	0.038099	0.469917	-3.69364
CABCOCO1	0.811126	-1.6982	2.10211	0.0382956	0.471756	-3.75643
ESCO2	-0.167295	4.65393	-2.10199	0.0383061	0.471756	-4.27183
HSPA12A	0.240684	2.69948	2.09947	0.0385337	0.474091	-3.99043
ITGB7	-0.293197	2.60896	-2.09922	0.0385555	0.474091	-3.86836
SMIM3	-0.242759	3.25854	-2.09892	0.0385831	0.474091	-3.98249
BOLA1	0.361736	2.07985	2.09826	0.0386428	0.474194	-3.75389
TCTN1	0.184254	4.30565	2.09787	0.0386779	0.474194	-4.20194
SGTB	-0.13337	5.82361	-2.09763	0.0386994	0.474194	-4.49445
MRPL20-AS1	-0.283585	2.88646	-2.09754	0.0387079	0.474194	-3.88184
CKS1B	-0.134498	5.65052	-2.09605	0.0388428	0.475489	-4.47225
LRATD2	0.125077	6.20334	2.09538	0.038904	0.475593	-4.54399
PRKG2	0.380318	1.96841	2.09517	0.0389233	0.475593	-3.73746
SBK3	0.654828	0.19486	2.09477	0.0389601	0.475593	-3.69409
RIPK2	-0.146042	5.21297	-2.09458	0.0389775	0.475593	-4.39964
OSCP1	0.343089	2.33809	2.09434	0.038999	0.475593	-3.7862
TMEM163	0.397389	1.06499	2.09404	0.0390266	0.475593	-3.72395
MAP11	0.273428	2.76662	2.09366	0.0390615	0.475663	-3.90963
ACADSB	-0.146404	5.21521	-2.09284	0.0391358	0.475924	-4.40358
SLC9A9	0.382931	1.8522	2.09278	0.0391414	0.475924	-3.7396
PAGR1	-0.167743	4.61675	-2.09217	0.0391975	0.47625	-4.28242
OGFRL1	-0.121427	6.70868	-2.09159	0.0392506	0.476302	-4.58657
RAB8B	-0.124076	6.33056	-2.09148	0.0392603	0.476302	-4.55109
EPOP	-0.176591	4.39431	-2.0904	0.0393598	0.477153	-4.24381
TMEM237	-0.130932	5.8388	-2.08944	0.0394481	0.477575	-4.51149
SESN3	0.187528	4.27729	2.0891	0.0394799	0.477575	-4.2165
MROH1	0.185092	4.29899	2.08907	0.0394825	0.477575	-4.23026
CCDC88C	0.16679	4.62397	2.08857	0.0395283	0.477773	-4.29384
AK9	0.357937	2.16514	2.08776	0.0396036	0.478329	-3.77344
MAP7D2	-0.855486	-0.446841	-2.08715	0.0396596	0.478497	-3.79965
ZNF48	0.279962	2.92752	2.08673	0.0396987	0.478497	-3.90931
FLYWCH1	0.170768	4.54194	2.08666	0.0397058	0.478497	-4.27634
NR2F1-AS1	0.356111	2.19111	2.08428	0.0399263	0.480799	-3.7844
ATG2A	0.1647	4.68493	2.0832	0.0400274	0.481573	-4.31612
ARMC9	0.150526	5.14222	2.08296	0.0400497	0.481573	-4.41164
MT2A	-0.11678	7.20488	-2.08251	0.0400913	0.481717	-4.62144
AK4	0.116733	7.31565	2.08175	0.0401628	0.48222	-4.62375
TRABD2A	-0.180429	4.19484	-2.08104	0.0402289	0.482658	-4.2401
ZPR1	-0.129529	6.17259	-2.08043	0.0402862	0.48299	-4.56784
KLHDC10	0.122492	6.64497	2.07941	0.0403826	0.483486	-4.58209
LINC00888	-0.160158	4.75208	-2.07936	0.040387	0.483486	-4.34277
GPD2	-0.119383	6.79639	-2.07814	0.040502	0.484506	-4.61705
SDK1	0.273203	2.89292	2.07736	0.0405755	0.48503	-3.93708
CCDC85C	-0.152002	5.00498	-2.07694	0.0406152	0.48506	-4.39303
HOXC-AS3	1.58145	-2.85874	2.0767	0.0406377	0.48506	-4.16418
MT1F	-0.361439	1.74612	-2.07552	0.0407491	0.486033	-3.79169
LOC105376526	-1.92125	-3.90784	-2.07461	0.0408358	0.486711	-4.28027
DPP4	0.331397	2.30577	2.0736	0.0409319	0.48709	-3.8319
COPRS	0.137842	5.4537	2.07334	0.0409569	0.48709	-4.48489
PSMD8	-0.115669	7.32943	-2.07333	0.0409573	0.48709	-4.64748
ABHD5	-0.13067	5.83249	-2.07302	0.0409873	0.487091	-4.54157
IL17RA	-0.16106	4.72298	-2.0725	0.041037	0.487163	-4.34761
SPSB3	0.236105	3.38161	2.07232	0.0410533	0.487163	-4.04245
FAM131B	0.749569	-0.331849	2.07185	0.0410986	0.487347	-3.76712
NDUFB5	0.121634	6.61766	2.07113	0.0411672	0.487805	-4.60626
RTN4	0.113436	8.56068	2.0702	0.0412568	0.488341	-4.66806
ABLIM1	-0.118812	6.92853	-2.07003	0.0412725	0.488341	-4.63854
ZNF761	0.145461	5.174	2.06921	0.0413514	0.488648	-4.44192
MMP9	0.591205	0.526973	2.06914	0.0413584	0.488648	-3.71475
IMPAD1	-0.114247	8.03263	-2.06832	0.0414372	0.48916	-4.66946
LMO4	0.14554	5.20854	2.06806	0.0414619	0.48916	-4.45089
CXADR	0.141222	5.36984	2.06724	0.0415412	0.489741	-4.47515
LIPT1	0.323676	2.48939	2.06646	0.0416157	0.490264	-3.86195
TCTN3	0.127445	5.9137	2.06512	0.0417457	0.49144	-4.56761
SPICE1	0.173908	4.4681	2.06474	0.0417824	0.491517	-4.302
LINC00638	-0.528506	0.877538	-2.06421	0.0418339	0.491767	-3.71776
SRGN	-0.118159	6.66254	-2.06372	0.0418813	0.491969	-4.63976
RCN2	-0.117082	6.88324	-2.0615	0.0420973	0.49415	-4.6509
TROAP	-0.157157	4.81585	-2.06039	0.0422053	0.495061	-4.38753
LOX	-0.11972	7.02235	-2.05859	0.0423811	0.49647	-4.66474
PIK3CB	0.117774	6.67208	2.05854	0.0423864	0.49647	-4.64997
SUN3	-0.289193	1.7745	-2.05715	0.0425226	0.497707	-3.93147
ARMCX3	0.118986	6.57179	2.05652	0.0425846	0.49799	-4.64763
AHI1	0.124564	6.10743	2.05615	0.0426211	0.49799	-4.60997
ARHGEF5	-0.128217	5.81199	-2.05485	0.0427492	0.49799	-4.57699
PTK6	-0.319651	2.26062	-2.05455	0.042779	0.49799	-3.88051
MMP7	0.603354	0.710718	2.05447	0.0427869	0.49799	-3.73456
BIRC5	-0.120839	6.37621	-2.05423	0.0428104	0.49799	-4.63455
TENT5A	0.139698	5.34376	2.05419	0.042815	0.49799	-4.50048
RSPH1	0.505657	1.13908	2.05416	0.0428176	0.49799	-3.7353
TMEM241	-0.175646	4.39062	-2.05268	0.0429647	0.49799	-4.30937
MTMR6	-0.129845	5.74433	-2.05232	0.0430002	0.49799	-4.57204
VCAM1	0.208308	0.146851	2.05212	0.0430202	0.49799	-4.17339
COMMD10	-0.164675	4.59614	-2.05211	0.0430211	0.49799	-4.35954
MED19	0.230724	3.45591	2.0521	0.0430219	0.49799	-4.0928
WDR74	-0.151828	4.96236	-2.05175	0.0430564	0.49799	-4.43421
HDAC11	-0.239196	3.34738	-2.05174	0.0430575	0.49799	-4.06887
STXBP1	-0.12843	5.81317	-2.05167	0.0430648	0.49799	-4.58214
OSBPL2	-0.122072	6.24772	-2.05161	0.0430707	0.49799	-4.62893
SLC12A2	0.120532	6.52802	2.05134	0.0430974	0.49799	-4.65439
RCOR2	-0.868362	-0.632729	-2.05097	0.0431343	0.498064	-3.85834
PAK4	-0.144064	5.17441	-2.05032	0.0431993	0.498461	-4.47887
C6orf58	0.399196	1.69597	2.04899	0.0433313	0.499382	-3.79782
NOG	-0.2447	3.02696	-2.0489	0.0433405	0.499382	-4.05318
NR4A3	0.432274	1.24418	2.0485	0.0433806	0.499491	-3.76953
CD24	0.146326	5.1449	2.04811	0.0434199	0.499552	-4.479
DNAAF3	0.590679	0.659987	2.04759	0.0434716	0.499552	-3.74694
ACOT4	-0.367407	1.91747	-2.0473	0.0435012	0.499552	-3.8252
DNAJB4	0.130692	5.77283	2.04722	0.0435087	0.499552	-4.58629
LOC102723335	1.30161	-2.07932	2.04526	0.0437054	0.501457	-4.08637
RRM1	-0.115217	7.00143	-2.04433	0.0437997	0.502186	-4.69242
UGT1A7	-1.11564	-2.32169	-2.04292	0.0439421	0.503276	-4.00064
CNTRL	-0.159572	4.72307	-2.04265	0.0439687	0.503276	-4.4024
AADACP1	0.295904	1.97727	2.04247	0.0439876	0.503276	-3.94403
RALGPS1	0.319847	2.48825	2.04172	0.0440638	0.503794	-3.90903
CNOT11	0.12014	6.34022	2.04089	0.044148	0.504367	-4.66316
DR1	-0.125702	5.92173	-2.04061	0.0441759	0.504367	-4.61642
RAB27B	-0.116436	6.89472	-2.03732	0.0445112	0.507489	-4.69167
TNRC6C-AS1	-0.730086	-0.927327	-2.03732	0.0445117	0.507489	-3.80688
FMR1	-0.118688	6.41247	-2.03673	0.0445719	0.507571	-4.67694
ALDH1L2	-0.137014	5.56632	-2.03614	0.0446325	0.507571	-4.57547
RUVBL1	-0.117517	6.58171	-2.03606	0.0446406	0.507571	-4.68668
ERGIC1	-0.115074	7.73332	-2.03603	0.0446436	0.507571	-4.72565
FANCE	-0.310289	2.47271	-2.03543	0.044705	0.507915	-3.92392
DENND5B	0.118546	6.45779	2.03434	0.0448173	0.508564	-4.68019
TMEM63B	0.153368	4.91262	2.03426	0.0448249	0.508564	-4.45635
LRP5	0.123063	6.07091	2.03356	0.0448972	0.508564	-4.6464
SWAP70	-0.120832	6.37282	-2.03271	0.0449847	0.508564	-4.66556
A2M	0.880165	-0.732239	2.03257	0.0449998	0.508564	-3.88726
UHRF2	0.124533	5.99646	2.03248	0.0450088	0.508564	-4.64076
COPS8	-0.122577	6.23676	-2.03229	0.0450284	0.508564	-4.65711
IFITM1	0.181163	4.2865	2.0322	0.0450377	0.508564	-4.33144
SNHG3	-0.138738	5.31128	-2.03214	0.0450433	0.508564	-4.53978
SNORD14D	0.60486	0.545838	2.03096	0.045166	0.509249	-3.77375
JARID2	0.13162	5.58877	2.03095	0.0451665	0.509249	-4.58895
CFLAR-AS1	0.59133	0.507237	2.02978	0.0452883	0.509604	-3.7731
MUC3A	-0.444533	0.644229	-2.02972	0.0452948	0.509604	-3.79124
LOC730183	0.905659	-0.665018	2.02948	0.0453189	0.509604	-3.89667
HSD3BP4	0.659527	-0.318964	2.02932	0.0453361	0.509604	-3.78984
RHPN2	0.122766	6.08152	2.02914	0.0453545	0.509604	-4.65567
STT3B	-0.11086	8.73155	-2.02862	0.0454083	0.509806	-4.75032
PVRIG	0.401999	1.44377	2.02826	0.0454461	0.509806	-3.82078
PHLDB2	-0.110875	8.85433	-2.02806	0.0454664	0.509806	-4.75131
LINC02604	0.473989	1.12887	2.02658	0.0456215	0.511193	-3.78392
HOXC8	-0.238168	3.28448	-2.02538	0.0457465	0.512091	-4.10743
CFAP36	0.134625	5.51773	2.02488	0.0457986	0.512091	-4.58905
MEX3C	-0.175966	0.115362	-2.02473	0.0458144	0.512091	-4.34426
ACTB	-0.111488	11.6562	-2.02461	0.0458275	0.512091	-4.75142
WIPF1	-0.129155	5.68401	-2.02116	0.0461902	0.515435	-4.62223
LMNB1	-0.118796	6.42802	-2.02112	0.046195	0.515435	-4.70775
ITGAV	0.110293	9.8518	2.02065	0.0462439	0.515435	-4.76784
TRMT1L	-0.127966	5.75224	-2.02056	0.0462533	0.515435	-4.63449
LMAN1	-0.11121	8.81624	-2.02022	0.0462898	0.515489	-4.76683
CAPZA2	-0.114096	7.08468	-2.0198	0.0463337	0.515625	-4.73682
KIAA1671	0.117934	6.4059	2.01903	0.0464154	0.516181	-4.70763
DAPP1	0.396242	0.945771	2.01867	0.0464535	0.516252	-3.83979
ZNF10	0.20664	3.73623	2.01787	0.0465383	0.51648	-4.22456
CNTFR	0.907889	-1.05784	2.01771	0.0465554	0.51648	-3.92096
SAMD14	-1.00295	-1.10222	-2.01732	0.0465967	0.51648	-3.94956
LURAP1	-1.23132	-2.00694	-2.01728	0.0466009	0.51648	-4.08469
IPMK	-0.134214	5.44138	-2.01621	0.0467151	0.517375	-4.5931
RUBCN	0.137573	5.35432	2.01564	0.0467764	0.517375	-4.57755
GTF2IP1	0.111239	7.70791	2.01553	0.0467875	0.517375	-4.76615
UNC5A	0.721663	-0.396848	2.01533	0.0468088	0.517375	-3.82992
PNMA2	-0.173328	4.34717	-2.01457	0.0468907	0.517515	-4.38063
SS18L1	0.135591	5.46545	2.01425	0.0469247	0.517515	-4.60087
LOC728485	-0.556504	0.804607	-2.0142	0.0469294	0.517515	-3.79174
CAPN2	0.109761	9.82237	2.01403	0.0469486	0.517515	-4.78117
ZBTB7A	0.117268	6.71789	2.01371	0.0469824	0.517538	-4.73661
TAOK3	-0.128937	5.71444	-2.01314	0.0470438	0.517667	-4.64357
KIF21A	0.113943	7.03847	2.01301	0.0470577	0.517667	-4.74784
PDLIM4	0.148959	4.93806	2.01217	0.0471476	0.518305	-4.50612
LOC646471	0.362244	2.0368	2.01182	0.0471847	0.518363	-3.8843
TMEM232	0.862792	-0.770587	2.01121	0.0472506	0.518737	-3.90625
NES	0.127173	5.77425	2.01084	0.0472906	0.518827	-4.65558
ATAD2B	0.14403	5.10004	2.0098	0.0474026	0.519366	-4.5415
HDGFL3	-0.12008	6.18854	-2.00951	0.0474341	0.519366	-4.70473
H6PD	-0.116907	6.44519	-2.0093	0.0474567	0.519366	-4.73056
CCDC191	0.283475	2.78194	2.0092	0.0474674	0.519366	-4.0208
NCKAP5L	0.16215	4.60951	2.00843	0.0475511	0.519933	-4.44511
FICD	0.163045	4.56612	2.00784	0.0476147	0.520278	-4.43382
C1orf116	-0.208204	3.55574	-2.0073	0.0476728	0.520564	-4.23521
TP53INP1	0.173952	4.34817	2.00648	0.0477616	0.521184	-4.38765
VNN1	0.13427	6.37062	2.00438	0.0479912	0.523011	-4.62703
LPAR5	-0.367155	2.01297	-2.00436	0.0479933	0.523011	-3.89397
PRPF38B	-0.117697	6.31874	-2.00363	0.0480723	0.523186	-4.73328
FAM153CP	-1.90132	-3.87713	-2.00362	0.0480736	0.523186	-4.31664
PTGFR	1.14609	-1.73807	2.00321	0.0481185	0.523325	-4.06136
LINC02256	0.523788	0.944715	2.00168	0.0482854	0.524782	-3.8108
TBC1D1	-0.121654	6.15936	-2.0014	0.048317	0.524782	-4.70749
OBSL1	-0.133438	5.45488	-2.00074	0.0483893	0.525218	-4.62123
ANXA3	-0.116234	7.01819	-2.0001	0.0484592	0.525626	-4.77775
ARHGDIG	0.980012	-2.86759	1.99958	0.048517	0.525902	-3.98097
LINC00705	1.25965	-2.12914	1.99824	0.0486641	0.526711	-4.11517
ERCC6L	-0.1504	4.92613	-1.99815	0.0486744	0.526711	-4.52865
NUDCD1	-0.122414	6.00899	-1.99802	0.0486887	0.526711	-4.71159
PBX3	0.170239	4.35575	1.9972	0.0487791	0.527339	-4.41454
BMPR1A	-0.124908	5.84149	-1.99655	0.0488515	0.527772	-4.69127
ARHGAP39	0.22307	3.35837	1.99524	0.0489966	0.528301	-4.20077
MSTN	1.17143	-1.81227	1.99481	0.0490439	0.528301	-4.08021
UBE2Q1	-0.115429	6.51753	-1.99477	0.0490484	0.528301	-4.76491
LBH	0.27134	2.95406	1.99434	0.0490961	0.528301	-4.08302
TNXB	0.358504	1.85009	1.99412	0.0491209	0.528301	-3.91486
ADAM22	0.216688	3.56415	1.99382	0.049154	0.528301	-4.22676
MIPEP	0.219592	3.60433	1.99362	0.0491763	0.528301	-4.23682
COG2	0.131398	5.49992	1.99345	0.0491958	0.528301	-4.64505
PAG1	0.193423	3.87905	1.99328	0.0492145	0.528301	-4.31376
RACGAP1	-0.112986	7.03808	-1.99318	0.0492251	0.528301	-4.79367
RIN2	0.12952	5.62787	1.99252	0.0492985	0.528462	-4.66239
KIAA1549L	0.263842	1.87751	1.99247	0.0493049	0.528462	-4.08561
GNAL	-0.164242	4.53148	-1.99184	0.0493746	0.528518	-4.45983
SH3RF1	0.149098	5.01726	1.99184	0.0493751	0.528518	-4.55887
PTN	-1.94622	-3.95945	-1.99108	0.0494599	0.528957	-4.32848
CBR3-AS1	-0.654987	0.221531	-1.99063	0.04951	0.528957	-3.84329
RNF40	0.117741	6.23991	1.9906	0.0495136	0.528957	-4.74954
PDE4DIP	-0.110097	7.46708	-1.9903	0.0495477	0.528975	-4.81234
ECM1	-0.148148	4.84498	-1.98944	0.0496436	0.529378	-4.54396
FANCI	-0.115297	6.53733	-1.98938	0.0496505	0.529378	-4.77464
PLEKHA6	-0.168012	4.38406	-1.98888	0.0497062	0.529625	-4.43565
SLC26A1	0.38237	1.7834	1.98778	0.0498303	0.53044	-3.89825
ARFIP2	0.138597	5.2136	1.98762	0.0498478	0.53044	-4.60585
PPP1R12C	-0.137728	5.27764	-1.98671	0.0499512	0.531192	-4.62009
LOC102723728	0.136949	5.32012	1.98613	0.0500168	0.531542	-4.62787
SH3BP4	-0.114268	6.78592	-1.98577	0.0500568	0.531621	-4.79282
TNFRSF12A	0.117465	6.23106	1.98488	0.0501581	0.532349	-4.75995
ACBD6	0.135516	5.31487	1.98391	0.0502682	0.53317	-4.63133
SCN4A	-0.947846	-1.07495	-1.9818	0.0505076	0.53536	-3.98414
L3MBTL2	0.182218	4.01298	1.98075	0.0506272	0.535432	-4.37984
LINC00997	-0.24431	3.18416	-1.98066	0.050638	0.535432	-4.15963
SPINT2	-0.135144	5.43023	-1.98061	0.0506436	0.535432	-4.65828
ELL3	0.367711	1.94381	1.98059	0.0506459	0.535432	-3.92339
ARG2	-0.143832	5.02466	-1.97987	0.0507285	0.535957	-4.58451
SLC16A14	-0.235059	3.14292	-1.97928	0.0507959	0.536322	-4.20997
SIAE	0.146876	4.96063	1.97849	0.0508863	0.536883	-4.57239
LYPD5	1.0977	-1.53739	1.97796	0.0509471	0.536883	-4.06384
MOBP	-0.982478	-1.4134	-1.97795	0.050948	0.536883	-4.00586
EPHB4	-0.120816	6.33644	-1.97709	0.0510465	0.537573	-4.75131
QSOX2	-0.117293	6.24868	-1.97643	0.0511224	0.538025	-4.77443
TSPAN11	0.389311	1.50014	1.9759	0.0511838	0.538323	-3.91081
EIF2A	-0.109631	7.36021	-1.97559	0.0512188	0.538343	-4.83754
CBX2	-0.269663	2.82431	-1.97522	0.0512626	0.538455	-4.11331
USP49	0.173162	4.29358	1.97464	0.0513287	0.538802	-4.43351
ATOH8	-0.710169	-0.132804	-1.97343	0.0514692	0.539395	-3.88481
PTK2B	-0.186863	3.96172	-1.97295	0.0515248	0.539395	-4.37239
HOXC9	-0.234898	3.25304	-1.97271	0.0515522	0.539395	-4.19398
PLIN3	0.114699	6.62198	1.97235	0.0515944	0.539395	-4.79974
EVC	0.150582	4.73019	1.97228	0.051602	0.539395	-4.55472
N4BP2	-0.12409	5.78558	-1.97226	0.0516044	0.539395	-4.73152
TRMT9B	0.413473	0.882184	1.97215	0.0516171	0.539395	-3.89581
COL8A1	-0.226366	3.29851	-1.97136	0.0517085	0.540004	-4.24462
XIAP	-0.110089	7.17304	-1.97083	0.0517702	0.540301	-4.84103
PPFIBP2	0.48821	0.893236	1.97032	0.0518297	0.540301	-3.86444
SDCCAG8	0.155309	4.68027	1.96973	0.0518983	0.540301	-4.53477
KDM2B	0.14358	5.00874	1.96949	0.0519262	0.540301	-4.60011
STK26	-0.124523	5.76507	-1.96933	0.0519456	0.540301	-4.73022
FAM13A-AS1	0.657938	0.136385	1.96923	0.0519567	0.540301	-3.86818
IFI44	0.111164	6.96655	1.96888	0.051998	0.540301	-4.83373
YIPF4	-0.117121	6.24749	-1.96836	0.0520584	0.540301	-4.7897
SGO1	-0.162193	4.52472	-1.9683	0.0520652	0.540301	-4.49678
IGFBPL1	0.241054	2.99895	1.9682	0.0520772	0.540301	-4.1828
TGFB1I1	-0.196427	3.79621	-1.96799	0.052102	0.540301	-4.34127
PSAP	0.10773	10.3026	1.96757	0.0521513	0.540468	-4.86885
BCL6	-0.123714	5.76435	-1.96618	0.0523138	0.541499	-4.73991
NLRX1	0.192023	3.89861	1.96608	0.0523253	0.541499	-4.36492
CTNNBIP1	0.167796	4.39468	1.96587	0.0523506	0.541499	-4.47308
SNCAIP	0.31791	1.46293	1.96486	0.0524692	0.542381	-4.01653
AQP2	1.86369	-3.87713	1.96396	0.0525746	0.542725	-4.33136
NUCB1-AS1	1.86369	-3.87713	1.96396	0.0525746	0.542725	-4.33136
ZNF37A	-0.120621	6.16668	-1.96373	0.0526025	0.542725	-4.78468
SUN2	-0.137382	5.19494	-1.96324	0.0526602	0.542977	-4.64818
RPL13AP3	0.814527	-0.459227	1.96264	0.0527309	0.543254	-3.93844
SLC3A2	-0.111957	6.73581	-1.96245	0.0527538	0.543254	-4.8386
ARF5	0.140284	5.07415	1.96159	0.052855	0.543693	-4.63217
MSX1	0.152549	4.66865	1.96142	0.0528752	0.543693	-4.56215
TMEM231	0.196159	3.82325	1.96109	0.0529141	0.543693	-4.35021
NCAN	-0.96548	-1.50524	-1.96096	0.05293	0.543693	-4.01481
GAB1	0.205594	3.65223	1.95988	0.0530576	0.54464	-4.31216
TMX1	-0.109445	7.18847	-1.95962	0.0530891	0.54464	-4.86254
PPP1R21	0.158324	4.53192	1.95825	0.0532519	0.545966	-4.53177
INAVA	-0.485181	1.03054	-1.95795	0.0532878	0.54599	-3.87981
ADAMTS14	-0.992967	-1.20818	-1.9569	0.0534126	0.546915	-4.03565
CEP85L	-0.187801	3.89854	-1.95663	0.0534452	0.546915	-4.38879
TFCP2L1	-0.139997	5.19713	-1.95606	0.0535132	0.547267	-4.66209
SSBP3	0.206019	3.6822	1.95508	0.053631	0.547993	-4.3265
PLK1	-0.119939	6.13983	-1.95446	0.0537045	0.547993	-4.80778
C8orf33	-0.126027	5.73168	-1.95408	0.0537503	0.547993	-4.74165
MFSD11	0.155804	4.63908	1.95391	0.0537712	0.547993	-4.55165
USP11	-0.112807	6.61952	-1.95363	0.0538042	0.547993	-4.84372
BABAM2	-0.143657	5.06159	-1.95354	0.0538156	0.547993	-4.63967
RUSC2	-0.152408	4.69185	-1.9535	0.0538199	0.547993	-4.56977
RPTOR	0.127407	5.61597	1.95301	0.0538787	0.54825	-4.74169
SIK1	0.158589	4.53868	1.9524	0.0539526	0.548658	-4.53959
MRPL23	-0.192934	3.91503	-1.95197	0.0540041	0.548839	-4.38927
CDC23	0.116739	6.13031	1.95158	0.0540518	0.548982	-4.81333
WHRN	0.358057	1.91657	1.95098	0.054124	0.549184	-3.97704
KIF18B	-0.143731	4.98517	-1.95085	0.0541392	0.549184	-4.62884
MAL2	-0.134324	5.32576	-1.95041	0.0541926	0.549356	-4.6861
E2F2	-0.290212	2.50161	-1.95016	0.0542236	0.549356	-4.09672
RETREG3	0.116764	6.10938	1.94931	0.0543262	0.549776	-4.81547
TBC1D23	-0.111542	6.71926	-1.94926	0.0543327	0.549776	-4.86005
METRNL	-0.148138	4.84927	-1.94802	0.0544824	0.550277	-4.60545
WDR27	0.173979	4.23271	1.9474	0.0545586	0.550277	-4.48415
ATP6V1E1	-0.113978	6.51054	-1.94736	0.0545634	0.550277	-4.8535
SLCO4A1-AS1	0.529901	0.730949	1.94728	0.0545724	0.550277	-3.88709
HS6ST3	-0.949699	-1.63346	-1.94723	0.0545784	0.550277	-4.01097
CBSL	-0.284042	2.46856	-1.94718	0.0545849	0.550277	-4.10362
RPL13AP20	-0.175755	4.11451	-1.94675	0.0546366	0.550409	-4.4586
JPH2	-0.273694	2.64735	-1.94652	0.0546657	0.550409	-4.12788
GNG2	0.205845	3.66426	1.94589	0.0547416	0.550633	-4.33869
MYORG	-0.202142	3.65408	-1.94578	0.0547555	0.550633	-4.35194
GUSBP1	-0.240651	3.16276	-1.94549	0.0547913	0.550653	-4.21742
MMP17	1.16497	-2.16409	1.9444	0.0549235	0.551609	-4.12794
FBXO32	0.126504	5.63062	1.94415	0.0549543	0.551609	-4.76041
IL18	-0.125572	6.58734	-1.9436	0.0550225	0.551954	-4.86456
LINC01819	2.04681	-4.81219	1.94296	0.0551002	0.552261	-4.3736
INCENP	-0.125261	5.66436	-1.94279	0.0551209	0.552261	-4.76843
ORAI2	0.14188	4.98648	1.94088	0.0553556	0.55427	-4.65779
DCUN1D4	0.119651	5.95891	1.93938	0.0555404	0.555405	-4.81097
UBN2	0.114863	6.6029	1.93938	0.0555407	0.555405	-4.8444
NACAD	-0.348828	0.879098	-1.93892	0.0555982	0.555405	-4.0056
EBF4	-0.422814	1.38803	-1.93863	0.0556338	0.555405	-3.93532
H1-2	-0.141425	4.98111	-1.93858	0.0556395	0.555405	-4.65712
MARVELD2	-0.244451	3.07822	-1.93725	0.0558041	0.556708	-4.21575
DHFR	-0.109455	7.10855	-1.93599	0.0559608	0.557929	-4.9036
LRRC46	0.831148	-0.612217	1.93491	0.056095	0.558925	-3.98599
PI4K2A	0.113566	6.31604	1.93403	0.0562045	0.559577	-4.86276
FKBP10	0.110672	7.15928	1.93368	0.0562482	0.559577	-4.90971
ACKR3	-0.211102	3.41114	-1.93356	0.0562636	0.559577	-4.32998
SLC35B3	0.167784	4.31321	1.93325	0.0563024	0.559621	-4.51496
PSMC6	-0.109035	6.99084	-1.9322	0.056433	0.560526	-4.90596
PMS2P5	-0.314771	2.2375	-1.93197	0.0564623	0.560526	-4.06605
TXNIP	-0.108974	7.24741	-1.93129	0.0565472	0.561027	-4.91496
CRIPT	-0.148259	4.81545	-1.93026	0.056677	0.561769	-4.6305
UBE2H	0.107283	7.84015	1.93009	0.0566978	0.561769	-4.92568
SMO	-0.250622	1.7863	-1.92987	0.0567255	0.561769	-4.21699
LENG8	0.121386	6.11079	1.92936	0.0567894	0.56206	-4.85248
EVPL	-0.17759	4.09196	-1.92658	0.0571411	0.565197	-4.47719
ALDH1A1	0.607269	-0.789321	1.92526	0.057308	0.566504	-3.92094
CHRNA9	-0.482841	-0.719274	-1.92408	0.0574574	0.567545	-3.92765
SNORA14B	-0.750525	-0.407903	-1.92388	0.0574831	0.567545	-3.96531
FAM171B	-0.133077	5.2863	-1.92321	0.0575678	0.567905	-4.73796
CYP3A5	0.227704	3.24442	1.92285	0.0576142	0.567905	-4.28813
NPPA-AS1	-1.13599	-1.94636	-1.92252	0.0576564	0.567905	-4.1323
GCSAM	0.256729	2.94792	1.92235	0.0576779	0.567905	-4.20863
ZNF814	0.17887	4.06208	1.92204	0.0577174	0.567905	-4.47689
ISCA1	0.122643	6.02852	1.92195	0.0577288	0.567905	-4.82458
LINC02328	0.895369	-1.43502	1.92162	0.057771	0.567977	-4.03077
BHLHE41	0.214743	3.42095	1.92077	0.0578803	0.568708	-4.33484
SNCA	-0.392281	-0.661763	-1.91979	0.0580055	0.569595	-3.99101
ZNF84	0.122692	5.67664	1.91945	0.0580485	0.569645	-4.81086
LPCAT2	-0.144657	4.89389	-1.9192	0.0580806	0.569645	-4.67312
RUNX3	0.912677	-1.44817	1.91869	0.0581461	0.569943	-4.03674
TMEM19	-0.120058	5.86471	-1.91833	0.0581927	0.570057	-4.84231
PEX3	-0.125986	5.59368	-1.91778	0.0582628	0.570401	-4.80258
R3HDM1	-0.110206	6.64864	-1.91719	0.0583386	0.570478	-4.91769
PARP16	0.273518	2.69925	1.91648	0.0584298	0.570478	-4.17282
ACAP2	-0.106926	7.47204	-1.91647	0.0584311	0.570478	-4.94705
LRRTM2	0.855661	-1.02829	1.91636	0.0584457	0.570478	-4.01526
FAM13B	0.117919	5.98464	1.91636	0.0584459	0.570478	-4.85914
MST1	-0.462116	1.06528	-1.91558	0.0585467	0.571119	-3.94629
PRDM8	-0.13122	5.44843	-1.9147	0.0586609	0.571891	-4.77429
DENND4A	0.12023	5.7799	1.91433	0.0587081	0.572009	-4.83641
TMEM120B	-0.185468	3.95756	-1.91352	0.0588135	0.572426	-4.46749
LRRN1	0.258373	2.33129	1.9127	0.0589197	0.572426	-4.21977
VKORC1	0.151716	4.65772	1.91251	0.0589443	0.572426	-4.62996
GPR153	0.332765	2.09739	1.91231	0.05897	0.572426	-4.0682
ARPP19	-0.105819	7.7026	-1.91229	0.0589723	0.572426	-4.96224
PLBD2	0.12453	5.60403	1.91222	0.0589818	0.572426	-4.81343
ARPC4	-0.110731	6.64537	-1.91194	0.0590182	0.572426	-4.92697
PI3	-0.106434	7.94326	-1.91176	0.0590416	0.572426	-4.96645
GRAMD1C	0.186426	3.90593	1.91156	0.0590674	0.572426	-4.4583
USP18	0.317184	1.88697	1.91109	0.0591286	0.572619	-4.09268
SLC23A2	-0.123661	5.62511	-1.91087	0.0591577	0.572619	-4.81571
CCNJ	0.13069	5.32148	1.91023	0.0592408	0.572758	-4.76931
ZNF223	0.247455	3.01913	1.91022	0.0592423	0.572758	-4.24533
RXRA	-0.136286	5.10729	-1.90928	0.0593645	0.573599	-4.73026
UGT1A9	-1.48949	-2.9706	-1.90867	0.0594444	0.573849	-4.27357
STRADB	0.117859	5.89401	1.90835	0.0594867	0.573849	-4.86268
MYH15	0.187905	3.85083	1.90828	0.0594962	0.573849	-4.47131
DACT2	0.140651	5.22313	1.90662	0.0597126	0.575596	-4.75742
MATN3	-0.275827	2.67847	-1.90605	0.0597883	0.575765	-4.18186
EMC9	-0.235475	3.11163	-1.90595	0.0598009	0.575765	-4.28606
CLIC4	-0.104047	8.89125	-1.90542	0.0598707	0.576048	-4.98265
PCLO	0.124928	5.51615	1.90445	0.0599982	0.576048	-4.81468
LTA	0.855092	-0.852881	1.90444	0.0599998	0.576048	-4.03188
VTI1A	-0.129893	5.35846	-1.90385	0.0600783	0.576048	-4.78567
WDR24	0.265698	2.78937	1.90337	0.0601406	0.576048	-4.20679
GORASP1	0.140229	4.97962	1.90288	0.0602056	0.576048	-4.715
ATAD1	-0.108577	6.87437	-1.90285	0.0602096	0.576048	-4.95494
ACTR3B	0.265611	2.79498	1.90237	0.0602729	0.576048	-4.20996
MINDY2	0.128032	5.45158	1.90162	0.0603726	0.576048	-4.80847
SYT13	0.824006	-1.47391	1.90146	0.0603933	0.576048	-4.02135
DNTTIP1	0.117888	5.93028	1.9014	0.0604024	0.576048	-4.88196
LOC100129098	2.00929	-4.81219	1.90086	0.0604735	0.576048	-4.38918
CWC27	-0.127338	5.43727	-1.90078	0.0604837	0.576048	-4.80818
PRNP	-0.106562	8.7067	-1.90053	0.0605177	0.576048	-4.99081
PADI3	0.857475	-0.798813	1.90047	0.0605249	0.576048	-4.03794
MTCL1	0.137897	5.01229	1.90046	0.0605261	0.576048	-4.73146
LOC101929950	-0.231902	3.19358	-1.90013	0.0605701	0.576048	-4.30399
YEATS4	-0.153851	4.58939	-1.89995	0.060594	0.576048	-4.63576
HSPA1A	0.104603	7.81893	1.89973	0.060623	0.576048	-4.98636
HLA-G	0.269372	2.10336	1.89973	0.0606238	0.576048	-4.20218
FAM102A	0.130589	5.34167	1.8994	0.0606668	0.576048	-4.79252
LOC100287846	-1.57423	-3.31787	-1.89901	0.0607192	0.576048	-4.30057
KLHDC7B	-0.481543	1.00421	-1.89869	0.0607619	0.576048	-3.96227
MT1L	-0.22226	3.08321	-1.89849	0.0607888	0.576048	-4.34091
LRRIQ1	0.326678	2.15435	1.89811	0.0608392	0.576048	-4.09449
FLI1	-0.283105	-1.02494	-1.89811	0.0608395	0.576048	-4.17345
SNORC	-0.905798	-1.11209	-1.89795	0.0608607	0.576048	-4.06101
ZNF514	0.141892	4.91207	1.89777	0.0608844	0.576048	-4.71281
CERS6	-0.118935	5.78512	-1.89773	0.06089	0.576048	-4.86895
ZNF799	0.266881	2.7683	1.89739	0.0609354	0.576048	-4.21167
ILF3-DT	-0.210161	3.47308	-1.8973	0.0609471	0.576048	-4.3941
CLCN7	0.118717	5.87314	1.89719	0.0609625	0.576048	-4.87118
TNFRSF18	-0.85219	-1.00953	-1.89631	0.0610797	0.576421	-4.03952
NEDD9	-0.200101	3.72361	-1.89618	0.0610968	0.576421	-4.44192
NBPF8	0.110355	6.51156	1.8961	0.0611082	0.576421	-4.94632
RPSAP58	-0.104624	8.86522	-1.89547	0.0611919	0.576877	-5.00068
LRRC29	1.24379	-2.14563	1.89517	0.0612326	0.576926	-4.19653
AP2A1	0.110644	6.42859	1.89368	0.0614327	0.578477	-4.94584
RALGAPA1	0.117325	5.86223	1.89319	0.0614978	0.578755	-4.88764
CYP4V2	-0.184964	3.81881	-1.8917	0.0616997	0.580257	-4.48999
PGBD4	-0.432399	1.34322	-1.89125	0.0617605	0.580257	-3.99416
MRPL38	-0.150172	4.70554	-1.89122	0.0617643	0.580257	-4.67698
MMS22L	-0.137138	5.13001	-1.88947	0.0620009	0.581806	-4.77172
NET1	-0.107573	6.9072	-1.88946	0.0620017	0.581806	-4.97409
SLC6A14	0.108775	6.93572	1.88921	0.0620364	0.581806	-4.97996
PLCL2	0.175332	4.20008	1.88829	0.0621612	0.582641	-4.56929
POLR2K	-0.129469	5.3071	-1.88764	0.0622487	0.583125	-4.80801
PPCDC	-0.420748	1.3951	-1.88732	0.0622926	0.5832	-4.00758
RAB3B	0.161755	3.35457	1.887	0.0623363	0.583275	-4.6085
ITFG2	-0.201511	3.68122	-1.88582	0.0624971	0.584054	-4.45183
UBE2L6	0.12101	5.67047	1.88532	0.0625652	0.584054	-4.87133
DNPEP	-0.123371	5.52751	-1.88526	0.0625727	0.584054	-4.85134
GTSE1	-0.137426	5.12988	-1.88518	0.0625839	0.584054	-4.77918
TAF13	0.140542	4.89321	1.88484	0.062631	0.584054	-4.73475
PFN1	-0.103202	8.56727	-1.88463	0.0626588	0.584054	-5.01939
SFXN5	0.216936	3.38884	1.88455	0.0626707	0.584054	-4.38455
FNDC3B	-0.103512	8.99727	-1.88358	0.0628025	0.584249	-5.02267
FKBP4	-0.103107	8.55721	-1.88342	0.0628245	0.584249	-5.02154
NME9	-0.724137	-0.250995	-1.88331	0.0628399	0.584249	-4.00554
IQCK	0.199611	3.64595	1.88328	0.0628436	0.584249	-4.44522
MESD	-0.112108	6.23978	-1.88308	0.0628711	0.584249	-4.94719
PLEKHA2	-0.110853	6.8254	-1.88124	0.0631248	0.585508	-4.99263
OBSCN	0.227577	3.18977	1.88114	0.0631385	0.585508	-4.34616
FAM234B	0.179651	3.96251	1.88096	0.063163	0.585508	-4.52824
BCL7B	-0.127911	5.34225	-1.88082	0.063182	0.585508	-4.82641
BDNF	-0.15282	4.44394	-1.88077	0.0631894	0.585508	-4.6658
PPIAL4G	-0.297453	2.41033	-1.8803	0.063254	0.585508	-4.1679
LOC101927136	-0.236118	1.99338	-1.88012	0.0632791	0.585508	-4.32195
LRCH1	-0.158441	4.42916	-1.88001	0.0632942	0.585508	-4.63547
VASP	-0.107326	6.75178	-1.87962	0.0633473	0.585549	-4.99067
NUMB	0.105346	7.12188	1.87897	0.0634371	0.585549	-5.00699
TOMM34	0.112097	6.24222	1.87876	0.0634658	0.585549	-4.95594
NOS1AP	-0.330894	2.02013	-1.87871	0.0634734	0.585549	-4.11288
PCDHB11	-0.297037	1.36059	-1.87852	0.0634994	0.585549	-4.17344
PTS	-0.1378	4.98996	-1.87841	0.0635145	0.585549	-4.76118
GMFB	0.103199	7.93274	1.87754	0.0636357	0.586335	-5.02724
PRXL2C	-0.171006	4.16642	-1.87666	0.0637566	0.586517	-4.58225
MT1G	-0.612048	0.26592	-1.87658	0.0637676	0.586517	-3.98506
FAM87B	1.07963	-1.78321	1.87651	0.0637781	0.586517	-4.15799
PNRC2	0.10515	7.1292	1.87635	0.0637997	0.586517	-5.01326
ZNF428	0.190453	3.78325	1.87609	0.0638359	0.58652	-4.49338
SGO2	-0.116094	6.05926	-1.87515	0.0639663	0.587386	-4.93327
RPS2	-0.10376	9.01111	-1.87367	0.0641727	0.588406	-5.04059
RASSF4	0.266098	2.72708	1.87366	0.0641741	0.588406	-4.24986
NBPF4	1.25647	-2.49257	1.87358	0.0641858	0.588406	-4.22694
ART5	-1.98098	-4.70032	-1.87301	0.0642653	0.588411	-4.40153
FGF23	-1.98098	-4.70032	-1.87301	0.0642653	0.588411	-4.40153
IGHMBP2	0.166568	4.22652	1.87277	0.0642991	0.588411	-4.6022
SETDB1	0.128851	5.29459	1.87254	0.0643309	0.588411	-4.83245
LOC339059	-1.98099	-4.70032	-1.87143	0.0644862	0.588563	-4.40198
GCG	-1.98099	-4.70032	-1.87143	0.0644862	0.588563	-4.40198
ATG4C	-0.184193	3.83305	-1.87031	0.0646426	0.588563	-4.52198
COL27A1	0.175647	3.7605	1.87016	0.0646636	0.588563	-4.5802
MRPL21	0.155963	4.46426	1.8701	0.0646729	0.588563	-4.66233
S100A5	-0.625143	0.211525	-1.87001	0.0646851	0.588563	-3.99381
S1PR1	0.408052	1.40058	1.8699	0.0647001	0.588563	-4.04145
LPGAT1	-0.106346	7.23419	-1.86988	0.0647029	0.588563	-5.02794
CCDC85A	0.28768	-0.0970055	1.86957	0.064747	0.588563	-4.20191
ZNF546	0.198598	3.62611	1.86955	0.06475	0.588563	-4.46523
ENOSF1	0.111988	6.23088	1.86941	0.06477	0.588563	-4.96903
MKNK2	0.104936	7.24968	1.86933	0.0647813	0.588563	-5.02411
ABCB10	-0.120282	5.62567	-1.86906	0.0648183	0.588571	-4.89587
HPCAL1	0.104865	7.44068	1.86875	0.0648621	0.588639	-5.034
SNRPD1	-0.105668	7.26029	-1.86797	0.0649715	0.589031	-5.03257
NAP1L2	-0.53077	-1.38576	-1.86793	0.0649776	0.589031	-3.99429
SLCO2B1	0.760691	-0.996267	1.86763	0.0650196	0.589084	-4.03688
PTMAP12	-0.194574	3.76684	-1.86701	0.065107	0.589547	-4.50759
ZNF704	0.266665	2.15084	1.86676	0.0651431	0.589547	-4.25285
NEIL3	-0.167348	4.1671	-1.86571	0.0652908	0.589812	-4.60921
IFT57	0.109973	6.30661	1.86569	0.065294	0.589812	-4.98295
CDK1	-0.105867	7.27119	-1.86514	0.0653723	0.589812	-5.03697
PLA2G15	0.163445	4.28178	1.86487	0.0654103	0.589812	-4.62927
CEND1	-0.701852	-0.59074	-1.86483	0.0654162	0.589812	-4.01951
DPYD	-0.13537	5.13706	-1.86406	0.0655249	0.589812	-4.8197
GNE	-0.115296	5.96612	-1.86403	0.065529	0.589812	-4.94123
IRF5	-0.446714	1.20618	-1.86373	0.0655725	0.589812	-4.0227
FBXO5	-0.120116	5.7227	-1.86358	0.0655935	0.589812	-4.90965
TMEM154	-0.165612	4.13824	-1.86355	0.0655977	0.589812	-4.62791
TTC21B	-0.13596	5.00882	-1.86353	0.0656001	0.589812	-4.79325
SLC25A40	0.133245	5.09133	1.86348	0.0656071	0.589812	-4.80982
CYB5R3	0.108163	6.46606	1.86238	0.065764	0.590896	-5.00294
PIK3CD	0.186097	3.84696	1.86177	0.0658511	0.591059	-4.53264
ZBTB47	0.176286	3.97236	1.86174	0.0658547	0.591059	-4.569
PIM2	0.14149	4.8403	1.86121	0.0659307	0.591218	-4.76181
H2BC8	0.795613	-0.931273	1.86096	0.0659667	0.591218	-4.05578
C8orf44	0.449624	1.1862	1.86086	0.0659813	0.591218	-4.02505
TRPV2	0.238459	1.50712	1.85898	0.0662497	0.593095	-4.35334
RAET1L	-0.391139	1.22091	-1.85888	0.0662637	0.593095	-4.07296
BAG1	-0.127548	5.32632	-1.85827	0.0663518	0.593557	-4.85873
BEGAIN	-0.754973	-0.45267	-1.85741	0.0664755	0.594337	-4.0467
SSBP3-AS1	0.761674	-0.469847	1.85715	0.066512	0.594337	-4.04929
ZBTB22	-0.233632	3.113	-1.85631	0.0666335	0.594372	-4.36182
MRNIP	0.33712	1.97075	1.85627	0.0666386	0.594372	-4.13335
DOK4	-0.17682	3.82484	-1.85619	0.0666505	0.594372	-4.57425
XKRX	0.356011	1.3875	1.85611	0.0666619	0.594372	-4.12273
TMEM259	0.121453	5.52299	1.85454	0.0668887	0.595994	-4.90547
TYW3	-0.131757	5.11506	-1.85434	0.0669171	0.595994	-4.832
CCR1	-0.959742	-2.96783	-1.85387	0.0669844	0.596268	-4.13062
PDCD1LG2	-0.199943	3.36644	-1.853	0.0671104	0.596636	-4.47821
POLK	0.1149	5.85644	1.85291	0.0671246	0.596636	-4.95862
RPRD1A	-0.108926	6.71011	-1.85283	0.0671357	0.596636	-5.0289
PDP1	0.103902	7.04021	1.85169	0.0673014	0.597782	-5.05452
RTL8C	0.118239	5.67758	1.85127	0.0673612	0.597987	-4.93435
MAJIN	0.954126	-2.16725	1.85095	0.0674078	0.598074	-4.12782
APOE	-0.292067	1.52611	-1.84967	0.0675941	0.5994	-4.22028
SECTM1	0.171436	4.10012	1.84817	0.0678127	0.600738	-4.61802
INKA1	-0.962987	-1.32814	-1.84798	0.0678409	0.600738	-4.13804
ABCD1	0.12807	5.24957	1.84788	0.0678556	0.600738	-4.86685
GAL3ST3	-1.59783	-3.65122	-1.84748	0.0679147	0.600742	-4.3419
MMP28	-0.307206	1.73679	-1.84737	0.0679298	0.600742	-4.19348
DPY19L2	0.270547	0.918668	1.84626	0.068093	0.601514	-4.27078
LSM14A	-0.102349	7.65386	-1.84612	0.0681136	0.601514	-5.0772
MAX	-0.107746	6.46453	-1.84602	0.068128	0.601514	-5.03446
NBEAL2	0.162703	4.40993	1.84562	0.0681864	0.601704	-4.6914
DIO2	0.129306	5.54289	1.84532	0.0682301	0.601763	-4.86009
OMA1	0.205934	3.45948	1.84494	0.068286	0.601929	-4.46552
S100A8	-0.732005	-0.22484	-1.84448	0.0683542	0.602205	-4.04114
SUFU	0.16133	4.35555	1.84417	0.0683993	0.602277	-4.68673
UBE2E2	0.1403	4.84536	1.84373	0.0684645	0.602433	-4.79146
PROCR	-0.132122	5.08542	-1.84355	0.0684911	0.602433	-4.843
DST	0.100807	10.361	1.84292	0.0685838	0.602923	-5.09574
LMCD1	-0.211638	3.09891	-1.84177	0.0687538	0.602945	-4.46075
FAM9B	-0.258233	2.6402	-1.84171	0.0687624	0.602945	-4.3068
KBTBD11	0.362047	1.60372	1.84155	0.0687856	0.602945	-4.12223
AK5	0.229389	1.6667	1.84134	0.0688175	0.602945	-4.39061
HEXB	0.105415	7.14635	1.841	0.0688683	0.602945	-5.06913
TAPBP	0.101652	7.81381	1.84092	0.0688796	0.602945	-5.08943
APLP1	-0.185905	3.53431	-1.8407	0.068912	0.602945	-4.5541
DUSP12	-0.142612	4.74987	-1.84054	0.0689351	0.602945	-4.77865
MSI2	-0.108436	6.31029	-1.84054	0.0689363	0.602945	-5.02868
RMC1	-0.107307	6.46245	-1.8404	0.0689566	0.602945	-5.03807
LPIN2	0.102387	7.33788	1.83977	0.0690496	0.603433	-5.08492
TSNAXIP1	0.585625	0.417568	1.83793	0.0693225	0.60425	-4.02989
CD274	0.127777	5.44081	1.8376	0.0693726	0.60425	-4.90372
RSPH9	0.969124	-1.42775	1.83744	0.0693957	0.60425	-4.13933
ADRA2B	1.94335	-4.70032	1.83743	0.0693979	0.60425	-4.41188
HMGCL	0.201416	3.4927	1.83707	0.0694513	0.60425	-4.4935
DEPP1	0.251341	2.87855	1.83683	0.0694873	0.60425	-4.35206
PPP2R3C	0.133925	4.99982	1.83658	0.0695238	0.60425	-4.8395
LPXN	0.144102	4.42876	1.83651	0.0695354	0.60425	-4.78423
TMEM8B	0.374548	1.48545	1.83627	0.0695706	0.60425	-4.11323
TRPC6	1.94336	-4.70032	1.83588	0.0696289	0.60425	-4.41232
PALM3	1.94336	-4.70032	1.83588	0.0696289	0.60425	-4.41232
OLFM1	1.94336	-4.70032	1.83588	0.0696289	0.60425	-4.41232
FAXC	-0.324857	1.81651	-1.83571	0.0696535	0.60425	-4.18724
IL17RC	-0.208244	3.43393	-1.83562	0.0696673	0.60425	-4.47468
KIF9	0.265686	2.65273	1.83519	0.0697312	0.60425	-4.29749
ALG2	0.113651	5.88621	1.83516	0.0697368	0.60425	-4.99214
TRPV4	-0.36933	1.41812	-1.83468	0.0698086	0.604466	-4.12363
PER3	-0.180129	3.8835	-1.83449	0.069836	0.604466	-4.58872
HSPBAP1	-0.170456	4.08035	-1.83396	0.069916	0.60447	-4.64053
LOC105370939	-1.55571	-3.7236	-1.83384	0.0699339	0.60447	-4.34095
POLE3	0.10676	6.49182	1.83375	0.0699478	0.60447	-5.05149
GBP3	0.140809	4.59237	1.83248	0.0701386	0.605152	-4.81022
S1PR2	0.309808	2.16969	1.83227	0.0701695	0.605152	-4.22519
ALKBH7	0.271282	2.6485	1.83224	0.0701744	0.605152	-4.29427
TIA1	0.106229	6.56904	1.83223	0.0701755	0.605152	-5.06245
MIDN	0.11381	6.08109	1.83088	0.0703792	0.606466	-5.0253
MYRF	-0.239467	2.70246	-1.83072	0.0704024	0.606466	-4.37276
MIR4653	1.38162	-2.76462	1.83036	0.0704571	0.606522	-4.29354
IDUA	0.323116	2.15891	1.83013	0.0704925	0.606522	-4.20087
MXI1	-0.131949	5.05597	-1.82994	0.0705206	0.606522	-4.86146
ARSA	0.333843	2.0064	1.82957	0.0705765	0.606682	-4.17839
LINC02210	0.30293	2.27576	1.82775	0.0708516	0.608213	-4.22865
BCL2	-0.226053	3.14828	-1.82751	0.0708883	0.608213	-4.419
B4GALT1	-0.10231	8.01371	-1.82751	0.0708884	0.608213	-5.11713
TRIM22	0.314535	2.0584	1.82695	0.0709734	0.608213	-4.20718
SLC36A4	-0.118283	5.69037	-1.82613	0.0710969	0.608213	-4.97517
TYW5	0.132463	5.03429	1.82571	0.0711613	0.608213	-4.86436
ROR2	-0.440536	0.16774	-1.82523	0.071235	0.608213	-4.07894
PACRGL	0.144571	4.67418	1.82485	0.0712918	0.608213	-4.78674
FOXP4	0.155498	4.36964	1.82459	0.0713323	0.608213	-4.72267
HAP1	-0.510896	0.295875	-1.82397	0.0714269	0.608213	-4.05212
ALDH1B1	0.134583	4.89802	1.8239	0.0714372	0.608213	-4.85162
LINC01001	0.316905	2.07352	1.82389	0.0714385	0.608213	-4.20861
RPS6	-0.0997177	9.90689	-1.82379	0.0714543	0.608213	-5.1285
FER1L6	-0.338286	1.24005	-1.82355	0.0714911	0.608213	-4.18228
FLVCR1-DT	-0.435091	1.1315	-1.82335	0.0715216	0.608213	-4.08131
TCAIM	0.122618	5.41062	1.82328	0.0715315	0.608213	-4.94053
HIF1A-AS2	-0.660793	0.0353243	-1.82326	0.0715348	0.608213	-4.0561
NUDT4P2	0.110211	6.04846	1.82314	0.0715528	0.608213	-5.03609
COX15	0.108909	6.13297	1.82309	0.0715605	0.608213	-5.04589
RCBTB1	0.148628	4.55923	1.82292	0.0715865	0.608213	-4.76442
ZNF131	-0.107595	6.26323	-1.82264	0.0716296	0.608213	-5.0577
INPP1	-0.116366	5.69107	-1.82247	0.0716551	0.608213	-4.98645
ABCC3	0.102222	7.20069	1.82237	0.0716707	0.608213	-5.11181
EFNB3	-0.642462	-1.37391	-1.82215	0.0717039	0.608213	-4.05662
P2RX6	-0.582274	0.258491	-1.82196	0.071734	0.608213	-4.04999
PYCR2	-0.118661	5.60163	-1.82196	0.0717343	0.608213	-4.96871
RNLS	-0.265007	2.63701	-1.82177	0.0717632	0.608213	-4.31464
SCRIB	0.12073	5.5505	1.82124	0.0718446	0.608586	-4.96001
FAXDC2	0.190019	3.40491	1.82096	0.0718872	0.60863	-4.56025
INTS4	0.144091	4.67406	1.8205	0.0719568	0.608636	-4.79454
FANCD2	-0.117548	5.62161	-1.82045	0.0719648	0.608636	-4.9818
IGSF22	0.84901	-0.995937	1.82003	0.0720299	0.608636	-4.12277
COL13A1	0.17022	2.48633	1.81995	0.0720422	0.608636	-4.65246
CAPN5	-0.199736	3.48099	-1.81974	0.0720748	0.608636	-4.52306
SLC1A3	-0.159425	3.31126	-1.81883	0.0722139	0.609134	-4.71943
MOK	0.136733	4.84791	1.81855	0.0722568	0.609134	-4.84497
PPARGC1B	0.154549	4.39181	1.81834	0.0722894	0.609134	-4.73694
ICA1	0.292131	2.03589	1.81816	0.072317	0.609134	-4.26073
MED7	-0.224227	3.16217	-1.81814	0.0723209	0.609134	-4.43527
CRYZ	-0.166171	4.01494	-1.81692	0.0725094	0.610122	-4.67623
GNB4	0.259268	2.69235	1.81689	0.0725131	0.610122	-4.33801
CHST15	-0.110111	6.18319	-1.81627	0.0726093	0.610616	-5.04402
PTPRB	-0.168912	4.1594	-1.81595	0.0726594	0.610722	-4.68544
P2RX5	0.319912	2.08905	1.81396	0.0729673	0.611325	-4.21394
LINC01814	1.65871	-4.30408	1.81348	0.0730411	0.611325	-4.3717
ZNF521	-1.78374	-4.0197	-1.81312	0.0730984	0.611325	-4.39324
OSBPL9	-0.100509	7.43657	-1.81298	0.073119	0.611325	-5.13455
TRIM31-AS1	-0.908958	-1.56202	-1.81287	0.0731366	0.611325	-4.15201
TTC23	0.165378	4.19542	1.81269	0.0731649	0.611325	-4.70035
HDGF	-0.0992258	9.44254	-1.81267	0.0731683	0.611325	-5.14986
ANGPTL4	0.131141	5.10185	1.81237	0.0732147	0.611325	-4.90071
CHKA	-0.107352	6.3082	-1.81212	0.0732539	0.611325	-5.07846
LOC100996437	-0.596084	0.104423	-1.81189	0.0732898	0.611325	-4.06319
ARMCX2	0.116062	5.76466	1.81186	0.0732943	0.611325	-5.00951
MRM2	-0.148653	4.53642	-1.8118	0.0733025	0.611325	-4.77885
METTL1	-0.181562	3.82348	-1.81156	0.0733408	0.611325	-4.61248
RHOC	0.102905	6.89789	1.81151	0.073349	0.611325	-5.1174
NOP14-AS1	-0.170972	4.03124	-1.81147	0.0733543	0.611325	-4.66311
SAV1	-0.111467	5.92678	-1.81127	0.0733858	0.611325	-5.04089
ABRAXAS2	-0.12764	5.16575	-1.81111	0.0734101	0.611325	-4.91603
PRKCI	-0.102965	6.8052	-1.811	0.0734281	0.611325	-5.11593
UROS	0.125476	5.24809	1.81089	0.0734446	0.611325	-4.93181
DGKH	-0.11381	5.76133	-1.81026	0.0735431	0.611832	-5.02075
MIB1	-0.0991051	8.34387	-1.80983	0.0736115	0.612088	-5.15062
ZNF154	0.425724	1.26767	1.80924	0.0737026	0.612272	-4.10535
MYL5	0.401517	1.36498	1.80893	0.0737523	0.612272	-4.12313
RAB9B	0.404662	0.966678	1.80882	0.0737692	0.612272	-4.12333
CFHR3	0.751465	-0.759851	1.80872	0.073784	0.612272	-4.10117
SEPTIN4	0.770385	-0.606124	1.80812	0.073878	0.612694	-4.10734
ASPHD2	-0.417377	1.27713	-1.80761	0.0739588	0.612694	-4.11316
YWHAZ	-0.0985535	10.0304	-1.8075	0.0739764	0.612694	-5.15943
GABRE	0.131442	5.36465	1.80744	0.0739854	0.612694	-4.95502
LSM6	-0.184236	3.74418	-1.80699	0.0740565	0.612874	-4.60191
WDFY3-AS2	0.565913	0.160704	1.80682	0.0740825	0.612874	-4.06806
P4HA3	0.664002	-0.142629	1.80631	0.0741634	0.612936	-4.07985
ABHD16A	0.162261	4.26466	1.80607	0.0742007	0.612936	-4.72633
ENTPD5	0.127325	5.22538	1.80606	0.0742029	0.612936	-4.93584
PLA2G12A	0.175347	3.84978	1.80538	0.0743098	0.613508	-4.64452
BUB3	-0.100071	7.4641	-1.80476	0.0744074	0.613794	-5.14761
RNU1-2	-1.48711	-3.34826	-1.80447	0.0744538	0.613794	-4.34007
WFS1	-0.122674	5.38868	-1.80444	0.0744575	0.613794	-4.96808
OSGIN2	-0.106192	6.57712	-1.80362	0.0745878	0.61383	-5.11649
SEMA4B	0.111982	6.05809	1.8036	0.0745912	0.61383	-5.06935
COMMD9	-0.159087	4.23476	-1.80355	0.0745991	0.61383	-4.73206
SART1	-0.111384	5.94678	-1.80317	0.0746586	0.61383	-5.05664
U2AF1L5	-0.127177	5.1576	-1.80305	0.0746781	0.61383	-4.92804
RORA	0.170353	2.7746	1.80298	0.0746882	0.61383	-4.67246
CLIP1-AS1	-0.772476	-0.653536	-1.80267	0.0747384	0.613934	-4.11472
GPR132	-0.359586	0.884271	-1.80233	0.0747919	0.614063	-4.17549
UBXN2A	-0.125324	5.21921	-1.80132	0.0749521	0.614491	-4.9431
KIF22	-0.128638	5.13492	-1.80131	0.0749539	0.614491	-4.92694
SHFL	0.191224	3.62785	1.80103	0.0749973	0.614491	-4.58039
DNAJC16	0.108254	6.08211	1.80087	0.0750236	0.614491	-5.07906
ZNF83	0.105974	6.36683	1.80042	0.0750947	0.614491	-5.10169
LINC01116	-0.414423	-1.68597	-1.8004	0.0750987	0.614491	-4.12344
ZNF467	0.344648	1.71923	1.80003	0.0751573	0.614491	-4.20593
NR2F6	0.132535	4.95227	1.79994	0.0751721	0.614491	-4.89416
CDK4	-0.102369	6.78682	-1.79986	0.0751837	0.614491	-5.13465
PRKCQ	-0.416011	0.210218	-1.79947	0.0752469	0.614699	-4.12412
LGALS3BP	0.0984305	8.37342	1.79918	0.0752928	0.614765	-5.17007
POGLUT3	-0.105328	6.69634	-1.79759	0.075546	0.615663	-5.11411
SSRP1	-0.102027	7.47399	-1.79742	0.0755726	0.615663	-5.16055
JPT2	0.100414	7.42275	1.79741	0.0755753	0.615663	-5.15884
DIPK2A	-0.114484	5.68359	-1.79727	0.0755978	0.615663	-5.0313
DACT1	0.209051	2.40673	1.79702	0.0756373	0.615663	-4.51574
[truncated: 14,282 more rows]
