# Supplementary material for: Multi-omics data integration and modeling unravels new mechanisms for pancreatic cancer and improves prognostic prediction
Source: NPJ Precis Oncol. 2022 Aug 17;6:57. doi: 10.1038/s41698-022-00299-z (PMC9385633; doi:10.1038/s41698-022-00299-z)
Supplement: Supplementary file 6 — Supplementary Table 4 [file 41698_2022_299_MOESM6_ESM.xlsx]

## Sheet: Metabolomic_Map_Cor
Genes	r	P
GOT2	-0.471676	2.69573e+08
SPHK1	-0.409461	6.14e+09
S1PR3	-0.387505	1.61065e+10
HK1	-0.337153	1.15607e+11
BNIP3	-0.309303	3.01315e+11
SLC2A1	-0.282798	6.91886e+11
GLS	-0.281389	7.21631e+11
HIF1A	-0.280857	7.33145e+11
PLIN2	-0.27786	8.0113e+11
GLUD1	-0.270187	1.00102e+12
PKM	-0.263564	1.20738e+12
PHGDH	-0.236807	2.46268e+12
ALDOA	-0.233521	2.6751e+12
SMPD2	0.269362	1.0249e+12
SPTLC2	0.291083	5.37931e+11
DGAT1	0.402576	8.36861e+09
UGT8	0.408721	6.34985e+09
PIGH	0.414774	4.81242e+09
ACACB	0.448498	9.28374e+08
HMGCR	0.486593	1.15791e+08
MGLL	0.493574	7.68967e+07
GPD1L	0.534708	5.6764e+06
GPD1	0.543221	3.1661e+06
IDH1	0.58579	131953
ACSS1	0.613932	12384

## Sheet: Lipid_Subfamilies_Scaled_Median
Patient	1.ether.2.acylglycerophosphocholine	1.ether.2.acylglycerophosphoethanolamine	1.Monoacylglycerophosphocholine	1.Monoacylglycerophosphoethanolamine	2.Monoacylglycerophosphocholine	1.Monoetherglycerophosphocholine	1.Monoetherglycerophosphoethanolamine	2.Monoacylglycerophosphoethanolamine	Acylcarnitines	Ceramides	CholesterylEster	Diacylglycerols	Diacylglycerophosphocholine	Diacylglycerophosphoethanolamine	Diacylglycerophosphoinositol	Dihydroxyoctadecadenoicacid	Hydroxyeicosatetraenoicacids	Hydroxyeicosatetraenoicacids2	Monoacylglycerophosphoethanolamine	Monoacylglycerophosphoinositol	Monohexosylceramides	Monounsaturatedfattyacids	Nacylethanolamines	Polyunsaturatedfattyacids	Saturatedfattyacids	Sphingomyelin	Triacylglycerols
PDAC091T	1.876	-0.335	-0.908	-0.6745	-0.298	0.452	-1.319	-0.3465	-0.362	-0.4435	1.126	-0.274	-0.5	-0.601	-0.091	-0.233	-0.855	-0.0895	-0.6265	0.0025	0.3955	-0.354	0.526	0.053	-0.312	0.605	-0.297
PDAC001T	-0.198	-0.1775	-0.908	-2.7145	-0.686	-0.823	-0.952	-0.2685	1.948	-1.3665	-1.918	-0.948	-0.279	-0.072	0.101	-0.1465	1.387	-0.8945	-0.999	-0.1575	-1.1295	-1.166	-0.366	-0.631	-1.24	-0.271	-1.365
PDAC003T	0.508	-1.033	0.301	-0.63	0.163	1.364	-0.37	-1.172	0.313	2.93	0.962	0.821	-1.42	-1.863	-0.351	-1.504	-1.7235	-1.465	-1.3085	0.353	1.5265	-1.444	0.315	-1.296	-1.434	1.344	-0.283
PDAC032T	0.508	0.1305	-0.873	-0.7165	-0.395	0.41	-0.362	-0.314	-0.946	-0.866	0.707	-0.169	0.1955	-0.093	-0.204	-0.8915	1.3245	-0.0385	-0.371	-0.555	0.8515	-0.344	-0.456	1.073	-0.71	-0.244	-1.145
PDAC004T	-0.391	-0.043	-0.36	0.257	-0.106	-0.643	-0.727	0.319	-0.189	-1.5925	-2.321	-0.65	0.3275	-0.037	-0.0645	0.2435	-4.504	-0.9715	-0.329	-0.0015	-0.203	-0.953	-0.31	-0.608	0.573	-0.375	-1.581
PDAC010T	-1.477	-1.2425	-0.13	-0.3845	-0.301	-0.663	0.094	-0.0095	-1.913	-0.33	0.515	-0.19	-1.123	-1.079	-0.5975	-0.0455	0.627	0.2185	-0.171	0.0145	-1.151	-0.793	-0.047	-0.436	-0.336	-0.502	-0.933
PDAC012T	-0.915	-0.3885	-0.151	-0.328	-0.246	-0.865	0.281	-0.208	-0.523	-0.227	-1.947	-0.074	-0.092	-0.354	-0.4505	-0.423	-2.0785	-1.188	-0.842	-0.84	-0.097	-1.484	-0.599	-1.202	-1.047	-0.372	-0.449
PDAC013T	-0.352	0.035	-0.858	-0.8085	-0.618	-0.599	-0.486	-0.3025	2.216	-0.6145	-0.102	-1.244	-0.097	0.27	0.0025	-1.8165	-1.609	-1.041	-1.2885	-0.6435	0.48	-1.187	-1.089	-0.78	-1.503	-0.052	-1.202
PDAC034T	0.299	0.3695	-0.733	-0.64	-0.278	-0.102	-0.466	-0.266	0.516	0.2155	0.144	-1.099	-0.2355	-0.4	0.297	-0.3665	0.5365	-0.087	-0.266	-0.7085	-0.0265	-1.167	-0.484	-0.311	-0.176	0.204	-1.894
PDAC014T	0.785	0.0105	-0.829	-1.0625	-0.417	-0.224	-0.175	-0.372	-0.897	0.459	-2.184	0.665	0.3495	-0.127	-0.3555	-1.204	-3.063	-1.153	-0.6425	-1.064	-1.8005	-0.505	-0.252	0.112	-0.554	-0.801	-0.822
PDAC015T	-0.538	-0.0505	0.208	-0.273	0.041	-0.92	0.286	0.2585	-1.47	-1.8835	-1.746	-0.209	-0.0705	0.023	-0.0905	0.779	0.7035	0.9355	-0.244	0.464	-0.503	0.131	0.57	-0.006	-0.5	-0.242	-0.481
PDAC017T	-0.535	-0.0905	-0.649	-0.5665	-0.529	-1.297	-0.261	0.155	-0.554	-0.062	1.234	-0.322	-0.017	-0.18	-0.152	-0.2105	-1.5335	-0.645	-1.04	0.2465	-1.115	-0.886	-0.497	-0.563	-0.715	-1.009	-2.999
PDAC019T	-0.483	-0.167	-0.712	-0.3185	-0.784	-1.354	-0.842	-0.1835	0.756	0.0525	-0.173	-0.368	-0.2315	0.028	-0.2925	-0.729	0.113	-0.269	-1.541	0.2155	-0.715	-0.941	-0.661	-0.528	-0.463	-0.481	-2.312
PDAC022T	-0.249	-0.086	-1.242	-0.84	-0.63	-0.232	-0.366	-0.3205	-0.683	-0.158	-1.422	-0.549	-0.0035	0.037	-0.0815	-0.9295	0.899	0.2505	-0.792	-0.563	0.7895	-1.056	-0.285	-0.102	-1.209	0.024	-1.277
PDAC035T	0.057	-0.0935	-1.537	-1.522	-0.669	-0.403	-0.654	0.0545	-0.243	0.796	-0.204	-0.823	-0.098	0.171	0.104	-0.089	-2.321	-1.162	-0.7005	-0.6285	1.8655	0.549	1.111	0.079	0.386	0.309	0.465
PDAC023T	-1.121	-0.896	0.38	0.586	0.156	-1.244	-0.605	-0.096	-0.022	-0.6075	0.04	-0.33	-0.3395	0.487	-0.2895	0.073	-2.677	-0.803	0.789	1.042	0.4065	-0.098	-0.38	0.51	-0.573	-1.732	-2.083
PDAC036T	-1.129	-0.464	-0.108	0.1005	-0.181	0.315	-0.17	-0.4085	-1.732	-0.507	-1.061	-0.587	-0.7375	-0.577	-0.2705	-0.0535	-1.2895	-0.4205	-0.8935	0.4635	-0.2915	-0.847	0.51	-0.845	0.234	-0.884	-1.468
PDAC037T	-0.714	-0.1115	-1.277	-1.11	-0.991	-1.306	-0.708	-0.145	-0.517	-0.5805	-0.201	-0.763	-0.052	0.168	0.376	-2.812	-0.9995	-1.8805	-0.7265	-0.5665	-0.652	-1.334	-1.191	-0.713	-1.945	-0.007	-2.55
PDAC038T	-1.949	-1.6385	0.484	-0.688	-0.262	-0.962	-1.152	-1.641	-2.421	-1.831	-1.297	-1.457	-1.7675	-1.952	-1.1845	-1.8505	-1.426	-0.309	-2.291	0.036	-2.138	-3.037	-1.297	-2.685	-1.903	-1.819	-4.166
PDAC039T	-0.407	0.0625	-0.2	-0.7175	-0.136	-0.931	-0.794	-0.23	-0.336	-1.1275	-2.668	-0.722	-0.2575	0.087	-1.0175	-0.791	0.127	-0.3435	-0.9335	-0.8285	0.529	-1.29	-1.116	-0.874	-1.766	-0.443	-1.367
PDAC040T	-1.635	-1.389	-0.014	-0.94	-0.36	-0.867	-1.773	-1.2595	-0.447	-1.3155	2.733	0.628	-0.25	-0.107	-0.737	0.796	0.2645	0.4985	-1.3855	-1.8895	-1.2525	-0.121	-0.904	-0.598	0.454	-0.679	0.685
PDAC041T	-0.404	0.117	-0.528	-0.184	-0.43	-1.304	-0.227	-0.0545	0.155	0.023	-1.142	-0.478	-0.0725	-0.09	0.45	-0.7395	-1.299	-0.5805	0.427	-0.3675	0.2135	-0.757	-0.269	-0.111	-0.41	-0.322	-1.232
PDAC043T	-2.087	-2.271	-0.618	-0.4435	-0.787	-2.185	-0.63	-0.362	-1.797	-2.746	-1.115	-1.315	-1.382	-1.168	-1.855	-0.377	-1.896	-1.336	-0.855	-0.1655	-1.331	-1.595	-1.012	-1.167	-0.762	-1.371	-5.43
PDAC090T	-0.467	0.2045	-1.774	-1.518	-1.591	-1.595	-1.823	-1.27	0.201	-0.961	-0.798	-0.911	-0.2935	-0.144	0.5	-1.5825	-1.827	-2.1035	-2.082	-1.734	1.277	-2.156	-0.898	-1.678	-2.034	-0.357	-2.044
PDAC044T	-0.381	0.1995	0.127	-0.8665	0.013	-0.616	-0.551	-0.561	-2.023	-0.804	-0.129	-1.143	-0.1505	-0.264	0.2375	-0.6515	-0.2995	-0.606	-1.1505	-0.705	0.4935	-0.774	-0.876	-0.804	-2.22	-0.322	-3.822
PDAC072T	-0.134	-0.1705	-0.786	-0.796	-0.631	-1.046	-0.979	-0.511	0.231	-0.294	-1.093	0.222	-0.2775	0.285	-0.214	-1.548	-0.688	-0.9675	-0.727	-0.855	-0.788	-0.484	0.356	-0.093	-0.809	-0.769	-0.826
PDAC045T	0.014	-0.01	-0.437	-0.573	-0.486	-1.239	-0.949	-0.7085	-0.443	-0.4625	-1.069	-1.056	-0.3445	0.192	0.576	-0.657	-0.695	-1.0745	-0.7395	-0.7825	0.5945	-1.418	-1.185	-0.989	-0.981	-0.193	-2.445
PDAC009T	-0.53	-0.2695	-1.143	-0.3375	-1.035	-1.553	-0.65	-0.129	1.662	0.4165	-0.293	-0.421	0.4905	0.334	0.152	-0.215	-2.109	-0.4555	-0.1655	0.0155	-1.422	-0.426	0.259	-0.038	-0.003	0.374	-1.754
PDAC024T	-0.305	0.198	-0.361	-0.7165	-0.309	-1.599	-0.843	-0.4575	-0.277	0.075	-2.641	0.599	-0.181	0.016	0.1845	-1.1315	0.433	-0.5925	-1.136	-0.865	0.2675	-1.007	-0.88	-0.796	-1.651	-0.332	0.71
PDAC025T	0.523	0.376	-0.274	-0.357	-0.237	-0.132	0.709	0.1515	-0.711	-1.4215	-0.27	-0.777	-0.017	-0.114	0.1135	-0.81	-1.3105	-1.2275	-0.2245	-0.6685	0.6645	-1.618	-0.767	-1.025	-1.858	-0.31	-3.195
PDAC026T	0.468	0.0445	-0.659	-0.782	-0.273	0.907	0.526	0.237	-0.607	0.1755	-0.327	-0.868	-0.127	-0.791	0.27	-0.5125	-1.128	-1.0335	-0.41	-0.358	0.917	-1.313	0.063	-0.426	-0.676	-0.427	-0.751
PDAC027T	-0.244	0.4315	0.142	0.104	-0.059	-0.507	-0.264	-0.2025	-1.847	-1.5205	-1.172	-0.514	0.072	0.067	0.195	1.019	-0.193	0.332	0.024	0.2915	-0.7395	-1.079	-0.808	-0.409	-1.182	-0.208	-2.259
PDAC028T	0.133	0.484	-1.198	-0.734	-0.798	-1.263	-0.878	0.0015	1.039	-0.5725	-1.23	-0.592	0.534	-0.099	-0.302	-1.3195	-1.061	-1.1875	-1.8105	-1.3725	1.377	-0.039	-0.436	-0.384	-1.407	-0.175	0.417
PDAC052T	1.056	-0.7075	0.098	-0.249	-0.052	1.616	-0.387	-0.397	-0.387	1.5625	0.989	0.781	-0.7745	-0.926	-0.253	-0.5055	2.2485	0.038	-0.519	0.245	1.449	-1.082	-0.217	-0.698	-0.475	-0.115	0.495
PDAC053T	0.217	-0.0565	-1.057	-1.3765	-0.922	-0.777	-0.722	-0.714	0.319	-0.239	-0.226	-0.894	0.2	-0.291	0.194	-1.64	0.3815	-1.2255	-0.288	-1.2285	1.1875	-2.208	-1.251	-0.702	-1.972	-0.007	-2.093
PDAC054T	-0.505	-0.2835	-0.594	0.156	-0.237	-0.923	0.435	0.79	-0.097	-0.55	-1.407	-0.294	0.047	0.213	-0.5345	-1.386	-0.997	-0.474	-0.2215	-0.6665	0.987	0.412	1.294	1.283	0.353	0.015	-1.623
PDAC055T	0.735	-0.2195	-1.308	-1.3745	-0.656	0.137	-0.625	-0.045	0.239	0.453	1.132	0.552	-0.262	-0.477	-0.285	-1.4795	-0.669	-1.2745	-1.125	-1.0685	0.1275	-0.568	0.33	0.033	-1.078	0.179	0.058
PDAC056T	-0.562	-0.176	-1.111	-0.852	-0.633	-1.836	-1.411	-0.398	0.321	-1.1815	-1.387	-0.601	-0.456	0.034	-0.1665	-1.8025	-2.2925	-1.5275	-1.106	-1.3085	0.095	-1.768	-1.083	-1.43	-1.676	-0.405	-1.796
PDAC057T	-0.98	-0.0515	-0.027	0.5215	-0.383	-0.244	0.896	0.264	-0.11	0.0435	0.846	-0.233	-0.494	-0.207	-0.2465	-0.7075	-1.5985	-1.507	0.1605	0.4905	-1.036	-0.998	-0.676	-0.307	-0.662	-0.328	-3.066
PDAC058T	0.271	-0.1555	-0.559	-0.3375	-0.465	0.372	0.273	-0.0765	-0.229	-0.25	0.078	0.299	-0.26	-0.469	0.4755	-1.4595	-0.8705	-0.9195	-0.235	-0.0835	-2.0245	0.158	-0.212	0.713	-0.535	-0.898	-0.036
PDAC059T	-0.975	-0.395	0.215	-0.168	-0.123	-0.63	0.11	-0.1395	-1.708	1.323	-0.645	-0.762	-0.1815	-0.14	0.0295	-0.4345	-0.5755	-0.756	0.3715	-0.1835	1.116	-0.394	0.083	-0.123	-0.22	-0.2	-1.811
PDAC029T	-0.999	0.0395	-0.418	-0.49	-0.505	-1.059	-0.413	-0.333	-1.351	-0.295	1.626	-0.772	0.1895	0.09	0.177	0.0355	-0.256	-0.081	-0.485	-0.4505	-0.9345	-0.641	-0.57	-0.6	-0.611	-0.563	-3.89
PDAC030T	-1.233	-0.5585	-0.137	-0.134	-0.261	-0.782	-0.777	-0.212	-1.083	-2.35	1.072	-0.881	-0.7515	-0.47	-0.212	-2.108	-3.026	-2.226	-1.062	-0.8145	-0.8015	-2.026	-1.023	-2.054	-2.316	-1.123	-4.231
PDAC065T	-0.996	-0.504	-0.523	-0.938	-0.62	-1.77	-1.263	-1.1045	-1.502	-0.523	-1.714	-0.757	-0.0875	0.158	-0.3945	0.46	-0.9345	-0.487	-1.3475	-0.6395	-0.5705	-0.785	-0.374	-0.959	-0.48	-0.438	-1.853
PDAC031T	-0.522	0.51	-0.67	-0.3695	-0.374	-0.185	-0.474	-0.191	-2.059	-0.9115	-1.226	-1.02	0.0385	0.363	0.959	-1.318	-1.8475	-1.1165	-0.9945	0.399	-0.572	-0.772	0.538	-0.764	-1.102	-0.765	-1.013
PDAC066T	-0.171	-0.0875	-0.86	-1.265	-0.718	-1.267	-0.338	-0.3605	-1.623	-0.892	-0.961	-0.659	0.113	-0.065	-0.0845	-1.483	-0.0715	-0.6175	-0.6375	-0.788	-0.479	-0.875	-0.402	-0.314	-2.274	-0.055	-3.462
PDAC081T	0.353	0.3175	-0.572	-1.7775	-0.234	0.922	0.012	0.3385	-0.394	-0.1675	-0.305	-1.198	-0.2385	-0.431	0.015	-1.1345	-1.109	-1.0155	-0.6795	-0.4825	-0.1265	-0.721	-0.402	-0.662	-1.548	-0.568	-2.212
PDAC018T	0.014	0.5945	-1.222	-0.8155	-0.723	-0.987	-0.9	0.4365	1.431	-0.767	1.103	-1.242	0.269	0.047	0.748	-1.1205	-1.518	-1.4025	-0.779	-0.4535	-0.0745	-1.098	-0.338	-0.918	-1.749	0.067	-1.717
PDAC068T	0.793	-0.253	0.293	0.342	0.284	0.129	0.154	0.62	-0.929	0.6015	0.526	-0.457	0.4655	-0.572	-0.254	-0.9055	-1.9635	-0.6615	0.5785	0.595	-1.2905	-0.668	-0.039	0.476	-0.412	-0.297	-2.732
PDAC084T	-0.646	0.139	-0.697	-0.5615	-0.269	-0.533	0.174	0.437	-0.101	-0.391	0.811	-0.807	-0.025	0.045	0.0865	-0.3795	-1.9215	-0.8925	-0.411	-0.2585	0.335	-0.23	-0.421	-0.373	-0.229	-0.112	-3.344
PDAC020T	-0.191	-0.407	-0.687	-0.3025	-0.312	-1.199	-0.469	-0.3295	-0.3	0.0715	0.184	0.475	0.0165	-0.145	-0.2005	-0.8705	-0.5525	-0.3325	-0.2005	-0.078	-0.3165	-0.563	0.129	0.15	-0.381	-0.027	-0.405
PDAC021T	0.004	0.0575	-1.302	-1.1815	-1.148	-1.219	-1.019	-0.546	-0.803	-0.9875	-2.285	-0.107	0.0195	0.163	0.387	-2.4865	-0.5775	-1.1235	-1.051	-1.762	0.7055	-2.12	-0.783	-0.377	-2.238	-0.44	-1.004
PDAC069T	-0.327	-0.214	0.496	0.9935	0.31	-1.301	-1.162	-0.0355	-3.125	-1.0725	-3.667	1.27	0.072	0.253	-0.266	2.193	-0.3825	1.435	0.743	0.0965	0.4075	2.346	-0.265	-0.095	0.846	-0.123	1.786
PDAC070T	-0.472	0.4475	-0.129	-0.4425	-0.241	-0.767	0.181	-0.135	-1.383	0.277	-2.028	-0.244	-0.0925	0.064	0.368	0.102	-0.0745	-0.845	-0.7835	0.4545	-0.15	-1.503	-0.328	-1.179	-0.667	0.092	-0.031
PDAC071T	-0.681	-0.0165	-0.551	-0.5045	-0.57	-1.011	-0.536	-0.0615	-1.277	-1.045	-1.103	-0.508	-0.296	0.241	0.3405	-1.8125	-1.0785	-1.9645	-0.6725	-0.972	0.1235	-2.106	-0.486	-1.314	-2.813	-0.201	-3.922
PDAC076T	0.096	0.0915	-0.809	-0.4275	-0.56	-1.216	-0.896	-0.1035	0.415	0.3915	-2.363	0.429	-0.225	0.159	0.2075	-0.9935	-0.908	-0.789	-0.209	-0.3755	0.494	-0.991	0.06	-0.481	-1.781	-0.272	0.476
PDAC011T	-0.746	0.132	-0.708	-0.7395	-0.691	-1.563	-0.844	-0.4445	-0.634	-0.473	-1.163	-0.785	-0.3355	-0.155	0.4825	0.097	-1.1685	-1.311	-0.5725	-0.659	0.826	-1.018	-1.015	-0.233	-2.212	-0.082	-1.105
PDAC085T	-0.807	-0.9715	0.216	-0.726	-0.1	1.194	-0.516	-1.44	0.26	-0.0485	1.069	0.257	-1.234	-1.179	-0.4755	-2.515	-1.3535	-1.343	-1.731	-0.233	-0.896	-2.067	-1.157	-1.535	-1.504	-0.391	-1.144
PDAC080T	-1.668	-0.211	-1.769	-0.776	-1.395	-1.566	-1.019	-0.736	0.736	1.407	-2.096	-0.297	-1.09	-0.747	0.141	-0.37	-0.805	-0.4055	-1.502	-1.0695	-1.9815	-1.114	-0.364	-1.099	-0.23	-0.66	-1.257
PDAC086T	-1.052	-0.3565	-0.197	-0.4315	-0.155	-0.991	-0.151	0.085	-1.813	-1.3515	-0.351	-0.978	-0.316	-0.342	-0.335	-0.2115	-0.1905	0.082	-0.062	0.0755	-1.1375	-0.388	0.071	-0.078	-0.546	-0.693	-3.211
PDAC083T	-0.061	-0.231	-1.114	-0.6075	-1.427	-1.649	-1.634	-0.6555	1.173	-0.4	-1.359	0.792	-0.328	0.09	-0.43	-2.1115	-1.0525	-0.774	-1.001	-0.492	0.0495	-1.592	-1.304	-0.862	-1.425	-0.299	0.996
PDAC088T	-0.875	-0.789	-0.695	-1.3185	-0.914	-0.917	-1.305	-0.9755	-0.875	-0.4615	-0.771	-1.139	-0.422	-0.802	0.0855	-1.6065	1.539	0.111	-0.941	-1.386	-0.49	-1.452	-1.215	-0.561	-2.018	-0.45	-1.826
PDAC082T	-0.689	-0.137	-0.754	0.0645	-0.33	-1.712	-0.721	0.0765	1.126	-1.518	2.033	-0.307	0.229	0.696	0.351	-0.3105	-0.9635	-0.8675	-0.372	-0.189	-1.5785	-0.433	0.064	-0.484	-0.261	-0.324	-2.496
PDAC078T	0.311	0.229	-1.418	-1.393	-0.79	-0.408	-0.794	-0.069	-0.074	-0.683	-2.004	-0.078	0.1725	0.203	-0.097	-1.323	1.0825	0.418	-0.3545	-0.973	0.8055	-1.047	-0.48	0.379	-1.44	-0.305	0.177
PDAC006T	-1.727	-0.536	-0.346	-0.752	-0.54	-1.441	-0.817	-0.711	-1.72	-0.5305	-0.243	-0.885	-0.599	-0.733	-0.156	-0.918	-0.598	-0.85	-1.1465	-0.45	-0.7295	-2.119	-0.245	-1.307	-2.437	-0.655	-4.037
PDAC079T	-0.5	0.704	-0.821	-1.0795	-0.828	-0.044	-0.322	0.651	0.495	0.4125	-4.48	-0.231	-0.0295	0.067	0.833	-1.4835	-1.279	-0.9075	0.742	-0.2165	-0.4835	-0.733	-0.595	-0.36	-1.329	-0.15	1.026
PDAC087T	-0.019	-0.744	-1.34	-0.8795	-0.479	-0.328	-1.528	-0.8065	-3.121	-1.069	-1.473	-0.808	-0.292	-0.771	-0.002	-0.529	-1.104	-0.813	-1.323	-0.867	0.096	-0.073	1.117	0.108	0.208	0.434	-0.459
PDAC007T	-0.187	0.1245	-0.483	-0.677	-0.378	-0.785	-0.712	-0.2575	-0.28	0.7825	1.202	-0.664	0.2875	0.299	0.4975	-0.335	-0.0615	-0.513	-0.5605	-0.099	0.4675	-1.214	0.715	-0.1	-1.867	0.131	-1.309
PDAC008T	-1.022	-0.6865	0.046	-0.698	-0.137	-0.241	-0.175	0.0905	-2.487	-1.41	-2.864	-0.483	-0.872	-0.84	-0.8755	0.966	1.0105	0.4345	-0.6385	-0.8445	-0.1305	-0.716	-0.925	-0.02	-0.287	-0.407	-1.102
PDAC077T	-0.003	0.488	-1.417	-1.277	-0.344	0.745	-0.135	-0.3185	-0.124	-0.145	-2.2	-0.778	0.0585	0.032	0.664	-1.9595	-0.8485	-0.189	-1.088	-0.7845	-0.004	-1.013	-0.517	-0.573	-1.145	-0.388	-0.685
PDAC016T	-0.413	0.237	-0.905	-0.168	-0.414	-1.008	-0.46	0.338	0.586	-0.1765	-0.629	-0.158	0.194	0.144	0.273	-0.791	-2.609	-0.9505	-0.2565	0.097	-1.3595	-0.981	-0.471	-0.553	-0.614	-0.025	-0.642
PDAC075T	0.522	0.364	-0.417	-0.294	-0.166	0.196	-0.127	-0.0975	0.684	0.279	-0.239	-0.054	0.0375	0.099	0.3135	-0.65	-0.086	-0.1725	-0.328	-0.486	0.975	-1.145	-0.494	-0.37	-0.836	-0.027	-1.666

## Sheet: Lipid_Subfamilies_Cor
Subfamilies	r	P
1.ether.2.acylglycerophosphocholine	-0.247378	0.0361695
1.ether.2.acylglycerophosphoethanolamine	0.0874311	0.465211
1.Monoacylglycerophosphocholine	0.170856	0.151298
1.Monoacylglycerophosphoethanolamine	0.0889295	0.457567
2.Monoacylglycerophosphocholine	-0.00891183	0.940774
1.Monoetherglycerophosphocholine	0.0157738	0.895371
1.Monoetherglycerophosphoethanolamine	0.36349	0.00169856
2.Monoacylglycerophosphoethanolamine	0.109605	0.359395
Acylcarnitines	-0.0692523	0.56324
Ceramides	0.0629806	0.599182
CholesterylEster	0.115247	0.335042
Diacylglycerols	-0.00835407	0.944474
Diacylglycerophosphocholine	-0.0425179	0.722872
Diacylglycerophosphoethanolamine	-0.0285113	0.812082
Diacylglycerophosphoinositol	0.115826	0.332605
Dihydroxyoctadecadenoicacid	-0.0439383	0.714006
Hydroxyeicosatetraenoicacids	0.140889	0.237818
Hydroxyeicosatetraenoicacids2	-0.0118317	0.921423
Monoacylglycerophosphoethanolamine	0.145027	0.224178
Monoacylglycerophosphoinositol	0.107859	0.367148
Monohexosylceramides	-0.264115	0.0249719
Monounsaturatedfattyacids	-0.205022	0.0840546
Nacylethanolamines	-0.270402	0.0216042
Polyunsaturatedfattyacids	-0.167529	0.159542
Saturatedfattyacids	-0.200417	0.0914096
Sphingomyelin	-0.263329	0.0254228
Triacylglycerols	-0.256756	0.0294691
